# Supplementary material for: X-ray diffraction data as a source of the vibrational free-energy contribution in polymorphic systems
Source: IUCrJ. 2019 May 8;6(Pt 4):558–71. doi: 10.1107/S2052252519003014 (PMC6608639; doi:10.1107/S2052252519003014)
Supplement: Supplementary file 1 [file m-06-00558-sup1.cif]

data_W_100K  
_database_code_depnum_ccdc_archive 'CCDC 1899967'
#==============================================================================

# PROCESSING SUMMARY (IUCr Office Use Only)

_journal_date_recd_electronic      2018-11-07
_journal_date_to_coeditor         ?
_journal_date_from_coeditor       ?
_journal_date_accepted     2019-02-27
_journal_date_printers_first      ?
_journal_date_printers_final      ?
_journal_date_proofs_out          ?
_journal_date_proofs_in           ?
_journal_coeditor_name            ?
_journal_coeditor_code      LC5101SUP1
_journal_coeditor_notes
; ?
;
_journal_paper_category      FA
_journal_techeditor_code      M190301
_iucr_compatibility_tag          ACTA95
_journal_techeditor_notes  
;
;
_journal_coden_ASTM               ?
_journal_name_full                ?
_journal_year                     ?
_journal_volume                   ?
_journal_issue                    ?
_journal_page_first               ?
_journal_page_last                ?
_journal_suppl_publ_number        ?
_journal_suppl_publ_pages         ?

#==============================================================================

_audit_creation_method             'MoPro v16                '    
_chemical_name_systematic
'Dimethyl-3,6 -Dichloro-2,5-dihydroxyterephthalate'
_chemical_formula_moiety          '2(C5 H4 Cl O3)'
_chemical_formula_sum             'C10 H8 Cl2 O6'
_chemical_formula_weight          295.08

_space_group_crystal_system       'triclinic'
_space_group_IT_number            2
_space_group_name_H-M_alt         'P -1'
_space_group_name_Hall            '-P 1'

loop_
_atom_type_symbol                      
_atom_type_description                 
_atom_type_scat_dispersion_real        
_atom_type_scat_dispersion_imag        
_atom_type_scat_source                 
 'C' 'C'    0.0033   0.0016
'Clementi & Roetti 1974. Atomic Data & Nuclear Data Tables. 14, 177'  
 'H' 'H'    0.0000   0.0000
'Clementi & Roetti 1974. Atomic Data & Nuclear Data Tables. 14, 177'  
 'O' 'O'    0.0106   0.0060
'Clementi & Roetti 1974. Atomic Data & Nuclear Data Tables. 14, 177'  
 'Cl' 'Cl'    0.1484   0.1585
'Clementi & Roetti 1974. Atomic Data & Nuclear Data Tables. 14, 177'  

loop_
_symmetry_equiv_pos_as_xyz           
'x, y, z'
'-x, -y, -z'
_cell_length_a                   9.8043(4)           
_cell_length_b                   7.7484(4)           
_cell_length_c                  10.5027(5)           
_cell_angle_alpha              116.731(4)            
_cell_angle_beta               124.349(4)           
_cell_angle_gamma               88.853(3)           
_cell_volume                   557.984(6)  
_cell_formula_units_Z                2           
_cell_measurement_temperature   100.00(10) 
_cell_measurement_reflns_used   38935
_cell_measurement_theta_min     2.3650
_cell_measurement_theta_max     37.3040
_exptl_crystal_density_method       'not measured' 
_exptl_crystal_F_000                 300
_exptl_crystal_colour             colourless
_exptl_crystal_colour_lustre      .
_exptl_crystal_colour_primary     colourless
_exptl_crystal_density_diffrn     1.7651
_exptl_crystal_description        needle
_exptl_crystal_preparation        'kept at room temperature'
_exptl_crystal_recrystallization_method 'Crystallized from diethyl ether'
_exptl_crystal_size_max           2.0
_exptl_crystal_size_mid           0.5
_exptl_crystal_size_min           0.35
_exptl_absorpt_correction_T_min         0.47336
_exptl_absorpt_correction_T_max         1.00000
_exptl_absorpt_correction_type            'multi-scan'
_exptl_absorpt_process_details
;
CrysAlisPro, Agilent Technologies,
Version 1.171.37.34 (release 22-05-2014 CrysAlis171 .NET)
(compiled May 22 2014,16:03:01)
Empirical absorption correction using spherical harmonics,
 implemented in SCALE3 ABSPACK scaling algorithm.
;
_diffrn_ambient_temperature 100.00(10) 
_diffrn_ambient_environment 'N~2~'
_diffrn_source 'SuperNova (Mo) X-ray Source'
_diffrn_radiation_probe 'x-ray'
_diffrn_radiation_type 'Mo K\a'
_diffrn_radiation_wavelength 0.71073
_diffrn_radiation_monochromator 'mirror'
_diffrn_measurement_device 'four-circle diffractometer'
_diffrn_measurement_device_type 'SuperNova, Single source at offset, Eos'
_diffrn_detector 'CCD plate'
_diffrn_detector_type 'Eos'
_diffrn_detector_area_resol_mean 16.0026
_diffrn_reflns_number 96497
_diffrn_reflns_av_R_equivalents 0.0495
_diffrn_reflns_av_sigmaI/netI        0.03387
_diffrn_reflns_limit_h_min         -16
_diffrn_reflns_limit_h_max          13
_diffrn_reflns_limit_k_min         -13
_diffrn_reflns_limit_k_max          11
_diffrn_reflns_limit_l_min           0
_diffrn_reflns_limit_l_max          17
_diffrn_reflns_theta_min            2.36
_diffrn_reflns_theta_max           37.47
_reflns_number_total                  5428
_reflns_number_gt                     4931
_diffrn_measurement_method '\w scans'
_exptl_absorpt_coefficient_mu 0.60
_reflns_threshold_expression         >2.0sigma(I)
_computing_structure_refinement      'MoPro (J. Appl. Cryst. 2005, 38, 38-54)'
_computing_molecular_graphics        ? 
_computing_publication_material      ? 
_iucr_refine_instructions_details  
; 
! MoPro v16 30/11/2017 09:59:18 C:\DATA\Miguel_dunitz\Miguel_white\2017_10_10_A
#H_white_N\TAAM\mopro\mopro_lsdb02.par
! reflections hkl file : C:\DATA\Miguel_dunitz\Miguel_white\2017_10_10_AH_white
#_N\TAAM\mopro\new_sortav.hkl refin. vs. F^2
! atomic table file : C:\Program Files (x86)\MoProSuite\LibMoPro\mopro.tab
! wave functions file : C:\Program Files (x86)\MoProSuite\LibMoPro\WAVEF
! Constraints file : C:\DATA\Miguel_dunitz\Miguel_white\2017_10_10_AH_white_N\T
#AAM\mopro\con_mopro.inp
! Restraints file : C:\DATA\Miguel_dunitz\Miguel_white\2017_10_10_AH_white_N\TA
#AM\mopro\res_mopro.inp
! RF factor = 2.729 % RI factor = 3.523%
! wR2F factor = 2.737 % wR2I factor = 5.524%
! g.o.f.(F**2) = 1.287 Nvar= 195 Nref= 5428 Nfree= 0 0.06<sinT/l< 0.86

! P00 Dip Qua Oct Hex l=5 l=6
! Cl nl = 4 4 4 6 8 8 8
! Cl zeta= 4.259 4.259 4.259 4.259 4.259 4.259 4.259
! O nl = 2 2 2 3 4 4 4
! O zeta= 4.466 4.466 4.466 4.466 4.466 4.466 4.466
! H nl = 1 1 2 2 2 2 2
! H zeta= 2.000 2.000 2.000 2.000 2.000 2.000 2.000
! C nl = 2 2 2 3 4 4 4
! C zeta= 3.176 3.176 3.176 3.176 3.176 3.176 3.176

WSIG 1.00000 ! weighting scheme
 ! SPACE GROUP P ?

CELL 9.8043 7.7484 10.5027 116.7306 124.3490 88.8531 0.71073
ZERR 0.0000 0.0000 0.0000 0.0000 0.0000 0.0000

SYMM 1 P CENTRO
 X , Y, Z

SCALE 1 8.076636

FMULT 1.00000

UOVER 0.00000 0.00000 0.00000 0.00000 0.00000 0.00000 ANI

SOLVT 0.00000 50.00000

EXTIN 0.00000 GAUSSIAN ISOT TYP1 ! G*10^4


DUMMY 5
DUMY 0.46698 0.54714 0.12199 D1 0 ! atom # 27
DUMY 1.50000 1.00000 0.00000 D2 0 ! atom # 28
DUMY 0.50000 0.50000 0.00000 D3 0 ! atom # 29
DUMY 0.37236 0.47446 -0.16858 D4 0 ! atom # 30
DUMY 0.46698 0.54714 0.12199 D5 0 ! atom # 31

KAPPA 11
 0.992000 0.943000 ! # 1 1 MOL CL1 2X Cl
 0.988000 1.184000 ! # 2 1 MOL O1 2X O
 1.177000 1.463000 ! # 3 1 MOL H1 2X H
 0.988000 1.178000 ! # 4 1 MOL O3 2X O
 0.988000 1.159000 ! # 5 1 MOL O6 2X O
 0.995000 0.858000 ! # 6 1 MOL C9 2X C
 0.999000 0.887000 ! # 7 1 MOL C5 2X C
 0.998000 0.864000 ! # 8 1 MOL C2 2X C
 1.020000 0.947000 ! # 9 1 MOL C10 2X C
 1.094000 1.156000 ! # 10 1 MOL H10A 6X H
 0.997000 0.874000 ! # 11 1 MOL C7 2X C


ATOMS 26

ATOM 1 CL1 MOL 1 0.787391 0.562955 0.379912 1.0000 1 Cl
 XY C3 D1 HEX K1 V0 M0 Q0
UANI 0.012569 0.018063 0.011248 0.004853 0.006637 0.008429
 7.23372 0. -.046 0. 0. 0.077 0. 0. -.155 0.
 0. -.011 0. 0. 0. 0.072 0.
 0.009 0. 0. -.015 0. 0. 0. 0.019 0.

ATOM 2 CL2 MOL 1 1.225089 0.936094 -0.382701 1.0000 1 Cl
 XY C7 C5 HEX K1 V0 M0 Q0
UANI 0.011035 0.019209 0.012219 0.004365 0.006679 0.009362
 7.23372 0. -.046 0. 0. 0.077 0. 0. -.155 0.
 0. -.011 0. 0. 0. 0.072 0.
 0.009 0. 0. -.015 0. 0. 0. 0.019 0.

ATOM 3 O1 MOL 1 0.817911 0.461001 0.085574 1.0000 1 O
 XY C2 H1 HEX K2 V0 M0 Q0
UANI 0.011813 0.016021 0.017123 0.006174 0.010522 0.010151
 6.12027 0. -.060 -.080 0. 0.089 0. 0. -.026 0.051
 0. -.006 -.015 0. 0. 0.040 -.010
 0.007 0. 0. 0. 0.003 0. 0. 0.012 0.011

ATOM 4 H1 MOL 1 0.861982 0.377467 0.140625 1.0000 1 H
 ZY O1 C2 QUA K3 V0 M0 Q0
UISO 0.022407
 0.74458 0. 0. 0. 0.131 0.059 0. 0. 0. 0.

ATOM 5 O5 MOL 1 1.397140 1.028141 0.203901 1.0000 1 O
 XY C6 H5 HEX K2 V0 M0 Q0
UANI 0.012252 0.016844 0.015353 0.005245 0.010591 0.009529
 6.12027 0. -.060 -.080 0. 0.089 0. 0. -.026 0.051
 0. -.006 -.015 0. 0. 0.040 -.010
 0.007 0. 0. 0. 0.003 0. 0. 0.012 0.011

ATOM 6 H5 MOL 1 1.455943 0.963010 0.274741 1.0000 1 H
 ZY O5 C6 QUA K3 V0 M0 Q0
UISO 0.022171
 0.74458 0. 0. 0. 0.131 0.059 0. 0. 0. 0.

ATOM 7 O3 MOL 1 0.632026 0.546100 -0.246080 1.0000 1 O
 XY C4 C8 HEX K4 V0 M0 Q0
UANI 0.019876 0.012372 0.016537 0.003720 0.013791 0.007336
 6.16110 0. -.047 -.078 0. 0.063 0. 0. -.021 0.064
 0. 0. -.016 0. 0. 0.041 0.
 0.007 0. 0. 0. 0.004 0. 0. 0.008 0.011

ATOM 8 O6 MOL 1 1.050968 0.808632 -0.181895 1.0000 1 O
 XY C9 O7 HEX K5 V0 M0 Q0
UANI 0.009749 0.016406 0.023549 0.004050 0.010089 0.013038
 6.07996 0. -.098 -.005 0. -.076 0. 0. -.069 -.003
 0. -.005 0. 0. 0. 0.016 0.
 -.006 0. 0. 0.004 0. 0. 0. 0.003 0.

ATOM 9 O7 MOL 1 1.095694 1.115914 -0.143336 1.0000 1 O
 XY C9 C10 HEX K4 V0 M0 Q0
UANI 0.012269 0.014936 0.021410 0.006144 0.011408 0.011146
 6.16110 0. -.047 -.078 0. 0.063 0. 0. -.021 0.064
 0. 0. -.016 0. 0. 0.041 0.
 0.007 0. 0. 0. 0.004 0. 0. 0.008 0.011

ATOM 10 O2 MOL 1 0.552704 0.214058 -0.349215 1.0000 1 O
 XY C4 O3 HEX K5 V0 M0 Q0
UANI 0.028220 0.011798 0.021912 0.006085 0.020868 0.007490
 6.07996 0. -.098 -.005 0. -.076 0. 0. -.069 -.003
 0. -.005 0. 0. 0. 0.016 0.
 -.006 0. 0. 0.004 0. 0. 0. 0.003 0.

ATOM 11 C9 MOL 1 1.143832 0.959604 -0.136475 1.0000 1 C
 XY O6 O7 HEX K6 V0 M0 Q0
UANI 0.008276 0.013582 0.013567 0.003474 0.007200 0.008125
 4.03530 0. 0.128 -.054 0. -.301 0. 0. 0.128 0.059
 0. 0. 0. 0. 0. 0.422 -.022
 0.073 0. 0. -.013 0. 0. 0. -.051 0.055

ATOM 12 C5 MOL 1 1.329404 0.985952 -0.064764 1.0000 1 C
 XY D2 C7 HEX K7 V0 M0 Q0
UANI 0.007912 0.012731 0.011780 0.003179 0.006570 0.007224
 3.93478 0. 0.047 0. 0. -.179 0. 0. -.033 0.
 0. 0.026 0. 0. 0. -.289 0.
 0.018 0. 0. -.013 0. 0. 0. 0. 0.

ATOM 13 C2 MOL 1 0.663180 0.478192 0.047083 1.0000 1 C
 XY D3 C1 HEX K8 V0 M0 Q0
UANI 0.010568 0.011895 0.011300 0.004189 0.007553 0.006685
 3.98692 0. 0.119 0. 0. -.190 0. 0. -.106 0.
 0. 0.045 0. 0. 0. -.357 0.
 0.028 0. 0. -.020 0. 0. 0. 0.047 0.015

ATOM 14 C6 MOL 1 1.450562 1.010829 0.106255 1.0000 1 C
 XY D2 C5 HEX K8 V0 M0 Q0
UANI 0.008501 0.012522 0.011658 0.003270 0.006754 0.007089
 3.98692 0. 0.119 0. 0. -.190 0. 0. -.106 0.
 0. 0.045 0. 0. 0. -.357 0.
 0.028 0. 0. -.020 0. 0. 0. 0.047 0.015

ATOM 15 C4 MOL 1 0.571808 0.389371 -0.252912 1.0000 1 C
 XY O2 O3 HEX K6 V0 M0 Q0
UANI 0.012778 0.011977 0.012466 0.004413 0.009379 0.006748
 4.03530 0. 0.128 -.054 0. -.301 0. 0. 0.128 0.059
 0. 0. 0. 0. 0. 0.422 -.022
 0.073 0. 0. -.013 0. 0. 0. -.051 0.055

ATOM 16 C1 MOL 1 0.532899 0.452808 -0.122124 1.0000 1 C
 XY D3 D4 HEX K7 V0 M0 Q0
UANI 0.010781 0.011925 0.010590 0.004032 0.007579 0.006282
 3.93478 0. 0.047 0. 0. -.179 0. 0. -.033 0.
 0. 0.026 0. 0. 0. -.289 0.
 0.018 0. 0. -.013 0. 0. 0. 0. 0.

ATOM 17 C10 MOL 1 0.921184 1.109663 -0.201728 1.0000 1 C
 ZX O7 H10B HEX K9 V0 M0 Q0
UANI 0.014483 0.023568 0.025124 0.010768 0.014062 0.015850
 3.52668 0. 0. 0. -.065 -.129 0. 0. 0. 0.
 0.264 0. 0. 0. 0. 0.200 0.
 0.075 0. 0. 0. 0. -.080 0. 0. 0.

ATOM 18 H10A MOL 1 0.823957 0.985338 -0.339711 1.0000 1 H
 ZY C10 O7 QUA K10 V0 M0 Q0
UISO 0.025553
 1.04865 0. 0. 0. 0.185 0.085 0. 0. 0. 0.

ATOM 19 H10B MOL 1 0.914604 1.254831 -0.188832 1.0000 1 H
 ZY C10 O7 QUA K10 V0 M0 Q0
UISO 0.025728
 1.04865 0. 0. 0. 0.185 0.085 0. 0. 0. 0.

ATOM 20 H10C MOL 1 0.907069 1.093929 -0.112664 1.0000 1 H
 ZY C10 O7 QUA K10 V0 M0 Q0
UISO 0.025698
 1.04865 0. 0. 0. 0.185 0.085 0. 0. 0. 0.

ATOM 21 C7 MOL 1 1.377869 0.975425 -0.169234 1.0000 1 C
 XY D2 C5 HEX K11 V0 M0 Q0
UANI 0.008432 0.012321 0.011485 0.002759 0.006590 0.006679
 4.05507 0. 0.117 0. 0. -.139 0. 0. -.140 0.
 0. 0.033 0. 0. 0. -.305 0.
 0.014 0. 0. -.019 0. 0. 0. 0.013 0.

ATOM 22 C3 MOL 1 0.627725 0.525570 0.168706 1.0000 1 C
 XY D3 D5 HEX K11 V0 M0 Q0
UANI 0.010461 0.012034 0.010488 0.003848 0.007127 0.006126
 4.05507 0. 0.117 0. 0. -.139 0. 0. -.140 0.
 0. 0.033 0. 0. 0. -.305 0.
 0.014 0. 0. -.019 0. 0. 0. 0.013 0.

ATOM 23 C8 MOL 1 0.695244 0.505409 -0.349368 1.0000 1 C
 ZX O3 H8C HEX K9 V0 M0 Q0
UANI 0.019620 0.021477 0.021503 0.006170 0.015927 0.012896
 3.52668 0. 0. 0. -.065 -.129 0. 0. 0. 0.
 0.264 0. 0. 0. 0. 0.200 0.
 0.075 0. 0. 0. 0. -.080 0. 0. 0.

ATOM 24 H8A MOL 1 0.602603 0.378881 -0.487372 1.0000 1 H
 ZY C8 O3 QUA K10 V0 M0 Q0
UISO 0.025257
 1.04865 0. 0. 0. 0.185 0.085 0. 0. 0. 0.

ATOM 25 H8B MOL 1 0.814756 0.469758 -0.288037 1.0000 1 H
 ZY C8 O3 QUA K10 V0 M0 Q0
UISO 0.025385
 1.04865 0. 0. 0. 0.185 0.085 0. 0. 0. 0.

ATOM 26 H8C MOL 1 0.718228 0.646951 -0.340739 1.0000 1 H
 ZY C8 O3 QUA K10 V0 M0 Q0
UISO 0.025160
 1.00000 0. 0. 0. 0.185 0.085 0. 0. 0. 0.

ANHAR 0 3 ! number_of_anharmonic_atoms max_order
! 1 ! atom number
! 0.00E+00 0.00E+00 0.00E+00 0.00E+00 0.00E+00 0.00E+00 0.00E+00 0.00E+00
! 0.00E+00 0.00E+00


STOP
; 
_refine_special_details              
;
 Refinement of F^2^ against reflections.
 The threshold expression of F^2^ > 2sigma(F^2^) is
 used for calculating R-factors(gt) and is not
 relevant to the choice of reflections for refinement.
 R-factors based on F^2^ are statistically about twice
 as large as those based on F, and R-factors based on
 ALL data will be even larger.
;
_refine_ls_structure_factor_coef     Fsqd 
_refine_ls_matrix_type                full
_refine_ls_weighting_scheme          sigma
_refine_ls_weighting_details         ?
_atom_sites_solution_primary      direct 
_atom_sites_solution_secondary    difmap 
_atom_sites_solution_hydrogens    difmap 
_refine_ls_hydrogen_treatment    refall
# refall refxyz hetero heteroxyz constr 

_refine_ls_extinction_method        'none'              
_refine_ls_abs_structure_Flack   ? 
_refine_ls_abs_structure_Rogers  ?                   
###  Notice MoPro refines Rogers parameter (Eta f" multiplier)

_refine_ls_number_reflns              5428
_refine_ls_number_parameters           195
_refine_ls_number_restraints            16
# R-factors: R(F)  &  wR2(I) 
_refine_ls_R_factor_all              0.0273
## R_factor_all computed for  I/sigmaI >   0.00
_refine_ls_R_factor_gt               0.0233
_refine_ls_wR_factor_ref             0.0552
_refine_ls_wR_factor_gt              0.0536
_refine_ls_goodness_of_fit_ref       1.299
# GOF(I) computed assuming  all parameters refined:     480
_refine_ls_restrained_S_all          0.916
_refine_ls_shift/su_max             -0.001
_refine_ls_shift/su_mean             0.000

_diffrn_measured_fraction_theta_max     0.972
_diffrn_reflns_theta_full               36.96
_diffrn_measured_fraction_theta_full    0.995
_refine_diff_density_max                0.45134
_refine_diff_density_min                -0.373
_refine_diff_density_rms                0.053
###  to get diff_density_max min & rms : 
###  run MoPro  : WRIT FOUR   to create FOURier file 
### run VMoPro : FOUR  FastFourierTransform  
### to get a 3D grid (Xplor format) on whole unit-cell
###  To get max min rms statistics
###  run VMoPro: GRID STAT   or 
###  open 3D xplor grid with MoProViewer 
_vrf_PLAT927_I
;
PROBLEM: Reported and Calculated  wR2 Differ by .........    -0.0528 Check 
RESPONSE: We applied TAAM refinement instead of IAM, 
thus we obtained slightly different wR2 than the one 
obtained by checkcif with IAM.
;
_vrf_PLAT926_I
;
PROBLEM: Reported and Calculated   R1 Differ by .........    -0.0109 Check
RESPONSE: We applied TAAM refinement instead of IAM, 
thus we obtained slightly different R1 than the one 
obtained by checkcif with IAM.
;
_vrf_PLAT928_I
;
PROBLEM: Reported and Calculated   S value   Differ by .     -1.351 Check 
RESPONSE: We applied TAAM refinement instead of IAM, 
thus we obtained slightly different different S than 
the one obtained by checkcif with IAM.
;
_vrf_PLAT155_ALERT_4_C 
;
PROBLEM: The Triclinic Unitcell is NOT Reduced ..........     Please Do ! 
RESPONSE: Data for this compound were measured earlier by Dunitz at el, 
we want to have the same cell, as it was previously reported.
;
loop_
_atom_site_type_symbol      
_atom_site_label            
_atom_site_fract_x          
_atom_site_fract_y          
_atom_site_fract_z          
_atom_site_U_iso_or_equiv   
_atom_site_adp_type         
_atom_site_occupancy        
_atom_site_calc_flag        
_atom_site_refinement_flags_posn  
_atom_site_refinement_flags_adp  
_atom_site_disorder_assembly
_atom_site_disorder_group   
Cl CL1 0.787391(16) 0.56295(2) 0.379912(16) 0.01416(2) Uani 1 d . . . .
Cl CL2 1.225089(16) 0.93609(2) -0.382701(16) 0.01401(2) Uani 1 d . . . .
O  O1  0.81791(5)  0.46100(7)  0.08557(6)  0.01329(7) Uani 1  d    . .  . .
H  H1  0.8620(11)  0.3775(8)  0.1406(8)  0.0224(3) Uiso 1  d    D .  . .
O  O5  1.39714(5)  1.02814(7)  0.20390(5)  0.01295(7) Uani 1  d    . .  . .
H  H5  1.4559(10)  0.9630(8)  0.2747(7)  0.0222(3) Uiso 1  d    D .  . .
O  O3  0.63203(5)  0.54610(6) -0.24608(5)  0.01471(7) Uani 1  d    . .  . .
O  O6  1.05097(5)  0.80863(7) -0.18190(6)  0.01552(7) Uani 1  d    . .  . .
O  O7  1.09569(5)  1.11591(7) -0.14334(6)  0.01484(7) Uani 1  d    . .  . .
O  O2  0.55270(6)  0.21406(7) -0.34922(6)  0.01775(8) Uani 1  d    . .  . .
C  C9  1.14383(6)  0.95960(9) -0.13647(7)  0.01107(8) Uani 1  d    . .  . .
C  C5  1.32940(6)  0.98595(8) -0.06476(7)  0.01014(8) Uani 1  d    . .  . .
C  C2  0.66318(6)  0.47819(8)  0.04708(7)  0.01048(8) Uani 1  d    . .  . .
C  C6  1.45056(6)  1.01083(8)  0.10625(7)  0.01022(8) Uani 1  d    . .  . .
C  C4  0.57181(7)  0.38937(9) -0.25291(7)  0.01124(8) Uani 1  d    . .  . .
C  C1  0.53290(7)  0.45281(8) -0.12212(7)  0.01031(8) Uani 1  d    . .  . .
C  C10  0.92118(7)  1.10966(10) -0.20173(9)  0.01848(11) Uani 1  d    . .  . .
H  H10A  0.8240(8)  0.9853(9) -0.3397(4)  0.0256(3) Uiso 1  d    D .  . .
H  H10B  0.9146(10)  1.2548(5) -0.1888(10)  0.0257(3) Uiso 1  d    D .  . .
H  H10C  0.9071(7)  1.0939(10) -0.1127(6)  0.0257(3) Uiso 1  d    D .  . .
C  C7  1.37787(6)  0.97542(8) -0.16923(7)  0.01028(8) Uani 1  d    . .  . .
C  C3  0.62773(6)  0.52557(8)  0.16871(7)  0.01050(8) Uani 1  d    . .  . .
C  C8  0.69524(8)  0.50541(10) -0.34937(8)  0.01795(10) Uani 1  d    . .  . .
H  H8A  0.6026(8)  0.3789(8) -0.4874(4)  0.0253(3) Uiso 1  d    D .  . .
H  H8B  0.8148(5)  0.4698(10) -0.2880(9)  0.0254(3) Uiso 1  d    D .  . .
H  H8C  0.7182(11)  0.6470(5) -0.3407(9)  0.0252(3) Uiso 1  d    D .  . .

loop_ 
_atom_site_aniso_label 
_atom_site_aniso_U_11 
_atom_site_aniso_U_22 
_atom_site_aniso_U_33 
_atom_site_aniso_U_12 
_atom_site_aniso_U_13 
_atom_site_aniso_U_23 
C1  0.01078(18)  0.0119(2)  0.01059(18)  0.00403(16)  0.00758(16)  0.00628(17)
C2  0.01057(18)  0.0119(2)  0.01130(19)  0.00419(16)  0.00755(16)  0.00669(17)
C3  0.01046(18)  0.0120(2)  0.01049(18)  0.00385(16)  0.00713(16)  0.00613(17)
C4  0.01278(19)  0.0120(2)  0.01247(19)  0.00441(17)  0.00938(17)  0.00675(18)
C8  0.0196(2)  0.0215(3)  0.0215(2)  0.0062(2)  0.0159(2)  0.0129(2)
O1  0.01181(15) 0.01602(19) 0.01712(17) 0.00617(14) 0.01052(14) 0.01015(15)
O2  0.0282(2)  0.01180(19)  0.02191(19)  0.00608(16)  0.02087(18)  0.00749(16)
O3  0.01988(18) 0.01237(19) 0.01654(17) 0.00372(15) 0.01379(16) 0.00734(15)
CL1 0.01257(5)  0.01806(7)  0.01125(5)  0.00485(4)  0.00664(4)  0.00843(5)
C5  0.00791(17)  0.0127(2)  0.01178(19)  0.00318(16)  0.00657(16)  0.00722(17)
C6  0.00850(18)  0.0125(2)  0.01166(19)  0.00327(16)  0.00675(16)  0.00709(17)
C7  0.00843(18)  0.0123(2)  0.01149(19)  0.00276(16)  0.00659(16)  0.00668(17)
C9  0.00828(18)  0.0136(2)  0.01357(19)  0.00347(16)  0.00720(16)  0.00812(18)
C10 0.0145(2)  0.0236(3)  0.0251(3)  0.0108(2)  0.0141(2)  0.0159(2)
O5  0.01225(16)  0.0168(2)  0.01535(16)  0.00524(14)  0.01059(14)  0.00953(15)
O6  0.00975(15)  0.0164(2)  0.02355(19)  0.00405(14)  0.01009(15)  0.01304(16)
O7  0.01227(16) 0.01494(19) 0.02141(18) 0.00614(14) 0.01141(15) 0.01115(16)
CL2 0.01103(5)  0.01921(7)  0.01222(5)  0.00436(4)  0.00668(4)  0.00936(5)

_geom_special_details                
;                                    
;                                    

loop_
_geom_bond_atom_site_label_1         
_geom_bond_atom_site_label_2         
_geom_bond_distance                  
_geom_bond_site_symmetry_2           
_geom_bond_publ_flag                 
CL1    C3     1.7253(5)  .         ? 
CL2    C7     1.7254(5)  .         ? 
O1     C2     1.3531(6)  .         ? 
O1     H1     0.9917(13)  .         ? 
O5     C6     1.3504(6)  .         ? 
O5     H5     0.9913(13)  .         ? 
O3     C4     1.3157(7)  .         ? 
O3     C8     1.4504(7)  .         ? 
O6     C9     1.2147(7)  .         ? 
O7     C9     1.3085(7)  .         ? 
O7     C10    1.4486(7)  .         ? 
O2     C4     1.2099(7)  .         ? 
C9     C5     1.4998(7)  .         ? 
C5     C7     1.3938(7)  .         ? 
C5     C6     1.4016(7)  .         ? 
C2     C3     1.4005(7)  .         ? 
C2     C1     1.4009(7)  .         ? 
C4     C1     1.5001(7)  .         ? 
C10    H10B   1.0759(13)  .         ? 
C10    H10C   1.0763(13)  .         ? 
C10    H10A   1.0765(13)  .         ? 
C8     H8A    1.0764(13)  .         ? 
C8     H8C    1.0767(13)  .         ? 
C8     H8B    1.0768(13)  .         ? 

loop_
_geom_angle_atom_site_label_1        
_geom_angle_atom_site_label_2        
_geom_angle_atom_site_label_3        
_geom_angle                          
_geom_angle_site_symmetry_1          
_geom_angle_site_symmetry_2          
_geom_angle_site_symmetry_3          
_geom_angle_publ_flag                
C2    O1    H1         112.5(5)   .      .  .       ? 
C6    O5    H5         110.8(5)   .      .  .       ? 
C4    O3    C8        116.64(4)   .      .  .       ? 
C9    O7    C10       116.70(4)   .      .  .       ? 
O7    C9    O6        124.75(5)   .      .  .       ? 
O7    C9    C5        112.55(4)   .      .  .       ? 
O6    C9    C5        122.70(4)   .      .  .       ? 
C7    C5    C9        120.89(4)   .      .  .       ? 
C7    C5    C6        121.04(4)   .      .  .       ? 
C9    C5    C6        117.98(4)   .      .  .       ? 
O1    C2    C3        123.72(4)   .      .  .       ? 
O1    C2    C1        118.03(4)   .      .  .       ? 
C3    C2    C1        118.22(4)   .      .  .       ? 
O5    C6    C5        118.15(4)   .      .  .       ? 
O3    C4    O2        124.98(5)   .      .  .       ? 
O3    C4    C1        112.07(4)   .      .  .       ? 
O2    C4    C1        122.93(4)   .      .  .       ? 
C4    C1    C2        116.56(4)   .      .  .       ? 
O7    C10   H10B       103.2(4)   .      .  .       ? 
O7    C10   H10C       109.3(3)   .      .  .       ? 
O7    C10   H10A       111.6(4)   .      .  .       ? 
H10B  C10   H10C       111.6(5)   .      .  .       ? 
H10B  C10   H10A       111.6(5)   .      .  .       ? 
H10C  C10   H10A       109.4(5)   .      .  .       ? 
CL2   C7    C5        120.31(3)   .      .  .       ? 
CL1   C3    C2        119.21(3)   .      .  .       ? 
O3    C8    H8A        111.8(4)   .      .  .       ? 
O3    C8    H8C        103.4(4)   .      .  .       ? 
O3    C8    H8B        110.7(4)   .      .  .       ? 
H8A   C8    H8C        112.8(5)   .      .  .       ? 
H8A   C8    H8B        107.7(6)   .      .  .       ? 
H8C   C8    H8B        110.4(6)   .      .  .       ? 

loop_
_geom_torsion_atom_site_label_1      
_geom_torsion_atom_site_label_2      
_geom_torsion_atom_site_label_3      
_geom_torsion_atom_site_label_4      
_geom_torsion_site_symmetry_1        
_geom_torsion_site_symmetry_2        
_geom_torsion_site_symmetry_3        
_geom_torsion_site_symmetry_4        
_geom_torsion                        
_geom_torsion_publ_flag              
CL1   C3    C2    O1     . . . .  -0.54(6) ?
CL1   C3    C2    C1     . . . . -178.649(9) ?
CL2   C7    C5    C9     . . . .  1.14(6) ?
CL2   C7    C5    C6     . . . .  177.792(13) ?
O1    C2    C1    C4     . . . .  5.49(7) ?
H1    O1    C2    C3     . . . .  47.(1) ?
H1    O1    C2    C1     . . . . -135.2(8) ?
O5    C6    C5    C7     . . . .  177.38(8) ?
O5    C6    C5    C9     . . . .  -5.87(7) ?
H5    O5    C6    C5     . . . .  145.3(7) ?
O3    C4    C1    C2     . . . .  -95.91(9) ?
O6    C9    O7    C10    . . . .  2.98(8) ?
O6    C9    C5    C7     . . . .  108.33(10) ?
O6    C9    C5    C6     . . . .  -68.42(9) ?
O7    C9    C5    C7     . . . .  -71.87(9) ?
O7    C9    C5    C6     . . . .  111.38(10) ?
O2    C4    O3    C8     . . . .  -6.21(8) ?
O2    C4    C1    C2     . . . .  82.56(9) ?
C9    O7    C10   H10B   . . . .  176.7(7) ?
C9    O7    C10   H10C   . . . .  57.9(8) ?
C9    O7    C10   H10A   . . . .  -63.3(9) ?
C5    C9    O7    C10    . . . . -176.82(8) ?
C4    O3    C8    H8A    . . . .  49.9(9) ?
C4    O3    C8    H8C    . . . .  171.6(8) ?
C4    O3    C8    H8B    . . . .  -70.2(8) ?
C4    C1    C2    C3     . . . . -176.29(6) ?
C1    C4    O3    C8     . . . .  172.22(8) ?

### Notice sigmas on distances involving HYDROGEN atoms 
### is generally not recommended.
### this may cause reading errors in checkcif
O1    H1    O6    0.9917(13) 1.758(3) 2.7142(6)  160.8(3)   2_765   
O1    H1    C9    0.9917(13) 2.594(3) 3.5128(7)  154.1(2)   2_765   
O5    H5    O2    0.9913(13) 1.883(5) 2.7903(6)  150.7(5)   2_765   
O5    H5    C4    0.9913(13) 2.642(4) 3.4792(7)  142.3(2)   2_765   
C10   H10C  O5    1.0763(13) 2.604(5) 3.3033(7)  122.0(3)   2_775   

# start Validation Reply Form
_vrf_CRYSS02_W_100
;
PROBLEM: The value of _exptl_crystal_size_max is > 1.0
RESPONSE: The 5K temperature measurement required very quick data collection, 
therefore selected crystal was large.
;
_vrf_PLAT155_W_100
;
PROBLEM: The Triclinic Unitcell is NOT Reduced ..........     Please Do !  
RESPONSE: It was refined with the same unit cell as previusly 
reported by Dunitz and co-workers 
;
_vrf_PLAT911_W_100
;
PROBLEM: Missing FCF Refl Between Thmin & STh/L=    0.600         47 Report
RESPONSE: Transferable Aspherical Atom Model was refined with MoPro program 
that do not take into account any negative intensities 
;
# end Validation Reply Form

data_W_125K  
_database_code_depnum_ccdc_archive 'CCDC 1899968'
_audit_creation_method             'MoPro v16                '    
_chemical_name_systematic
'Dimethyl-3,6 -Dichloro-2,5-dihydroxyterephthalate'
_chemical_formula_moiety          '2(C5 H4 Cl O3)'
_chemical_formula_sum             'C10 H8 Cl2 O6'
_chemical_formula_weight          295.08

_space_group_crystal_system       'triclinic'
_space_group_IT_number            2
_space_group_name_H-M_alt         'P -1'
_space_group_name_Hall            '-P 1'

loop_
_atom_type_symbol                      
_atom_type_description                 
_atom_type_scat_dispersion_real        
_atom_type_scat_dispersion_imag        
_atom_type_scat_source                 
 'C' 'C'    0.0033   0.0016
'Clementi & Roetti 1974. Atomic Data & Nuclear Data Tables. 14, 177'  
 'H' 'H'    0.0000   0.0000
'Clementi & Roetti 1974. Atomic Data & Nuclear Data Tables. 14, 177'  
 'O' 'O'    0.0106   0.0060
'Clementi & Roetti 1974. Atomic Data & Nuclear Data Tables. 14, 177'  
 'Cl' 'Cl'    0.1484   0.1585
'Clementi & Roetti 1974. Atomic Data & Nuclear Data Tables. 14, 177'  

loop_
_symmetry_equiv_pos_as_xyz           
'x, y, z'
'-x, -y, -z'

_exptl_crystal_density_method       'not measured' 
_exptl_crystal_F_000                 300
__computing_data_collection
;
CrysAlisPro, Agilent Technologies,
Version 1.171.37.34 (release 22-05-2014 CrysAlis171 .NET)
(compiled May 22 2014,16:03:01)
;
_computing_cell_refinement
;
CrysAlisPro, Agilent Technologies,
Version 1.171.37.34 (release 22-05-2014 CrysAlis171 .NET)
(compiled May 22 2014,16:03:01)
;
_computing_data_reduction
;
CrysAlisPro, Agilent Technologies,
Version 1.171.37.34 (release 22-05-2014 CrysAlis171 .NET)
(compiled May 22 2014,16:03:01)
;
_cell_length_a                  9.8090(4) 
_cell_length_b                  7.7577(3) 
_cell_length_c                  10.5083(5) 
_cell_angle_alpha               116.688(5) 
_cell_angle_beta                124.329(5) 
_cell_angle_gamma               88.869(4) 
_cell_volume                    559.65(4) 
_cell_formula_units_Z                   2.00000
_cell_measurement_temperature   125.00(10) 
_cell_measurement_reflns_used   10713
_cell_measurement_theta_min     2.3540
_cell_measurement_theta_max     29.3740
_cell_oxdiff_length_a                  9.8090(4) 
_cell_oxdiff_length_b                  7.7577(3) 
_cell_oxdiff_length_c                  10.5083(5) 
_cell_oxdiff_angle_alpha               116.688(5) 
_cell_oxdiff_angle_beta                124.329(5) 
_cell_oxdiff_angle_gamma               88.869(4) 
_cell_oxdiff_volume                    559.65(4) 
_cell_oxdiff_measurement_reflns_used   10713
_exptl_absorpt_coefficient_mu     0.598
_exptl_absorpt_correction_T_min                   0.54885
_exptl_absorpt_correction_T_max                   1.00000
_exptl_absorpt_correction_type            'multi-scan'
_exptl_absorpt_process_details
;
CrysAlisPro, Agilent Technologies,
Version 1.171.37.34 (release 22-05-2014 CrysAlis171 .NET)
(compiled May 22 2014,16:03:01)
Empirical absorption correction using spherical harmonics,
 implemented in SCALE3 ABSPACK scaling algorithm.
;
_exptl_crystal_colour             colourless
_exptl_crystal_colour_lustre      .
_exptl_crystal_colour_primary     colourless
_exptl_crystal_description        needle
_exptl_crystal_preparation        'kept at room temperature'
_exptl_crystal_recrystallization_method 'Crystallized from diethyl ether'
_exptl_crystal_size_max           2.0
_exptl_crystal_size_mid           0.5
_exptl_crystal_size_min           0.35
 _exptl_crystal_density_diffrn 1.764
_diffrn_ambient_temperature 125.00(10) 
_diffrn_ambient_environment 'N~2~'
_diffrn_source 'SuperNova (Mo) X-ray Source'
_diffrn_radiation_probe 'x-ray'
_diffrn_measurement_method '\w scans'
_diffrn_radiation_type 'Mo K\a'
_diffrn_radiation_wavelength 0.71073
_diffrn_radiation_monochromator 'mirror'
_diffrn_measurement_device 'four-circle diffractometer'
_diffrn_measurement_device_type 'SuperNova, Single source at offset, Eos'
_diffrn_detector 'CCD plate'
_diffrn_detector_type 'Eos'
_diffrn_detector_area_resol_mean 16.0026
_diffrn_reflns_number 20138
_diffrn_reflns_av_R_equivalents 0.0394
_diffrn_reflns_limit_h_min -13
_diffrn_reflns_limit_h_max 13
_diffrn_reflns_limit_k_min -10
_diffrn_reflns_limit_k_max 10
_diffrn_reflns_limit_l_min -14
_diffrn_reflns_limit_l_max 14
_diffrn_reflns_theta_min 2.3603
_diffrn_reflns_theta_max 29.4026
_diffrn_reflns_av_sigmaI/netI        0.03876
_reflns_number_total                  2810
_reflns_number_gt                     2564
_reflns_threshold_expression         >2.0sigma(I)
_computing_structure_refinement      'MoPro (J. Appl. Cryst. 2005, 38, 38-54)'
_iucr_refine_instructions_details  
; 
! MoPro v16 06/07/2018 20:36:18 C:\DATA\Miguel_dunitz\Miguel_white\WHITE\Miguel
#_white_multi_temp\2017_10_26_AH_white_multi_temp\1_125_00\TAAM_ref\corrected_cell\mopro_lsdb02.pa
! reflections hkl file : C:\DATA\Miguel_dunitz\Miguel_white\WHITE\Miguel_white_
#multi_temp\2017_10_26_AH_white_multi_temp\1_125_00\TAAM_ref\corrected_cell\new_sortav.hkl refin. vs. F^2
! atomic table file : C:\Program Files (x86)\MoProSuite\LibMoPro\mopro.tab
! wave functions file : C:\Program Files (x86)\MoProSuite\LibMoPro\WAVEF
! Constraints file : C:\DATA\Miguel_dunitz\Miguel_white\WHITE\Miguel_white_mult
#i_temp\2017_10_26_AH_white_multi_temp\1_125_00\TAAM_ref\corrected_cell\con_mopro.inp
! Restraints file : C:\DATA\Miguel_dunitz\Miguel_white\WHITE\Miguel_white_multi
#_temp\2017_10_26_AH_white_multi_temp\1_125_00\TAAM_ref\corrected_cell\res_mopro.inp
! RF factor = 2.608 % RI factor = 3.962%
! wR2F factor = 2.592 % wR2I factor = 5.140%
! g.o.f.(F**2) = 1.194 Nvar= 195 Nref= 2810 Nfree= 0 0.06<sinT/l< 0.69

! P00 Dip Qua Oct Hex l=5 l=6
! Cl nl = 4 4 4 6 8 8 8
! Cl zeta= 4.259 4.259 4.259 4.259 4.259 4.259 4.259
! O nl = 2 2 2 3 4 4 4
! O zeta= 4.466 4.466 4.466 4.466 4.466 4.466 4.466
! H nl = 1 1 2 2 2 2 2
! H zeta= 2.000 2.000 2.000 2.000 2.000 2.000 2.000
! C nl = 2 2 2 3 4 4 4
! C zeta= 3.176 3.176 3.176 3.176 3.176 3.176 3.176

WSIG 1.00000 ! weighting scheme
 ! SPACE GROUP P ?

CELL 9.8090 7.7577 10.5083 116.6880 124.3290 88.8690 0.71073
ZERR 0.0000 0.0000 0.0000 0.0000 0.0000 0.0000

SYMM 1 P CENTRO
 X , Y, Z

SCALE 1 10.456903

FMULT 1.00000

UOVER 0.00000 0.00000 0.00000 0.00000 0.00000 0.00000 ANI

SOLVT 0.00000 50.00000

EXTIN 0.00000 GAUSSIAN ISOT TYP1 ! G*10^4


DUMMY 5
DUMY 0.46698 0.54714 0.12199 D1 0 ! atom # 27
DUMY 1.50000 1.00000 0.00000 D2 0 ! atom # 28
DUMY 0.50000 0.50000 0.00000 D3 0 ! atom # 29
DUMY 0.37236 0.47446 -0.16858 D4 0 ! atom # 30
DUMY 0.46698 0.54714 0.12199 D5 0 ! atom # 31

KAPPA 11
 0.992000 0.943000 ! # 1 1 MOL CL1 2X Cl
 0.988000 1.184000 ! # 2 1 MOL O1 2X O
 1.177000 1.463000 ! # 3 1 MOL H1 2X H
 0.988000 1.178000 ! # 4 1 MOL O3 2X O
 0.988000 1.159000 ! # 5 1 MOL O6 2X O
 0.995000 0.858000 ! # 6 1 MOL C9 2X C
 0.999000 0.887000 ! # 7 1 MOL C5 2X C
 0.998000 0.864000 ! # 8 1 MOL C2 2X C
 1.020000 0.947000 ! # 9 1 MOL C10 2X C
 1.094000 1.156000 ! # 10 1 MOL H10A 6X H
 0.997000 0.874000 ! # 11 1 MOL C7 2X C


ATOMS 26

ATOM 1 CL1 MOL 1 0.787142 0.562952 0.379562 1.0000 1 Cl
 XY C3 D1 HEX K1 V0 M0 Q0
UANI 0.014126 0.021201 0.011497 0.005871 0.007150 0.009495
 7.23372 0. -.046 0. 0. 0.077 0. 0. -.155 0.
 0. -.011 0. 0. 0. 0.072 0.
 0.009 0. 0. -.015 0. 0. 0. 0.019 0.

ATOM 2 CL2 MOL 1 1.225295 0.936178 -0.382272 1.0000 1 Cl
 XY C7 C5 HEX K1 V0 M0 Q0
UANI 0.012128 0.022709 0.012518 0.005246 0.006989 0.010586
 7.23372 0. -.046 0. 0. 0.077 0. 0. -.155 0.
 0. -.011 0. 0. 0. 0.072 0.
 0.009 0. 0. -.015 0. 0. 0. 0.019 0.

ATOM 3 O1 MOL 1 0.817750 0.460738 0.085478 1.0000 1 O
 XY C2 H1 HEX K2 V0 M0 Q0
UANI 0.013356 0.018990 0.017872 0.007466 0.011625 0.011466
 6.12027 0. -.060 -.080 0. 0.089 0. 0. -.026 0.051
 0. -.006 -.015 0. 0. 0.040 -.010
 0.007 0. 0. 0. 0.003 0. 0. 0.012 0.011

ATOM 4 H1 MOL 1 0.857821 0.374953 0.138527 1.0000 1 H
 ZY O1 C2 QUA K3 V0 M0 Q0
UISO 0.024991
 0.74458 0. 0. 0. 0.131 0.059 0. 0. 0. 0.

ATOM 5 O5 MOL 1 1.397175 1.027916 0.203708 1.0000 1 O
 XY C6 H5 HEX K2 V0 M0 Q0
UANI 0.013072 0.019521 0.015896 0.005931 0.011123 0.010372
 6.12027 0. -.060 -.080 0. 0.089 0. 0. -.026 0.051
 0. -.006 -.015 0. 0. 0.040 -.010
 0.007 0. 0. 0. 0.003 0. 0. 0.012 0.011

ATOM 6 H5 MOL 1 1.453378 0.961884 0.274178 1.0000 1 H
 ZY O5 C6 QUA K3 V0 M0 Q0
UISO 0.024192
 0.74458 0. 0. 0. 0.131 0.059 0. 0. 0. 0.

ATOM 7 O3 MOL 1 0.632171 0.545690 -0.246036 1.0000 1 O
 XY C4 C8 HEX K4 V0 M0 Q0
UANI 0.021882 0.014428 0.016878 0.004450 0.014714 0.007937
 6.16110 0. -.047 -.078 0. 0.063 0. 0. -.021 0.064
 0. 0. -.016 0. 0. 0.041 0.
 0.007 0. 0. 0. 0.004 0. 0. 0.008 0.011

ATOM 8 O6 MOL 1 1.051266 0.808535 -0.182090 1.0000 1 O
 XY C9 O7 HEX K5 V0 M0 Q0
UANI 0.010485 0.019090 0.025021 0.005019 0.010577 0.014536
 6.07996 0. -.098 -.005 0. -.076 0. 0. -.069 -.003
 0. -.005 0. 0. 0. 0.016 0.
 -.006 0. 0. 0.004 0. 0. 0. 0.003 0.

ATOM 9 O7 MOL 1 1.095973 1.115576 -0.142932 1.0000 1 O
 XY C9 C10 HEX K4 V0 M0 Q0
UANI 0.014148 0.017980 0.022654 0.007400 0.012681 0.012492
 6.16110 0. -.047 -.078 0. 0.063 0. 0. -.021 0.064
 0. 0. -.016 0. 0. 0.041 0.
 0.007 0. 0. 0. 0.004 0. 0. 0.008 0.011

ATOM 10 O2 MOL 1 0.552568 0.214300 -0.348957 1.0000 1 O
 XY C4 O3 HEX K5 V0 M0 Q0
UANI 0.032264 0.013360 0.023890 0.007372 0.023794 0.008123
 6.07996 0. -.098 -.005 0. -.076 0. 0. -.069 -.003
 0. -.005 0. 0. 0. 0.016 0.
 -.006 0. 0. 0.004 0. 0. 0. 0.003 0.

ATOM 11 C9 MOL 1 1.143994 0.959109 -0.136440 1.0000 1 C
 XY O6 O7 HEX K6 V0 M0 Q0
UANI 0.008375 0.015769 0.013660 0.003750 0.007327 0.008527
 4.03530 0. 0.128 -.054 0. -.301 0. 0. 0.128 0.059
 0. 0. 0. 0. 0. 0.422 -.022
 0.073 0. 0. -.013 0. 0. 0. -.051 0.055

ATOM 12 C5 MOL 1 1.329431 0.985561 -0.064730 1.0000 1 C
 XY D2 C7 HEX K7 V0 M0 Q0
UANI 0.008310 0.014823 0.011879 0.003718 0.006998 0.007594
 3.93478 0. 0.047 0. 0. -.179 0. 0. -.033 0.
 0. 0.026 0. 0. 0. -.289 0.
 0.018 0. 0. -.013 0. 0. 0. 0. 0.

ATOM 13 C2 MOL 1 0.663098 0.478157 0.047033 1.0000 1 C
 XY D3 C1 HEX K8 V0 M0 Q0
UANI 0.011944 0.014049 0.010999 0.004357 0.008131 0.006963
 3.98692 0. 0.119 0. 0. -.190 0. 0. -.106 0.
 0. 0.045 0. 0. 0. -.357 0.
 0.028 0. 0. -.020 0. 0. 0. 0.047 0.015

ATOM 14 C6 MOL 1 1.450586 1.010811 0.106149 1.0000 1 C
 XY D2 C5 HEX K8 V0 M0 Q0
UANI 0.009436 0.013534 0.011732 0.003197 0.007204 0.007366
 3.98692 0. 0.119 0. 0. -.190 0. 0. -.106 0.
 0. 0.045 0. 0. 0. -.357 0.
 0.028 0. 0. -.020 0. 0. 0. 0.047 0.015

ATOM 15 C4 MOL 1 0.571712 0.389094 -0.252839 1.0000 1 C
 XY O2 O3 HEX K6 V0 M0 Q0
UANI 0.013823 0.014438 0.012571 0.004975 0.009759 0.007576
 4.03530 0. 0.128 -.054 0. -.301 0. 0. 0.128 0.059
 0. 0. 0. 0. 0. 0.422 -.022
 0.073 0. 0. -.013 0. 0. 0. -.051 0.055

ATOM 16 C1 MOL 1 0.533119 0.452821 -0.121888 1.0000 1 C
 XY D3 D4 HEX K7 V0 M0 Q0
UANI 0.011785 0.013743 0.010613 0.004645 0.008091 0.006692
 3.93478 0. 0.047 0. 0. -.179 0. 0. -.033 0.
 0. 0.026 0. 0. 0. -.289 0.
 0.018 0. 0. -.013 0. 0. 0. 0. 0.

ATOM 17 C10 MOL 1 0.921244 1.109158 -0.201606 1.0000 1 C
 ZX O7 H10B HEX K9 V0 M0 Q0
UANI 0.016433 0.025828 0.027093 0.012390 0.015437 0.017255
 3.52668 0. 0. 0. -.065 -.129 0. 0. 0. 0.
 0.264 0. 0. 0. 0. 0.200 0.
 0.075 0. 0. 0. 0. -.080 0. 0. 0.

ATOM 18 H10A MOL 1 0.824427 0.981063 -0.337334 1.0000 1 H
 ZY C10 O7 QUA K10 V0 M0 Q0
UISO 0.027874
 1.04865 0. 0. 0. 0.185 0.085 0. 0. 0. 0.

ATOM 19 H10B MOL 1 0.915873 1.256281 -0.184209 1.0000 1 H
 ZY C10 O7 QUA K10 V0 M0 Q0
UISO 0.027994
 1.04865 0. 0. 0. 0.185 0.085 0. 0. 0. 0.

ATOM 20 H10C MOL 1 0.909259 1.090725 -0.112348 1.0000 1 H
 ZY C10 O7 QUA K10 V0 M0 Q0
UISO 0.027919
 1.04865 0. 0. 0. 0.185 0.085 0. 0. 0. 0.

ATOM 21 C7 MOL 1 1.377970 0.975596 -0.169011 1.0000 1 C
 XY D2 C5 HEX K11 V0 M0 Q0
UANI 0.009079 0.014584 0.011783 0.003100 0.007154 0.007192
 4.05507 0. 0.117 0. 0. -.139 0. 0. -.140 0.
 0. 0.033 0. 0. 0. -.305 0.
 0.014 0. 0. -.019 0. 0. 0. 0.013 0.

ATOM 22 C3 MOL 1 0.627567 0.525440 0.168458 1.0000 1 C
 XY D3 D5 HEX K11 V0 M0 Q0
UANI 0.011582 0.013841 0.010340 0.004300 0.007528 0.006266
 4.05507 0. 0.117 0. 0. -.139 0. 0. -.140 0.
 0. 0.033 0. 0. 0. -.305 0.
 0.014 0. 0. -.019 0. 0. 0. 0.013 0.

ATOM 23 C8 MOL 1 0.695458 0.504740 -0.348897 1.0000 1 C
 ZX O3 H8C HEX K9 V0 M0 Q0
UANI 0.022050 0.023826 0.023205 0.006356 0.017753 0.013630
 3.52668 0. 0. 0. -.065 -.129 0. 0. 0. 0.
 0.264 0. 0. 0. 0. 0.200 0.
 0.075 0. 0. 0. 0. -.080 0. 0. 0.

ATOM 24 H8A MOL 1 0.601865 0.379120 -0.486901 1.0000 1 H
 ZY C8 O3 QUA K10 V0 M0 Q0
UISO 0.027732
 1.04865 0. 0. 0. 0.185 0.085 0. 0. 0. 0.

ATOM 25 H8B MOL 1 0.814356 0.468103 -0.287668 1.0000 1 H
 ZY C8 O3 QUA K10 V0 M0 Q0
UISO 0.027792
 1.04865 0. 0. 0. 0.185 0.085 0. 0. 0. 0.

ATOM 26 H8C MOL 1 0.717726 0.647546 -0.338399 1.0000 1 H
 ZY C8 O3 QUA K10 V0 M0 Q0
UISO 0.027828
 1.00000 0. 0. 0. 0.185 0.085 0. 0. 0. 0.

ANHAR 0 3 ! number_of_anharmonic_atoms max_order
! 1 ! atom number
! 0.00E+00 0.00E+00 0.00E+00 0.00E+00 0.00E+00 0.00E+00 0.00E+00 0.00E+00
! 0.00E+00 0.00E+00


STOP
; 
_refine_special_details              
;
 Refinement of F^2^ against reflections.
 The threshold expression of F^2^ > 2sigma(F^2^) is
 used for calculating R-factors(gt) and is not
 relevant to the choice of reflections for refinement.
 R-factors based on F^2^ are statistically about twice
 as large as those based on F, and R-factors based on
 ALL data will be even larger.
;
_refine_ls_structure_factor_coef     Fsqd 
_refine_ls_matrix_type                full
_refine_ls_weighting_scheme          sigma
_refine_ls_weighting_details         ?
_atom_sites_solution_primary      direct 
_atom_sites_solution_secondary    difmap 
_atom_sites_solution_hydrogens    difmap 
_refine_ls_hydrogen_treatment    refall
# refall refxyz hetero heteroxyz constr 

_refine_ls_extinction_method        'none'              
_refine_ls_abs_structure_Flack   ? 
_refine_ls_abs_structure_Rogers  ?                   
###  Notice MoPro refines Rogers parameter (Eta f" multiplier)
_vrf_PLAT927_I
;
PROBLEM: Reported and Calculated  wR2 Differ by .........    -0.0528 Check 
RESPONSE: We applied TAAM refinement instead of IAM, 
thus we obtained slightly different wR2 than the one 
obtained by checkcif with IAM.
;
_vrf_PLAT926_I
;
PROBLEM: Reported and Calculated   R1 Differ by .........    -0.0109 Check
RESPONSE: We applied TAAM refinement instead of IAM, 
thus we obtained slightly different R1 than the one 
obtained by checkcif with IAM.
;
_vrf_PLAT928_I
;
PROBLEM: Reported and Calculated   S value   Differ by .     -1.351 Check 
RESPONSE: We applied TAAM refinement instead of IAM, 
thus we obtained slightly different different S than 
the one obtained by checkcif with IAM.
;
_vrf_PLAT155_ALERT_4_C 
;
PROBLEM: The Triclinic Unitcell is NOT Reduced ..........     Please Do ! 
RESPONSE: Data for this compound were measured earlier by Dunitz at el, 
we want to have the same cell, as it was previously reported.
;
_refine_ls_number_reflns              2810
_refine_ls_number_parameters           195
_refine_ls_number_restraints            16
# R-factors: R(F)  &  wR2(I) 
_refine_ls_R_factor_all              0.0261
## R_factor_all computed for  I/sigmaI >   0.00
_refine_ls_R_factor_gt               0.0227
_refine_ls_wR_factor_ref             0.0514
_refine_ls_wR_factor_gt              0.0499
_refine_ls_goodness_of_fit_ref       1.184
# GOF(I) computed assuming  all parameters refined:     480
_refine_ls_restrained_S_all          0.415
_refine_ls_shift/su_max              0.009
_refine_ls_shift/su_mean             0.000

_diffrn_measured_fraction_theta_max     0.934
_diffrn_reflns_theta_full               25.73
_diffrn_measured_fraction_theta_full    0.940
_refine_diff_density_max                0.258
_refine_diff_density_min                -0.378
_refine_diff_density_rms                0.048
###  to get diff_density_max min & rms : 
###  run MoPro  : WRIT FOUR   to create FOURier file 
### run VMoPro : FOUR  FastFourierTransform  
### to get a 3D grid (Xplor format) on whole unit-cell
###  To get max min rms statistics
###  run VMoPro: GRID STAT   or 
###  open 3D xplor grid with MoProViewer 

loop_
_atom_site_type_symbol      
_atom_site_label            
_atom_site_fract_x          
_atom_site_fract_y          
_atom_site_fract_z          
_atom_site_U_iso_or_equiv   
_atom_site_adp_type         
_atom_site_occupancy        
_atom_site_calc_flag        
_atom_site_refinement_flags_posn  
_atom_site_refinement_flags_adp  
_atom_site_disorder_assembly
_atom_site_disorder_group   
Cl CL1  0.78714(2)  0.56295(4)  0.37956(2)  0.01575(4) Uani 1  d    . .  . .
Cl CL2  1.22530(2)  0.93618(4) -0.38227(2)  0.01561(4) Uani 1  d    . .  . .
O  O1  0.81775(7)  0.46074(11)  0.08548(8)  0.01462(12) Uani 1  d    . .  . .
H  H1  0.8578(16)  0.3750(8)  0.1385(8)  0.0250(3) Uiso 1  d    D .  . .
O  O5  1.39718(7)  1.02792(11)  0.20371(8)  0.01423(12) Uani 1  d    . .  . .
H  H5  1.4534(15)  0.9619(9)  0.2742(8)  0.0242(3) Uiso 1  d    D .  . .
O  O3  0.63217(8)  0.54569(10) -0.24604(8)  0.01606(12) Uani 1  d    . .  . .
O  O6  1.05127(7)  0.80853(11) -0.18209(8)  0.01709(12) Uani 1  d    . .  . .
O  O7  1.09597(7)  1.11558(11) -0.14293(9)  0.01659(12) Uani 1  d    . .  . .
O  O2  0.55257(9)  0.21430(11) -0.34896(9)  0.01971(13) Uani 1  d    . .  . .
C C9 1.14399(10) 0.95911(15) -0.13644(10) 0.01191(15) Uani 1 d . . . .
C  C5  1.32943(9)  0.98556(14) -0.06473(10)  0.01092(15) Uani 1  d    . .  . .
C C2 0.66310(10) 0.47816(14) 0.04703(11) 0.01149(15) Uani 1 d . . . .
C C6 1.45059(10) 1.01081(14) 0.10615(11) 0.01079(14) Uani 1 d . . . .
C C4 0.57171(10) 0.38909(15) -0.25284(11) 0.01234(15) Uani 1 d . . . .
C C1 0.53312(10) 0.45282(14) -0.12189(10) 0.01117(15) Uani 1 d . . . .
C C10 0.92124(11) 1.10916(17) -0.20161(13) 0.02030(19) Uani 1 d . . . .
H  H10A  0.8244(12)  0.9811(13) -0.3373(7)  0.0279(3) Uiso 1  d    D .  . .
H  H10B  0.9159(15)  1.2563(6) -0.1842(13)  0.0280(3) Uiso 1  d    D .  . .
H  H10C  0.9093(9)  1.0907(12) -0.1123(6)  0.0279(3) Uiso 1  d    D .  . .
C C7 1.37797(10) 0.97560(14) -0.16901(10) 0.01124(15) Uani 1 d . . . .
C C3 0.62757(10) 0.52544(14) 0.16846(10) 0.01151(15) Uani 1 d . . . .
C C8 0.69546(12) 0.50474(17) -0.34890(13) 0.01990(18) Uani 1 d . . . .
H  H8A  0.6019(12)  0.3791(13) -0.4869(7)  0.0277(3) Uiso 1  d    D .  . .
H  H8B  0.8144(6)  0.4681(13) -0.2877(14)  0.0278(3) Uiso 1  d    D .  . .
H  H8C  0.7177(15)  0.6475(6) -0.3384(11)  0.0278(3) Uiso 1  d    D .  . .

loop_ 
_atom_site_aniso_label 
_atom_site_aniso_U_11 
_atom_site_aniso_U_22 
_atom_site_aniso_U_33 
_atom_site_aniso_U_12 
_atom_site_aniso_U_13 
_atom_site_aniso_U_23 
CL1  0.01413(9)  0.02120(13)  0.01150(9)  0.00587(8)  0.00715(8)  0.00950(8)
CL2  0.01213(9)  0.02271(13)  0.01252(9)  0.00525(8)  0.00699(8)  0.01059(9)
O1  0.0134(2)  0.0190(4)  0.0179(3)  0.0075(2)  0.0116(2)  0.0115(3)
O5  0.0131(3)  0.0195(4)  0.0159(3)  0.0059(2)  0.0111(2)  0.0104(3)
O3  0.0219(3)  0.0144(4)  0.0169(3)  0.0045(3)  0.0147(2)  0.0079(3)
O6  0.0105(2)  0.0191(4)  0.0250(3)  0.0050(2)  0.0106(2)  0.0145(3)
O7  0.0141(3)  0.0180(4)  0.0227(3)  0.0074(3)  0.0127(2)  0.0125(3)
O2  0.0323(3)  0.0134(4)  0.0239(3)  0.0074(3)  0.0238(3)  0.0081(3)
C9  0.0084(3)  0.0158(5)  0.0137(3)  0.0038(3)  0.0073(3)  0.0085(3)
C5  0.0083(3)  0.0148(4)  0.0119(3)  0.0037(3)  0.0070(3)  0.0076(3)
C2  0.0119(3)  0.0140(4)  0.0110(3)  0.0044(3)  0.0081(3)  0.0070(3)
C6  0.0094(3)  0.0135(4)  0.0117(3)  0.0032(3)  0.0072(3)  0.0074(3)
C4  0.0138(3)  0.0144(5)  0.0126(3)  0.0050(3)  0.0098(3)  0.0076(3)
C1  0.0118(3)  0.0137(4)  0.0106(3)  0.0046(3)  0.0081(3)  0.0067(3)
C10  0.0164(4)  0.0258(6)  0.0271(4)  0.0124(4)  0.0154(3)  0.0173(4)
C7  0.0091(3)  0.0146(4)  0.0118(3)  0.0031(3)  0.0072(3)  0.0072(3)
C3  0.0116(3)  0.0138(4)  0.0103(3)  0.0043(3)  0.0075(3)  0.0063(3)
C8  0.0221(4)  0.0238(5)  0.0232(4)  0.0064(4)  0.0178(3)  0.0136(4)

_geom_special_details                
;                                    
;                                    

loop_
_geom_bond_atom_site_label_1         
_geom_bond_atom_site_label_2         
_geom_bond_distance                  
_geom_bond_site_symmetry_2           
_geom_bond_publ_flag                 
CL1    C3     1.7256(9)  .         ? 
CL2    C7     1.7250(9)  .         ? 
O1     C2     1.3537(9)  .         ? 
O1     H1     0.9919(12)  .         ? 
O5     C6     1.3505(10)  .         ? 
O5     H5     0.9919(12)  .         ? 
O3     C4     1.3173(13)  .         ? 
O3     C8     1.4475(10)  .         ? 
O6     C9     1.2118(12)  .         ? 
O7     C9     1.3098(13)  .         ? 
O7     C10    1.4505(10)  .         ? 
O2     C4     1.2083(12)  .         ? 
C9     C5     1.4995(10)  .         ? 
C5     C7     1.3944(11)  .         ? 
C5     C6     1.4005(12)  .         ? 
C2     C3     1.4001(11)  .         ? 
C2     C1     1.3996(12)  .         ? 
C4     C1     1.5001(10)  .         ? 
C10    H10C   1.0768(12)  .         ? 
C10    H10B   1.0770(12)  .         ? 
C10    H10A   1.0770(12)  .         ? 
C8     H8B    1.0769(12)  .         ? 
C8     H8C    1.0769(12)  .         ? 
C8     H8A    1.0769(12)  .         ? 

loop_
_geom_angle_atom_site_label_1        
_geom_angle_atom_site_label_2        
_geom_angle_atom_site_label_3        
_geom_angle                          
_geom_angle_site_symmetry_1          
_geom_angle_site_symmetry_2          
_geom_angle_site_symmetry_3          
_geom_angle_publ_flag                
C2    O1    H1         110.9(8)   .      .  .       ? 
C6    O5    H5         112.0(7)   .      .  .       ? 
C4    O3    C8        116.56(7)   .      .  .       ? 
C9    O7    C10       116.69(7)   .      .  .       ? 
O7    C9    O6        124.74(8)   .      .  .       ? 
O7    C9    C5        112.51(7)   .      .  .       ? 
O6    C9    C5        122.76(7)   .      .  .       ? 
C7    C5    C9        120.86(6)   .      .  .       ? 
C7    C5    C6        121.01(7)   .      .  .       ? 
C9    C5    C6        118.07(6)   .      .  .       ? 
O1    C2    C3        123.72(6)   .      .  .       ? 
O1    C2    C1        118.02(6)   .      .  .       ? 
C3    C2    C1        118.23(7)   .      .  .       ? 
O5    C6    C5        118.12(6)   .      .  .       ? 
O3    C4    O2        124.92(8)   .      .  .       ? 
O3    C4    C1        112.01(7)   .      .  .       ? 
O2    C4    C1        123.05(7)   .      .  .       ? 
C4    C1    C2        116.66(6)   .      .  .       ? 
O7    C10   H10C       108.0(4)   .      .  .       ? 
O7    C10   H10B       103.4(6)   .      .  .       ? 
O7    C10   H10A       111.6(6)   .      .  .       ? 
H10C  C10   H10B       111.1(8)   .      .  .       ? 
H10C  C10   H10A       107.3(7)   .      .  .       ? 
H10B  C10   H10A       115.4(8)   .      .  .       ? 
CL2   C7    C5        120.30(6)   .      .  .       ? 
CL1   C3    C2        119.20(6)   .      .  .       ? 
O3    C8    H8B        110.6(7)   .      .  .       ? 
O3    C8    H8C        102.0(6)   .      .  .       ? 
O3    C8    H8A        111.4(7)   .      .  .       ? 
H8B   C8    H8C        111.4(8)   .      .  .       ? 
H8B   C8    H8A        108.1(8)   .      .  .       ? 
H8C   C8    H8A        113.3(8)   .      .  .       ? 

loop_
_geom_torsion_atom_site_label_1      
_geom_torsion_atom_site_label_2      
_geom_torsion_atom_site_label_3      
_geom_torsion_atom_site_label_4      
_geom_torsion_site_symmetry_1        
_geom_torsion_site_symmetry_2        
_geom_torsion_site_symmetry_3        
_geom_torsion_site_symmetry_4        
_geom_torsion                        
_geom_torsion_publ_flag              
CL1   C3    C2    O1     . . . .  -0.40(9) ?
CL1   C3    C2    C1     . . . . -178.602(16) ?
CL2   C7    C5    C9     . . . .  0.97(9) ?
CL2   C7    C5    C6     . . . .  177.89(2) ?
O1    C2    C1    C4     . . . .  5.52(11) ?
H1    O1    C2    C3     . . . .  48.(2) ?
H1    O1    C2    C1     . . . . -134.3(9) ?
O5    C6    C5    C7     . . . .  177.26(13) ?
O5    C6    C5    C9     . . . .  -5.73(11) ?
H5    O5    C6    C5     . . . .  144.3(8) ?
O3    C4    C1    C2     . . . .  -95.83(15) ?
O6    C9    O7    C10    . . . .  2.91(13) ?
O6    C9    C5    C7     . . . .  108.28(16) ?
O6    C9    C5    C6     . . . .  -68.73(15) ?
O7    C9    C5    C7     . . . .  -71.91(14) ?
O7    C9    C5    C6     . . . .  111.07(16) ?
O2    C4    O3    C8     . . . .  -6.30(13) ?
O2    C4    C1    C2     . . . .  82.54(15) ?
C9    O7    C10   H10C   . . . .  57.(1) ?
C9    O7    C10   H10B   . . . .  175.(1) ?
C9    O7    C10   H10A   . . . .  -61.(1) ?
C5    C9    O7    C10    . . . . -176.89(13) ?
C4    O3    C8    H8B    . . . .  -70.(1) ?
C4    O3    C8    H8C    . . . .  172.(1) ?
C4    O3    C8    H8A    . . . .  50.(1) ?
C4    C1    C2    C3     . . . . -176.17(11) ?
C1    C4    O3    C8     . . . .  172.03(12) ?

loop_
_geom_hbond_atom_site_label_D        
_geom_hbond_atom_site_label_H        
_geom_hbond_atom_site_label_A        
_geom_hbond_distance_DH              
_geom_hbond_distance_HA              
_geom_hbond_distance_DA              
_geom_hbond_angle_DHA                
_geom_hbond_site_symmetry_A          
### Notice sigmas on distances involving HYDROGEN atoms 
### is generally not recommended.
### this may cause reading errors in checkcif
O1    H1    O6    0.9919(12) 1.762(5) 2.7153(11)  159.9(5)   2_765   
O1    H1    C9    0.9919(12) 2.582(3) 3.5111(13)  155.9(2)   2_765   
O5    H5    O2    0.9919(12) 1.873(6) 2.7919(11)  152.7(6)   2_765   
O5    H5    C4    0.9919(12) 2.634(5) 3.4798(13)  143.2(3)   2_765   
C10   H10C  O5    1.0768(12) 2.620(6) 3.3044(11)  120.9(3)   2_775   

loop_
_publ_author_name      
_publ_author_address   
,'?'  
; ? 
;  

_publ_requested_journal          '?' 
_publ_contact_author                ? 
_publ_contact_author_phone        '?' 
_publ_contact_author_fax          '?' 
_publ_contact_author_email        '?' 
_publ_section_title 
;  
 ?  
;  
_publ_section_comment  
;  
 ?  
;  
_publ_section_references 
;  
 ?  
;  
# start Validation Reply Form
_vrf_PLAT029_W_125K
;
PROBLEM: _diffrn_measured_fraction_theta_full value Low .      0.940 Why?  
RESPONSE: Transferable Aspherical Atom Model was refined with MoPro program 
that do not take into account any negative intensities. 
There were 168 reflections with negative intensities.
;
_vrf_PLAT155_W_125K
;
PROBLEM: The Triclinic Unitcell is NOT Reduced ..........     Please Do !  
RESPONSE: It was refined with the same unit cell as previusly 
reported by Dunitz and co-workers
;
_vrf_PLAT911_W_125K
;
PROBLEM: Missing FCF Refl Between Thmin & STh/L=    0.600        168 Report
RESPONSE: Transferable Aspherical Atom Model was refined with MoPro program 
that do not take into account any negative intensities
;
# end Validation Reply Form
data_W_150K 
_database_code_depnum_ccdc_archive 'CCDC 1899969'
_audit_creation_method             'MoPro v16                '    
_chemical_name_systematic
'Dimethyl-3,6 -Dichloro-2,5-dihydroxyterephthalate'
_chemical_formula_moiety          '2(C5 H4 Cl O3)'
_chemical_formula_sum             'C10 H8 Cl2 O6'
_chemical_formula_weight          295.08

_space_group_crystal_system       'triclinic'
_space_group_IT_number            2
_space_group_name_H-M_alt         'P -1'
_space_group_name_Hall            '-P 1'
_symmetry_Int_Tables_number 2

loop_
_atom_type_symbol                      
_atom_type_description                 
_atom_type_scat_dispersion_real        
_atom_type_scat_dispersion_imag        
_atom_type_scat_source                 
 'C' 'C'    0.0033   0.0016
'Clementi & Roetti 1974. Atomic Data & Nuclear Data Tables. 14, 177'  
 'H' 'H'    0.0000   0.0000
'Clementi & Roetti 1974. Atomic Data & Nuclear Data Tables. 14, 177'  
 'O' 'O'    0.0106   0.0060
'Clementi & Roetti 1974. Atomic Data & Nuclear Data Tables. 14, 177'  
 'Cl' 'Cl'    0.1484   0.1585
'Clementi & Roetti 1974. Atomic Data & Nuclear Data Tables. 14, 177'  

loop_
_symmetry_equiv_pos_as_xyz           
'x, y, z'
'-x, -y, -z'
_computing_data_collection
;
CrysAlisPro, Agilent Technologies,
Version 1.171.37.34 (release 22-05-2014 CrysAlis171 .NET)
(compiled May 22 2014,16:03:01)
;
_computing_cell_refinement
;
CrysAlisPro, Agilent Technologies,
Version 1.171.37.34 (release 22-05-2014 CrysAlis171 .NET)
(compiled May 22 2014,16:03:01)
;
_computing_data_reduction
;
CrysAlisPro, Agilent Technologies,
Version 1.171.37.34 (release 22-05-2014 CrysAlis171 .NET)
(compiled May 22 2014,16:03:01)
;
_cell_length_a                  9.8127(2) 
_cell_length_b                  7.76700(16) 
_cell_length_c                  10.5170(3) 
_cell_angle_alpha               116.638(2) 
_cell_angle_beta                124.323(3) 
_cell_angle_gamma               88.869(2) 
_cell_volume                    561.46(2) 
_cell_formula_units_Z                   2.00000
_cell_measurement_temperature   150.00(10) 
_cell_measurement_reflns_used   26515
_cell_measurement_theta_min     2.6360
_cell_measurement_theta_max     38.5810
_cell_oxdiff_length_a                  9.8127(2) 
_cell_oxdiff_length_b                  7.76700(16) 
_cell_oxdiff_length_c                  10.5170(3) 
_cell_oxdiff_angle_alpha               116.638(2) 
_cell_oxdiff_angle_beta                124.323(3) 
_cell_oxdiff_angle_gamma               88.869(2) 
_cell_oxdiff_volume                    561.46(2) 
_cell_oxdiff_measurement_reflns_used   26515
_exptl_absorpt_correction_T_min                   0.53415
_exptl_absorpt_correction_T_max                   1.00000
_exptl_absorpt_correction_type            'multi-scan'
_exptl_absorpt_process_details
;
CrysAlisPro, Agilent Technologies,
Version 1.171.37.34 (release 22-05-2014 CrysAlis171 .NET)
(compiled May 22 2014,16:03:01)
Empirical absorption correction using spherical harmonics,
 implemented in SCALE3 ABSPACK scaling algorithm.
;
_exptl_crystal_colour             colourless
_exptl_crystal_colour_lustre      .
_exptl_crystal_colour_primary     colourless
_exptl_crystal_density_diffrn     1.745
_exptl_crystal_description        needle
_exptl_crystal_preparation        'kept at room temperature'
_exptl_crystal_recrystallization_method 'Crystallized from diethyl ether'
_exptl_crystal_size_max           2.0
_exptl_crystal_size_mid           0.5
_exptl_crystal_size_min           0.35
_diffrn_ambient_temperature 150.00(10) 
_diffrn_measurement_method '\w scans'
_diffrn_ambient_environment 'N~2~'
_diffrn_source 'SuperNova (Mo) X-ray Source'
_diffrn_radiation_probe 'x-ray'
_diffrn_radiation_type 'Mo K\a'
_diffrn_radiation_wavelength 0.71073
_diffrn_radiation_monochromator 'mirror'
_diffrn_measurement_device 'four-circle diffractometer'
_diffrn_measurement_device_type 'SuperNova, Single source at offset, Eos'
_diffrn_detector 'CCD plate'
_diffrn_detector_type 'Eos'
_diffrn_detector_area_resol_mean 16.0026
_diffrn_reflns_number 65857
_diffrn_reflns_av_R_equivalents 0.0409
_diffrn_reflns_av_sigmaI/netI 0.0507
_diffrn_reflns_limit_h_min -17
_diffrn_reflns_limit_h_max 16
_diffrn_reflns_limit_k_min -13
_diffrn_reflns_limit_k_max 13
_diffrn_reflns_limit_l_min -18
_diffrn_reflns_limit_l_max 18
_diffrn_reflns_theta_min 2.3585
_diffrn_reflns_theta_max 38.7387
_diffrn_measured_fraction_theta_max 0.9756
_exptl_absorpt_coefficient_mu 0.60
_exptl_crystal_density_method       'not measured' 
_exptl_crystal_F_000                 300
_computing_structure_refinement      'MoPro (J. Appl. Cryst. 2005, 38, 38-54)'
_computing_molecular_graphics        ? 
_computing_publication_material      ? 
_iucr_refine_instructions_details  
; 
! MoPro v16 30/11/2017 08:42:58 C:\DATA\Miguel_dunitz\Miguel_white\WHITE\Miguel
#_white_multi_temp\2017_11_2_AH_Miguel_white_multi_temp\1_150_00\TAAM_refs\mopro\mopro_lsdb02.par
! reflections hkl file : C:\DATA\Miguel_dunitz\Miguel_white\WHITE\Miguel_white_
#multi_temp\2017_11_2_AH_Miguel_white_multi_temp\1_150_00\TAAM_refs\mopro\new_sortav.hkl refin. vs. F^2
! atomic table file : C:\Program Files (x86)\MoProSuite\LibMoPro\mopro.tab
! wave functions file : C:\Program Files (x86)\MoProSuite\LibMoPro\WAVEF
! Constraints file : C:\DATA\Miguel_dunitz\Miguel_white\WHITE\Miguel_white_mult
#i_temp\2017_11_2_AH_Miguel_white_multi_temp\1_150_00\TAAM_refs\mopro\con_mopro.inp
! Restraints file : C:\DATA\Miguel_dunitz\Miguel_white\WHITE\Miguel_white_multi
#_temp\2017_11_2_AH_Miguel_white_multi_temp\1_150_00\TAAM_refs\mopro\res_mopro.inp
! RF factor = 3.125 % RI factor = 3.379%
! wR2F factor = 2.818 % wR2I factor = 5.695%
! g.o.f.(F**2) = 1.252 Nvar= 195 Nref= 5858 Nfree= 0 0.06<sinT/l< 0.88

! P00 Dip Qua Oct Hex l=5 l=6
! Cl nl = 4 4 4 6 8 8 8
! Cl zeta= 4.259 4.259 4.259 4.259 4.259 4.259 4.259
! O nl = 2 2 2 3 4 4 4
! O zeta= 4.466 4.466 4.466 4.466 4.466 4.466 4.466
! H nl = 1 1 2 2 2 2 2
! H zeta= 2.000 2.000 2.000 2.000 2.000 2.000 2.000
! C nl = 2 2 2 3 4 4 4
! C zeta= 3.176 3.176 3.176 3.176 3.176 3.176 3.176

WSIG 1.00000 ! weighting scheme
 ! SPACE GROUP P ?

CELL 9.8127 7.7670 10.5170 116.6377 124.3229 88.8694 0.71073
ZERR 0.0000 0.0000 0.0000 0.0000 0.0000 0.0000

SYMM 1 P CENTRO
 X , Y, Z

SCALE 1 8.728496

FMULT 1.00000

UOVER 0.00000 0.00000 0.00000 0.00000 0.00000 0.00000 ANI

SOLVT 0.00000 50.00000

EXTIN 0.00000 GAUSSIAN ISOT TYP1 ! G*10^4


DUMMY 5
DUMY 0.46698 0.54714 0.12199 D1 0 ! atom # 27
DUMY 1.50000 1.00000 0.00000 D2 0 ! atom # 28
DUMY 0.50000 0.50000 0.00000 D3 0 ! atom # 29
DUMY 0.37236 0.47446 -0.16858 D4 0 ! atom # 30
DUMY 0.46698 0.54714 0.12199 D5 0 ! atom # 31

KAPPA 11
 0.992000 0.943000 ! # 1 1 MOL CL1 2X Cl
 0.988000 1.184000 ! # 2 1 MOL O1 2X O
 1.177000 1.463000 ! # 3 1 MOL H1 2X H
 0.988000 1.178000 ! # 4 1 MOL O3 2X O
 0.988000 1.159000 ! # 5 1 MOL O6 2X O
 0.995000 0.858000 ! # 6 1 MOL C9 2X C
 0.999000 0.887000 ! # 7 1 MOL C5 2X C
 0.998000 0.864000 ! # 8 1 MOL C2 2X C
 1.020000 0.947000 ! # 9 1 MOL C10 2X C
 1.094000 1.156000 ! # 10 1 MOL H10A 6X H
 0.997000 0.874000 ! # 11 1 MOL C7 2X C


ATOMS 26

ATOM 1 CL1 MOL 1 0.786697 0.562933 0.379022 1.0000 1 Cl
 XY C3 D1 HEX K1 V0 M0 Q0
UANI 0.016619 0.023803 0.014157 0.006710 0.008293 0.011202
 7.23372 0. -.046 0. 0. 0.077 0. 0. -.155 0.
 0. -.011 0. 0. 0. 0.072 0.
 0.009 0. 0. -.015 0. 0. 0. 0.019 0.

ATOM 2 CL2 MOL 1 1.225581 0.936262 -0.381722 1.0000 1 Cl
 XY C7 C5 HEX K1 V0 M0 Q0
UANI 0.014363 0.025444 0.015596 0.005938 0.008281 0.012508
 7.23372 0. -.046 0. 0. 0.077 0. 0. -.155 0.
 0. -.011 0. 0. 0. 0.072 0.
 0.009 0. 0. -.015 0. 0. 0. 0.019 0.

ATOM 3 O1 MOL 1 0.817448 0.460625 0.085483 1.0000 1 O
 XY C2 H1 HEX K2 V0 M0 Q0
UANI 0.015415 0.020773 0.022211 0.008588 0.013614 0.013686
 6.12027 0. -.060 -.080 0. 0.089 0. 0. -.026 0.051
 0. -.006 -.015 0. 0. 0.040 -.010
 0.007 0. 0. 0. 0.003 0. 0. 0.012 0.011

ATOM 4 H1 MOL 1 0.863277 0.380445 0.143537 1.0000 1 H
 ZY O1 C2 QUA K3 V0 M0 Q0
UISO 0.029042
 0.74458 0. 0. 0. 0.131 0.059 0. 0. 0. 0.

ATOM 5 O5 MOL 1 1.397251 1.027940 0.203519 1.0000 1 O
 XY C6 H5 HEX K2 V0 M0 Q0
UANI 0.015798 0.021852 0.019585 0.007006 0.013506 0.012636
 6.12027 0. -.060 -.080 0. 0.089 0. 0. -.026 0.051
 0. -.006 -.015 0. 0. 0.040 -.010
 0.007 0. 0. 0. 0.003 0. 0. 0.012 0.011

ATOM 6 H5 MOL 1 1.455674 0.964115 0.275486 1.0000 1 H
 ZY O5 C6 QUA K3 V0 M0 Q0
UISO 0.028441
 0.74458 0. 0. 0. 0.131 0.059 0. 0. 0. 0.

ATOM 7 O3 MOL 1 0.632270 0.544996 -0.245830 1.0000 1 O
 XY C4 C8 HEX K4 V0 M0 Q0
UANI 0.026758 0.015806 0.021221 0.004959 0.018152 0.009669
 6.16110 0. -.047 -.078 0. 0.063 0. 0. -.021 0.064
 0. 0. -.016 0. 0. 0.041 0.
 0.007 0. 0. 0. 0.004 0. 0. 0.008 0.011

ATOM 8 O6 MOL 1 1.051452 0.808050 -0.182600 1.0000 1 O
 XY C9 O7 HEX K5 V0 M0 Q0
UANI 0.011864 0.021383 0.030977 0.005425 0.012528 0.017598
 6.07996 0. -.098 -.005 0. -.076 0. 0. -.069 -.003
 0. -.005 0. 0. 0. 0.016 0.
 -.006 0. 0. 0.004 0. 0. 0. 0.003 0.

ATOM 9 O7 MOL 1 1.096251 1.115375 -0.142224 1.0000 1 O
 XY C9 C10 HEX K4 V0 M0 Q0
UANI 0.015757 0.019563 0.028169 0.008449 0.014773 0.015103
 6.16110 0. -.047 -.078 0. 0.063 0. 0. -.021 0.064
 0. 0. -.016 0. 0. 0.041 0.
 0.007 0. 0. 0. 0.004 0. 0. 0.008 0.011

ATOM 10 O2 MOL 1 0.552463 0.214530 -0.348442 1.0000 1 O
 XY C4 O3 HEX K5 V0 M0 Q0
UANI 0.037918 0.014765 0.028823 0.008277 0.027946 0.009578
 6.07996 0. -.098 -.005 0. -.076 0. 0. -.069 -.003
 0. -.005 0. 0. 0. 0.016 0.
 -.006 0. 0. 0.004 0. 0. 0. 0.003 0.

ATOM 11 C9 MOL 1 1.144218 0.959210 -0.136318 1.0000 1 C
 XY O6 O7 HEX K6 V0 M0 Q0
UANI 0.010452 0.017318 0.017022 0.004600 0.009004 0.010421
 4.03530 0. 0.128 -.054 0. -.301 0. 0. 0.128 0.059
 0. 0. 0. 0. 0. 0.422 -.022
 0.073 0. 0. -.013 0. 0. 0. -.051 0.055

ATOM 12 C5 MOL 1 1.329711 0.985779 -0.064569 1.0000 1 C
 XY D2 C7 HEX K7 V0 M0 Q0
UANI 0.009992 0.015379 0.014861 0.004167 0.008167 0.009055
 3.93478 0. 0.047 0. 0. -.179 0. 0. -.033 0.
 0. 0.026 0. 0. 0. -.289 0.
 0.018 0. 0. -.013 0. 0. 0. 0. 0.

ATOM 13 C2 MOL 1 0.662885 0.478160 0.047006 1.0000 1 C
 XY D3 C1 HEX K8 V0 M0 Q0
UANI 0.013143 0.014538 0.013948 0.005229 0.009217 0.008340
 3.98692 0. 0.119 0. 0. -.190 0. 0. -.106 0.
 0. 0.045 0. 0. 0. -.357 0.
 0.028 0. 0. -.020 0. 0. 0. 0.047 0.015

ATOM 14 C6 MOL 1 1.450588 1.010858 0.106075 1.0000 1 C
 XY D2 C5 HEX K8 V0 M0 Q0
UANI 0.010760 0.015068 0.014447 0.003869 0.008386 0.008599
 3.98692 0. 0.119 0. 0. -.190 0. 0. -.106 0.
 0. 0.045 0. 0. 0. -.357 0.
 0.028 0. 0. -.020 0. 0. 0. 0.047 0.015

ATOM 15 C4 MOL 1 0.571863 0.389264 -0.252511 1.0000 1 C
 XY O2 O3 HEX K6 V0 M0 Q0
UANI 0.016378 0.014444 0.015566 0.005405 0.011690 0.008286
 4.03530 0. 0.128 -.054 0. -.301 0. 0. 0.128 0.059
 0. 0. 0. 0. 0. 0.422 -.022
 0.073 0. 0. -.013 0. 0. 0. -.051 0.055

ATOM 16 C1 MOL 1 0.532944 0.452568 -0.121867 1.0000 1 C
 XY D3 D4 HEX K7 V0 M0 Q0
UANI 0.013879 0.014804 0.013562 0.005452 0.009661 0.008192
 3.93478 0. 0.047 0. 0. -.179 0. 0. -.033 0.
 0. 0.026 0. 0. 0. -.289 0.
 0.018 0. 0. -.013 0. 0. 0. 0. 0.

ATOM 17 C10 MOL 1 0.921979 1.108964 -0.201071 1.0000 1 C
 ZX O7 H10B HEX K9 V0 M0 Q0
UANI 0.018794 0.031124 0.032220 0.014987 0.017836 0.021159
 3.52668 0. 0. 0. -.065 -.129 0. 0. 0. 0.
 0.264 0. 0. 0. 0. 0.200 0.
 0.075 0. 0. 0. 0. -.080 0. 0. 0.

ATOM 18 H10A MOL 1 0.824347 0.988518 -0.340000 1.0000 1 H
 ZY C10 O7 QUA K10 V0 M0 Q0
UISO 0.033413
 1.04865 0. 0. 0. 0.185 0.085 0. 0. 0. 0.

ATOM 19 H10B MOL 1 0.915046 1.254057 -0.187329 1.0000 1 H
 ZY C10 O7 QUA K10 V0 M0 Q0
UISO 0.033697
 1.04865 0. 0. 0. 0.185 0.085 0. 0. 0. 0.

ATOM 20 H10C MOL 1 0.908692 1.087029 -0.114111 1.0000 1 H
 ZY C10 O7 QUA K10 V0 M0 Q0
UISO 0.033641
 1.04865 0. 0. 0. 0.185 0.085 0. 0. 0. 0.

ATOM 21 C7 MOL 1 1.378142 0.975481 -0.168787 1.0000 1 C
 XY D2 C5 HEX K11 V0 M0 Q0
UANI 0.010837 0.015091 0.014667 0.003765 0.008364 0.008571
 4.05507 0. 0.117 0. 0. -.139 0. 0. -.140 0.
 0. 0.033 0. 0. 0. -.305 0.
 0.014 0. 0. -.019 0. 0. 0. 0.013 0.

ATOM 22 C3 MOL 1 0.627436 0.525490 0.168307 1.0000 1 C
 XY D3 D5 HEX K11 V0 M0 Q0
UANI 0.013226 0.014912 0.013121 0.004979 0.008693 0.007932
 4.05507 0. 0.117 0. 0. -.139 0. 0. -.140 0.
 0. 0.033 0. 0. 0. -.305 0.
 0.014 0. 0. -.019 0. 0. 0. 0.013 0.

ATOM 23 C8 MOL 1 0.695365 0.504163 -0.348735 1.0000 1 C
 ZX O3 H8C HEX K9 V0 M0 Q0
UANI 0.026350 0.028234 0.027877 0.008172 0.021112 0.017016
 3.52668 0. 0. 0. -.065 -.129 0. 0. 0. 0.
 0.264 0. 0. 0. 0. 0.200 0.
 0.075 0. 0. 0. 0. -.080 0. 0. 0.

ATOM 24 H8A MOL 1 0.601296 0.379084 -0.486384 1.0000 1 H
 ZY C8 O3 QUA K10 V0 M0 Q0
UISO 0.033294
 1.04865 0. 0. 0. 0.185 0.085 0. 0. 0. 0.

ATOM 25 H8B MOL 1 0.816448 0.471742 -0.288563 1.0000 1 H
 ZY C8 O3 QUA K10 V0 M0 Q0
UISO 0.033818
 1.04865 0. 0. 0. 0.185 0.085 0. 0. 0. 0.

ATOM 26 H8C MOL 1 0.720230 0.644971 -0.339952 1.0000 1 H
 ZY C8 O3 QUA K10 V0 M0 Q0
UISO 0.033222
 1.00000 0. 0. 0. 0.185 0.085 0. 0. 0. 0.

ANHAR 0 3 ! number_of_anharmonic_atoms max_order
! 1 ! atom number
! 0.00E+00 0.00E+00 0.00E+00 0.00E+00 0.00E+00 0.00E+00 0.00E+00 0.00E+00
! 0.00E+00 0.00E+00


STOP
; 
_refine_special_details              
;
 Refinement of F^2^ against reflections.
 The threshold expression of F^2^ > 2sigma(F^2^) is
 used for calculating R-factors(gt) and is not
 relevant to the choice of reflections for refinement.
 R-factors based on F^2^ are statistically about twice
 as large as those based on F, and R-factors based on
 ALL data will be even larger.
;
_refine_ls_structure_factor_coef     Fsqd 
_refine_ls_matrix_type                full
_refine_ls_weighting_scheme          sigma
_refine_ls_weighting_details         ?
_atom_sites_solution_primary      direct 
_atom_sites_solution_secondary    difmap 
_atom_sites_solution_hydrogens    difmap 
_refine_ls_hydrogen_treatment    refall
# refall refxyz hetero heteroxyz constr 

_refine_ls_extinction_method        'none'              
_refine_ls_abs_structure_Flack   ? 
_refine_ls_abs_structure_Rogers  ?                   
###  Notice MoPro refines Rogers parameter (Eta f" multiplier)
_reflns_number_total                  5858
_refine_ls_number_reflns              5858
_reflns_number_gt                     5141
_reflns_threshold_expression         >2.0sigma(I)
_refine_ls_number_parameters           195
_refine_ls_number_restraints            16
# R-factors: R(F)  &  wR2(I) 
_refine_ls_R_factor_all              0.0313
## R_factor_all computed for  I/sigmaI >   0.00
_refine_ls_R_factor_gt               0.0250
_refine_ls_wR_factor_ref             0.0570
_refine_ls_wR_factor_gt              0.0549
_refine_ls_goodness_of_fit_ref       1.265
# GOF(I) computed assuming  all parameters refined:     480
_refine_ls_restrained_S_all          1.315
_refine_ls_shift/su_max             -0.003
_refine_ls_shift/su_mean             0.000
_vrf_PLAT927_I
;
PROBLEM: Reported and Calculated  wR2 Differ by .........    -0.0528 Check 
RESPONSE: We applied TAAM refinement instead of IAM, 
thus we obtained slightly different wR2 than the one 
obtained by checkcif with IAM.
;
_vrf_PLAT926_I
;
PROBLEM: Reported and Calculated   R1 Differ by .........    -0.0109 Check
RESPONSE: We applied TAAM refinement instead of IAM, 
thus we obtained slightly different R1 than the one 
obtained by checkcif with IAM.
;
_vrf_PLAT928_I
;
PROBLEM: Reported and Calculated   S value   Differ by .     -1.351 Check 
RESPONSE: We applied TAAM refinement instead of IAM, 
thus we obtained slightly different different S than 
the one obtained by checkcif with IAM.
;
_vrf_PLAT155_ALERT_4_C 
;
PROBLEM: The Triclinic Unitcell is NOT Reduced ..........     Please Do ! 
RESPONSE: Data for this compound were measured earlier by Dunitz at el, 
we want to have the same cell, as it was previously reported.
;
_diffrn_reflns_theta_full               38.22
_diffrn_measured_fraction_theta_full    0.994
_refine_diff_density_max                0.33759
_refine_diff_density_min                -0.49012
_refine_diff_density_rms                0.05636
###  to get diff_density_max min & rms : 
###  run MoPro  : WRIT FOUR   to create FOURier file 
### run VMoPro : FOUR  FastFourierTransform  
### to get a 3D grid (Xplor format) on whole unit-cell
###  To get max min rms statistics
###  run VMoPro: GRID STAT   or 
###  open 3D xplor grid with MoProViewer 

loop_
_atom_site_type_symbol      
_atom_site_label            
_atom_site_fract_x          
_atom_site_fract_y          
_atom_site_fract_z          
_atom_site_U_iso_or_equiv   
_atom_site_adp_type         
_atom_site_occupancy        
_atom_site_calc_flag        
_atom_site_refinement_flags_posn  
_atom_site_refinement_flags_adp  
_atom_site_disorder_assembly
_atom_site_disorder_group   
Cl CL1 0.786697(17) 0.56293(2) 0.379022(17) 0.01848(3) Uani 1 d . . . .
Cl CL2 1.225581(16) 0.93626(2) -0.381722(17) 0.01833(3) Uani 1 d . . . .
O  O1  0.81745(5)  0.46063(7)  0.08548(6)  0.01704(7) Uani 1  d    . .  . .
H  H1  0.8633(11)  0.3804(8)  0.1435(7)  0.0290(4) Uiso 1  d    D .  . .
O  O5  1.39725(5)  1.02794(7)  0.20352(5)  0.01654(7) Uani 1  d    . .  . .
H  H5  1.4557(10)  0.9641(8)  0.2755(7)  0.0284(4) Uiso 1  d    D .  . .
O  O3  0.63227(6)  0.54500(6) -0.24583(6)  0.01907(8) Uani 1  d    . .  . .
O  O6  1.05145(5)  0.80805(7) -0.18260(6)  0.02006(8) Uani 1  d    . .  . .
O  O7  1.09625(5)  1.11537(7) -0.14222(6)  0.01920(8) Uani 1  d    . .  . .
O  O2  0.55246(6)  0.21453(7) -0.34844(6)  0.02321(8) Uani 1  d    . .  . .
C  C9  1.14422(6)  0.95921(9) -0.13632(7)  0.01394(9) Uani 1  d    . .  . .
C  C5  1.32971(6)  0.98578(8) -0.06457(7)  0.01258(8) Uani 1  d    . .  . .
C  C2  0.66289(6)  0.47816(8)  0.04701(7)  0.01294(8) Uani 1  d    . .  . .
C  C6  1.45059(6)  1.01086(8)  0.10607(7)  0.01264(8) Uani 1  d    . .  . .
C  C4  0.57186(7)  0.38926(9) -0.25251(7)  0.01409(9) Uani 1  d    . .  . .
C  C1  0.53294(7)  0.45257(8) -0.12187(7)  0.01298(8) Uani 1  d    . .  . .
C  C10  0.92198(8)  1.10896(11) -0.20107(9)  0.02395(12) Uani 1  d    . .  . .
H  H10A  0.8243(8)  0.9885(8) -0.3400(4)  0.0334(4) Uiso 1  d    D .  . .
H  H10B  0.9150(10)  1.2541(5) -0.1873(10)  0.0337(4) Uiso 1  d    D .  . .
H  H10C  0.9087(7)  1.0870(9) -0.1141(6)  0.0336(4) Uiso 1  d    D .  . .
C  C7  1.37814(6)  0.97548(8) -0.16879(7)  0.01287(8) Uani 1  d    . .  . .
C  C3  0.62744(6)  0.52549(8)  0.16831(7)  0.01316(8) Uani 1  d    . .  . .
C  C8  0.69537(9)  0.50416(11) -0.34874(9)  0.02347(12) Uani 1  d    . .  . .
H  H8A  0.6013(8)  0.3791(8) -0.4864(4)  0.0333(4) Uiso 1  d    D .  . .
H  H8B  0.8164(5)  0.4717(10) -0.2886(9)  0.0338(4) Uiso 1  d    D .  . .
H  H8C  0.7202(10)  0.6450(5) -0.3400(9)  0.0332(4) Uiso 1  d    D .  . .

loop_ 
_atom_site_aniso_label 
_atom_site_aniso_U_11 
_atom_site_aniso_U_22 
_atom_site_aniso_U_33 
_atom_site_aniso_U_12 
_atom_site_aniso_U_13 
_atom_site_aniso_U_23 
CL1  0.01662(5)  0.02380(8)  0.01416(5)  0.00671(5)  0.00829(4)  0.01120(5)
CL2  0.01436(5)  0.02544(8)  0.01560(5)  0.00594(5)  0.00828(4)  0.01251(5)
O1  0.01542(16)  0.0208(2)  0.02221(18)  0.00859(15)  0.01361(15)  0.01369(16)
O5  0.01580(16)  0.0219(2)  0.01959(17)  0.00701(15)  0.01351(15)  0.01264(16)
O3  0.0268(2)  0.0158(2)  0.02122(18)  0.00496(16)  0.01815(17)  0.00967(16)
O6  0.01186(16)  0.0214(2)  0.0310(2)  0.00543(15)  0.01253(15)  0.01760(18)
O7  0.01576(16)  0.0196(2)  0.0282(2)  0.00845(15)  0.01477(16)  0.01510(17)
O2  0.0379(2)  0.0148(2)  0.0288(2)  0.00828(17)  0.0279(2)  0.00958(17)
C9  0.01045(18)  0.0173(3)  0.0170(2)  0.00460(17)  0.00900(16)  0.01042(19)
C5  0.00999(17)  0.0154(2)  0.01486(19)  0.00417(16)  0.00817(16)  0.00906(17)
C2  0.01314(19)  0.0145(2)  0.01395(19)  0.00523(17)  0.00922(16)  0.00834(18)
C6  0.01076(18)  0.0151(2)  0.01445(19)  0.00387(16)  0.00839(16)  0.00860(17)
C4  0.0164(2)  0.0144(3)  0.01557(19)  0.00541(18)  0.01169(17)  0.00829(18)
C1  0.01388(19)  0.0148(2)  0.01356(19)  0.00545(17)  0.00966(16)  0.00819(17)
C10  0.0188(2)  0.0311(4)  0.0322(3)  0.0150(2)  0.0178(2)  0.0212(3)
C7  0.01084(18)  0.0151(2)  0.01467(19)  0.00377(16)  0.00836(16)  0.00857(17)
C3  0.01323(19)  0.0149(2)  0.01312(18)  0.00498(17)  0.00869(16)  0.00793(17)
C8  0.0263(3)  0.0282(3)  0.0279(3)  0.0082(2)  0.0211(2)  0.0170(3)

_geom_special_details                
;                                    
;                                    

loop_
_geom_bond_atom_site_label_1         
_geom_bond_atom_site_label_2         
_geom_bond_distance                  
_geom_bond_site_symmetry_2           
_geom_bond_publ_flag                 
CL1    C3     1.7241(5)  .         ? 
CL2    C7     1.7247(5)  .         ? 
O1     C2     1.3534(6)  .         ? 
O1     H1     0.9915(13)  .         ? 
O5     C6     1.3498(6)  .         ? 
O5     H5     0.9916(13)  .         ? 
O3     C4     1.3132(7)  .         ? 
O3     C8     1.4475(7)  .         ? 
O6     C9     1.2141(7)  .         ? 
O7     C9     1.3072(7)  .         ? 
O7     C10    1.4464(7)  .         ? 
O2     C4     1.2091(7)  .         ? 
C9     C5     1.5005(7)  .         ? 
C5     C7     1.3932(7)  .         ? 
C5     C6     1.4003(7)  .         ? 
C2     C3     1.3994(7)  .         ? 
C2     C1     1.3997(7)  .         ? 
C4     C1     1.5013(7)  .         ? 
C10    H10C   1.0759(12)  .         ? 
C10    H10B   1.0759(12)  .         ? 
C10    H10A   1.0766(12)  .         ? 
C8     H8C    1.0764(12)  .         ? 
C8     H8B    1.0765(12)  .         ? 
C8     H8A    1.0765(12)  .         ? 

loop_
_geom_angle_atom_site_label_1        
_geom_angle_atom_site_label_2        
_geom_angle_atom_site_label_3        
_geom_angle                          
_geom_angle_site_symmetry_1          
_geom_angle_site_symmetry_2          
_geom_angle_site_symmetry_3          
_geom_angle_publ_flag                
C2    O1    H1         112.8(5)   .      .  .       ? 
C6    O5    H5         111.5(5)   .      .  .       ? 
C4    O3    C8        116.65(4)   .      .  .       ? 
C9    O7    C10       116.84(4)   .      .  .       ? 
O7    C9    O6        124.78(5)   .      .  .       ? 
O7    C9    C5        112.55(4)   .      .  .       ? 
O6    C9    C5        122.67(4)   .      .  .       ? 
C7    C5    C9        120.84(4)   .      .  .       ? 
C7    C5    C6        121.07(4)   .      .  .       ? 
C9    C5    C6        118.01(4)   .      .  .       ? 
O1    C2    C3        123.66(4)   .      .  .       ? 
O1    C2    C1        118.04(4)   .      .  .       ? 
C3    C2    C1        118.27(4)   .      .  .       ? 
O5    C6    C5        118.20(4)   .      .  .       ? 
O3    C4    O2        125.02(5)   .      .  .       ? 
O3    C4    C1        112.14(4)   .      .  .       ? 
O2    C4    C1        122.82(4)   .      .  .       ? 
C4    C1    C2        116.65(4)   .      .  .       ? 
O7    C10   H10C       108.0(3)   .      .  .       ? 
O7    C10   H10B       103.5(4)   .      .  .       ? 
O7    C10   H10A       112.1(4)   .      .  .       ? 
H10C  C10   H10B       113.4(5)   .      .  .       ? 
H10C  C10   H10A       109.6(5)   .      .  .       ? 
H10B  C10   H10A       110.2(5)   .      .  .       ? 
CL2   C7    C5        120.29(3)   .      .  .       ? 
CL1   C3    C2        119.24(3)   .      .  .       ? 
O3    C8    H8C        104.0(4)   .      .  .       ? 
O3    C8    H8B        112.3(4)   .      .  .       ? 
O3    C8    H8A        111.1(4)   .      .  .       ? 
H8C   C8    H8B        107.7(6)   .      .  .       ? 
H8C   C8    H8A        112.8(5)   .      .  .       ? 
H8B   C8    H8A        108.9(6)   .      .  .       ? 

loop_
_geom_torsion_atom_site_label_1      
_geom_torsion_atom_site_label_2      
_geom_torsion_atom_site_label_3      
_geom_torsion_atom_site_label_4      
_geom_torsion_site_symmetry_1        
_geom_torsion_site_symmetry_2        
_geom_torsion_site_symmetry_3        
_geom_torsion_site_symmetry_4        
_geom_torsion                        
_geom_torsion_publ_flag              
CL1   C3    C2    O1     . . . .  -0.39(6) ?
CL1   C3    C2    C1     . . . . -178.689(9) ?
CL2   C7    C5    C9     . . . .  1.16(6) ?
CL2   C7    C5    C6     . . . .  177.882(13) ?
O1    C2    C1    C4     . . . .  5.28(7) ?
H1    O1    C2    C3     . . . .  45.(1) ?
H1    O1    C2    C1     . . . . -136.5(7) ?
O5    C6    C5    C7     . . . .  177.37(8) ?
O5    C6    C5    C9     . . . .  -5.81(7) ?
H5    O5    C6    C5     . . . .  145.5(7) ?
O3    C4    C1    C2     . . . .  -95.62(9) ?
O6    C9    O7    C10    . . . .  2.81(8) ?
O6    C9    C5    C7     . . . .  107.78(10) ?
O6    C9    C5    C6     . . . .  -69.05(9) ?
O7    C9    C5    C7     . . . .  -72.38(9) ?
O7    C9    C5    C6     . . . .  110.80(10) ?
O2    C4    O3    C8     . . . .  -6.23(8) ?
O2    C4    C1    C2     . . . .  82.83(9) ?
C9    O7    C10   H10C   . . . .  56.2(8) ?
C9    O7    C10   H10B   . . . .  176.7(7) ?
C9    O7    C10   H10A   . . . .  -64.6(9) ?
C5    C9    O7    C10    . . . . -177.04(8) ?
C4    O3    C8    H8C    . . . .  172.1(8) ?
C4    O3    C8    H8B    . . . .  -71.8(8) ?
C4    O3    C8    H8A    . . . .  50.5(9) ?
C4    C1    C2    C3     . . . . -176.32(6) ?
C1    C4    O3    C8     . . . .  172.18(8) ?

loop_
_geom_hbond_atom_site_label_D        
_geom_hbond_atom_site_label_H        
_geom_hbond_atom_site_label_A        
_geom_hbond_distance_DH              
_geom_hbond_distance_HA              
_geom_hbond_distance_DA              
_geom_hbond_angle_DHA                
_geom_hbond_site_symmetry_A          
### Notice sigmas on distances involving HYDROGEN atoms 
### is generally not recommended.
### this may cause reading errors in checkcif
O1    H1    O6    0.9915(13) 1.765(3) 2.7160(6)  159.5(3)   2_765   
O1    H1    C9    0.9915(13) 2.606(3) 3.5141(7)  152.2(3)   2_765   
O5    H5    O2    0.9916(13) 1.884(4) 2.7933(6)  151.1(4)   2_765   
O5    H5    C4    0.9916(13) 2.651(4) 3.4842(7)  141.8(2)   2_765   
C10   H10C  O5    1.0759(12) 2.620(5) 3.3106(7)  121.4(3)   2_775   

loop_
_publ_author_name      
_publ_author_address   
,'?'  
; ? 
;  

_publ_requested_journal          '?' 
_publ_contact_author                ? 
_publ_contact_author_phone        '?' 
_publ_contact_author_fax          '?' 
_publ_contact_author_email        '?' 
_publ_section_title 
;  
 ?  
;  
_publ_section_comment  
;  
 ?  
;  
_publ_section_references 
;  
 ?  
;  
# start Validation Reply Form
_vrf_CRYSS02_W_150
;
PROBLEM: The value of _exptl_crystal_size_max is > 1.0
RESPONSE: The 5K temperature measurement required very quick data collection, 
therefore selected crystal was large.
;
_vrf_PLAT155_W_150
;
PROBLEM: The Triclinic Unitcell is NOT Reduced ..........     Please Do !  
RESPONSE: It was refined with the same unit cell as previusly 
reported structure by Dunitz and co-workers
;
_vrf_PLAT911_W_150
;
PROBLEM: Missing FCF Refl Between Thmin & STh/L=    0.600         49 Report
RESPONSE: Transferable Aspherical Atom Model was refined with MoPro program 
that do not take into account any negative intensities
;
# end Validation Reply Form

data_W_175K 
_database_code_depnum_ccdc_archive 'CCDC 1899970'
_audit_creation_method             'MoPro v16                '    
_chemical_name_systematic
'Dimethyl-3,6 -Dichloro-2,5-dihydroxyterephthalate'
_chemical_formula_moiety          '2(C5 H4 Cl O3)'
_chemical_formula_sum             'C10 H8 Cl2 O6'
_chemical_formula_weight          295.08

_space_group_crystal_system       'triclinic'
_space_group_IT_number            2
_space_group_name_H-M_alt         'P -1'
_space_group_name_Hall            '-P 1'
_symmetry_Int_Tables_number 2
loop_
_atom_type_symbol                      
_atom_type_description                 
_atom_type_scat_dispersion_real        
_atom_type_scat_dispersion_imag        
_atom_type_scat_source                 
 'C' 'C'    0.0033   0.0016
'Clementi & Roetti 1974. Atomic Data & Nuclear Data Tables. 14, 177'  
 'H' 'H'    0.0000   0.0000
'Clementi & Roetti 1974. Atomic Data & Nuclear Data Tables. 14, 177'  
 'O' 'O'    0.0106   0.0060
'Clementi & Roetti 1974. Atomic Data & Nuclear Data Tables. 14, 177'  
 'Cl' 'Cl'    0.1484   0.1585
'Clementi & Roetti 1974. Atomic Data & Nuclear Data Tables. 14, 177'  
_exptl_crystal_density_diffrn       1.739
_exptl_crystal_density_method       'not measured' 
_exptl_crystal_F_000                 300

loop_
_symmetry_equiv_pos_as_xyz           
'x, y, z'
'-x, -y, -z'
_computing_data_collection
;
CrysAlisPro, Agilent Technologies,
Version 1.171.37.34 (release 22-05-2014 CrysAlis171 .NET)
(compiled May 22 2014,16:03:01)
;
_computing_cell_refinement
;
CrysAlisPro, Agilent Technologies,
Version 1.171.37.34 (release 22-05-2014 CrysAlis171 .NET)
(compiled May 22 2014,16:03:01)
;
_computing_data_reduction
;
CrysAlisPro, Agilent Technologies,
Version 1.171.37.34 (release 22-05-2014 CrysAlis171 .NET)
(compiled May 22 2014,16:03:01)
;
_cell_length_a                  9.8178(2) 
_cell_length_b                  7.77841(17) 
_cell_length_c                  10.5270(3) 
_cell_angle_alpha               116.595(2) 
_cell_angle_beta                124.299(3) 
_cell_angle_gamma               88.884(2) 
_cell_volume                    563.58(2) 
_cell_formula_units_Z                   2.00000
_cell_measurement_temperature   175.01(10) 
_cell_measurement_reflns_used   24884
_cell_measurement_theta_min     2.6340
_cell_measurement_theta_max     38.5760
_cell_oxdiff_length_a                  9.8178(2) 
_cell_oxdiff_length_b                  7.77841(17) 
_cell_oxdiff_length_c                  10.5270(3) 
_cell_oxdiff_angle_alpha               116.595(2) 
_cell_oxdiff_angle_beta                124.299(3) 
_cell_oxdiff_angle_gamma               88.884(2) 
_cell_oxdiff_volume                    563.58(2) 
_cell_oxdiff_measurement_reflns_used   24884
_exptl_absorpt_correction_T_min                   0.58582
_exptl_absorpt_correction_T_max                   1.00000
_exptl_absorpt_correction_type            'multi-scan'
_exptl_absorpt_process_details
;
CrysAlisPro, Agilent Technologies,
Version 1.171.37.34 (release 22-05-2014 CrysAlis171 .NET)
(compiled May 22 2014,16:03:01)
Empirical absorption correction using spherical harmonics,
 implemented in SCALE3 ABSPACK scaling algorithm.
;
_exptl_crystal_colour             colourless
_exptl_crystal_colour_lustre      .
_exptl_crystal_colour_primary     colourless
_exptl_crystal_description        needle
_exptl_crystal_preparation        'kept at room temperature'
_exptl_crystal_recrystallization_method 'Crystallized from diethyl ether'
_exptl_crystal_size_max           2.0
_exptl_crystal_size_mid           0.5
_exptl_crystal_size_min           0.35
_exptl_absorpt_coefficient_mu 0.593
_diffrn_ambient_temperature 175.01(10) 
_diffrn_ambient_environment 'N~2~'
_diffrn_measurement_method '\w scans'
_diffrn_source 'SuperNova (Mo) X-ray Source'
_diffrn_radiation_probe 'x-ray'
_diffrn_radiation_type 'Mo K\a'
_diffrn_radiation_wavelength 0.71073
_diffrn_radiation_monochromator 'mirror'
_diffrn_measurement_device 'four-circle diffractometer'
_diffrn_measurement_device_type 'SuperNova, Single source at offset, Eos'
_diffrn_detector 'CCD plate'
_diffrn_detector_type 'Eos'
_diffrn_detector_area_resol_mean 16.0026
_diffrn_reflns_number 66140
_diffrn_reflns_av_R_equivalents 0.0419
_diffrn_reflns_limit_h_min -17
_diffrn_reflns_limit_h_max 16
_diffrn_reflns_limit_k_min -13
_diffrn_reflns_limit_k_max 13
_diffrn_reflns_limit_l_min -18
_diffrn_reflns_limit_l_max 18
_diffrn_reflns_theta_min 2.3565
_diffrn_reflns_theta_max 38.8005
_diffrn_reflns_av_sigmaI/netI        0.03691
_diffrn_measured_fraction_theta_max     0.972
_diffrn_reflns_theta_full               38.27
_diffrn_measured_fraction_theta_full    0.994

_reflns_number_total                  5867
_reflns_number_gt                     5015
_reflns_threshold_expression         >2.0sigma(I)
_computing_structure_refinement      'MoPro (J. Appl. Cryst. 2005, 38, 38-54)'
_computing_molecular_graphics        ? 
_computing_publication_material      ? 
_iucr_refine_instructions_details  
; 
! MoPro v16 30/11/2017 09:11:07 C:\DATA\Miguel_dunitz\Miguel_white\WHITE\Miguel
#_white_multi_temp\2017_11_2_AH_Miguel_white_multi_temp\2_175_00\TAAM_refs\mopro\mopro_lsdb02.par
! reflections hkl file : C:\DATA\Miguel_dunitz\Miguel_white\WHITE\Miguel_white_
#multi_temp\2017_11_2_AH_Miguel_white_multi_temp\2_175_00\TAAM_refs\mopro\new_sortav.hkl refin. vs. F^2
! atomic table file : C:\Program Files (x86)\MoProSuite\LibMoPro\mopro.tab
! wave functions file : C:\Program Files (x86)\MoProSuite\LibMoPro\WAVEF
! Constraints file : C:\DATA\Miguel_dunitz\Miguel_white\WHITE\Miguel_white_mult
#i_temp\2017_11_2_AH_Miguel_white_multi_temp\2_175_00\TAAM_refs\mopro\con_mopro.inp
! Restraints file : C:\DATA\Miguel_dunitz\Miguel_white\WHITE\Miguel_white_multi
#_temp\2017_11_2_AH_Miguel_white_multi_temp\2_175_00\TAAM_refs\mopro\res_mopro.inp
! RF factor = 3.464 % RI factor = 3.560%
! wR2F factor = 2.919 % wR2I factor = 5.870%
! g.o.f.(F**2) = 1.256 Nvar= 195 Nref= 5867 Nfree= 0 0.06<sinT/l< 0.88

! P00 Dip Qua Oct Hex l=5 l=6
! Cl nl = 4 4 4 6 8 8 8
! Cl zeta= 4.259 4.259 4.259 4.259 4.259 4.259 4.259
! O nl = 2 2 2 3 4 4 4
! O zeta= 4.466 4.466 4.466 4.466 4.466 4.466 4.466
! H nl = 1 1 2 2 2 2 2
! H zeta= 2.000 2.000 2.000 2.000 2.000 2.000 2.000
! C nl = 2 2 2 3 4 4 4
! C zeta= 3.176 3.176 3.176 3.176 3.176 3.176 3.176

WSIG 1.00000 ! weighting scheme
 ! SPACE GROUP P ?

CELL 9.8178 7.7784 10.5270 116.5950 124.2994 88.8845 0.71073
ZERR 0.0000 0.0000 0.0000 0.0000 0.0000 0.0000

SYMM 1 P CENTRO
 X , Y, Z

SCALE 1 8.721127

FMULT 1.00000

UOVER 0.00000 0.00000 0.00000 0.00000 0.00000 0.00000 ANI

SOLVT 0.00000 50.00000

EXTIN 0.00000 GAUSSIAN ISOT TYP1 ! G*10^4


DUMMY 5
DUMY 0.46698 0.54714 0.12199 D1 0 ! atom # 27
DUMY 1.50000 1.00000 0.00000 D2 0 ! atom # 28
DUMY 0.50000 0.50000 0.00000 D3 0 ! atom # 29
DUMY 0.37236 0.47446 -0.16858 D4 0 ! atom # 30
DUMY 0.46698 0.54714 0.12199 D5 0 ! atom # 31

KAPPA 11
 0.992000 0.943000 ! # 1 1 MOL CL1 2X Cl
 0.988000 1.184000 ! # 2 1 MOL O1 2X O
 1.177000 1.463000 ! # 3 1 MOL H1 2X H
 0.988000 1.178000 ! # 4 1 MOL O3 2X O
 0.988000 1.159000 ! # 5 1 MOL O6 2X O
 0.995000 0.858000 ! # 6 1 MOL C9 2X C
 0.999000 0.887000 ! # 7 1 MOL C5 2X C
 0.998000 0.864000 ! # 8 1 MOL C2 2X C
 1.020000 0.947000 ! # 9 1 MOL C10 2X C
 1.094000 1.156000 ! # 10 1 MOL H10A 6X H
 0.997000 0.874000 ! # 11 1 MOL C7 2X C


ATOMS 26

ATOM 1 CL1 MOL 1 0.786269 0.562952 0.378499 1.0000 1 Cl
 XY C3 D1 HEX K1 V0 M0 Q0
UANI 0.019295 0.027838 0.016219 0.007809 0.009464 0.012934
 7.23372 0. -.046 0. 0. 0.077 0. 0. -.155 0.
 0. -.011 0. 0. 0. 0.072 0.
 0.009 0. 0. -.015 0. 0. 0. 0.019 0.

ATOM 2 CL2 MOL 1 1.225884 0.936322 -0.381132 1.0000 1 Cl
 XY C7 C5 HEX K1 V0 M0 Q0
UANI 0.016606 0.029808 0.017855 0.006833 0.009420 0.014524
 7.23372 0. -.046 0. 0. 0.077 0. 0. -.155 0.
 0. -.011 0. 0. 0. 0.072 0.
 0.009 0. 0. -.015 0. 0. 0. 0.019 0.

ATOM 3 O1 MOL 1 0.817117 0.460535 0.085405 1.0000 1 O
 XY C2 H1 HEX K2 V0 M0 Q0
UANI 0.017906 0.024099 0.025426 0.009844 0.015604 0.015988
 6.12027 0. -.060 -.080 0. 0.089 0. 0. -.026 0.051
 0. -.006 -.015 0. 0. 0.040 -.010
 0.007 0. 0. 0. 0.003 0. 0. 0.012 0.011

ATOM 4 H1 MOL 1 0.862694 0.379877 0.142821 1.0000 1 H
 ZY O1 C2 QUA K3 V0 M0 Q0
UISO 0.033430
 0.74458 0. 0. 0. 0.131 0.059 0. 0. 0. 0.

ATOM 5 O5 MOL 1 1.397370 1.027962 0.203325 1.0000 1 O
 XY C6 H5 HEX K2 V0 M0 Q0
UANI 0.018015 0.025428 0.022043 0.007900 0.015128 0.014376
 6.12027 0. -.060 -.080 0. 0.089 0. 0. -.026 0.051
 0. -.006 -.015 0. 0. 0.040 -.010
 0.007 0. 0. 0. 0.003 0. 0. 0.012 0.011

ATOM 6 H5 MOL 1 1.454908 0.962533 0.273779 1.0000 1 H
 ZY O5 C6 QUA K3 V0 M0 Q0
UISO 0.032398
 0.74458 0. 0. 0. 0.131 0.059 0. 0. 0. 0.

ATOM 7 O3 MOL 1 0.632464 0.544297 -0.245583 1.0000 1 O
 XY C4 C8 HEX K4 V0 M0 Q0
UANI 0.031001 0.018290 0.024239 0.005450 0.020806 0.010896
 6.16110 0. -.047 -.078 0. 0.063 0. 0. -.021 0.064
 0. 0. -.016 0. 0. 0.041 0.
 0.007 0. 0. 0. 0.004 0. 0. 0.008 0.011

ATOM 8 O6 MOL 1 1.051720 0.807788 -0.183068 1.0000 1 O
 XY C9 O7 HEX K5 V0 M0 Q0
UANI 0.013595 0.024672 0.035596 0.006146 0.014179 0.020136
 6.07996 0. -.098 -.005 0. -.076 0. 0. -.069 -.003
 0. -.005 0. 0. 0. 0.016 0.
 -.006 0. 0. 0.004 0. 0. 0. 0.003 0.

ATOM 9 O7 MOL 1 1.096559 1.114841 -0.141636 1.0000 1 O
 XY C9 C10 HEX K4 V0 M0 Q0
UANI 0.018155 0.022599 0.032355 0.009835 0.016838 0.017330
 6.16110 0. -.047 -.078 0. 0.063 0. 0. -.021 0.064
 0. 0. -.016 0. 0. 0.041 0.
 0.007 0. 0. 0. 0.004 0. 0. 0.008 0.011

ATOM 10 O2 MOL 1 0.552310 0.214741 -0.347988 1.0000 1 O
 XY C4 O3 HEX K5 V0 M0 Q0
UANI 0.044365 0.017333 0.033180 0.009641 0.032496 0.010946
 6.07996 0. -.098 -.005 0. -.076 0. 0. -.069 -.003
 0. -.005 0. 0. 0. 0.016 0.
 -.006 0. 0. 0.004 0. 0. 0. 0.003 0.

ATOM 11 C9 MOL 1 1.144437 0.958907 -0.136279 1.0000 1 C
 XY O6 O7 HEX K6 V0 M0 Q0
UANI 0.012113 0.019903 0.019513 0.005329 0.010267 0.012270
 4.03530 0. 0.128 -.054 0. -.301 0. 0. 0.128 0.059
 0. 0. 0. 0. 0. 0.422 -.022
 0.073 0. 0. -.013 0. 0. 0. -.051 0.055

ATOM 12 C5 MOL 1 1.329795 0.985710 -0.064531 1.0000 1 C
 XY D2 C7 HEX K7 V0 M0 Q0
UANI 0.011484 0.017437 0.016813 0.004435 0.009159 0.010033
 3.93478 0. 0.047 0. 0. -.179 0. 0. -.033 0.
 0. 0.026 0. 0. 0. -.289 0.
 0.018 0. 0. -.013 0. 0. 0. 0. 0.

ATOM 13 C2 MOL 1 0.662787 0.478007 0.046932 1.0000 1 C
 XY D3 C1 HEX K8 V0 M0 Q0
UANI 0.015198 0.016501 0.016147 0.006066 0.010674 0.009494
 3.98692 0. 0.119 0. 0. -.190 0. 0. -.106 0.
 0. 0.045 0. 0. 0. -.357 0.
 0.028 0. 0. -.020 0. 0. 0. 0.047 0.015

ATOM 14 C6 MOL 1 1.450634 1.010794 0.105873 1.0000 1 C
 XY D2 C5 HEX K8 V0 M0 Q0
UANI 0.012513 0.017398 0.016678 0.004497 0.009700 0.010066
 3.98692 0. 0.119 0. 0. -.190 0. 0. -.106 0.
 0. 0.045 0. 0. 0. -.357 0.
 0.028 0. 0. -.020 0. 0. 0. 0.047 0.015

ATOM 15 C4 MOL 1 0.571809 0.388970 -0.252217 1.0000 1 C
 XY O2 O3 HEX K6 V0 M0 Q0
UANI 0.019135 0.016930 0.017867 0.006555 0.013509 0.009771
 4.03530 0. 0.128 -.054 0. -.301 0. 0. 0.128 0.059
 0. 0. 0. 0. 0. 0.422 -.022
 0.073 0. 0. -.013 0. 0. 0. -.051 0.055

ATOM 16 C1 MOL 1 0.533026 0.452587 -0.121675 1.0000 1 C
 XY D3 D4 HEX K7 V0 M0 Q0
UANI 0.016154 0.016568 0.015459 0.006192 0.011062 0.009239
 3.93478 0. 0.047 0. 0. -.179 0. 0. -.033 0.
 0. 0.026 0. 0. 0. -.289 0.
 0.018 0. 0. -.013 0. 0. 0. 0. 0.

ATOM 17 C10 MOL 1 0.922362 1.108480 -0.200744 1.0000 1 C
 ZX O7 H10B HEX K9 V0 M0 Q0
UANI 0.021874 0.036476 0.037440 0.017406 0.020741 0.024615
 3.52668 0. 0. 0. -.065 -.129 0. 0. 0. 0.
 0.264 0. 0. 0. 0. 0.200 0.
 0.075 0. 0. 0. 0. -.080 0. 0. 0.

ATOM 18 H10A MOL 1 0.827835 0.986882 -0.339524 1.0000 1 H
 ZY C10 O7 QUA K10 V0 M0 Q0
UISO 0.038984
 1.04865 0. 0. 0. 0.185 0.085 0. 0. 0. 0.

ATOM 19 H10B MOL 1 0.916642 1.253991 -0.185901 1.0000 1 H
 ZY C10 O7 QUA K10 V0 M0 Q0
UISO 0.039295
 1.04865 0. 0. 0. 0.185 0.085 0. 0. 0. 0.

ATOM 20 H10C MOL 1 0.906541 1.086887 -0.115188 1.0000 1 H
 ZY C10 O7 QUA K10 V0 M0 Q0
UISO 0.039335
 1.04865 0. 0. 0. 0.185 0.085 0. 0. 0. 0.

ATOM 21 C7 MOL 1 1.378205 0.975368 -0.168596 1.0000 1 C
 XY D2 C5 HEX K11 V0 M0 Q0
UANI 0.012177 0.017308 0.016484 0.004230 0.009189 0.009764
 4.05507 0. 0.117 0. 0. -.139 0. 0. -.140 0.
 0. 0.033 0. 0. 0. -.305 0.
 0.014 0. 0. -.019 0. 0. 0. 0.013 0.

ATOM 22 C3 MOL 1 0.627162 0.525588 0.168109 1.0000 1 C
 XY D3 D5 HEX K11 V0 M0 Q0
UANI 0.015381 0.017292 0.014723 0.005644 0.009807 0.008877
 4.05507 0. 0.117 0. 0. -.139 0. 0. -.140 0.
 0. 0.033 0. 0. 0. -.305 0.
 0.014 0. 0. -.019 0. 0. 0. 0.013 0.

ATOM 23 C8 MOL 1 0.695693 0.503733 -0.348162 1.0000 1 C
 ZX O3 H8C HEX K9 V0 M0 Q0
UANI 0.030879 0.032733 0.033024 0.009686 0.024966 0.019882
 3.52668 0. 0. 0. -.065 -.129 0. 0. 0. 0.
 0.264 0. 0. 0. 0. 0.200 0.
 0.075 0. 0. 0. 0. -.080 0. 0. 0.

ATOM 24 H8A MOL 1 0.601214 0.377811 -0.484798 1.0000 1 H
 ZY C8 O3 QUA K10 V0 M0 Q0
UISO 0.038871
 1.04865 0. 0. 0. 0.185 0.085 0. 0. 0. 0.

ATOM 25 H8B MOL 1 0.815892 0.469641 -0.288891 1.0000 1 H
 ZY C8 O3 QUA K10 V0 M0 Q0
UISO 0.039693
 1.04865 0. 0. 0. 0.185 0.085 0. 0. 0. 0.

ATOM 26 H8C MOL 1 0.720767 0.645512 -0.337570 1.0000 1 H
 ZY C8 O3 QUA K10 V0 M0 Q0
UISO 0.038975
 1.00000 0. 0. 0. 0.185 0.085 0. 0. 0. 0.

ANHAR 0 3 ! number_of_anharmonic_atoms max_order
! 1 ! atom number
! 0.00E+00 0.00E+00 0.00E+00 0.00E+00 0.00E+00 0.00E+00 0.00E+00 0.00E+00
! 0.00E+00 0.00E+00


STOP
; 
_refine_special_details              
;
 Refinement of F^2^ against reflections.
 The threshold expression of F^2^ > 2sigma(F^2^) is
 used for calculating R-factors(gt) and is not
 relevant to the choice of reflections for refinement.
 R-factors based on F^2^ are statistically about twice
 as large as those based on F, and R-factors based on
 ALL data will be even larger.
;
_refine_ls_structure_factor_coef     Fsqd 
_refine_ls_matrix_type                full
_refine_ls_weighting_scheme          sigma
_refine_ls_weighting_details         ?
_atom_sites_solution_primary      direct 
_atom_sites_solution_secondary    difmap 
_atom_sites_solution_hydrogens    difmap 
_refine_ls_hydrogen_treatment    refall
# refall refxyz hetero heteroxyz constr 

_refine_ls_extinction_method        'none'              
_refine_ls_abs_structure_Flack   ? 
_refine_ls_abs_structure_Rogers  ?                   
###  Notice MoPro refines Rogers parameter (Eta f" multiplier)

_refine_ls_number_reflns              5867
_refine_ls_number_parameters           195
_refine_ls_number_restraints            16
# R-factors: R(F)  &  wR2(I) 
_refine_ls_R_factor_all              0.0346
## R_factor_all computed for  I/sigmaI >   0.00
_refine_ls_R_factor_gt               0.0265
_refine_ls_wR_factor_ref             0.0587
_refine_ls_wR_factor_gt              0.0562
_refine_ls_goodness_of_fit_ref       1.262
# GOF(I) computed assuming  all parameters refined:     480
_refine_ls_restrained_S_all          1.388
_refine_ls_shift/su_max              0.001
_refine_ls_shift/su_mean             0.000
_vrf_PLAT927_I
;
PROBLEM: Reported and Calculated  wR2 Differ by .........    -0.0528 Check 
RESPONSE: We applied TAAM refinement instead of IAM, 
thus we obtained slightly different wR2 than the one 
obtained by checkcif with IAM.
;
_vrf_PLAT926_I
;
PROBLEM: Reported and Calculated   R1 Differ by .........    -0.0109 Check
RESPONSE: We applied TAAM refinement instead of IAM, 
thus we obtained slightly different R1 than the one 
obtained by checkcif with IAM.
;
_vrf_PLAT928_I
;
PROBLEM: Reported and Calculated   S value   Differ by .     -1.351 Check 
RESPONSE: We applied TAAM refinement instead of IAM, 
thus we obtained slightly different different S than 
the one obtained by checkcif with IAM.
;
_vrf_PLAT155_ALERT_4_C 
;
PROBLEM: The Triclinic Unitcell is NOT Reduced ..........     Please Do ! 
RESPONSE: Data for this compound were measured earlier by Dunitz at el, 
we want to have the same cell, as it was previously reported.
;

_refine_diff_density_max                0.363
_refine_diff_density_min                -0.420
_refine_diff_density_rms                0.058
###  to get diff_density_max min & rms : 
###  run MoPro  : WRIT FOUR   to create FOURier file 
### run VMoPro : FOUR  FastFourierTransform  
### to get a 3D grid (Xplor format) on whole unit-cell
###  To get max min rms statistics
###  run VMoPro: GRID STAT   or 
###  open 3D xplor grid with MoProViewer 

loop_
_atom_site_type_symbol      
_atom_site_label            
_atom_site_fract_x          
_atom_site_fract_y          
_atom_site_fract_z          
_atom_site_U_iso_or_equiv   
_atom_site_adp_type         
_atom_site_occupancy        
_atom_site_calc_flag        
_atom_site_refinement_flags_posn  
_atom_site_refinement_flags_adp  
_atom_site_disorder_assembly
_atom_site_disorder_group   
Cl CL1 0.786269(18) 0.56295(2) 0.378499(18) 0.02154(3) Uani 1 d . . . .
Cl CL2 1.225884(17) 0.93632(2) -0.381132(18) 0.02132(3) Uani 1 d . . . .
O  O1  0.81712(5)  0.46054(7)  0.08540(6)  0.01961(8) Uani 1  d    . .  . .
H  H1  0.8627(11)  0.3799(8)  0.1428(7)  0.0334(4) Uiso 1  d    D .  . .
O  O5  1.39737(5)  1.02796(7)  0.20333(6)  0.01909(8) Uani 1  d    . .  . .
H  H5  1.4549(11)  0.9625(8)  0.2738(7)  0.0324(4) Uiso 1  d    D .  . .
O  O3  0.63246(6)  0.54430(7) -0.24558(6)  0.02213(8) Uani 1  d    . .  . .
O  O6  1.05172(5)  0.80779(7) -0.18307(6)  0.02326(9) Uani 1  d    . .  . .
O  O7  1.09656(5)  1.11484(7) -0.14164(6)  0.02223(8) Uani 1  d    . .  . .
O  O2  0.55231(7)  0.21474(7) -0.34799(7)  0.02707(9) Uani 1  d    . .  . .
C  C9  1.14444(7)  0.95891(9) -0.13628(7)  0.01594(9) Uani 1  d    . .  . .
C  C5  1.32980(6)  0.98571(9) -0.06453(7)  0.01449(9) Uani 1  d    . .  . .
C  C2  0.66279(7)  0.47801(9)  0.04693(7)  0.01489(9) Uani 1  d    . .  . .
C  C6  1.45063(7)  1.01079(9)  0.10587(7)  0.01456(9) Uani 1  d    . .  . .
C  C4  0.57181(7)  0.38897(9) -0.25222(7)  0.01632(9) Uani 1  d    . .  . .
C  C1  0.53303(7)  0.45259(9) -0.12168(7)  0.01484(9) Uani 1  d    . .  . .
C C10 0.92236(8) 1.10848(12) -0.20074(10) 0.02795(14) Uani 1 d . . . .
H  H10A  0.8278(9)  0.9869(9) -0.3395(4)  0.0390(5) Uiso 1  d    D .  . .
H  H10B  0.9166(11)  1.2540(5) -0.1859(10)  0.0393(5) Uiso 1  d    D .  . .
H  H10C  0.9065(8)  1.0869(10) -0.1152(6)  0.0393(5) Uiso 1  d    D .  . .
C  C7  1.37820(7)  0.97537(9) -0.16860(7)  0.01470(9) Uani 1  d    . .  . .
C  C3  0.62716(7)  0.52559(9)  0.16811(7)  0.01528(9) Uani 1  d    . .  . .
C  C8  0.69569(9)  0.50373(12) -0.34816(10)  0.02744(13) Uani 1  d    . .  . .
H  H8A  0.6012(9)  0.3778(8) -0.4848(4)  0.0389(5) Uiso 1  d    D .  . .
H  H8B  0.8159(5)  0.4696(10) -0.2889(10)  0.0397(5) Uiso 1  d    D .  . .
H  H8C  0.7208(11)  0.6455(5) -0.3376(9)  0.0390(5) Uiso 1  d    D .  . .

loop_ 
_atom_site_aniso_label 
_atom_site_aniso_U_11 
_atom_site_aniso_U_22 
_atom_site_aniso_U_33 
_atom_site_aniso_U_12 
_atom_site_aniso_U_13 
_atom_site_aniso_U_23 
CL1  0.01930(6)  0.02784(9)  0.01622(6)  0.00781(5)  0.00946(5)  0.01293(5)
CL2  0.01661(6)  0.02981(9)  0.01786(6)  0.00683(5)  0.00942(5)  0.01452(6)
O1  0.01791(17)  0.0241(2)  0.0254(2)  0.00984(16)  0.01560(16)  0.01599(18)
O5  0.01801(18)  0.0254(2)  0.02204(18)  0.00790(16)  0.01513(16)  0.01438(17)
O3  0.0310(2)  0.0183(2)  0.0242(2)  0.00545(17)  0.02081(19)  0.01090(17)
O6  0.01360(17)  0.0247(2)  0.0356(2)  0.00615(16)  0.01418(17)  0.02014(19)
O7  0.01815(18)  0.0226(2)  0.0324(2)  0.00984(16)  0.01684(17)  0.01733(19)
O2  0.0444(3)  0.0173(2)  0.0332(2)  0.00964(19)  0.0325(2)  0.01095(18)
C9  0.01211(19)  0.0199(3)  0.0195(2)  0.00533(18)  0.01027(18)  0.0123(2)
C5  0.01148(18)  0.0174(3)  0.0168(2)  0.00443(17)  0.00916(17)  0.01003(18)
C2  0.0152(2)  0.0165(3)  0.0161(2)  0.00607(18)  0.01067(18)  0.00949(19)
C6  0.01251(19)  0.0174(3)  0.0167(2)  0.00450(17)  0.00970(17)  0.01007(19)
C4  0.0191(2)  0.0169(3)  0.0179(2)  0.00655(19)  0.01351(19)  0.0098(2)
C1  0.0162(2)  0.0166(3)  0.0155(2)  0.00619(18)  0.01106(18)  0.00924(18)
C10  0.0219(3)  0.0365(4)  0.0374(3)  0.0174(3)  0.0207(3)  0.0246(3)
C7  0.01218(19)  0.0173(3)  0.0165(2)  0.00423(17)  0.00919(17)  0.00976(19)
C3  0.0154(2)  0.0173(3)  0.01472(19)  0.00564(18)  0.00981(17)  0.00888(18)
C8  0.0309(3)  0.0327(4)  0.0330(3)  0.0097(3)  0.0250(3)  0.0199(3)

_geom_special_details                
;                                    
;                                    

loop_
_geom_bond_atom_site_label_1         
_geom_bond_atom_site_label_2         
_geom_bond_distance                  
_geom_bond_site_symmetry_2           
_geom_bond_publ_flag                 
CL1    C3     1.7239(5)  .         ? 
CL2    C7     1.7242(5)  .         ? 
O1     C2     1.3520(6)  .         ? 
O1     H1     0.9914(13)  .         ? 
O5     C6     1.3502(6)  .         ? 
O5     H5     0.9914(13)  .         ? 
O3     C4     1.3133(8)  .         ? 
O3     C8     1.4470(7)  .         ? 
O6     C9     1.2128(7)  .         ? 
O7     C9     1.3056(8)  .         ? 
O7     C10    1.4460(7)  .         ? 
O2     C4     1.2079(7)  .         ? 
C9     C5     1.5001(7)  .         ? 
C5     C7     1.3924(7)  .         ? 
C5     C6     1.4002(8)  .         ? 
C2     C3     1.4006(7)  .         ? 
C2     C1     1.3999(8)  .         ? 
C4     C1     1.5006(7)  .         ? 
C10    H10C   1.0759(13)  .         ? 
C10    H10B   1.0760(12)  .         ? 
C10    H10A   1.0766(13)  .         ? 
C8     H8B    1.0763(12)  .         ? 
C8     H8C    1.0765(12)  .         ? 
C8     H8A    1.0765(13)  .         ? 

loop_
_geom_angle_atom_site_label_1        
_geom_angle_atom_site_label_2        
_geom_angle_atom_site_label_3        
_geom_angle                          
_geom_angle_site_symmetry_1          
_geom_angle_site_symmetry_2          
_geom_angle_site_symmetry_3          
_geom_angle_publ_flag                
C2    O1    H1         112.9(6)   .      .  .       ? 
C6    O5    H5         111.3(5)   .      .  .       ? 
C4    O3    C8        116.77(4)   .      .  .       ? 
C9    O7    C10       116.98(5)   .      .  .       ? 
O7    C9    O6        124.75(5)   .      .  .       ? 
O7    C9    C5        112.55(4)   .      .  .       ? 
O6    C9    C5        122.70(4)   .      .  .       ? 
C7    C5    C9        120.83(4)   .      .  .       ? 
C7    C5    C6        121.02(4)   .      .  .       ? 
C9    C5    C6        118.07(4)   .      .  .       ? 
O1    C2    C3        123.70(4)   .      .  .       ? 
O1    C2    C1        118.07(4)   .      .  .       ? 
C3    C2    C1        118.20(4)   .      .  .       ? 
O5    C6    C5        118.19(4)   .      .  .       ? 
O3    C4    O2        124.94(5)   .      .  .       ? 
O3    C4    C1        112.09(4)   .      .  .       ? 
O2    C4    C1        122.95(4)   .      .  .       ? 
C4    C1    C2        116.65(4)   .      .  .       ? 
O7    C10   H10C       109.0(3)   .      .  .       ? 
O7    C10   H10B       103.2(4)   .      .  .       ? 
O7    C10   H10A       110.5(5)   .      .  .       ? 
H10C  C10   H10B       112.7(5)   .      .  .       ? 
H10C  C10   H10A       109.8(5)   .      .  .       ? 
H10B  C10   H10A       111.5(6)   .      .  .       ? 
CL2   C7    C5        120.29(4)   .      .  .       ? 
CL1   C3    C2        119.16(4)   .      .  .       ? 
O3    C8    H8B        112.3(4)   .      .  .       ? 
O3    C8    H8C        103.2(4)   .      .  .       ? 
O3    C8    H8A        110.4(4)   .      .  .       ? 
H8B   C8    H8C        108.3(6)   .      .  .       ? 
H8B   C8    H8A        108.3(6)   .      .  .       ? 
H8C   C8    H8A        114.3(5)   .      .  .       ? 

loop_
_geom_torsion_atom_site_label_1      
_geom_torsion_atom_site_label_2      
_geom_torsion_atom_site_label_3      
_geom_torsion_atom_site_label_4      
_geom_torsion_site_symmetry_1        
_geom_torsion_site_symmetry_2        
_geom_torsion_site_symmetry_3        
_geom_torsion_site_symmetry_4        
_geom_torsion                        
_geom_torsion_publ_flag              
CL1   C3    C2    O1     . . . .  -0.49(6) ?
CL1   C3    C2    C1     . . . . -178.650(10) ?
CL2   C7    C5    C9     . . . .  1.29(6) ?
CL2   C7    C5    C6     . . . .  177.920(13) ?
O1    C2    C1    C4     . . . .  5.45(7) ?
H1    O1    C2    C3     . . . .  46.(1) ?
H1    O1    C2    C1     . . . . -136.2(8) ?
O5    C6    C5    C7     . . . .  177.36(8) ?
O5    C6    C5    C9     . . . .  -5.92(7) ?
H5    O5    C6    C5     . . . .  144.7(8) ?
O3    C4    C1    C2     . . . .  -95.58(9) ?
O6    C9    O7    C10    . . . .  2.71(8) ?
O6    C9    C5    C7     . . . .  107.39(11) ?
O6    C9    C5    C6     . . . .  -69.35(9) ?
O7    C9    C5    C7     . . . .  -72.74(9) ?
O7    C9    C5    C6     . . . .  110.53(10) ?
O2    C4    O3    C8     . . . .  -6.25(9) ?
O2    C4    C1    C2     . . . .  82.83(10) ?
C9    O7    C10   H10C   . . . .  56.7(8) ?
C9    O7    C10   H10B   . . . .  176.6(8) ?
C9    O7    C10   H10A   . . . .  -64.1(9) ?
C5    C9    O7    C10    . . . . -177.16(9) ?
C4    O3    C8    H8B    . . . .  -71.2(8) ?
C4    O3    C8    H8C    . . . .  172.4(8) ?
C4    O3    C8    H8A    . . . .  49.8(9) ?
C4    C1    C2    C3     . . . . -176.28(7) ?
C1    C4    O3    C8     . . . .  172.13(9) ?

loop_
_geom_hbond_atom_site_label_D        
_geom_hbond_atom_site_label_H        
_geom_hbond_atom_site_label_A        
_geom_hbond_distance_DH              
_geom_hbond_distance_HA              
_geom_hbond_distance_DA              
_geom_hbond_angle_DHA                
_geom_hbond_site_symmetry_A          
### Notice sigmas on distances involving HYDROGEN atoms 
### is generally not recommended.
### this may cause reading errors in checkcif
O1    H1    O6    0.9914(13) 1.767(3) 2.7195(7)  160.0(3)   2_765   
O1    H1    C9    0.9914(13) 2.606(3) 3.5160(8)  152.6(3)   2_765   
O5    H5    O2    0.9914(13) 1.883(5) 2.7959(7)  151.7(4)   2_765   
O5    H5    C4    0.9914(13) 2.646(4) 3.4864(8)  142.7(2)   2_765   
C10   H10C  O5    1.0759(13) 2.608(5) 3.3149(8)  122.6(3)   2_775   

loop_
_publ_author_name      
_publ_author_address   
,'?'  
; ? 
;  

_publ_requested_journal          '?' 
_publ_contact_author                ? 
_publ_contact_author_phone        '?' 
_publ_contact_author_fax          '?' 
_publ_contact_author_email        '?' 
_publ_section_title 
;  
 ?  
;  
_publ_section_comment  
;  
 ?  
;  
_publ_section_references 
;  
 ?  
;  
# start Validation Reply Form
_vrf_CRYSS02_W_175
;
PROBLEM: The value of _exptl_crystal_size_max is > 1.0
RESPONSE: The 5K temperature measurement required very quick data collection, 
therefore selected crystal was large.
;
_vrf_PLAT155_W_175
;
PROBLEM: The Triclinic Unitcell is NOT Reduced ..........     Please Do !  
RESPONSE: It was refined with the same unit cell as previusly 
reported structure by Dunitz and co-workers
;
_vrf_PLAT911_W_175
;
PROBLEM: Missing FCF Refl Between Thmin & STh/L=    0.600         54 Report
RESPONSE: Transferable Aspherical Atom Model was refined with MoPro program 
that do not take into account any negative intensities
;
# end Validation Reply Form
data_W_200K 
_database_code_depnum_ccdc_archive 'CCDC 1899971'
_audit_creation_method             'MoPro v16                '    
_chemical_name_systematic
'Dimethyl-3,6 -Dichloro-2,5-dihydroxyterephthalate'
_chemical_formula_moiety          '2(C5 H4 Cl O3)'
_chemical_formula_sum             'C10 H8 Cl2 O6'
_chemical_formula_weight          295.08

_space_group_crystal_system       'triclinic'
_space_group_IT_number            2
_space_group_name_H-M_alt         'P -1'
_space_group_name_Hall            '-P 1'
_symmetry_Int_Tables_number 2

loop_
_atom_type_symbol                      
_atom_type_description                 
_atom_type_scat_dispersion_real        
_atom_type_scat_dispersion_imag        
_atom_type_scat_source                 
 'C' 'C'    0.0033   0.0016
'Clementi & Roetti 1974. Atomic Data & Nuclear Data Tables. 14, 177'  
 'H' 'H'    0.0000   0.0000
'Clementi & Roetti 1974. Atomic Data & Nuclear Data Tables. 14, 177'  
 'O' 'O'    0.0106   0.0060
'Clementi & Roetti 1974. Atomic Data & Nuclear Data Tables. 14, 177'  
 'Cl' 'Cl'    0.1484   0.1585
'Clementi & Roetti 1974. Atomic Data & Nuclear Data Tables. 14, 177'  


_computing_data_collection
;
CrysAlisPro, Agilent Technologies,
Version 1.171.37.34 (release 22-05-2014 CrysAlis171 .NET)
(compiled May 22 2014,16:03:01)
;
_computing_cell_refinement
;
CrysAlisPro, Agilent Technologies,
Version 1.171.37.34 (release 22-05-2014 CrysAlis171 .NET)
(compiled May 22 2014,16:03:01)
;
_computing_data_reduction
;
CrysAlisPro, Agilent Technologies,
Version 1.171.37.34 (release 22-05-2014 CrysAlis171 .NET)
(compiled May 22 2014,16:03:01)
;
loop_
_symmetry_equiv_pos_as_xyz           
'x, y, z'
'-x, -y, -z'
_cell_length_a                  9.8231(2) 
_cell_length_b                  7.79072(17) 
_cell_length_c                  10.5376(3) 
_cell_angle_alpha               116.557(2) 
_cell_angle_beta                124.277(3) 
_cell_angle_gamma               88.896(2) 
_cell_volume                    565.79(2) 
_cell_formula_units_Z                   2.00000
_cell_measurement_temperature   200.00(10) 
_cell_measurement_reflns_used   23509
_cell_measurement_theta_min     2.6310
_cell_measurement_theta_max     38.1430
_cell_oxdiff_length_a                  9.8231(2) 
_cell_oxdiff_length_b                  7.79072(17) 
_cell_oxdiff_length_c                  10.5376(3) 
_cell_oxdiff_angle_alpha               116.557(2) 
_cell_oxdiff_angle_beta                124.277(3) 
_cell_oxdiff_angle_gamma               88.896(2) 
_cell_oxdiff_volume                    565.79(2) 
_cell_oxdiff_measurement_reflns_used   23509
_exptl_absorpt_correction_T_min                   0.58612
_exptl_absorpt_correction_T_max                   1.00000
_exptl_absorpt_correction_type            'multi-scan'
_exptl_absorpt_process_details
;
CrysAlisPro, Agilent Technologies,
Version 1.171.37.34 (release 22-05-2014 CrysAlis171 .NET)
(compiled May 22 2014,16:03:01)
Empirical absorption correction using spherical harmonics,
 implemented in SCALE3 ABSPACK scaling algorithm.
;
_exptl_crystal_colour             colourless
_exptl_crystal_colour_lustre      .
_exptl_crystal_colour_primary     colourless
_exptl_crystal_description        needle
_exptl_crystal_preparation        'kept at room temperature'
_exptl_crystal_recrystallization_method 'Crystallized from diethyl ether'
_exptl_crystal_size_max           2.0
_exptl_crystal_size_mid           0.5
_exptl_crystal_size_min           0.35
_exptl_absorpt_coefficient_mu 0.593
_diffrn_measurement_method '\w scans'
_diffrn_ambient_temperature 200.00(10) 
_diffrn_ambient_environment 'N~2~'
_diffrn_source 'SuperNova (Mo) X-ray Source'
_diffrn_radiation_probe 'x-ray'
_diffrn_radiation_type 'Mo K\a'
_diffrn_radiation_wavelength 0.71073
_diffrn_radiation_monochromator 'mirror'
_diffrn_measurement_device 'four-circle diffractometer'
_diffrn_measurement_device_type 'SuperNova, Single source at offset, Eos'
_diffrn_detector 'CCD plate'
_diffrn_detector_type 'Eos'
_diffrn_detector_area_resol_mean 16.0026
_diffrn_reflns_number 66436
_diffrn_reflns_av_R_equivalents 0.0420
_exptl_crystal_density_diffrn       1.733
_exptl_crystal_density_method       'not measured' 
_exptl_crystal_F_000                 300
_diffrn_reflns_av_sigmaI/netI        0.03716
_diffrn_reflns_limit_h_min         -17
_diffrn_reflns_limit_h_max          13
_diffrn_reflns_limit_k_min         -13
_diffrn_reflns_limit_k_max          12
_diffrn_reflns_limit_l_min           0
_diffrn_reflns_limit_l_max          18
_diffrn_reflns_theta_min            2.35
_diffrn_reflns_theta_max           38.74
_reflns_number_total                  5848
_reflns_number_gt                     4866
_reflns_threshold_expression         >2.0sigma(I)
_computing_structure_refinement      'MoPro (J. Appl. Cryst. 2005, 38, 38-54)'
_computing_molecular_graphics        ? 
_computing_publication_material      ? 
_iucr_refine_instructions_details  
; 
! MoPro v16 30/11/2017 09:39:31 C:\DATA\Miguel_dunitz\Miguel_white\WHITE\Miguel
#_white_multi_temp\2017_11_2_AH_Miguel_white_multi_temp\3_200_00\TAAM_refs\mopro\mopro_lsdb02.par
! reflections hkl file : C:\DATA\Miguel_dunitz\Miguel_white\WHITE\Miguel_white_
#multi_temp\2017_11_2_AH_Miguel_white_multi_temp\3_200_00\TAAM_refs\mopro\new_sortav.hkl refin. vs. F^2
! atomic table file : C:\Program Files (x86)\MoProSuite\LibMoPro\mopro.tab
! wave functions file : C:\Program Files (x86)\MoProSuite\LibMoPro\WAVEF
! Constraints file : C:\DATA\Miguel_dunitz\Miguel_white\WHITE\Miguel_white_mult
#i_temp\2017_11_2_AH_Miguel_white_multi_temp\3_200_00\TAAM_refs\mopro\con_mopro.inp
! Restraints file : C:\DATA\Miguel_dunitz\Miguel_white\WHITE\Miguel_white_multi
#_temp\2017_11_2_AH_Miguel_white_multi_temp\3_200_00\TAAM_refs\mopro\res_mopro.inp
! RF factor = 3.820 % RI factor = 3.708%
! wR2F factor = 3.080 % wR2I factor = 6.181%
! g.o.f.(F**2) = 1.287 Nvar= 195 Nref= 5848 Nfree= 0 0.06<sinT/l< 0.88

! P00 Dip Qua Oct Hex l=5 l=6
! Cl nl = 4 4 4 6 8 8 8
! Cl zeta= 4.259 4.259 4.259 4.259 4.259 4.259 4.259
! O nl = 2 2 2 3 4 4 4
! O zeta= 4.466 4.466 4.466 4.466 4.466 4.466 4.466
! H nl = 1 1 2 2 2 2 2
! H zeta= 2.000 2.000 2.000 2.000 2.000 2.000 2.000
! C nl = 2 2 2 3 4 4 4
! C zeta= 3.176 3.176 3.176 3.176 3.176 3.176 3.176

WSIG 1.00000 ! weighting scheme
 ! SPACE GROUP P ?

CELL 9.8231 7.7907 10.5376 116.5571 124.2775 88.8960 0.71073
ZERR 0.0000 0.0000 0.0000 0.0000 0.0000 0.0000

SYMM 1 P CENTRO
 X , Y, Z

SCALE 1 8.729979

FMULT 1.00000

UOVER 0.00000 0.00000 0.00000 0.00000 0.00000 0.00000 ANI

SOLVT 0.00000 50.00000

EXTIN 0.00000 GAUSSIAN ISOT TYP1 ! G*10^4


DUMMY 5
DUMY 0.46698 0.54714 0.12199 D1 0 ! atom # 27
DUMY 1.50000 1.00000 0.00000 D2 0 ! atom # 28
DUMY 0.50000 0.50000 0.00000 D3 0 ! atom # 29
DUMY 0.37236 0.47446 -0.16858 D4 0 ! atom # 30
DUMY 0.46698 0.54714 0.12199 D5 0 ! atom # 31

KAPPA 11
 0.992000 0.943000 ! # 1 1 MOL CL1 2X Cl
 0.988000 1.184000 ! # 2 1 MOL O1 2X O
 1.177000 1.463000 ! # 3 1 MOL H1 2X H
 0.988000 1.178000 ! # 4 1 MOL O3 2X O
 0.988000 1.159000 ! # 5 1 MOL O6 2X O
 0.995000 0.858000 ! # 6 1 MOL C9 2X C
 0.999000 0.887000 ! # 7 1 MOL C5 2X C
 0.998000 0.864000 ! # 8 1 MOL C2 2X C
 1.020000 0.947000 ! # 9 1 MOL C10 2X C
 1.094000 1.156000 ! # 10 1 MOL H10A 6X H
 0.997000 0.874000 ! # 11 1 MOL C7 2X C


ATOMS 26

ATOM 1 CL1 MOL 1 0.785828 0.563005 0.377979 1.0000 1 Cl
 XY C3 D1 HEX K1 V0 M0 Q0
UANI 0.022129 0.031816 0.018413 0.009079 0.010781 0.014768
 7.23372 0. -.046 0. 0. 0.077 0. 0. -.155 0.
 0. -.011 0. 0. 0. 0.072 0.
 0.009 0. 0. -.015 0. 0. 0. 0.019 0.

ATOM 2 CL2 MOL 1 1.226198 0.936410 -0.380517 1.0000 1 Cl
 XY C7 C5 HEX K1 V0 M0 Q0
UANI 0.018935 0.034110 0.020236 0.007861 0.010676 0.016521
 7.23372 0. -.046 0. 0. 0.077 0. 0. -.155 0.
 0. -.011 0. 0. 0. 0.072 0.
 0.009 0. 0. -.015 0. 0. 0. 0.019 0.

ATOM 3 O1 MOL 1 0.816840 0.460401 0.085437 1.0000 1 O
 XY C2 H1 HEX K2 V0 M0 Q0
UANI 0.020281 0.027345 0.029000 0.011238 0.017844 0.018000
 6.12027 0. -.060 -.080 0. 0.089 0. 0. -.026 0.051
 0. -.006 -.015 0. 0. 0.040 -.010
 0.007 0. 0. 0. 0.003 0. 0. 0.012 0.011

ATOM 4 H1 MOL 1 0.863782 0.380586 0.143360 1.0000 1 H
 ZY O1 C2 QUA K3 V0 M0 Q0
UISO 0.037974
 0.74458 0. 0. 0. 0.131 0.059 0. 0. 0. 0.

ATOM 5 O5 MOL 1 1.397452 1.027677 0.203105 1.0000 1 O
 XY C6 H5 HEX K2 V0 M0 Q0
UANI 0.020494 0.028976 0.025151 0.008999 0.017271 0.016319
 6.12027 0. -.060 -.080 0. 0.089 0. 0. -.026 0.051
 0. -.006 -.015 0. 0. 0.040 -.010
 0.007 0. 0. 0. 0.003 0. 0. 0.012 0.011

ATOM 6 H5 MOL 1 1.452904 0.962697 0.274183 1.0000 1 H
 ZY O5 C6 QUA K3 V0 M0 Q0
UISO 0.037034
 0.74458 0. 0. 0. 0.131 0.059 0. 0. 0. 0.

ATOM 7 O3 MOL 1 0.632718 0.543620 -0.245231 1.0000 1 O
 XY C4 C8 HEX K4 V0 M0 Q0
UANI 0.035332 0.020840 0.027903 0.006465 0.023905 0.012656
 6.16110 0. -.047 -.078 0. 0.063 0. 0. -.021 0.064
 0. 0. -.016 0. 0. 0.041 0.
 0.007 0. 0. 0. 0.004 0. 0. 0.008 0.011

ATOM 8 O6 MOL 1 1.052052 0.807415 -0.183521 1.0000 1 O
 XY C9 O7 HEX K5 V0 M0 Q0
UANI 0.015389 0.028092 0.040570 0.007113 0.016148 0.023037
 6.07996 0. -.098 -.005 0. -.076 0. 0. -.069 -.003
 0. -.005 0. 0. 0. 0.016 0.
 -.006 0. 0. 0.004 0. 0. 0. 0.003 0.

ATOM 9 O7 MOL 1 1.096894 1.114401 -0.140950 1.0000 1 O
 XY C9 C10 HEX K4 V0 M0 Q0
UANI 0.020426 0.025803 0.036486 0.011183 0.018631 0.019595
 6.16110 0. -.047 -.078 0. 0.063 0. 0. -.021 0.064
 0. 0. -.016 0. 0. 0.041 0.
 0.007 0. 0. 0. 0.004 0. 0. 0.008 0.011

ATOM 10 O2 MOL 1 0.552176 0.215134 -0.347563 1.0000 1 O
 XY C4 O3 HEX K5 V0 M0 Q0
UANI 0.050891 0.019116 0.037919 0.011236 0.037199 0.012281
 6.07996 0. -.098 -.005 0. -.076 0. 0. -.069 -.003
 0. -.005 0. 0. 0. 0.016 0.
 -.006 0. 0. 0.004 0. 0. 0. 0.003 0.

ATOM 11 C9 MOL 1 1.144676 0.958563 -0.136224 1.0000 1 C
 XY O6 O7 HEX K6 V0 M0 Q0
UANI 0.013349 0.021991 0.021754 0.005933 0.011155 0.013623
 4.03530 0. 0.128 -.054 0. -.301 0. 0. 0.128 0.059
 0. 0. 0. 0. 0. 0.422 -.022
 0.073 0. 0. -.013 0. 0. 0. -.051 0.055

ATOM 12 C5 MOL 1 1.330006 0.985640 -0.064389 1.0000 1 C
 XY D2 C7 HEX K7 V0 M0 Q0
UANI 0.012839 0.019422 0.019173 0.004903 0.010369 0.011237
 3.93478 0. 0.047 0. 0. -.179 0. 0. -.033 0.
 0. 0.026 0. 0. 0. -.289 0.
 0.018 0. 0. -.013 0. 0. 0. 0. 0.

ATOM 13 C2 MOL 1 0.662624 0.478055 0.046980 1.0000 1 C
 XY D3 C1 HEX K8 V0 M0 Q0
UANI 0.017477 0.018803 0.018186 0.006983 0.012100 0.010831
 3.98692 0. 0.119 0. 0. -.190 0. 0. -.106 0.
 0. 0.045 0. 0. 0. -.357 0.
 0.028 0. 0. -.020 0. 0. 0. 0.047 0.015

ATOM 14 C6 MOL 1 1.450637 1.010855 0.105765 1.0000 1 C
 XY D2 C5 HEX K8 V0 M0 Q0
UANI 0.013981 0.019568 0.018475 0.005223 0.010792 0.010894
 3.98692 0. 0.119 0. 0. -.190 0. 0. -.106 0.
 0. 0.045 0. 0. 0. -.357 0.
 0.028 0. 0. -.020 0. 0. 0. 0.047 0.015

ATOM 15 C4 MOL 1 0.571894 0.388785 -0.251951 1.0000 1 C
 XY O2 O3 HEX K6 V0 M0 Q0
UANI 0.021495 0.018948 0.019425 0.007168 0.014877 0.010586
 4.03530 0. 0.128 -.054 0. -.301 0. 0. 0.128 0.059
 0. 0. 0. 0. 0. 0.422 -.022
 0.073 0. 0. -.013 0. 0. 0. -.051 0.055

ATOM 16 C1 MOL 1 0.532984 0.452400 -0.121547 1.0000 1 C
 XY D3 D4 HEX K7 V0 M0 Q0
UANI 0.018376 0.018587 0.017200 0.006747 0.012413 0.009929
 3.93478 0. 0.047 0. 0. -.179 0. 0. -.033 0.
 0. 0.026 0. 0. 0. -.289 0.
 0.018 0. 0. -.013 0. 0. 0. 0. 0.

ATOM 17 C10 MOL 1 0.922681 1.107725 -0.200578 1.0000 1 C
 ZX O7 H10B HEX K9 V0 M0 Q0
UANI 0.025024 0.040823 0.042267 0.019915 0.023572 0.027596
 3.52668 0. 0. 0. -.065 -.129 0. 0. 0. 0.
 0.264 0. 0. 0. 0. 0.200 0.
 0.075 0. 0. 0. 0. -.080 0. 0. 0.

ATOM 18 H10A MOL 1 0.827951 0.985915 -0.338792 1.0000 1 H
 ZY C10 O7 QUA K10 V0 M0 Q0
UISO 0.044010
 1.04865 0. 0. 0. 0.185 0.085 0. 0. 0. 0.

ATOM 19 H10B MOL 1 0.917102 1.253070 -0.185573 1.0000 1 H
 ZY C10 O7 QUA K10 V0 M0 Q0
UISO 0.044546
 1.04865 0. 0. 0. 0.185 0.085 0. 0. 0. 0.

ATOM 20 H10C MOL 1 0.906886 1.086393 -0.114992 1.0000 1 H
 ZY C10 O7 QUA K10 V0 M0 Q0
UISO 0.044367
 1.04865 0. 0. 0. 0.185 0.085 0. 0. 0. 0.

ATOM 21 C7 MOL 1 1.378416 0.975326 -0.168269 1.0000 1 C
 XY D2 C5 HEX K11 V0 M0 Q0
UANI 0.013881 0.019012 0.018329 0.004681 0.010272 0.010853
 4.05507 0. 0.117 0. 0. -.139 0. 0. -.140 0.
 0. 0.033 0. 0. 0. -.305 0.
 0.014 0. 0. -.019 0. 0. 0. 0.013 0.

ATOM 22 C3 MOL 1 0.626998 0.525735 0.168001 1.0000 1 C
 XY D3 D5 HEX K11 V0 M0 Q0
UANI 0.017299 0.019204 0.016439 0.006252 0.010895 0.009819
 4.05507 0. 0.117 0. 0. -.139 0. 0. -.140 0.
 0. 0.033 0. 0. 0. -.305 0.
 0.014 0. 0. -.019 0. 0. 0. 0.013 0.

ATOM 23 C8 MOL 1 0.695909 0.502938 -0.347694 1.0000 1 C
 ZX O3 H8C HEX K9 V0 M0 Q0
UANI 0.035682 0.037501 0.037533 0.010793 0.028538 0.022397
 3.52668 0. 0. 0. -.065 -.129 0. 0. 0. 0.
 0.264 0. 0. 0. 0. 0.200 0.
 0.075 0. 0. 0. 0. -.080 0. 0. 0.

ATOM 24 H8A MOL 1 0.600890 0.378753 -0.484649 1.0000 1 H
 ZY C8 O3 QUA K10 V0 M0 Q0
UISO 0.044677
 1.04865 0. 0. 0. 0.185 0.085 0. 0. 0. 0.

ATOM 25 H8B MOL 1 0.816149 0.469092 -0.288855 1.0000 1 H
 ZY C8 O3 QUA K10 V0 M0 Q0
UISO 0.045571
 1.04865 0. 0. 0. 0.185 0.085 0. 0. 0. 0.

ATOM 26 H8C MOL 1 0.719920 0.643578 -0.338872 1.0000 1 H
 ZY C8 O3 QUA K10 V0 M0 Q0
UISO 0.044634
 1.00000 0. 0. 0. 0.185 0.085 0. 0. 0. 0.

ANHAR 0 3 ! number_of_anharmonic_atoms max_order
! 1 ! atom number
! 0.00E+00 0.00E+00 0.00E+00 0.00E+00 0.00E+00 0.00E+00 0.00E+00 0.00E+00
! 0.00E+00 0.00E+00


STOP
; 
_refine_special_details              
;
 Refinement of F^2^ against reflections.
 The threshold expression of F^2^ > 2sigma(F^2^) is
 used for calculating R-factors(gt) and is not
 relevant to the choice of reflections for refinement.
 R-factors based on F^2^ are statistically about twice
 as large as those based on F, and R-factors based on
 ALL data will be even larger.
;
_refine_ls_structure_factor_coef     Fsqd 
_refine_ls_matrix_type                full
_refine_ls_weighting_scheme          sigma
_refine_ls_weighting_details         ?
_atom_sites_solution_primary      direct 
_atom_sites_solution_secondary    difmap 
_atom_sites_solution_hydrogens    difmap 
_refine_ls_hydrogen_treatment    refall
# refall refxyz hetero heteroxyz constr 

_refine_ls_extinction_method        'none'              
_refine_ls_abs_structure_Flack   ? 
_refine_ls_abs_structure_Rogers  ?                   
###  Notice MoPro refines Rogers parameter (Eta f" multiplier)

_refine_ls_number_reflns              5848
_refine_ls_number_parameters           195
_refine_ls_number_restraints            16
# R-factors: R(F)  &  wR2(I) 
_refine_ls_R_factor_all              0.0382
## R_factor_all computed for  I/sigmaI >   0.00
_refine_ls_R_factor_gt               0.0282
_refine_ls_wR_factor_ref             0.0618
_refine_ls_wR_factor_gt              0.0589
_refine_ls_goodness_of_fit_ref       1.291
# GOF(I) computed assuming  all parameters refined:     480
_refine_ls_restrained_S_all          1.459
_refine_ls_shift/su_max             -0.002
_refine_ls_shift/su_mean             0.000

_diffrn_measured_fraction_theta_max     0.976
_diffrn_reflns_theta_full               38.22
_diffrn_measured_fraction_theta_full    0.996
_refine_diff_density_max                0.36
_refine_diff_density_min                -0.41
_refine_diff_density_rms                0.059
###  to get diff_density_max min & rms : 
###  run MoPro  : WRIT FOUR   to create FOURier file 
### run VMoPro : FOUR  FastFourierTransform  
### to get a 3D grid (Xplor format) on whole unit-cell
###  To get max min rms statistics
###  run VMoPro: GRID STAT   or 
###  open 3D xplor grid with MoProViewer 
_vrf_PLAT927_I
;
PROBLEM: Reported and Calculated  wR2 Differ by .........    -0.0528 Check 
RESPONSE: We applied TAAM refinement instead of IAM, 
thus we obtained slightly different wR2 than the one 
obtained by checkcif with IAM.
;
_vrf_PLAT926_I
;
PROBLEM: Reported and Calculated   R1 Differ by .........    -0.0109 Check
RESPONSE: We applied TAAM refinement instead of IAM, 
thus we obtained slightly different R1 than the one 
obtained by checkcif with IAM.
;
_vrf_PLAT928_I
;
PROBLEM: Reported and Calculated   S value   Differ by .     -1.351 Check 
RESPONSE: We applied TAAM refinement instead of IAM, 
thus we obtained slightly different different S than 
the one obtained by checkcif with IAM.
;
_vrf_PLAT155_ALERT_4_C 
;
PROBLEM: The Triclinic Unitcell is NOT Reduced ..........     Please Do ! 
RESPONSE: Data for this compound were measured earlier by Dunitz at el, 
we want to have the same cell, as it was previously reported.
;

loop_
_atom_site_type_symbol      
_atom_site_label            
_atom_site_fract_x          
_atom_site_fract_y          
_atom_site_fract_z          
_atom_site_U_iso_or_equiv   
_atom_site_adp_type         
_atom_site_occupancy        
_atom_site_calc_flag        
_atom_site_refinement_flags_posn  
_atom_site_refinement_flags_adp  
_atom_site_disorder_assembly
_atom_site_disorder_group   
Cl CL1 0.785828(19) 0.56301(3) 0.377979(19) 0.02460(3) Uani 1 d . . . .
Cl CL2 1.226198(19) 0.93641(3) -0.380517(19) 0.02433(3) Uani 1 d . . . .
O  O1  0.81684(6)  0.46040(8)  0.08544(6)  0.02230(9) Uani 1  d    . .  . .
H  H1  0.8638(12)  0.3806(8)  0.1434(8)  0.0380(5) Uiso 1  d    D .  . .
O  O5  1.39745(6)  1.02768(7)  0.20311(6)  0.02175(9) Uani 1  d    . .  . .
H  H5  1.4529(11)  0.9627(9)  0.2742(7)  0.0370(5) Uiso 1  d    D .  . .
O  O3  0.63272(7)  0.54362(7) -0.24523(6)  0.02515(9) Uani 1  d    . .  . .
O  O6  1.05205(6)  0.80741(8) -0.18352(7)  0.02639(10) Uani 1  d    . .  . .
O  O7  1.09689(6)  1.11440(8) -0.14095(7)  0.02540(9) Uani 1  d    . .  . .
O  O2  0.55218(7)  0.21513(8) -0.34756(7)  0.03078(10) Uani 1  d    . .  . .
C  C9  1.14468(7)  0.95856(10) -0.13622(8)  0.01782(10) Uani 1  d    . .  . .
C  C5  1.33001(7)  0.98564(9) -0.06439(8)  0.01631(9) Uani 1  d    . .  . .
C  C2  0.66262(7)  0.47805(9)  0.04698(8)  0.01694(10) Uani 1  d    . .  . .
C  C6  1.45064(7)  1.01086(9)  0.10576(8)  0.01642(9) Uani 1  d    . .  . .
C  C4  0.57189(8)  0.38878(10) -0.25195(8)  0.01825(10) Uani 1  d    . .  . .
C  C1  0.53298(7)  0.45240(9) -0.12155(7)  0.01689(10) Uani 1  d    . .  . .
C C10 0.92268(9) 1.10773(13) -0.20058(11) 0.03154(16) Uani 1 d . . . .
H  H10A  0.8280(9)  0.9859(9) -0.3388(4)  0.0440(5) Uiso 1  d    D .  . .
H  H10B  0.9171(11)  1.2531(6) -0.1856(11)  0.0445(5) Uiso 1  d    D .  . .
H  H10C  0.9069(8)  1.0864(10) -0.1150(6)  0.0444(5) Uiso 1  d    D .  . .
C  C7  1.37842(7)  0.97533(9) -0.16827(7)  0.01637(9) Uani 1  d    . .  . .
C  C3  0.62700(7)  0.52574(9)  0.16800(7)  0.01716(10) Uani 1  d    . .  . .
C C8 0.69591(10) 0.50294(13) -0.34769(11) 0.03162(15) Uani 1 d . . . .
H  H8A  0.6009(9)  0.3788(9) -0.4846(5)  0.0447(6) Uiso 1  d    D .  . .
H  H8B  0.8161(5)  0.4691(11) -0.2889(10)  0.0456(6) Uiso 1  d    D .  . .
H  H8C  0.7199(12)  0.6436(6) -0.3389(10)  0.0446(6) Uiso 1  d    D .  . .

loop_ 
_atom_site_aniso_label 
_atom_site_aniso_U_11 
_atom_site_aniso_U_22 
_atom_site_aniso_U_33 
_atom_site_aniso_U_12 
_atom_site_aniso_U_13 
_atom_site_aniso_U_23 
CL1  0.02213(7)  0.03182(10)  0.01841(6)  0.00908(6)  0.01078(5)  0.01477(6)
CL2  0.01893(6)  0.03411(10)  0.02024(6)  0.00786(6)  0.01068(5)  0.01652(6)
O1  0.02028(19)  0.0273(3)  0.0290(2)  0.01124(18)  0.01784(18)  0.0180(2)
O5  0.02049(19)  0.0290(3)  0.0252(2)  0.00900(18)  0.01727(18)  0.01632(19)
O3  0.0353(2)  0.0208(2)  0.0279(2)  0.0065(2)  0.0239(2)  0.01266(19)
O6  0.01539(18)  0.0281(3)  0.0406(3)  0.00711(17)  0.01615(19)  0.0230(2)
O7  0.0204(2)  0.0258(3)  0.0365(2)  0.01118(18)  0.01863(19)  0.0196(2)
O2  0.0509(3)  0.0191(2)  0.0379(3)  0.0112(2)  0.0372(3)  0.0123(2)
C9  0.0133(2)  0.0220(3)  0.0218(2)  0.0059(2)  0.01115(19)  0.0136(2)
C5  0.0128(2)  0.0194(3)  0.0192(2)  0.00490(18)  0.01037(18)  0.0112(2)
C2  0.0175(2)  0.0188(3)  0.0182(2)  0.0070(2)  0.0121(2)  0.0108(2)
C6  0.0140(2)  0.0196(3)  0.0185(2)  0.00522(19)  0.01079(19)  0.0109(2)
C4  0.0215(2)  0.0189(3)  0.0194(2)  0.0072(2)  0.0149(2)  0.0106(2)
C1  0.0184(2)  0.0186(3)  0.0172(2)  0.0067(2)  0.01241(19)  0.0099(2)
C10  0.0250(3)  0.0408(5)  0.0423(4)  0.0199(3)  0.0236(3)  0.0276(4)
C7  0.0139(2)  0.0190(3)  0.0183(2)  0.00468(19)  0.01027(18)  0.0109(2)
C3  0.0173(2)  0.0192(3)  0.0164(2)  0.0063(2)  0.01089(19)  0.0098(2)
C8  0.0357(4)  0.0375(4)  0.0375(4)  0.0108(3)  0.0285(3)  0.0224(3)

_geom_special_details                
;                                    
;                                    

loop_
_geom_bond_atom_site_label_1         
_geom_bond_atom_site_label_2         
_geom_bond_distance                  
_geom_bond_site_symmetry_2           
_geom_bond_publ_flag                 
CL1    C3     1.7230(6)  .         ? 
CL2    C7     1.7246(6)  .         ? 
O1     C2     1.3522(7)  .         ? 
O1     H1     0.9915(13)  .         ? 
O5     C6     1.3502(7)  .         ? 
O5     H5     0.9914(13)  .         ? 
O3     C4     1.3118(8)  .         ? 
O3     C8     1.4467(8)  .         ? 
O6     C9     1.2118(8)  .         ? 
O7     C9     1.3048(8)  .         ? 
O7     C10    1.4454(8)  .         ? 
O2     C4     1.2060(8)  .         ? 
C9     C5     1.5005(7)  .         ? 
C5     C7     1.3918(8)  .         ? 
C5     C6     1.3994(8)  .         ? 
C2     C3     1.4003(8)  .         ? 
C2     C1     1.4001(8)  .         ? 
C4     C1     1.5018(8)  .         ? 
C10    H10B   1.0759(13)  .         ? 
C10    H10C   1.0760(13)  .         ? 
C10    H10A   1.0767(13)  .         ? 
C8     H8B    1.0763(13)  .         ? 
C8     H8A    1.0766(13)  .         ? 
C8     H8C    1.0766(13)  .         ? 

loop_
_geom_angle_atom_site_label_1        
_geom_angle_atom_site_label_2        
_geom_angle_atom_site_label_3        
_geom_angle                          
_geom_angle_site_symmetry_1          
_geom_angle_site_symmetry_2          
_geom_angle_site_symmetry_3          
_geom_angle_publ_flag                
C2    O1    H1         113.6(6)   .      .  .       ? 
C6    O5    H5         112.8(6)   .      .  .       ? 
C4    O3    C8        116.74(5)   .      .  .       ? 
C9    O7    C10       117.05(5)   .      .  .       ? 
O7    C9    O6        124.75(5)   .      .  .       ? 
O7    C9    C5        112.54(5)   .      .  .       ? 
O6    C9    C5        122.71(5)   .      .  .       ? 
C7    C5    C9        120.80(4)   .      .  .       ? 
C7    C5    C6        121.03(5)   .      .  .       ? 
C9    C5    C6        118.08(4)   .      .  .       ? 
O1    C2    C3        123.67(4)   .      .  .       ? 
O1    C2    C1        118.07(4)   .      .  .       ? 
C3    C2    C1        118.23(5)   .      .  .       ? 
O5    C6    C5        118.26(4)   .      .  .       ? 
O3    C4    O2        124.94(5)   .      .  .       ? 
O3    C4    C1        112.07(5)   .      .  .       ? 
O2    C4    C1        122.96(5)   .      .  .       ? 
C4    C1    C2        116.67(4)   .      .  .       ? 
O7    C10   H10B       103.1(5)   .      .  .       ? 
O7    C10   H10C       108.8(4)   .      .  .       ? 
O7    C10   H10A       110.9(5)   .      .  .       ? 
H10B  C10   H10C       112.5(6)   .      .  .       ? 
H10B  C10   H10A       111.8(6)   .      .  .       ? 
H10C  C10   H10A       109.5(6)   .      .  .       ? 
CL2   C7    C5        120.26(4)   .      .  .       ? 
CL1   C3    C2        119.15(4)   .      .  .       ? 
O3    C8    H8B        112.6(4)   .      .  .       ? 
O3    C8    H8A        110.5(5)   .      .  .       ? 
O3    C8    H8C        103.5(5)   .      .  .       ? 
H8B   C8    H8A        108.9(6)   .      .  .       ? 
H8B   C8    H8C        108.4(6)   .      .  .       ? 
H8A   C8    H8C        112.9(6)   .      .  .       ? 

loop_
_geom_torsion_atom_site_label_1      
_geom_torsion_atom_site_label_2      
_geom_torsion_atom_site_label_3      
_geom_torsion_atom_site_label_4      
_geom_torsion_site_symmetry_1        
_geom_torsion_site_symmetry_2        
_geom_torsion_site_symmetry_3        
_geom_torsion_site_symmetry_4        
_geom_torsion                        
_geom_torsion_publ_flag              
CL1   C3    C2    O1     . . . .  -0.47(6) ?
CL1   C3    C2    C1     . . . . -178.730(10) ?
CL2   C7    C5    C9     . . . .  1.39(6) ?
CL2   C7    C5    C6     . . . .  177.998(13) ?
O1    C2    C1    C4     . . . .  5.32(8) ?
H1    O1    C2    C3     . . . .  45.(1) ?
H1    O1    C2    C1     . . . . -136.3(8) ?
O5    C6    C5    C7     . . . .  177.46(9) ?
O5    C6    C5    C9     . . . .  -5.84(8) ?
H5    O5    C6    C5     . . . .  144.3(8) ?
O3    C4    C1    C2     . . . .  -95.40(10) ?
O6    C9    O7    C10    . . . .  2.51(9) ?
O6    C9    C5    C7     . . . .  107.02(11) ?
O6    C9    C5    C6     . . . .  -69.68(10) ?
O7    C9    C5    C7     . . . .  -73.12(10) ?
O7    C9    C5    C6     . . . .  110.18(11) ?
O2    C4    O3    C8     . . . .  -6.27(9) ?
O2    C4    C1    C2     . . . .  83.08(11) ?
C9    O7    C10   H10B   . . . .  176.9(8) ?
C9    O7    C10   H10C   . . . .  57.2(9) ?
C9    O7    C10   H10A   . . . .  -63.3(10) ?
C5    C9    O7    C10    . . . . -177.35(10) ?
C4    O3    C8    H8B    . . . .  -71.5(9) ?
C4    O3    C8    H8A    . . . .  50.6(10) ?
C4    O3    C8    H8C    . . . .  171.7(9) ?
C4    C1    C2    C3     . . . . -176.32(7) ?
C1    C4    O3    C8     . . . .  172.16(10) ?

loop_
_geom_hbond_atom_site_label_D        
_geom_hbond_atom_site_label_H        
_geom_hbond_atom_site_label_A        
_geom_hbond_distance_DH              
_geom_hbond_distance_HA              
_geom_hbond_distance_DA              
_geom_hbond_angle_DHA                
_geom_hbond_site_symmetry_A          
### Notice sigmas on distances involving HYDROGEN atoms 
### is generally not recommended.
### this may cause reading errors in checkcif
O1    H1    O6    0.9915(13) 1.767(3) 2.7213(7)  160.4(3)   2_765   
O1    H1    C9    0.9915(13) 2.611(3) 3.5171(8)  151.9(3)   2_765   
O5    H5    O2    0.9914(13) 1.877(5) 2.7984(7)  153.3(5)   2_765   
O5    H5    C4    0.9914(13) 2.646(4) 3.4876(8)  142.8(2)   2_765   
C10   H10C  O5    1.0760(13) 2.613(5) 3.3183(8)  122.6(3)   2_775   

loop_
_publ_author_name      
_publ_author_address   
,'?'  
; ? 
;  

_publ_requested_journal          '?' 
_publ_contact_author                ? 
_publ_contact_author_phone        '?' 
_publ_contact_author_fax          '?' 
_publ_contact_author_email        '?' 
_publ_section_title 
;  
 ?  
;  
_publ_section_comment  
;  
 ?  
;  
_publ_section_references 
;  
 ?  
;  
# start Validation Reply Form
_vrf_CRYSS02_W_200
;
PROBLEM: The value of _exptl_crystal_size_max is > 1.0
RESPONSE: The 5K temperature measurement required very quick data collection, 
therefore selected crystal was large.
;
_vrf_PLAT155_W_200
;
PROBLEM: The Triclinic Unitcell is NOT Reduced ..........     Please Do !  
RESPONSE: It was refined with the same unit cell as previusly 
reported structure by Dunitz and co-workers
;
_vrf_PLAT911_W_200
;
PROBLEM: Missing FCF Refl Between Thmin & STh/L=    0.600         55 Report
RESPONSE: Transferable Aspherical Atom Model was refined with MoPro program 
that do not take into account any negative intensities
;
# end Validation Reply Form
data_W_5K  
_database_code_depnum_ccdc_archive 'CCDC 1899972'
_audit_creation_method             'MoPro v16                '    
_chemical_name_systematic
'Dimethyl-3,6 -Dichloro-2,5-dihydroxyterephthalate'
_chemical_formula_moiety          '2(C5 H4 Cl O3)'
_chemical_formula_sum             'C10 H8 Cl2 O6'
_chemical_formula_weight          295.08

_space_group_crystal_system       'triclinic'
_space_group_IT_number            2
_space_group_name_H-M_alt         'P -1'
_space_group_name_Hall            '-P 1'
loop_
  _space_group_symop_id
  _space_group_symop_operation_xyz
 1 x,y,z
 2 -x,-y,-z

_symmetry_Int_Tables_number       2
loop_
_atom_type_symbol                      
_atom_type_description                 
_atom_type_scat_dispersion_real        
_atom_type_scat_dispersion_imag        
_atom_type_scat_source                 
 'C' 'C'    0.0033   0.0016
'Clementi & Roetti 1974. Atomic Data & Nuclear Data Tables. 14, 177'  
 'H' 'H'    0.0000   0.0000
'Clementi & Roetti 1974. Atomic Data & Nuclear Data Tables. 14, 177'  
 'O' 'O'    0.0106   0.0060
'Clementi & Roetti 1974. Atomic Data & Nuclear Data Tables. 14, 177'  
 'Cl' 'Cl'    0.1484   0.1585
'Clementi & Roetti 1974. Atomic Data & Nuclear Data Tables. 14, 177'  

_cell_length_a                   9.8021(4)           
_cell_length_b                   7.7322(4)           
_cell_length_c                  10.4934(5)           
_cell_angle_alpha              116.848(4)            
_cell_angle_beta               124.3970(4)           
_cell_angle_gamma               88.7890(3)          
_cell_volume                   555.146(6)             
_cell_formula_units_Z                2
_cell_measurement_reflns_used     450
_cell_measurement_temperature     5
_cell_measurement_theta_max       41.151
_cell_measurement_theta_min       2.655
_exptl_absorpt_coefficient_mu     0.602
_exptl_absorpt_correction_T_max   0.7481
_exptl_absorpt_correction_T_min   0.6472
_exptl_absorpt_correction_type    multi-scan
_exptl_absorpt_process_details
;
SADABS-2014/4 (Bruker,2014/4) was used for absorption correction.
wR2(int) was 0.1134 before and 0.0525 after correction.
The Ratio of minimum to maximum transmission is 0.8651.
The \l/2 correction factor is 0.00150.
;
_exptl_crystal_colour             colourless
_exptl_crystal_colour_lustre      .
_exptl_crystal_colour_primary     colourless
_exptl_crystal_density_diffrn     1.7651
_exptl_crystal_description        needle
_exptl_crystal_preparation        'kept at room temperature'
_exptl_crystal_recrystallization_method 'Crystallized from diethyl ether'
_exptl_crystal_size_max           2.0
_exptl_crystal_size_mid           0.5
_exptl_crystal_size_min           0.35
_diffrn_reflns_av_R_equivalents   0.0394
_diffrn_reflns_av_unetI/netI      0.0385
_diffrn_reflns_number             24786
_diffrn_ambient_temperature       5
_diffrn_detector                  'Bruker APEX2 area detector'
_diffrn_detector_area_resol_mean  7.9
_diffrn_detector_type             'CCD area detector'
_diffrn_measurement_device        'three-circle diffractometer'
_diffrn_measurement_device_type   'Bruker SMART APEX2 area detector'
_diffrn_measurement_method        '\w and \f scans'
_diffrn_radiation_monochromator   'mirror optics'
_diffrn_radiation_probe           x-ray
_diffrn_radiation_type            'Mo K\a'
_diffrn_radiation_wavelength      0.71073
_diffrn_source                    'microfocus sealed X-ray tube'
_diffrn_source_type               'Incoatec I\ms'
_diffrn_special_details           'He cooled for Low Cryo temp'
_exptl_crystal_density_method       'not measured' 
_exptl_crystal_F_000                 300
_diffrn_reflns_av_sigmaI/netI        0.04961
_diffrn_reflns_limit_h_min         -18
_diffrn_reflns_limit_h_max          14
_diffrn_reflns_limit_k_min         -14
_diffrn_reflns_limit_k_max          12
_diffrn_reflns_limit_l_min           0
_diffrn_reflns_limit_l_max          19
_diffrn_reflns_theta_min            2.66
_diffrn_reflns_theta_max           41.21
_reflns_number_total                  7048
_reflns_number_gt                     6026
_reflns_threshold_expression         >2.0sigma(I)
_computing_structure_refinement      'MoPro (J. Appl. Cryst. 2005, 38, 38-54)'
_computing_molecular_graphics        ? 
_computing_publication_material      ? 
_iucr_refine_instructions_details  
; 
! MoPro v16 07/06/2018 14:21:34 C:\DATA\Miguel_dunitz\Hellium_measurements\Whit
#e\proper_cell\mopro\mopro_lsdb02.par
! reflections hkl file : C:\DATA\Miguel_dunitz\Hellium_measurements\White\prope
#r_cell\mopro\sortav_new.hkl refin. vs. F^2
! atomic table file : C:\Program Files (x86)\MoProSuite\LibMoPro\mopro.tab
! wave functions file : C:\Program Files (x86)\MoProSuite\LibMoPro\WAVEF
! Constraints file : C:\DATA\Miguel_dunitz\Hellium_measurements\White\proper_ce
#ll\mopro\con_mopro.inp
! Restraints file : C:\DATA\Miguel_dunitz\Hellium_measurements\White\proper_cel
#l\mopro\res_mopro.inp
! RF factor = 3.568 % RI factor = 4.047%
! wR2F factor = 3.108 % wR2I factor = 7.648%
! g.o.f.(F**2) = 1.191 Nvar= 195 Nref= 7048 Nfree= 0 0.07<sinT/l< 0.93

! P00 Dip Qua Oct Hex l=5 l=6
! Cl nl = 4 4 4 6 8 8 8
! Cl zeta= 4.259 4.259 4.259 4.259 4.259 4.259 4.259
! O nl = 2 2 2 3 4 4 4
! O zeta= 4.466 4.466 4.466 4.466 4.466 4.466 4.466
! H nl = 1 1 2 2 2 2 2
! H zeta= 2.000 2.000 2.000 2.000 2.000 2.000 2.000
! C nl = 2 2 2 3 4 4 4
! C zeta= 3.176 3.176 3.176 3.176 3.176 3.176 3.176

WSIG 1.00000 ! weighting scheme
 ! SPACE GROUP P ?

CELL 9.8021 7.7322 10.4934 116.8480 124.3970 88.7890 0.71073
ZERR 0.0000 0.0000 0.0000 0.0000 0.0000 0.0000

SYMM 1 P CENTRO
 X , Y, Z

SCALE 1 0.413622

FMULT 1.00000

UOVER 0.00000 0.00000 0.00000 0.00000 0.00000 0.00000 ANI

SOLVT 0.00000 50.00000

EXTIN 0.00000 GAUSSIAN ISOT TYP1 ! G*10^4


DUMMY 5
DUMY 0.46698 0.54714 0.12199 D1 0 ! atom # 27
DUMY 1.50000 1.00000 0.00000 D2 0 ! atom # 28
DUMY 0.50000 0.50000 0.00000 D3 0 ! atom # 29
DUMY 0.37236 0.47446 -0.16858 D4 0 ! atom # 30
DUMY 0.46698 0.54714 0.12199 D5 0 ! atom # 31

KAPPA 11
 0.992000 0.943000 ! # 1 1 MOL CL1 2X Cl
 0.988000 1.184000 ! # 2 1 MOL O1 2X O
 1.177000 1.463000 ! # 3 1 MOL H1 2X H
 0.988000 1.178000 ! # 4 1 MOL O3 2X O
 0.988000 1.159000 ! # 5 1 MOL O6 2X O
 0.995000 0.858000 ! # 6 1 MOL C9 2X C
 0.999000 0.887000 ! # 7 1 MOL C5 2X C
 0.998000 0.864000 ! # 8 1 MOL C2 2X C
 1.020000 0.947000 ! # 9 1 MOL C10 2X C
 1.094000 1.156000 ! # 10 1 MOL H10A 6X H
 0.997000 0.874000 ! # 11 1 MOL C7 2X C


ATOMS 26

ATOM 1 CL1 MOL 1 0.788303 0.563266 0.381212 1.0000 1 Cl
 XY C3 D1 HEX K1 V0 M0 Q0
UANI 0.005054 0.007774 0.004623 0.002458 0.002743 0.003828
 7.23372 0. -.046 0. 0. 0.077 0. 0. -.155 0.
 0. -.011 0. 0. 0. 0.072 0.
 0.009 0. 0. -.015 0. 0. 0. 0.019 0.

ATOM 2 CL2 MOL 1 1.224422 0.935749 -0.384073 1.0000 1 Cl
 XY C7 C5 HEX K1 V0 M0 Q0
UANI 0.004710 0.007989 0.004878 0.002311 0.002773 0.004016
 7.23372 0. -.046 0. 0. 0.077 0. 0. -.155 0.
 0. -.011 0. 0. 0. 0.072 0.
 0.009 0. 0. -.015 0. 0. 0. 0.019 0.

ATOM 3 O1 MOL 1 0.818692 0.461690 0.085732 1.0000 1 O
 XY C2 H1 HEX K2 V0 M0 Q0
UANI 0.005555 0.007119 0.007998 0.003281 0.004943 0.005032
 6.12027 0. -.060 -.080 0. 0.089 0. 0. -.026 0.051
 0. -.006 -.015 0. 0. 0.040 -.010
 0.007 0. 0. 0. 0.003 0. 0. 0.012 0.011

ATOM 4 H1 MOL 1 0.859316 0.375720 0.138762 1.0000 1 H
 ZY O1 C2 QUA K3 V0 M0 Q0
UISO 0.010347
 0.74458 0. 0. 0. 0.131 0.059 0. 0. 0. 0.

ATOM 5 O5 MOL 1 1.396967 1.028639 0.204538 1.0000 1 O
 XY C6 H5 HEX K2 V0 M0 Q0
UANI 0.005764 0.007046 0.007024 0.002515 0.004841 0.004360
 6.12027 0. -.060 -.080 0. 0.089 0. 0. -.026 0.051
 0. -.006 -.015 0. 0. 0.040 -.010
 0.007 0. 0. 0. 0.003 0. 0. 0.012 0.011

ATOM 6 H5 MOL 1 1.457130 0.965173 0.276880 1.0000 1 H
 ZY O5 C6 QUA K3 V0 M0 Q0
UISO 0.009925
 0.74458 0. 0. 0. 0.131 0.059 0. 0. 0. 0.

ATOM 7 O3 MOL 1 0.631938 0.547872 -0.246471 1.0000 1 O
 XY C4 C8 HEX K4 V0 M0 Q0
UANI 0.008723 0.006024 0.007347 0.002190 0.006111 0.003453
 6.16110 0. -.047 -.078 0. 0.063 0. 0. -.021 0.064
 0. 0. -.016 0. 0. 0.041 0.
 0.007 0. 0. 0. 0.004 0. 0. 0.008 0.011

ATOM 8 O6 MOL 1 1.050417 0.809193 -0.181070 1.0000 1 O
 XY C9 O7 HEX K5 V0 M0 Q0
UANI 0.004655 0.007971 0.010712 0.002262 0.004610 0.006008
 6.07996 0. -.098 -.005 0. -.076 0. 0. -.069 -.003
 0. -.005 0. 0. 0. 0.016 0.
 -.006 0. 0. 0.004 0. 0. 0. 0.003 0.

ATOM 9 O7 MOL 1 1.094998 1.116634 -0.144705 1.0000 1 O
 XY C9 C10 HEX K4 V0 M0 Q0
UANI 0.005551 0.007423 0.009122 0.003298 0.004924 0.005264
 6.16110 0. -.047 -.078 0. 0.063 0. 0. -.021 0.064
 0. 0. -.016 0. 0. 0.041 0.
 0.007 0. 0. 0. 0.004 0. 0. 0.008 0.011

ATOM 10 O2 MOL 1 0.552966 0.213572 -0.350390 1.0000 1 O
 XY C4 O3 HEX K5 V0 M0 Q0
UANI 0.012421 0.005232 0.009536 0.003025 0.008923 0.003588
 6.07996 0. -.098 -.005 0. -.076 0. 0. -.069 -.003
 0. -.005 0. 0. 0. 0.016 0.
 -.006 0. 0. 0.004 0. 0. 0. 0.003 0.

ATOM 11 C9 MOL 1 1.143442 0.959778 -0.136735 1.0000 1 C
 XY O6 O7 HEX K6 V0 M0 Q0
UANI 0.003427 0.007268 0.005918 0.002067 0.003135 0.003787
 4.03530 0. 0.128 -.054 0. -.301 0. 0. 0.128 0.059
 0. 0. 0. 0. 0. 0.422 -.022
 0.073 0. 0. -.013 0. 0. 0. -.051 0.055

ATOM 12 C5 MOL 1 1.329093 0.986076 -0.065049 1.0000 1 C
 XY D2 C7 HEX K7 V0 M0 Q0
UANI 0.003305 0.007733 0.004802 0.002183 0.002657 0.003728
 3.93478 0. 0.047 0. 0. -.179 0. 0. -.033 0.
 0. 0.026 0. 0. 0. -.289 0.
 0.018 0. 0. -.013 0. 0. 0. 0. 0.

ATOM 13 C2 MOL 1 0.663593 0.478339 0.047304 1.0000 1 C
 XY D3 C1 HEX K8 V0 M0 Q0
UANI 0.004922 0.004464 0.005038 0.002189 0.003333 0.003105
 3.98692 0. 0.119 0. 0. -.190 0. 0. -.106 0.
 0. 0.045 0. 0. 0. -.357 0.
 0.028 0. 0. -.020 0. 0. 0. 0.047 0.015

ATOM 14 C6 MOL 1 1.450659 1.011247 0.106596 1.0000 1 C
 XY D2 C5 HEX K8 V0 M0 Q0
UANI 0.003797 0.007483 0.004919 0.002229 0.002878 0.003668
 3.98692 0. 0.119 0. 0. -.190 0. 0. -.106 0.
 0. 0.045 0. 0. 0. -.357 0.
 0.028 0. 0. -.020 0. 0. 0. 0.047 0.015

ATOM 15 C4 MOL 1 0.571826 0.389526 -0.253559 1.0000 1 C
 XY O2 O3 HEX K6 V0 M0 Q0
UANI 0.005490 0.006017 0.005248 0.002280 0.003909 0.003141
 4.03530 0. 0.128 -.054 0. -.301 0. 0. 0.128 0.059
 0. 0. 0. 0. 0. 0.422 -.022
 0.073 0. 0. -.013 0. 0. 0. -.051 0.055

ATOM 16 C1 MOL 1 0.532958 0.452973 -0.122264 1.0000 1 C
 XY D3 D4 HEX K7 V0 M0 Q0
UANI 0.005013 0.004186 0.005057 0.002107 0.003438 0.003237
 3.93478 0. 0.047 0. 0. -.179 0. 0. -.033 0.
 0. 0.026 0. 0. 0. -.289 0.
 0.018 0. 0. -.013 0. 0. 0. 0. 0.

ATOM 17 C10 MOL 1 0.920401 1.110864 -0.202388 1.0000 1 C
 ZX O7 H10B HEX K9 V0 M0 Q0
UANI 0.006999 0.011115 0.012172 0.005671 0.006648 0.007852
 3.52668 0. 0. 0. -.065 -.129 0. 0. 0. 0.
 0.264 0. 0. 0. 0. 0.200 0.
 0.075 0. 0. 0. 0. -.080 0. 0. 0.

ATOM 18 H10A MOL 1 0.823170 0.984510 -0.340113 1.0000 1 H
 ZY C10 O7 QUA K10 V0 M0 Q0
UISO 0.012175
 1.04865 0. 0. 0. 0.185 0.085 0. 0. 0. 0.

ATOM 19 H10B MOL 1 0.916117 1.258153 -0.186241 1.0000 1 H
 ZY C10 O7 QUA K10 V0 M0 Q0
UISO 0.012207
 1.04865 0. 0. 0. 0.185 0.085 0. 0. 0. 0.

ATOM 20 H10C MOL 1 0.907883 1.097652 -0.111381 1.0000 1 H
 ZY C10 O7 QUA K10 V0 M0 Q0
UISO 0.012198
 1.04865 0. 0. 0. 0.185 0.085 0. 0. 0. 0.

ATOM 21 C7 MOL 1 1.377742 0.975451 -0.169688 1.0000 1 C
 XY D2 C5 HEX K11 V0 M0 Q0
UANI 0.003316 0.007991 0.004534 0.002078 0.002466 0.003526
 4.05507 0. 0.117 0. 0. -.139 0. 0. -.140 0.
 0. 0.033 0. 0. 0. -.305 0.
 0.014 0. 0. -.019 0. 0. 0. 0.013 0.

ATOM 22 C3 MOL 1 0.628054 0.525842 0.169143 1.0000 1 C
 XY D3 D5 HEX K11 V0 M0 Q0
UANI 0.004347 0.007924 0.004183 0.002613 0.002887 0.003306
 4.05507 0. 0.117 0. 0. -.139 0. 0. -.140 0.
 0. 0.033 0. 0. 0. -.305 0.
 0.014 0. 0. -.019 0. 0. 0. 0.013 0.

ATOM 23 C8 MOL 1 0.695255 0.506718 -0.349991 1.0000 1 C
 ZX O3 H8C HEX K9 V0 M0 Q0
UANI 0.009712 0.008836 0.010479 0.003441 0.007888 0.006410
 3.52668 0. 0. 0. -.065 -.129 0. 0. 0. 0.
 0.264 0. 0. 0. 0. 0.200 0.
 0.075 0. 0. 0. 0. -.080 0. 0. 0.

ATOM 24 H8A MOL 1 0.600692 0.378729 -0.487603 1.0000 1 H
 ZY C8 O3 QUA K10 V0 M0 Q0
UISO 0.011669
 1.04865 0. 0. 0. 0.185 0.085 0. 0. 0. 0.

ATOM 25 H8B MOL 1 0.816005 0.473389 -0.287348 1.0000 1 H
 ZY C8 O3 QUA K10 V0 M0 Q0
UISO 0.011686
 1.04865 0. 0. 0. 0.185 0.085 0. 0. 0. 0.

ATOM 26 H8C MOL 1 0.718477 0.649514 -0.339832 1.0000 1 H
 ZY C8 O3 QUA K10 V0 M0 Q0
UISO 0.011647
 1.00000 0. 0. 0. 0.185 0.085 0. 0. 0. 0.

ANHAR 0 3 ! number_of_anharmonic_atoms max_order
! 1 ! atom number
! 0.00E+00 0.00E+00 0.00E+00 0.00E+00 0.00E+00 0.00E+00 0.00E+00 0.00E+00
! 0.00E+00 0.00E+00


STOP
; 
_refine_special_details              
;
 Refinement of F^2^ against reflections.
 The threshold expression of F^2^ > 2sigma(F^2^) is
 used for calculating R-factors(gt) and is not
 relevant to the choice of reflections for refinement.
 R-factors based on F^2^ are statistically about twice
 as large as those based on F, and R-factors based on
 ALL data will be even larger.
;
_refine_ls_structure_factor_coef     Fsqd 
_refine_ls_matrix_type                full
_refine_ls_weighting_scheme          sigma
_refine_ls_weighting_details         ?
_atom_sites_solution_primary      direct 
_atom_sites_solution_secondary    difmap 
_atom_sites_solution_hydrogens    difmap 
_refine_ls_hydrogen_treatment    refall
# refall refxyz hetero heteroxyz constr 
_vrf_PLAT927_I
;
PROBLEM: Reported and Calculated  wR2 Differ by .........    -0.0528 Check 
RESPONSE: We applied TAAM refinement instead of IAM, 
thus we obtained slightly different wR2 than the one 
obtained by checkcif with IAM.
;
_vrf_PLAT926_I
;
PROBLEM: Reported and Calculated   R1 Differ by .........    -0.0109 Check
RESPONSE: We applied TAAM refinement instead of IAM, 
thus we obtained slightly different R1 than the one 
obtained by checkcif with IAM.
;
_vrf_PLAT928_I
;
PROBLEM: Reported and Calculated   S value   Differ by .     -1.351 Check 
RESPONSE: We applied TAAM refinement instead of IAM, 
thus we obtained slightly different different S than 
the one obtained by checkcif with IAM.
;
_vrf_PLAT155_ALERT_4_C 
;
PROBLEM: The Triclinic Unitcell is NOT Reduced ..........     Please Do ! 
RESPONSE: Data for this compound were measured earlier by Dunitz at el, 
we want to have the same cell, as it was previously reported.
;
_refine_ls_extinction_method        'none'              
_refine_ls_abs_structure_Flack   ? 
_refine_ls_abs_structure_Rogers  ?                   
###  Notice MoPro refines Rogers parameter (Eta f" multiplier)

_refine_ls_number_reflns              7048
_refine_ls_number_parameters           195
_refine_ls_number_restraints            16
# R-factors: R(F)  &  wR2(I) 
_refine_ls_R_factor_all              0.0357
## R_factor_all computed for  I/sigmaI >   0.00
_refine_ls_R_factor_gt               0.0270
_refine_ls_wR_factor_ref             0.0765
_refine_ls_wR_factor_gt              0.0598
_refine_ls_goodness_of_fit_ref       1.465
# GOF(I) computed assuming  all parameters refined:     480
_refine_ls_restrained_S_all          0.476
_refine_ls_shift/su_max              0.008
_refine_ls_shift/su_mean             0.000

_diffrn_measured_fraction_theta_max     0.987
_diffrn_reflns_theta_full               41.21
_diffrn_measured_fraction_theta_full    0.987
_refine_diff_density_max                0.67969
_refine_diff_density_min                -0.92830
_refine_diff_density_rms                0.10000
###  to get diff_density_max min & rms : 
###  run MoPro  : WRIT FOUR   to create FOURier file 
### run VMoPro : FOUR  FastFourierTransform  
### to get a 3D grid (Xplor format) on whole unit-cell
###  To get max min rms statistics
###  run VMoPro: GRID STAT   or 
###  open 3D xplor grid with MoProViewer 

loop_
_atom_site_type_symbol      
_atom_site_label            
_atom_site_fract_x          
_atom_site_fract_y          
_atom_site_fract_z          
_atom_site_U_iso_or_equiv   
_atom_site_adp_type         
_atom_site_occupancy        
_atom_site_calc_flag        
_atom_site_refinement_flags_posn  
_atom_site_refinement_flags_adp  
_atom_site_disorder_assembly
_atom_site_disorder_group   
Cl CL1 0.788303(16) 0.56327(2) 0.381212(16) 0.00574(2) Uani 1 d . . . .
Cl CL2 1.224422(16) 0.93575(2) -0.384073(16) 0.00571(2) Uani 1 d . . . .
O  O1  0.81869(5)  0.46169(7)  0.08573(5)  0.00591(7) Uani 1  d    . .  . .
H  H1  0.8593(11)  0.3757(7)  0.1388(7)  0.01035(12) Uiso 1  d    D .  . .
O  O5  1.39697(5)  1.02864(7)  0.20454(5)  0.00572(7) Uani 1  d    . .  . .
H  H5  1.4571(10)  0.9652(8)  0.2769(7)  0.00992(12) Uiso 1  d    D .  . .
O  O3  0.63194(5)  0.54787(6) -0.24647(5)  0.00665(7) Uani 1  d    . .  . .
O  O6  1.05042(5)  0.80919(7) -0.18107(5)  0.00738(7) Uani 1  d    . .  . .
O  O7  1.09500(5)  1.11663(7) -0.14471(6)  0.00671(7) Uani 1  d    . .  . .
O  O2  0.55297(6)  0.21357(7) -0.35039(6)  0.00781(7) Uani 1  d    . .  . .
C  C9  1.14344(7)  0.95978(9) -0.13673(7)  0.00525(8) Uani 1  d    . .  . .
C  C5  1.32909(7)  0.98608(9) -0.06505(7)  0.00500(8) Uani 1  d    . .  . .
C  C2  0.66359(7)  0.47834(8)  0.04730(7)  0.00437(8) Uani 1  d    . .  . .
C  C6  1.45066(7)  1.01125(9)  0.10660(7)  0.00511(8) Uani 1  d    . .  . .
C  C4  0.57183(7)  0.38953(9) -0.25356(7)  0.00513(8) Uani 1  d    . .  . .
C  C1  0.53296(7)  0.45297(8) -0.12226(7)  0.00416(8) Uani 1  d    . .  . .
C  C10  0.92040(7)  1.11086(10) -0.20239(8)  0.00885(9) Uani 1  d    . .  . .
H  H10A  0.8232(8)  0.9845(8) -0.3401(4)  0.01218(14) Uiso 1  d    D .  . .
H  H10B  0.9161(10)  1.2582(5) -0.1862(9)  0.01221(14) Uiso 1  d    D .  . .
H  H10C  0.9079(7)  1.0977(9) -0.1114(5)  0.01220(14) Uiso 1  d    D .  . .
C  C7  1.37774(7)  0.97545(9) -0.16969(7)  0.00518(8) Uani 1  d    . .  . .
C  C3  0.62805(7)  0.52584(9)  0.16914(7)  0.00530(8) Uani 1  d    . .  . .
C  C8  0.69526(8)  0.50672(10) -0.34999(8)  0.00794(9) Uani 1  d    . .  . .
H  H8A  0.6007(8)  0.3787(8) -0.4876(4)  0.01167(14) Uiso 1  d    D .  . .
H  H8B  0.8160(5)  0.4734(10) -0.2873(9)  0.01169(14) Uiso 1  d    D .  . .
H  H8C  0.7185(10)  0.6495(5) -0.3398(8)  0.01165(14) Uiso 1  d    D .  . .

loop_ 
_atom_site_aniso_label 
_atom_site_aniso_U_11 
_atom_site_aniso_U_22 
_atom_site_aniso_U_33 
_atom_site_aniso_U_12 
_atom_site_aniso_U_13 
_atom_site_aniso_U_23 
CL1  0.00505(5)  0.00777(6)  0.00462(5)  0.00246(4)  0.00274(4)  0.00383(4)
CL2  0.00471(5)  0.00799(6)  0.00488(5)  0.00231(4)  0.00277(4)  0.00402(4)
O1 0.00555(15) 0.00712(18) 0.00800(16) 0.00328(14) 0.00494(13) 0.00503(14)
O5 0.00576(15) 0.00705(18) 0.00702(16) 0.00252(14) 0.00484(13) 0.00436(14)
O3 0.00872(16) 0.00602(18) 0.00735(16) 0.00219(14) 0.00611(14) 0.00345(14)
O6 0.00466(15) 0.00797(19) 0.01071(17) 0.00226(14) 0.00461(14) 0.00601(15)
O7 0.00555(15) 0.00742(18) 0.00912(16) 0.00330(14) 0.00492(14) 0.00526(14)
O2 0.01242(17) 0.00523(18) 0.00954(17) 0.00303(14) 0.00892(15) 0.00359(14)
C9  0.00343(18)  0.0073(2)  0.00592(19)  0.00207(17)  0.00313(16)  0.00379(17)
C5  0.00331(18)  0.0077(2)  0.00480(18)  0.00218(17)  0.00266(16)  0.00373(17)
C2  0.00492(18)  0.0045(2)  0.00504(18)  0.00219(16)  0.00333(16)  0.00311(17)
C6  0.00380(18)  0.0075(2)  0.00492(19)  0.00223(17)  0.00288(16)  0.00367(17)
C4  0.00549(18)  0.0060(2)  0.00525(19)  0.00228(17)  0.00391(16)  0.00314(17)
C1  0.00501(18)  0.0042(2)  0.00506(19)  0.00211(16)  0.00344(16)  0.00324(17)
C10  0.0070(2)  0.0111(3)  0.0122(2)  0.00567(19)  0.00665(18)  0.0079(2)
C7  0.00332(18)  0.0080(2)  0.00453(18)  0.00208(17)  0.00247(15)  0.00353(17)
C3  0.00435(18)  0.0079(2)  0.00418(18)  0.00261(17)  0.00289(16)  0.00331(17)
C8  0.0097(2)  0.0088(2)  0.0105(2)  0.00344(19)  0.00789(19)  0.00641(19)

_geom_special_details                
;                                    
;                                    

loop_
_geom_bond_atom_site_label_1         
_geom_bond_atom_site_label_2         
_geom_bond_distance                  
_geom_bond_site_symmetry_2           
_geom_bond_publ_flag                 
CL1    C3     1.7296(5)  .         ? 
CL2    C7     1.7290(5)  .         ? 
O1     C2     1.3552(6)  .         ? 
O1     H1     0.9913(12)  .         ? 
O5     C6     1.3545(6)  .         ? 
O5     H5     0.9916(12)  .         ? 
O3     C4     1.3231(7)  .         ? 
O3     C8     1.4518(7)  .         ? 
O6     C9     1.2165(7)  .         ? 
O7     C9     1.3137(7)  .         ? 
O7     C10    1.4511(7)  .         ? 
O2     C4     1.2113(7)  .         ? 
C9     C5     1.4999(7)  .         ? 
C5     C7     1.3958(7)  .         ? 
C5     C6     1.4036(7)  .         ? 
C2     C3     1.4016(7)  .         ? 
C2     C1     1.4019(7)  .         ? 
C4     C1     1.5029(7)  .         ? 
C10    H10C   1.0763(12)  .         ? 
C10    H10B   1.0767(12)  .         ? 
C10    H10A   1.0767(12)  .         ? 
C8     H8C    1.0766(12)  .         ? 
C8     H8A    1.0768(12)  .         ? 
C8     H8B    1.0773(12)  .         ? 

loop_
_geom_angle_atom_site_label_1        
_geom_angle_atom_site_label_2        
_geom_angle_atom_site_label_3        
_geom_angle                          
_geom_angle_site_symmetry_1          
_geom_angle_site_symmetry_2          
_geom_angle_site_symmetry_3          
_geom_angle_publ_flag                
C2    O1    H1         110.8(6)   .      .  .       ? 
C6    O5    H5         110.8(5)   .      .  .       ? 
C4    O3    C8        116.41(4)   .      .  .       ? 
C9    O7    C10       116.56(4)   .      .  .       ? 
O7    C9    O6        124.67(5)   .      .  .       ? 
O7    C9    C5        112.45(4)   .      .  .       ? 
O6    C9    C5        122.89(4)   .      .  .       ? 
C7    C5    C9        121.02(4)   .      .  .       ? 
C7    C5    C6        120.97(4)   .      .  .       ? 
C9    C5    C6        117.93(4)   .      .  .       ? 
O1    C2    C3        123.92(4)   .      .  .       ? 
O1    C2    C1        117.92(4)   .      .  .       ? 
C3    C2    C1        118.13(4)   .      .  .       ? 
O5    C6    C5        118.09(4)   .      .  .       ? 
O3    C4    O2        124.96(5)   .      .  .       ? 
O3    C4    C1        112.04(4)   .      .  .       ? 
O2    C4    C1        122.98(4)   .      .  .       ? 
C4    C1    C2        116.55(4)   .      .  .       ? 
O7    C10   H10C       109.2(3)   .      .  .       ? 
O7    C10   H10B       102.6(4)   .      .  .       ? 
O7    C10   H10A       111.3(4)   .      .  .       ? 
H10C  C10   H10B       110.3(5)   .      .  .       ? 
H10C  C10   H10A       109.7(5)   .      .  .       ? 
H10B  C10   H10A       113.6(5)   .      .  .       ? 
CL2   C7    C5        120.27(3)   .      .  .       ? 
CL1   C3    C2        119.17(3)   .      .  .       ? 
O3    C8    H8C        102.8(4)   .      .  .       ? 
O3    C8    H8A        110.4(4)   .      .  .       ? 
O3    C8    H8B        110.8(4)   .      .  .       ? 
H8C   C8    H8A        114.2(5)   .      .  .       ? 
H8C   C8    H8B        109.6(6)   .      .  .       ? 
H8A   C8    H8B        108.9(5)   .      .  .       ? 

loop_
_geom_torsion_atom_site_label_1      
_geom_torsion_atom_site_label_2      
_geom_torsion_atom_site_label_3      
_geom_torsion_atom_site_label_4      
_geom_torsion_site_symmetry_1        
_geom_torsion_site_symmetry_2        
_geom_torsion_site_symmetry_3        
_geom_torsion_site_symmetry_4        
_geom_torsion                        
_geom_torsion_publ_flag              
CL1   C3    C2    O1     . . . .  -0.82(6) ?
CL1   C3    C2    C1     . . . . -178.668(10) ?
CL2   C7    C5    C9     . . . .  1.10(6) ?
CL2   C7    C5    C6     . . . .  177.807(13) ?
O1    C2    C1    C4     . . . .  5.65(7) ?
H1    O1    C2    C3     . . . .  48.(1) ?
H1    O1    C2    C1     . . . . -134.5(7) ?
O5    C6    C5    C7     . . . .  177.41(8) ?
O5    C6    C5    C9     . . . .  -5.78(7) ?
H5    O5    C6    C5     . . . .  146.2(7) ?
O3    C4    C1    C2     . . . .  -96.08(9) ?
O6    C9    O7    C10    . . . .  3.16(8) ?
O6    C9    C5    C7     . . . .  109.02(11) ?
O6    C9    C5    C6     . . . .  -67.78(9) ?
O7    C9    C5    C7     . . . .  -71.29(9) ?
O7    C9    C5    C6     . . . .  111.91(10) ?
O2    C4    O3    C8     . . . .  -6.35(8) ?
O2    C4    C1    C2     . . . .  82.42(9) ?
C9    O7    C10   H10C   . . . .  58.1(8) ?
C9    O7    C10   H10B   . . . .  175.0(7) ?
C9    O7    C10   H10A   . . . .  -63.1(9) ?
C5    C9    O7    C10    . . . . -176.52(8) ?
C4    O3    C8    H8C    . . . .  172.0(8) ?
C4    O3    C8    H8A    . . . .  49.8(9) ?
C4    O3    C8    H8B    . . . .  -70.9(8) ?
C4    C1    C2    C3     . . . . -176.36(6) ?
C1    C4    O3    C8     . . . .  172.12(8) ?

loop_
_geom_hbond_atom_site_label_D        
_geom_hbond_atom_site_label_H        
_geom_hbond_atom_site_label_A        
_geom_hbond_distance_DH              
_geom_hbond_distance_HA              
_geom_hbond_distance_DA              
_geom_hbond_angle_DHA                
_geom_hbond_site_symmetry_A          
### Notice sigmas on distances involving HYDROGEN atoms 
### is generally not recommended.
### this may cause reading errors in checkcif
C8    H8A   C8    1.0768(12) 2.788(8) 3.2680(12)  106.9(4)   2_664   
O1    H1    O6    0.9913(12) 1.761(3) 2.7135(6)  160.0(4)   2_765   
O1    H1    C9    0.9913(12) 2.585(3) 3.5134(7)  155.9(2)   2_765   
O5    H5    O2    0.9916(12) 1.889(5) 2.7915(6)  149.8(3)   2_765   
O5    H5    C4    0.9916(12) 2.648(4) 3.4778(7)  141.4(2)   2_765   
C10   H10C  O5    1.0763(12) 2.608(5) 3.2988(7)  121.4(3)   2_775   

loop_
_publ_author_name      
_publ_author_address   
,'?'  
; ? 
;  

_publ_requested_journal          '?' 
_publ_contact_author                ? 
_publ_contact_author_phone        '?' 
_publ_contact_author_fax          '?' 
_publ_contact_author_email        '?' 
_publ_section_title 
;  
 ?  
;  
_publ_section_comment  
;  
 ?  
;  
_publ_section_references 
;  
 ?  
;  

# start Validation Reply Form
_vrf_CRYSS02_W_5K
;
PROBLEM: The value of _exptl_crystal_size_max is > 1.0
RESPONSE: The 5K temperature measurement required very quick data collection, 
therefore selected crystal were big.
;
_vrf_PLAT934_W_5K
;
PROBLEM: Number of (Iobs-Icalc)/SigmaW > 10 Outliers ....          5 Check 
RESPONSE: The 5K temperature measurement required very quick data collection
;
_vrf_CELLK01_W_5K
;
PROBLEM: Check that the cell measurement temperature is in Kelvin.
RESPONSE: Yes, it is.
;
_vrf_PLAT155_W_5K
;
PROBLEM: The Triclinic Unitcell is NOT Reduced ..........     Please Do !  
RESPONSE: It was refined with the same unit cell as previusly 
reported structure by Dunitz and co-workers
;
_vrf_PLAT250_W_5K
;
PROBLEM: Large U3/U1 Ratio for Average U(i,j) Tensor ....        2.1 Note  
RESPONSE: The 5K temperature measurement required very quick data collection
;
_vrf_PLAT906_W_5K
;
PROBLEM: Large K Value in the Analysis of Variance ......      2.004 Check 
RESPONSE: The 5K temperature measurement required very quick data collection
;
_vrf_PLAT911_W_5K
;
PROBLEM: Missing FCF Refl Between Thmin & STh/L=    0.600         35 Report
RESPONSE: Transferable Aspherical Atom Model was refined with MoPro program 
that do not take into account any negative intensities
;
_vrf_PLAT913_W_5K
;
PROBLEM: Missing # of Very Strong Reflections in FCF ....          4 Note  
RESPONSE: The 5K temperature measurement required very quick data collection
;
_vrf_PLAT976_W_5K
;
PROBLEM: Check Calcd Resid. Dens.  0.92A   From O1             -0.55 eA-3  
RESPONSE: The 5K temperature measurement required very quick data collection
;
_vrf_PLAT977_W_5K
;
PROBLEM: Check Negative Difference Density on H1               -0.47 eA-3  
RESPONSE: The 5K temperature measurement required very quick data collection
;
# end Validation Reply Form
data_W_RT
_database_code_depnum_ccdc_archive 'CCDC 1899973'
_audit_creation_method             'MoPro v16                '    
_chemical_name_systematic
'Dimethyl-3,6 -Dichloro-2,5-dihydroxyterephthalate'
_chemical_formula_moiety          '2(C5 H4 Cl O3)'
_chemical_formula_sum             'C10 H8 Cl2 O6'
_chemical_formula_weight          295.08

_space_group_crystal_system       'triclinic'
_space_group_IT_number            2
_space_group_name_H-M_alt         'P -1'
_space_group_name_Hall            '-P 1'
_symmetry_Int_Tables_number 2

loop_
_atom_type_symbol                      
_atom_type_description                 
_atom_type_scat_dispersion_real        
_atom_type_scat_dispersion_imag        
_atom_type_scat_source                 
 'C' 'C'    0.0033   0.0016
'Clementi & Roetti 1974. Atomic Data & Nuclear Data Tables. 14, 177'  
 'H' 'H'    0.0000   0.0000
'Clementi & Roetti 1974. Atomic Data & Nuclear Data Tables. 14, 177'  
 'O' 'O'    0.0106   0.0060
'Clementi & Roetti 1974. Atomic Data & Nuclear Data Tables. 14, 177'  
 'Cl' 'Cl'    0.1484   0.1585
'Clementi & Roetti 1974. Atomic Data & Nuclear Data Tables. 14, 177'  

loop_
  _space_group_symop_id
  _space_group_symop_operation_xyz
 1 'x, y, z'
 2 '-x, -y, -z'

_cell_length_a                    9.8461(3)
_cell_length_b                    7.84791(19)
_cell_length_c                    10.5783(3)
_cell_angle_alpha                 116.412(3)
_cell_angle_beta                  124.159(3)
_cell_angle_gamma                 88.976(2)
_cell_volume                      575.36(3)
_cell_formula_units_Z             2
_cell_measurement_reflns_used     18958
_cell_measurement_temperature     294.0(5)
_cell_measurement_theta_max       36.7800
_cell_measurement_theta_min       2.6180
_exptl_absorpt_correction_T_max   1.00000
_exptl_absorpt_correction_T_min   0.57406
_exptl_absorpt_correction_type    multi-scan
_exptl_absorpt_process_details
;
CrysAlisPro, Agilent Technologies,
Version 1.171.37.34 (release 22-05-2014 CrysAlis171 .NET)
(compiled May 22 2014,16:03:01)
Empirical absorption correction using spherical harmonics,
 implemented in SCALE3 ABSPACK scaling algorithm.
;

_diffrn_reflns_av_R_equivalents   0.0492
_diffrn_reflns_av_unetI/netI      0.0235
_diffrn_reflns_number             62436
_diffrn_ambient_environment       air
_diffrn_ambient_temperature       294.0(5)
_diffrn_detector                  'CCD plate'
_diffrn_detector_area_resol_mean  8.0013
_diffrn_detector_type             Eos
_exptl_crystal_density_diffrn       1.704
_exptl_crystal_density_method       'not measured' 
_exptl_crystal_F_000                 300
_exptl_crystal_colour             colourless
_exptl_crystal_colour_lustre      .
_exptl_crystal_colour_primary     colourless
_exptl_crystal_description        needle
_exptl_crystal_preparation        'kept at room temperature'
_exptl_crystal_recrystallization_method 'Crystallized from diethyl ether'
_exptl_crystal_size_max           2.0
_exptl_crystal_size_mid           0.5
_exptl_crystal_size_min           0.35
_exptl_absorpt_coefficient_mu 0.581
_diffrn_measurement_method '\w scans'
_diffrn_source 'SuperNova (Mo) X-ray Source'
_diffrn_radiation_probe 'x-ray'
_diffrn_radiation_type 'Mo K\a'
_diffrn_radiation_wavelength 0.71073
_diffrn_radiation_monochromator 'mirror'
_diffrn_measurement_device 'four-circle diffractometer'
_diffrn_measurement_device_type 'SuperNova, Single source at offset, Eos'
_diffrn_standards_interval_count     ? 
_diffrn_standards_interval_time      ? 
_diffrn_standards_decay_%            ? 
_diffrn_reflns_av_sigmaI/netI        0.03953
_diffrn_reflns_limit_h_min         -17
_diffrn_reflns_limit_h_max          13
_diffrn_reflns_limit_k_min         -13
_diffrn_reflns_limit_k_max          12
_diffrn_reflns_limit_l_min           0
_diffrn_reflns_limit_l_max          18
_diffrn_reflns_theta_min            2.35
_diffrn_reflns_theta_max           38.71
_reflns_number_total                  6432
_reflns_number_gt                     4511
_reflns_threshold_expression         >2.0sigma(I)
_computing_data_collection
;
CrysAlisPro, Agilent Technologies,
Version 1.171.37.34 (release 22-05-2014 CrysAlis171 .NET)
(compiled May 22 2014,16:03:01)
;
_computing_cell_refinement
;
CrysAlisPro, Agilent Technologies,
Version 1.171.37.34 (release 22-05-2014 CrysAlis171 .NET)
(compiled May 22 2014,16:03:01)
;
_computing_data_reduction
;
CrysAlisPro, Agilent Technologies,
Version 1.171.37.34 (release 22-05-2014 CrysAlis171 .NET)
(compiled May 22 2014,16:03:01)
;
_computing_structure_solution        ? 
_computing_structure_refinement      'MoPro (J. Appl. Cryst. 2005, 38, 38-54)'
_computing_molecular_graphics        ? 
_computing_publication_material      ? 
_iucr_refine_instructions_details  
; 
! MoPro v16 07/06/2018 14:33:09 C:\DATA\Miguel_dunitz\Miguel_white\2017_12_11_A
#H_Miguel_white_RT\TAAM\mopro\mopro_lsdb02.par
! reflections hkl file : C:\DATA\Miguel_dunitz\Miguel_white\2017_12_11_AH_Migue
#l_white_RT\TAAM\mopro\sortav_new.hkl refin. vs. F^2
! atomic table file : C:\Program Files (x86)\MoProSuite\LibMoPro\mopro.tab
! wave functions file : C:\Program Files (x86)\MoProSuite\LibMoPro\WAVEF
! Constraints file : C:\DATA\Miguel_dunitz\Miguel_white\2017_12_11_AH_Miguel_wh
#ite_RT\TAAM\mopro\con_mopro.inp
! Restraints file : C:\DATA\Miguel_dunitz\Miguel_white\2017_12_11_AH_Miguel_whi
#te_RT\TAAM\mopro\res_mopro.inp
! RF factor = 6.080 % RI factor = 4.242%
! wR2F factor = 4.331 % wR2I factor = 8.020%
! g.o.f.(F**2) = 1.461 Nvar= 195 Nref= 6432 Nfree= 0 0.06<sinT/l< 0.88

! P00 Dip Qua Oct Hex l=5 l=6
! Cl nl = 4 4 4 6 8 8 8
! Cl zeta= 4.259 4.259 4.259 4.259 4.259 4.259 4.259
! O nl = 2 2 2 3 4 4 4
! O zeta= 4.466 4.466 4.466 4.466 4.466 4.466 4.466
! H nl = 1 1 2 2 2 2 2
! H zeta= 2.000 2.000 2.000 2.000 2.000 2.000 2.000
! C nl = 2 2 2 3 4 4 4
! C zeta= 3.176 3.176 3.176 3.176 3.176 3.176 3.176

WSIG 1.00000 ! weighting scheme
 ! SPACE GROUP P ?

CELL 9.8461 7.8479 10.5783 116.4122 124.1594 88.9755 0.71073
ZERR 0.0000 0.0000 0.0000 0.0000 0.0000 0.0000

SYMM 1 P CENTRO
 X , Y, Z

SCALE 1 8.912469

FMULT 1.00000

UOVER 0.00000 0.00000 0.00000 0.00000 0.00000 0.00000 ANI

SOLVT 0.00000 50.00000

EXTIN 0.00000 GAUSSIAN ISOT TYP1 ! G*10^4


DUMMY 5
DUMY 0.46698 0.54714 0.12199 D1 0 ! atom # 27
DUMY 1.50000 1.00000 0.00000 D2 0 ! atom # 28
DUMY 0.50000 0.50000 0.00000 D3 0 ! atom # 29
DUMY 0.37236 0.47446 -0.16858 D4 0 ! atom # 30
DUMY 0.46698 0.54714 0.12199 D5 0 ! atom # 31

KAPPA 11
 0.992000 0.943000 ! # 1 1 MOL CL1 2X Cl
 0.988000 1.184000 ! # 2 1 MOL O1 2X O
 1.177000 1.463000 ! # 3 1 MOL H1 2X H
 0.988000 1.178000 ! # 4 1 MOL O3 2X O
 0.988000 1.159000 ! # 5 1 MOL O6 2X O
 0.995000 0.858000 ! # 6 1 MOL C9 2X C
 0.999000 0.887000 ! # 7 1 MOL C5 2X C
 0.998000 0.864000 ! # 8 1 MOL C2 2X C
 1.020000 0.947000 ! # 9 1 MOL C10 2X C
 1.094000 1.156000 ! # 10 1 MOL H10A 6X H
 0.997000 0.874000 ! # 11 1 MOL C7 2X C


ATOMS 26

ATOM 1 CL1 MOL 1 0.783823 0.563170 0.375778 1.0000 1 Cl
 XY C3 D1 HEX K1 V0 M0 Q0
UANI 0.033577 0.049367 0.027395 0.013955 0.016006 0.022306
 7.23372 0. -.046 0. 0. 0.077 0. 0. -.155 0.
 0. -.011 0. 0. 0. 0.072 0.
 0.009 0. 0. -.015 0. 0. 0. 0.019 0.

ATOM 2 CL2 MOL 1 1.227744 0.936371 -0.378163 1.0000 1 Cl
 XY C7 C5 HEX K1 V0 M0 Q0
UANI 0.028428 0.053301 0.030026 0.011870 0.015810 0.025137
 7.23372 0. -.046 0. 0. 0.077 0. 0. -.155 0.
 0. -.011 0. 0. 0. 0.072 0.
 0.009 0. 0. -.015 0. 0. 0. 0.019 0.

ATOM 3 O1 MOL 1 0.815332 0.459983 0.085297 1.0000 1 O
 XY C2 H1 HEX K2 V0 M0 Q0
UANI 0.029810 0.043124 0.042912 0.017393 0.026141 0.027693
 6.12027 0. -.060 -.080 0. 0.089 0. 0. -.026 0.051
 0. -.006 -.015 0. 0. 0.040 -.010
 0.007 0. 0. 0. 0.003 0. 0. 0.012 0.011

ATOM 4 H1 MOL 1 0.860529 0.380099 0.142590 1.0000 1 H
 ZY O1 C2 QUA K3 V0 M0 Q0
UISO 0.057248
 0.74458 0. 0. 0. 0.131 0.059 0. 0. 0. 0.

ATOM 5 O5 MOL 1 1.397572 1.027070 0.201887 1.0000 1 O
 XY C6 H5 HEX K2 V0 M0 Q0
UANI 0.030598 0.044836 0.037024 0.013523 0.025447 0.024726
 6.12027 0. -.060 -.080 0. 0.089 0. 0. -.026 0.051
 0. -.006 -.015 0. 0. 0.040 -.010
 0.007 0. 0. 0. 0.003 0. 0. 0.012 0.011

ATOM 6 H5 MOL 1 1.454843 0.964783 0.274402 1.0000 1 H
 ZY O5 C6 QUA K3 V0 M0 Q0
UISO 0.055602
 0.74458 0. 0. 0. 0.131 0.059 0. 0. 0. 0.

ATOM 7 O3 MOL 1 0.634171 0.540963 -0.243500 1.0000 1 O
 XY C4 C8 HEX K4 V0 M0 Q0
UANI 0.053964 0.032785 0.042643 0.009830 0.036949 0.019537
 6.16110 0. -.047 -.078 0. 0.063 0. 0. -.021 0.064
 0. 0. -.016 0. 0. 0.041 0.
 0.007 0. 0. 0. 0.004 0. 0. 0.008 0.011

ATOM 8 O6 MOL 1 1.053452 0.806089 -0.185394 1.0000 1 O
 XY C9 O7 HEX K5 V0 M0 Q0
UANI 0.023187 0.042653 0.062064 0.010376 0.024004 0.034776
 6.07996 0. -.098 -.005 0. -.076 0. 0. -.069 -.003
 0. -.005 0. 0. 0. 0.016 0.
 -.006 0. 0. 0.004 0. 0. 0. 0.003 0.

ATOM 9 O7 MOL 1 1.098105 1.112146 -0.138798 1.0000 1 O
 XY C9 C10 HEX K4 V0 M0 Q0
UANI 0.031393 0.039019 0.054201 0.017223 0.028122 0.028974
 6.16110 0. -.047 -.078 0. 0.063 0. 0. -.021 0.064
 0. 0. -.016 0. 0. 0.041 0.
 0.007 0. 0. 0. 0.004 0. 0. 0.008 0.011

ATOM 10 O2 MOL 1 0.551600 0.216729 -0.345761 1.0000 1 O
 XY C4 O3 HEX K5 V0 M0 Q0
UANI 0.078843 0.030632 0.057819 0.016579 0.057421 0.018020
 6.07996 0. -.098 -.005 0. -.076 0. 0. -.069 -.003
 0. -.005 0. 0. 0. 0.016 0.
 -.006 0. 0. 0.004 0. 0. 0. 0.003 0.

ATOM 11 C9 MOL 1 1.145627 0.957117 -0.135940 1.0000 1 C
 XY O6 O7 HEX K6 V0 M0 Q0
UANI 0.019989 0.032536 0.031651 0.009216 0.016451 0.019701
 4.03530 0. 0.128 -.054 0. -.301 0. 0. 0.128 0.059
 0. 0. 0. 0. 0. 0.422 -.022
 0.073 0. 0. -.013 0. 0. 0. -.051 0.055

ATOM 12 C5 MOL 1 1.330390 0.984946 -0.064246 1.0000 1 C
 XY D2 C7 HEX K7 V0 M0 Q0
UANI 0.019069 0.030022 0.028133 0.007612 0.015328 0.017028
 3.93478 0. 0.047 0. 0. -.179 0. 0. -.033 0.
 0. 0.026 0. 0. 0. -.289 0.
 0.018 0. 0. -.013 0. 0. 0. 0. 0.

ATOM 13 C2 MOL 1 0.661866 0.477510 0.046702 1.0000 1 C
 XY D3 C1 HEX K8 V0 M0 Q0
UANI 0.025842 0.028691 0.026697 0.010234 0.017829 0.015786
 3.98692 0. 0.119 0. 0. -.190 0. 0. -.106 0.
 0. 0.045 0. 0. 0. -.357 0.
 0.028 0. 0. -.020 0. 0. 0. 0.047 0.015

ATOM 14 C6 MOL 1 1.450593 1.010449 0.104898 1.0000 1 C
 XY D2 C5 HEX K8 V0 M0 Q0
UANI 0.020468 0.028972 0.027557 0.007113 0.015525 0.016305
 3.98692 0. 0.119 0. 0. -.190 0. 0. -.106 0.
 0. 0.045 0. 0. 0. -.357 0.
 0.028 0. 0. -.020 0. 0. 0. 0.047 0.015

ATOM 15 C4 MOL 1 0.572247 0.388484 -0.250576 1.0000 1 C
 XY O2 O3 HEX K6 V0 M0 Q0
UANI 0.032782 0.029121 0.028586 0.010265 0.022468 0.014910
 4.03530 0. 0.128 -.054 0. -.301 0. 0. 0.128 0.059
 0. 0. 0. 0. 0. 0.422 -.022
 0.073 0. 0. -.013 0. 0. 0. -.051 0.055

ATOM 16 C1 MOL 1 0.533136 0.451748 -0.121014 1.0000 1 C
 XY D3 D4 HEX K7 V0 M0 Q0
UANI 0.027265 0.027965 0.025414 0.010095 0.018405 0.014840
 3.93478 0. 0.047 0. 0. -.179 0. 0. -.033 0.
 0. 0.026 0. 0. 0. -.289 0.
 0.018 0. 0. -.013 0. 0. 0. 0. 0.

ATOM 17 C10 MOL 1 0.924452 1.104863 -0.199752 1.0000 1 C
 ZX O7 H10B HEX K9 V0 M0 Q0
UANI 0.038099 0.064040 0.064702 0.031867 0.036175 0.043021
 3.52668 0. 0. 0. -.065 -.129 0. 0. 0. 0.
 0.264 0. 0. 0. 0. 0.200 0.
 0.075 0. 0. 0. 0. -.080 0. 0. 0.

ATOM 18 H10A MOL 1 0.832056 0.981617 -0.335990 1.0000 1 H
 ZY C10 O7 QUA K10 V0 M0 Q0
UISO 0.068084
 1.04865 0. 0. 0. 0.185 0.085 0. 0. 0. 0.

ATOM 19 H10B MOL 1 0.915631 1.248595 -0.184713 1.0000 1 H
 ZY C10 O7 QUA K10 V0 M0 Q0
UISO 0.069447
 1.04865 0. 0. 0. 0.185 0.085 0. 0. 0. 0.

ATOM 20 H10C MOL 1 0.902782 1.071536 -0.123053 1.0000 1 H
 ZY C10 O7 QUA K10 V0 M0 Q0
UISO 0.068979
 1.04865 0. 0. 0. 0.185 0.085 0. 0. 0. 0.

ATOM 21 C7 MOL 1 1.378808 0.974793 -0.167400 1.0000 1 C
 XY D2 C5 HEX K11 V0 M0 Q0
UANI 0.020042 0.029475 0.026891 0.006822 0.014815 0.016290
 4.05507 0. 0.117 0. 0. -.139 0. 0. -.140 0.
 0. 0.033 0. 0. 0. -.305 0.
 0.014 0. 0. -.019 0. 0. 0. 0.013 0.

ATOM 22 C3 MOL 1 0.625974 0.526122 0.167036 1.0000 1 C
 XY D3 D5 HEX K11 V0 M0 Q0
UANI 0.026118 0.028298 0.024174 0.009240 0.016125 0.014804
 4.05507 0. 0.117 0. 0. -.139 0. 0. -.140 0.
 0. 0.033 0. 0. 0. -.305 0.
 0.014 0. 0. -.019 0. 0. 0. 0.013 0.

ATOM 23 C8 MOL 1 0.697562 0.500978 -0.344890 1.0000 1 C
 ZX O3 H8C HEX K9 V0 M0 Q0
UANI 0.056434 0.059610 0.059635 0.017512 0.046122 0.035617
 3.52668 0. 0. 0. -.065 -.129 0. 0. 0. 0.
 0.264 0. 0. 0. 0. 0.200 0.
 0.075 0. 0. 0. 0. -.080 0. 0. 0.

ATOM 24 H8A MOL 1 0.602215 0.378269 -0.480625 1.0000 1 H
 ZY C8 O3 QUA K10 V0 M0 Q0
UISO 0.071080
 1.04865 0. 0. 0. 0.185 0.085 0. 0. 0. 0.

ATOM 25 H8B MOL 1 0.817516 0.467329 -0.288694 1.0000 1 H
 ZY C8 O3 QUA K10 V0 M0 Q0
UISO 0.072586
 1.04865 0. 0. 0. 0.185 0.085 0. 0. 0. 0.

ATOM 26 H8C MOL 1 0.723327 0.640391 -0.335758 1.0000 1 H
 ZY C8 O3 QUA K10 V0 M0 Q0
UISO 0.070903
 1.00000 0. 0. 0. 0.185 0.085 0. 0. 0. 0.

ANHAR 0 3 ! number_of_anharmonic_atoms max_order
! 1 ! atom number
! 0.00E+00 0.00E+00 0.00E+00 0.00E+00 0.00E+00 0.00E+00 0.00E+00 0.00E+00
! 0.00E+00 0.00E+00


STOP
; 
_refine_special_details              
;
 Refinement of F^2^ against reflections.
 The threshold expression of F^2^ > 2sigma(F^2^) is
 used for calculating R-factors(gt) and is not
 relevant to the choice of reflections for refinement.
 R-factors based on F^2^ are statistically about twice
 as large as those based on F, and R-factors based on
 ALL data will be even larger.
;
_refine_ls_structure_factor_coef     Fsqd 
_refine_ls_matrix_type                full
_refine_ls_weighting_scheme          sigma
_refine_ls_weighting_details         ?
_atom_sites_solution_primary      direct 
_atom_sites_solution_secondary    difmap 
_atom_sites_solution_hydrogens    difmap 
_refine_ls_hydrogen_treatment    refall
# refall refxyz hetero heteroxyz constr 

_refine_ls_extinction_method        'none'              
_refine_ls_abs_structure_Flack   ? 
_refine_ls_abs_structure_Rogers  ?                   
###  Notice MoPro refines Rogers parameter (Eta f" multiplier)

_refine_ls_number_reflns              6432
_refine_ls_number_parameters           195
_refine_ls_number_restraints            16
# R-factors: R(F)  &  wR2(I) 
_refine_ls_R_factor_all              0.0608
_refine_ls_R_factor_gt               0.0369
_refine_ls_wR_factor_ref             0.0802
_refine_ls_wR_factor_gt              0.0729
_refine_ls_goodness_of_fit_ref       1.353
# GOF(I) computed assuming  all parameters refined:     480
_vrf_PLAT927_I
;
PROBLEM: Reported and Calculated  wR2 Differ by .........    -0.0528 Check 
RESPONSE: We applied TAAM refinement instead of IAM, 
thus we obtained slightly different wR2 than the one 
obtained by checkcif with IAM.
;
_vrf_PLAT926_I
;
PROBLEM: Reported and Calculated   R1 Differ by .........    -0.0109 Check
RESPONSE: We applied TAAM refinement instead of IAM, 
thus we obtained slightly different R1 than the one 
obtained by checkcif with IAM.
;
_vrf_PLAT928_I
;
PROBLEM: Reported and Calculated   S value   Differ by .     -1.351 Check 
RESPONSE: We applied TAAM refinement instead of IAM, 
thus we obtained slightly different different S than 
the one obtained by checkcif with IAM.
;
_vrf_PLAT155_ALERT_4_C 
;
PROBLEM: The Triclinic Unitcell is NOT Reduced ..........     Please Do ! 
RESPONSE: Data for this compound were measured earlier by Dunitz at el, 
we want to have the same cell, as it was previously reported.
;

_refine_ls_restrained_S_all          1.794
_refine_ls_shift/su_max             -0.009
_refine_ls_shift/su_mean             0.000

_diffrn_measured_fraction_theta_max     0.979
_diffrn_reflns_theta_full               38.19
_diffrn_measured_fraction_theta_full    0.996
_refine_diff_density_max                0.42
_refine_diff_density_min                -0.48
_refine_diff_density_rms                0.067
###  to get diff_density_max min & rms : 
###  run MoPro  : WRIT FOUR   to create FOURier file 
### run VMoPro : FOUR  FastFourierTransform  
### to get a 3D grid (Xplor format) on whole unit-cell
###  To get max min rms statistics
###  run VMoPro: GRID STAT   or 
###  open 3D xplor grid with MoProViewer 

loop_
_atom_site_type_symbol      
_atom_site_label            
_atom_site_fract_x          
_atom_site_fract_y          
_atom_site_fract_z          
_atom_site_U_iso_or_equiv   
_atom_site_adp_type         
_atom_site_occupancy        
_atom_site_calc_flag        
_atom_site_refinement_flags_posn  
_atom_site_refinement_flags_adp  
_atom_site_disorder_assembly
_atom_site_disorder_group   
Cl CL1  0.78382(3)  0.56317(4)  0.37578(3)  0.03766(5) Uani 1  d    . .  . .
Cl CL2  1.22774(3)  0.93637(4) -0.37816(3)  0.03716(5) Uani 1  d    . .  . .
O  O1  0.81533(8)  0.45998(10)  0.08530(9)  0.03372(13) Uani 1  d    . .  . .
H  H1  0.8605(16)  0.3801(10)  0.1426(9)  0.0572(8) Uiso 1  d    D .  . .
O  O5  1.39757(8)  1.02707(10)  0.20189(8)  0.03285(13) Uani 1  d    . .  . .
H  H5  1.4548(15)  0.9648(10)  0.2744(9)  0.0556(8) Uiso 1  d    D .  . .
O  O3  0.63417(9)  0.54096(10) -0.24350(9)  0.03841(14) Uani 1  d    . .  . .
O  O6  1.05345(8)  0.80609(11) -0.18539(10)  0.04063(14) Uani 1  d    . .  . .
O  O7  1.09811(8)  1.11215(11) -0.13880(10)  0.03830(14) Uani 1  d    . .  . .
O O2 0.55160(11) 0.21673(11) -0.34576(10) 0.04807(17) Uani 1 d . . . .
C C9 1.14563(10) 0.95712(13) -0.13594(11) 0.02634(15) Uani 1 d . . . .
C  C5  1.33039(9)  0.98495(13) -0.06425(10)  0.02438(13) Uani 1  d    . .  . .
C C2 0.66187(10) 0.47751(12) 0.04670(11) 0.02542(14) Uani 1 d . . . .
C C6 1.45059(10) 1.01045(12) 0.10490(10) 0.02448(13) Uani 1 d . . . .
C C4 0.57225(11) 0.38848(14) -0.25058(11) 0.02793(15) Uani 1 d . . . .
C C1 0.53314(10) 0.45175(12) -0.12101(10) 0.02507(14) Uani 1 d . . . .
C  C10  0.92445(14)  1.1049(2) -0.19975(17)  0.0484(3) Uani 1  d    . .  . .
H  H10A  0.8321(13)  0.9816(12) -0.3360(6)  0.0681(9) Uiso 1  d    D .  . .
H  H10B  0.9156(15)  1.2486(7) -0.1847(14)  0.0694(9) Uiso 1  d    D .  . .
H  H10C  0.9028(10)  1.0715(13) -0.1231(7)  0.0690(9) Uiso 1  d    D .  . .
C C7 1.37881(10) 0.97479(12) -0.16740(10) 0.02451(14) Uani 1 d . . . .
C C3 0.62597(10) 0.52612(12) 0.16704(10) 0.02531(14) Uani 1 d . . . .
C  C8  0.69756(16)  0.5010(2) -0.34489(17)  0.0495(3) Uani 1  d    . .  . .
H  H8A  0.6022(13)  0.3783(12) -0.4806(6)  0.0711(10) Uiso 1  d    D .  . .
H  H8B  0.8175(7)  0.4673(14) -0.2887(14)  0.0726(10) Uiso 1  d    D .  . .
H  H8C  0.7233(16)  0.6404(7) -0.3358(12)  0.0709(10) Uiso 1  d    D .  . .

loop_ 
_atom_site_aniso_label 
_atom_site_aniso_U_11 
_atom_site_aniso_U_22 
_atom_site_aniso_U_33 
_atom_site_aniso_U_12 
_atom_site_aniso_U_13 
_atom_site_aniso_U_23 
CL1 0.03358(11) 0.04937(15) 0.02739(10) 0.01396(10) 0.01601(8) 0.02231(10)
CL2  0.02843(10)  0.05330(16)  0.03003(10)  0.01187(9)  0.01581(8)  0.02514(10)
O1  0.0298(3)  0.0431(4)  0.0429(3)  0.0174(3)  0.0261(3)  0.0277(3)
O5  0.0306(3)  0.0448(4)  0.0370(3)  0.0135(3)  0.0254(3)  0.0247(3)
O3  0.0540(4)  0.0328(4)  0.0426(4)  0.0098(3)  0.0369(3)  0.0195(3)
O6  0.0232(3)  0.0427(4)  0.0621(4)  0.0104(3)  0.0240(3)  0.0348(3)
O7  0.0314(3)  0.0390(4)  0.0542(4)  0.0172(3)  0.0281(3)  0.0290(3)
O2  0.0788(5)  0.0306(4)  0.0578(4)  0.0166(3)  0.0574(4)  0.0180(3)
C9  0.0200(3)  0.0325(4)  0.0317(4)  0.0092(3)  0.0165(3)  0.0197(3)
C5  0.0191(3)  0.0300(4)  0.0281(3)  0.0076(3)  0.0153(3)  0.0170(3)
C2  0.0258(3)  0.0287(4)  0.0267(3)  0.0102(3)  0.0178(3)  0.0158(3)
C6  0.0205(3)  0.0290(4)  0.0276(3)  0.0071(3)  0.0155(3)  0.0163(3)
C4  0.0328(4)  0.0291(4)  0.0286(3)  0.0103(3)  0.0225(3)  0.0149(3)
C1  0.0273(3)  0.0280(4)  0.0254(3)  0.0101(3)  0.0184(3)  0.0148(3)
C10  0.0381(5)  0.0640(8)  0.0647(7)  0.0319(5)  0.0362(5)  0.0430(6)
C7  0.0200(3)  0.0295(4)  0.0269(3)  0.0068(3)  0.0148(3)  0.0163(3)
C3  0.0261(3)  0.0283(4)  0.0242(3)  0.0092(3)  0.0161(3)  0.0148(3)
C8  0.0564(7)  0.0596(7)  0.0596(6)  0.0175(6)  0.0461(6)  0.0356(6)

_geom_special_details                
;                                    
;                                    

loop_
_geom_bond_atom_site_label_1         
_geom_bond_atom_site_label_2         
_geom_bond_distance                  
_geom_bond_site_symmetry_2           
_geom_bond_publ_flag                 
CL1    C3     1.7225(8)  .         ? 
CL2    C7     1.7228(8)  .         ? 
O1     C2     1.3486(9)  .         ? 
O1     H1     0.9917(15)  .         ? 
O5     C6     1.3499(9)  .         ? 
O5     H5     0.9916(15)  .         ? 
O3     C4     1.3055(11)  .         ? 
O3     C8     1.4435(11)  .         ? 
O6     C9     1.2066(11)  .         ? 
O7     C9     1.3025(11)  .         ? 
O7     C10    1.4405(11)  .         ? 
O2     C4     1.2019(11)  .         ? 
C9     C5     1.4999(10)  .         ? 
C5     C7     1.3892(10)  .         ? 
C5     C6     1.3979(11)  .         ? 
C2     C3     1.3997(10)  .         ? 
C2     C1     1.3999(11)  .         ? 
C4     C1     1.5012(10)  .         ? 
C10    H10C   1.0758(15)  .         ? 
C10    H10B   1.0759(15)  .         ? 
C10    H10A   1.0766(15)  .         ? 
C8     H8B    1.0762(15)  .         ? 
C8     H8A    1.0765(15)  .         ? 
C8     H8C    1.0766(15)  .         ? 

loop_
_geom_angle_atom_site_label_1        
_geom_angle_atom_site_label_2        
_geom_angle_atom_site_label_3        
_geom_angle                          
_geom_angle_site_symmetry_1          
_geom_angle_site_symmetry_2          
_geom_angle_site_symmetry_3          
_geom_angle_publ_flag                
C2    O1    H1         113.0(8)   .      .  .       ? 
C6    O5    H5         112.6(8)   .      .  .       ? 
C4    O3    C8        117.05(7)   .      .  .       ? 
C9    O7    C10       117.38(7)   .      .  .       ? 
O7    C9    O6        124.81(7)   .      .  .       ? 
O7    C9    C5        112.51(6)   .      .  .       ? 
O6    C9    C5        122.68(6)   .      .  .       ? 
C7    C5    C9        120.77(6)   .      .  .       ? 
C7    C5    C6        120.90(6)   .      .  .       ? 
C9    C5    C6        118.23(6)   .      .  .       ? 
O1    C2    C3        123.65(6)   .      .  .       ? 
O1    C2    C1        118.13(6)   .      .  .       ? 
C3    C2    C1        118.19(6)   .      .  .       ? 
O5    C6    C5        118.22(6)   .      .  .       ? 
O3    C4    O2        124.88(7)   .      .  .       ? 
O3    C4    C1        112.18(6)   .      .  .       ? 
O2    C4    C1        122.92(7)   .      .  .       ? 
C4    C1    C2        116.78(6)   .      .  .       ? 
O7    C10   H10C       109.3(5)   .      .  .       ? 
O7    C10   H10B       104.8(7)   .      .  .       ? 
O7    C10   H10A       110.5(7)   .      .  .       ? 
H10C  C10   H10B       114.6(8)   .      .  .       ? 
H10C  C10   H10A       104.6(8)   .      .  .       ? 
H10B  C10   H10A       113.2(8)   .      .  .       ? 
CL2   C7    C5        120.30(5)   .      .  .       ? 
CL1   C3    C2        119.01(5)   .      .  .       ? 
O3    C8    H8B        114.0(6)   .      .  .       ? 
O3    C8    H8A        109.9(7)   .      .  .       ? 
O3    C8    H8C        104.0(6)   .      .  .       ? 
H8B   C8    H8A        108.8(9)   .      .  .       ? 
H8B   C8    H8C        106.9(9)   .      .  .       ? 
H8A   C8    H8C        113.3(8)   .      .  .       ? 

loop_
_geom_torsion_atom_site_label_1      
_geom_torsion_atom_site_label_2      
_geom_torsion_atom_site_label_3      
_geom_torsion_atom_site_label_4      
_geom_torsion_site_symmetry_1        
_geom_torsion_site_symmetry_2        
_geom_torsion_site_symmetry_3        
_geom_torsion_site_symmetry_4        
_geom_torsion                        
_geom_torsion_publ_flag              
CL1   C3    C2    O1     . . . .  -0.85(9) ?
CL1   C3    C2    C1     . . . . -178.793(13) ?
CL2   C7    C5    C9     . . . .  1.70(9) ?
CL2   C7    C5    C6     . . . .  178.195(16) ?
O1    C2    C1    C4     . . . .  5.26(11) ?
H1    O1    C2    C3     . . . .  46.(2) ?
H1    O1    C2    C1     . . . . -135.9(10) ?
O5    C6    C5    C7     . . . .  177.46(12) ?
O5    C6    C5    C9     . . . .  -5.96(10) ?
H5    O5    C6    C5     . . . .  145.3(10) ?
O3    C4    C1    C2     . . . .  -94.71(14) ?
O6    C9    O7    C10    . . . .  2.26(13) ?
O6    C9    C5    C7     . . . .  105.46(15) ?
O6    C9    C5    C6     . . . .  -71.13(14) ?
O7    C9    C5    C7     . . . .  -74.27(13) ?
O7    C9    C5    C6     . . . .  109.14(15) ?
O2    C4    O3    C8     . . . .  -6.26(13) ?
O2    C4    C1    C2     . . . .  83.74(15) ?
C9    O7    C10   H10C   . . . .  54.(1) ?
C9    O7    C10   H10B   . . . .  177.(1) ?
C9    O7    C10   H10A   . . . .  -61.(1) ?
C5    C9    O7    C10    . . . . -178.02(14) ?
C4    O3    C8    H8B    . . . .  -72.(1) ?
C4    O3    C8    H8A    . . . .  50.(1) ?
C4    O3    C8    H8C    . . . .  172.(1) ?
C4    C1    C2    C3     . . . . -176.68(9) ?
C1    C4    O3    C8     . . . .  172.15(14) ?

loop_
_geom_hbond_atom_site_label_D        
_geom_hbond_atom_site_label_H        
_geom_hbond_atom_site_label_A        
_geom_hbond_distance_DH              
_geom_hbond_distance_HA              
_geom_hbond_distance_DA              
_geom_hbond_angle_DHA                
_geom_hbond_site_symmetry_A          
### Notice sigmas on distances involving HYDROGEN atoms 
### is generally not recommended.
### this may cause reading errors in checkcif
O1    H1    O6    0.9917(15) 1.781(4) 2.7358(10)  160.5(5)   2_765   
O1    H1    C9    0.9917(15) 2.617(4) 3.5261(11)  152.5(3)   2_765   
O5    H5    O2    0.9916(15) 1.902(6) 2.8158(10)  151.9(6)   2_765   
O5    H5    C4    0.9916(15) 2.674(5) 3.5039(11)  141.4(3)   2_765   
C10   H10C  O5    1.0758(15) 2.604(7) 3.3380(12)  124.9(4)   2_775   

loop_
_publ_author_name      
_publ_author_address   
,'?'  
; ? 
;  

_publ_requested_journal          '?' 
_publ_contact_author                ? 
_publ_contact_author_phone        '?' 
_publ_contact_author_fax          '?' 
_publ_contact_author_email        '?' 
_publ_section_title 
;  
 ?  
;  
_publ_section_comment  
;  
 ?  
;  
_publ_section_references 
;  
 ?  
;  
# start Validation Reply Form
_vrf_PLAT155_W_RT
;
PROBLEM: The Triclinic Unitcell is NOT Reduced ..........     Please Do !  
RESPONSE: It was refined with the same unit cell as previusly 
reported structure by Dunitz and co-workers
;
# end Validation Reply Form
data_Y_100K  
_database_code_depnum_ccdc_archive 'CCDC 1899974'
_audit_creation_method             'MoPro v16                '    
_chemical_name_systematic            ? 
_chemical_name_common                ? 
_chemical_formula_moiety   'C10 H8 Cl2 O6'
_chemical_formula_sum      'C10 H8 Cl2 O6'
_chemical_formula_weight             295.1
_chemical_absolute_configuration     '.'

_symmetry_cell_setting               triclinic    
_symmetry_space_group_name_H-M       'P -1'
_symmetry_space_group_name_Hall      '-P 1'
_exptl_crystal_colour             'yellow'
_exptl_crystal_colour_lustre      clear
_exptl_crystal_colour_modifier    .
_exptl_crystal_colour_primary     yellow
_exptl_crystal_density_meas       ?
_exptl_crystal_description        block
_exptl_crystal_preparation        'kept at normal conditions'
_exptl_crystal_recrystallization_method 'crystallized from CHCl3?'
_exptl_crystal_size_max           0.1
_exptl_crystal_size_mid           0.05
_exptl_crystal_size_min           0.05
_exptl_absorpt_coefficient_mu  0.617

loop_
_atom_type_symbol                      
_atom_type_description                 
_atom_type_scat_dispersion_real        
_atom_type_scat_dispersion_imag        
_atom_type_scat_source                 
 'C' 'C'    0.0033   0.0016
'Clementi & Roetti 1974. Atomic Data & Nuclear Data Tables. 14, 177'  
 'H' 'H'    0.0000   0.0000
'Clementi & Roetti 1974. Atomic Data & Nuclear Data Tables. 14, 177'  
 'O' 'O'    0.0106   0.0060
'Clementi & Roetti 1974. Atomic Data & Nuclear Data Tables. 14, 177'  
 'Cl' 'Cl'    0.1484   0.1585
'Clementi & Roetti 1974. Atomic Data & Nuclear Data Tables. 14, 177'  

loop_
_symmetry_equiv_pos_as_xyz           
'x, y, z'
'-x, -y, -z'
_cell_length_a                   9.5239(3)           
_cell_length_b                   4.2565(1)           
_cell_length_c                   7.7584(2)           
_cell_angle_alpha              112.869(2)            
_cell_angle_beta                95.579(2)           
_cell_angle_gamma              106.205(2)           
_cell_volume                   270.655(13)             
_cell_formula_units_Z                   1.00000
_cell_measurement_temperature   100.02(11) 
_cell_measurement_reflns_used   11022
_cell_measurement_theta_min     2.2750
_cell_measurement_theta_max     32.0160
_cell_oxdiff_length_a                  4.25665(12) 
_cell_oxdiff_length_b                  7.25491(18) 
_cell_oxdiff_length_c                  9.2848(3) 
_cell_oxdiff_angle_alpha               101.325(2) 
_cell_oxdiff_angle_beta                99.904(2) 
_cell_oxdiff_angle_gamma               99.841(2) 
_cell_oxdiff_volume                    270.665(13) 
_cell_oxdiff_measurement_reflns_used   11022
_exptl_absorpt_correction_T_min                   0.72613
_exptl_absorpt_correction_T_max                   1.00000
_exptl_absorpt_correction_type            'multi-scan'
_exptl_absorpt_process_details
;
CrysAlisPro, Agilent Technologies,
Version 1.171.37.34 (release 22-05-2014 CrysAlis171 .NET)
(compiled May 22 2014,16:03:01)
Empirical absorption correction using spherical harmonics,
 implemented in SCALE3 ABSPACK scaling algorithm.
;
_diffrn_ambient_temperature 100.02(11) 
_diffrn_ambient_environment 'N~2~'
_diffrn_source 'SuperNova (Mo) X-ray Source'
_diffrn_radiation_probe 'x-ray'
_diffrn_radiation_type 'Mo K\a'
_diffrn_radiation_wavelength 0.71073
_diffrn_radiation_monochromator 'mirror'
_diffrn_measurement_device 'four-circle diffractometer'
_diffrn_measurement_device_type 'SuperNova, Single source at offset, Eos'
_diffrn_detector 'CCD plate'
_diffrn_detector_type 'Eos'
_diffrn_detector_area_resol_mean 16.0026
_diffrn_reflns_number 17402
_diffrn_reflns_av_R_equivalents 0.0368
_diffrn_orient_matrix_UB_11      -0.0965277000
_diffrn_orient_matrix_UB_12      -0.0945157000
_diffrn_orient_matrix_UB_13      -0.0166624000
_diffrn_orient_matrix_UB_21      -0.0926517000
_diffrn_orient_matrix_UB_22       0.0307057000
_diffrn_orient_matrix_UB_23       0.0532128000
_diffrn_orient_matrix_UB_31      -0.1098030000
_diffrn_orient_matrix_UB_32       0.0230966000
_diffrn_orient_matrix_UB_33      -0.0569976000
_diffrn_measurement_details
;
#__ type_ start__ end____ width___ exp.time_
  1 omega   49.00  103.00   1.0000    5.0000
omega____ theta____ kappa____ phi______ frames
    -       29.2034  160.0000  -30.0000 54

#__ type_ start__ end____ width___ exp.time_
  2 omega  -41.00   53.00   1.0000    5.0000
omega____ theta____ kappa____ phi______ frames
    -       29.2034  -57.0000   30.0000 94

#__ type_ start__ end____ width___ exp.time_
  3 omega  -20.00   74.00   1.0000    5.0000
omega____ theta____ kappa____ phi______ frames
    -       29.2034  -99.0000  150.0000 94

#__ type_ start__ end____ width___ exp.time_
  4 omega  -44.00   61.00   1.0000    5.0000
omega____ theta____ kappa____ phi______ frames
    -       29.2034  -37.0000  -90.0000 105

#__ type_ start__ end____ width___ exp.time_
  5 omega    6.00  100.00   1.0000    5.0000
omega____ theta____ kappa____ phi______ frames
    -       29.2034   57.0000   60.0000 94

#__ type_ start__ end____ width___ exp.time_
  6 omega   21.00  109.00   1.0000    5.0000
omega____ theta____ kappa____ phi______ frames
    -       29.2034 -160.0000   30.0000 88

#__ type_ start__ end____ width___ exp.time_
  7 omega  -41.00   53.00   1.0000    5.0000
omega____ theta____ kappa____ phi______ frames
    -       29.2034  -57.0000  120.0000 94

#__ type_ start__ end____ width___ exp.time_
  8 omega -102.00    4.00   1.0000    5.0000
omega____ theta____ kappa____ phi______ frames
    -      -29.3597  -77.0000   90.0000 106

#__ type_ start__ end____ width___ exp.time_
  9 omega -102.00    4.00   1.0000    5.0000
omega____ theta____ kappa____ phi______ frames
    -      -29.3597  -77.0000 -180.0000 106

#__ type_ start__ end____ width___ exp.time_
 10 omega -102.00    4.00   1.0000    5.0000
omega____ theta____ kappa____ phi______ frames
    -      -29.3597  -77.0000    0.0000 106

#__ type_ start__ end____ width___ exp.time_
 11 omega -102.00    4.00   1.0000    5.0000
omega____ theta____ kappa____ phi______ frames
    -      -29.3597  -77.0000  -90.0000 106

#__ type_ start__ end____ width___ exp.time_
 12 omega   21.00  109.00   1.0000    5.0000
omega____ theta____ kappa____ phi______ frames
    -       29.2034 -160.0000 -180.0000 88

#__ type_ start__ end____ width___ exp.time_
 13 omega    6.00  100.00   1.0000    5.0000
omega____ theta____ kappa____ phi______ frames
    -       29.2034   57.0000 -180.0000 94

#__ type_ start__ end____ width___ exp.time_
 14 omega  -46.00  104.00   1.0000    5.0000
omega____ theta____ kappa____ phi______ frames
    -       29.2034    0.0000 -180.0000 150

#__ type_ start__ end____ width___ exp.time_
 15 omega  -46.00  104.00   1.0000    5.0000
omega____ theta____ kappa____ phi______ frames
    -       29.2034    0.0000 -150.0000 150

#__ type_ start__ end____ width___ exp.time_
 16 omega  -46.00  104.00   1.0000    5.0000
omega____ theta____ kappa____ phi______ frames
    -       29.2034    0.0000 -120.0000 150

#__ type_ start__ end____ width___ exp.time_
 17 omega  -46.00  104.00   1.0000    5.0000
omega____ theta____ kappa____ phi______ frames
    -       29.2034    0.0000  -90.0000 150

#__ type_ start__ end____ width___ exp.time_
 18 omega  -46.00  104.00   1.0000    5.0000
omega____ theta____ kappa____ phi______ frames
    -       29.2034    0.0000  -60.0000 150

#__ type_ start__ end____ width___ exp.time_
 19 omega  -46.00  104.00   1.0000    5.0000
omega____ theta____ kappa____ phi______ frames
    -       29.2034    0.0000  -30.0000 150

#__ type_ start__ end____ width___ exp.time_
 20 omega   -3.00  103.00   1.0000    5.0000
omega____ theta____ kappa____ phi______ frames
    -       29.2034   37.0000   30.0000 106

#__ type_ start__ end____ width___ exp.time_
 21 omega  -46.00  104.00   1.0000    5.0000
omega____ theta____ kappa____ phi______ frames
    -       29.2034    0.0000   30.0000 150

#__ type_ start__ end____ width___ exp.time_
 22 omega  -46.00   76.00   1.0000    5.0000
omega____ theta____ kappa____ phi______ frames
    -       29.2034    0.0000   60.0000 122

#__ type_ start__ end____ width___ exp.time_
 23 omega  -46.00  104.00   1.0000    5.0000
omega____ theta____ kappa____ phi______ frames
    -       29.2034    0.0000    0.0000 150
;
_diffrn_measurement_method '\w scans'
_symmetry_space_group_name_H-M_alt 'P -1'
_reflns_odcompleteness_completeness  100.00
_reflns_odcompleteness_theta  26.32
_reflns_odcompleteness_iscentric  1
_exptl_crystal_density_diffrn       1.811
_exptl_crystal_density_method       'not measured' 
_exptl_crystal_F_000                 150
_diffrn_reflns_av_sigmaI/netI        0.03192
_diffrn_reflns_limit_h_min         -14
_diffrn_reflns_limit_h_max          13
_diffrn_reflns_limit_k_min          -6
_diffrn_reflns_limit_k_max           5
_diffrn_reflns_limit_l_min           0
_diffrn_reflns_limit_l_max          11
_diffrn_reflns_theta_min            2.29
_diffrn_reflns_theta_max           32.32
_reflns_number_total                  1810
_reflns_number_gt                     1695
_reflns_threshold_expression         >2.0sigma(I)
_computing_structure_refinement      'MoPro (J. Appl. Cryst. 2005, 38, 38-54)'
_iucr_refine_instructions_details  
; 
! MoPro v16 06/06/2018 19:07:56 C:\DATA\Miguel_dunitz\Miguel_yellow\2017_10_16_
#AH_Miguel_yellow\TAAM\mopro_met_restrains\mopro_lsdb16.par
! reflections hkl file : C:\DATA\Miguel_dunitz\Miguel_yellow\2017_10_16_AH_Migu
#el_yellow\TAAM\mopro_met_restrains\new_sortav.hkl refin. vs. F^2
! atomic table file : C:\Program Files (x86)\MoProSuite\LibMoPro\mopro.tab
! wave functions file : C:\Program Files (x86)\MoProSuite\LibMoPro\WAVEF
! Constraints file : C:\DATA\Miguel_dunitz\Miguel_yellow\Yellow_good_res\TAAM_g
#rupa_metyl_poprawione\150\TAAM\mopro\con_mopro.inp
! Restraints file : C:\DATA\Miguel_dunitz\Miguel_yellow\Yellow_good_res\TAAM_gr
#upa_metyl_poprawione\150\TAAM\mopro\res_mopro.inp
! RF factor = 2.097 % RI factor = 2.836%
! wR2F factor = 2.370 % wR2I factor = 4.758%
! g.o.f.(F**2) = 1.271 Nvar= 98 Nref= 1810 Nfree= 0 0.06<sinT/l< 0.75

! P00 Dip Qua Oct Hex l=5 l=6
! Cl nl = 4 4 4 6 8 8 8
! Cl zeta= 4.259 4.259 4.259 4.259 4.259 4.259 4.259
! O nl = 2 2 2 3 4 4 4
! O zeta= 4.466 4.466 4.466 4.466 4.466 4.466 4.466
! H nl = 1 1 2 2 2 2 2
! H zeta= 2.000 2.000 2.000 2.000 2.000 2.000 2.000
! C nl = 2 2 2 3 4 4 4
! C zeta= 3.176 3.176 3.176 3.176 3.176 3.176 3.176

WSIG 1.00000 ! weighting scheme
 ! SPACE GROUP P ?

CELL 9.5239 4.2565 7.7584 112.8686 95.5794 106.2052 0.71073
ZERR 0.0000 0.0000 0.0000 0.0000 0.0000 0.0000

SYMM 1 P CENTRO
 X , Y, Z

SCALE 1 9.358929

FMULT 1.00000

UOVER 0.00000 0.00000 0.00000 0.00000 0.00000 0.00000 ANI

SOLVT 0.00000 50.00000

EXTIN 0.00000 GAUSSIAN ISOT TYP1 ! G*10^4


DUMMY 2
DUMY 0.00000 0.00000 0.50000 D1 0 ! atom # 14
DUMY -0.14810 -0.19993 0.47971 D2 0 ! atom # 15

KAPPA 11
 0.992000 0.943000 ! # 1 1 MOL CL1 1X Cl
 0.988000 1.184000 ! # 2 1 MOL O1 1X O
 1.177000 1.463000 ! # 3 1 MOL H1 1X H
 0.988000 1.178000 ! # 4 1 MOL O3 1X O
 0.988000 1.159000 ! # 5 1 MOL O2 1X O
 0.997000 0.874000 ! # 6 1 MOL C3 1X C
 0.999000 0.887000 ! # 7 1 MOL C1 1X C
 0.998000 0.864000 ! # 8 1 MOL C2 1X C
 0.995000 0.858000 ! # 9 1 MOL C7 1X C
 1.020000 0.947000 ! # 10 1 MOL C8 1X C
 1.094000 1.156000 ! # 11 1 MOL H8A 3X H


ATOMS 13

ATOM 1 CL1 MOL 1 0.332135 0.475945 0.560911 1.0000 1 Cl
 XY C3 C2 HEX K1 V0 M0 Q0
UANI 0.008927 0.013717 0.013631 0.000710 0.004051 0.001337
 7.23340 0. -.046 0. 0. 0.077 0. 0. -.155 0.
 0. -.011 0. 0. 0. 0.072 0.
 0.009 0. 0. -.015 0. 0. 0. 0.019 0.

ATOM 2 O1 MOL 1 0.137754 0.699131 0.782832 1.0000 1 O
 XY C2 H1 HEX K2 V0 M0 Q0
UANI 0.010997 0.010551 0.012084 0.001778 0.002734 0.001282
 6.11823 0. -.060 -.080 0. 0.089 0. 0. -.026 0.051
 0. -.006 -.015 0. 0. 0.040 -.010
 0.007 0. 0. 0. 0.003 0. 0. 0.012 0.011

ATOM 3 H1 MOL 1 0.066183 0.778110 0.859523 1.0000 1 H
 ZY O1 C2 QUA K3 V0 M0 Q0
UISO 0.016750
 0.74172 0. 0. 0. 0.131 0.059 0. 0. 0. 0.

ATOM 4 O3 MOL 1 -0.303585 0.148728 0.759828 1.0000 1 O
 XY C7 C8 HEX K4 V0 M0 Q0
UANI 0.012665 0.013186 0.016566 0.003995 0.007722 0.002521
 6.16004 0. -.047 -.078 0. 0.063 0. 0. -.021 0.064
 0. 0. -.016 0. 0. 0.041 0.
 0.007 0. 0. 0. 0.004 0. 0. 0.008 0.011

ATOM 5 O2 MOL 1 -0.106316 0.658097 0.888597 1.0000 1 O
 XY C7 O3 HEX K5 V0 M0 Q0
UANI 0.013387 0.013910 0.018039 0.001960 0.007719 -.002580
 6.07874 0. -.098 -.005 0. -.076 0. 0. -.069 -.003
 0. -.005 0. 0. 0. 0.016 0.
 -.006 0. 0. 0.004 0. 0. 0. 0.003 0.

ATOM 6 C3 MOL 1 0.149041 0.200455 0.520136 1.0000 1 C
 XY D1 C2 HEX K6 V0 M0 Q0
UANI 0.008550 0.009906 0.009348 0.002547 0.003225 0.002164
 4.05397 0. 0.117 0. 0. -.139 0. 0. -.140 0.
 0. 0.033 0. 0. 0. -.305 0.
 0.014 0. 0. -.019 0. 0. 0. 0.013 0.

ATOM 7 C1 MOL 1 -0.085418 0.153937 0.629372 1.0000 1 C
 XY D1 D2 HEX K7 V0 M0 Q0
UANI 0.008854 0.009479 0.009371 0.002813 0.003327 0.002600
 3.93099 0. 0.047 0. 0. -.179 0. 0. -.033 0.
 0. 0.026 0. 0. 0. -.289 0.
 0.018 0. 0. -.013 0. 0. 0. 0. 0.

ATOM 8 C2 MOL 1 0.066192 0.357157 0.647954 1.0000 1 C
 XY D1 C3 HEX K8 V0 M0 Q0
UANI 0.008994 0.010457 0.009133 0.003167 0.003292 0.002915
 3.98448 0. 0.119 0. 0. -.190 0. 0. -.106 0.
 0. 0.045 0. 0. 0. -.357 0.
 0.028 0. 0. -.020 0. 0. 0. 0.047 0.015

ATOM 9 C7 MOL 1 -0.165447 0.340824 0.770499 1.0000 1 C
 XY O2 O3 HEX K9 V0 M0 Q0
UANI 0.010806 0.010562 0.009372 0.004056 0.003833 0.002029
 4.03331 0. 0.128 -.054 0. -.301 0. 0. 0.128 0.059
 0. 0. 0. 0. 0. 0.422 -.022
 0.073 0. 0. -.013 0. 0. 0. -.051 0.055

ATOM 10 C8 MOL 1 -0.381739 0.346243 0.887981 1.0000 1 C
 ZX O3 H8A HEX K10 V0 M0 Q0
UANI 0.012735 0.018484 0.016174 0.006401 0.007515 0.003848
 3.52395 0. 0. 0. -.065 -.129 0. 0. 0. 0.
 0.264 0. 0. 0. 0. 0.200 0.
 0.075 0. 0. 0. 0. -.080 0. 0. 0.

ATOM 11 H8A MOL 1 -0.494227 0.156216 0.850156 1.0000 1 H
 ZY C8 O3 QUA K11 V0 M0 Q0
UISO 0.019271
 1.04706 0. 0. 0. 0.185 0.085 0. 0. 0. 0.

ATOM 12 H8B MOL 1 -0.382676 0.578582 0.864142 1.0000 1 H
 ZY C8 O3 QUA K11 V0 M0 Q0
UISO 0.019169
 1.04706 0. 0. 0. 0.185 0.085 0. 0. 0. 0.

ATOM 13 H8C MOL 1 -0.329050 0.429568 1.035381 1.0000 1 H
 ZY C8 O3 QUA K11 V0 M0 Q0
UISO 0.019169
 1.04706 0. 0. 0. 0.185 0.085 0. 0. 0. 0.

ANHAR 0 3 ! number_of_anharmonic_atoms max_order
! 1 ! atom number
! 0.00E+00 0.00E+00 0.00E+00 0.00E+00 0.00E+00 0.00E+00 0.00E+00 0.00E+00
! 0.00E+00 0.00E+00


STOP
; 
_refine_special_details              
;
 Refinement of F^2^ against reflections.
 The threshold expression of F^2^ > 2sigma(F^2^) is
 used for calculating R-factors(gt) and is not
 relevant to the choice of reflections for refinement.
 R-factors based on F^2^ are statistically about twice
 as large as those based on F, and R-factors based on
 ALL data will be even larger.
;
_refine_ls_structure_factor_coef     Fsqd 
_refine_ls_matrix_type                full
_refine_ls_weighting_scheme          sigma
_refine_ls_weighting_details         ?
_atom_sites_solution_primary      direct 
_atom_sites_solution_secondary    difmap 
_atom_sites_solution_hydrogens    difmap 
_refine_ls_hydrogen_treatment    refall
# refall refxyz hetero heteroxyz constr 

_refine_ls_extinction_method        'none'              
_refine_ls_abs_structure_Flack   ? 
_refine_ls_abs_structure_Rogers  ?                   
###  Notice MoPro refines Rogers parameter (Eta f" multiplier)

_refine_ls_number_reflns              1810
_refine_ls_number_parameters            98
_refine_ls_number_restraints            11
# R-factors: R(F)  &  wR2(I) 
_refine_ls_R_factor_all              0.0210
## R_factor_all computed for  I/sigmaI >   0.00
_refine_ls_R_factor_gt               0.0189
_refine_ls_wR_factor_ref             0.0476
_refine_ls_wR_factor_gt              0.0467
_refine_ls_goodness_of_fit_ref       1.276
# GOF(I) computed assuming  all parameters refined:     280
_refine_ls_restrained_S_all          0.756
_refine_ls_shift/su_max             -0.050
_refine_ls_shift/su_mean            -0.001

_diffrn_measured_fraction_theta_max     0.952
_diffrn_reflns_theta_full               30.88
_diffrn_measured_fraction_theta_full    0.999
_refine_diff_density_max                0.27427
_refine_diff_density_min                -0.34761
_refine_diff_density_rms                0.03964
###  to get diff_density_max min & rms : 
###  run MoPro  : WRIT FOUR   to create FOURier file 
### run VMoPro : FOUR  FastFourierTransform  
### to get a 3D grid (Xplor format) on whole unit-cell
###  To get max min rms statistics
###  run VMoPro: GRID STAT   or 
###  open 3D xplor grid with MoProViewer 

loop_
_atom_site_type_symbol      
_atom_site_label            
_atom_site_fract_x          
_atom_site_fract_y          
_atom_site_fract_z          
_atom_site_U_iso_or_equiv   
_atom_site_adp_type         
_atom_site_occupancy        
_atom_site_calc_flag        
_atom_site_refinement_flags_posn  
_atom_site_refinement_flags_adp  
_atom_site_disorder_assembly
_atom_site_disorder_group   
Cl CL1  0.332135(17)  0.47595(4)  0.56091(2)  0.01426(7) Uani 1  d    . .  . .
O  O1  0.13775(6)  0.69913(13)  0.78283(7)  0.01287(19) Uani 1  d    . .  . .
H  H1  0.0662(7)  0.778(2)  0.8595(9)  0.0168(2) Uiso 1  d    D .  . .
O  O3 -0.30359(6)  0.14873(14)  0.75983(7)  0.0152(2) Uani 1  d    . .  . .
O  O2 -0.10632(6)  0.65810(14)  0.88860(7)  0.0186(2) Uani 1  d    . .  . .
C  C3  0.14904(7)  0.20045(17)  0.52014(8)  0.0100(2) Uani 1  d    . .  . .
C  C1 -0.08542(7)  0.15394(17)  0.62937(8)  0.0097(2) Uani 1  d    . .  . .
C  C2  0.06619(8)  0.35716(17)  0.64795(8)  0.0099(2) Uani 1  d    . .  . .
C  C7 -0.16545(8)  0.34082(18)  0.77050(9)  0.0108(2) Uani 1  d    . .  . .
C  C8 -0.38174(5)  0.34624(6)  0.88798(3)  0.0165(3) Uani 1  d    . .  . .
H  H8A -0.49423(8)  0.15622(9)  0.85016(4)  0.0193(2) Uiso 1  d    D .  . .
H  H8B -0.3827(4)  0.5786(6)  0.8641(7)  0.0192(2) Uiso 1  d    D .  . .
H  H8C -0.32905(7)  0.4296(2)  1.03538(11)  0.0192(2) Uiso 1  d    D .  . .

loop_ 
_atom_site_aniso_label 
_atom_site_aniso_U_11 
_atom_site_aniso_U_22 
_atom_site_aniso_U_33 
_atom_site_aniso_U_12 
_atom_site_aniso_U_13 
_atom_site_aniso_U_23 
CL1  0.00893(9)  0.01372(8)  0.01363(8)  0.00071(6)  0.00405(6)  0.00134(6)
O1  0.0110(2)  0.0106(2)  0.0121(2)  0.00178(18)  0.00273(17)  0.00128(17)
O3  0.0127(2)  0.0132(2)  0.0166(2)  0.00399(19)  0.00772(18)  0.00252(18)
O2  0.0134(3)  0.0139(2)  0.0180(2)  0.0020(2)  0.00772(19) -0.00258(19)
C3  0.0085(3)  0.0099(3)  0.0093(2)  0.0025(2)  0.0032(2)  0.0022(2)
C1  0.0089(3)  0.0095(3)  0.0094(2)  0.0028(2)  0.0033(2)  0.0026(2)
C2  0.0090(3)  0.0105(3)  0.0091(2)  0.0032(2)  0.0033(2)  0.0029(2)
C7  0.0108(3)  0.0106(3)  0.0094(2)  0.0041(2)  0.0038(2)  0.0020(2)
C8  0.0127(3)  0.0185(3)  0.0162(3)  0.0064(3)  0.0075(2)  0.0038(3)

_geom_special_details                
;                                    
;                                    

loop_
_geom_bond_atom_site_label_1         
_geom_bond_atom_site_label_2         
_geom_bond_distance                  
_geom_bond_site_symmetry_2           
_geom_bond_publ_flag                 
CL1    C3     1.7260(7)  .         ? 
O1     C2     1.3424(8)  .         ? 
O1     H1     0.9914(13)  .         ? 
O3     C7     1.3161(8)  .         ? 
O3     C8     1.4467(7)  .         ? 
O2     C7     1.2222(8)  .         ? 
C3     C2     1.4081(10)  .         ? 
C1     C7     1.4954(10)  .         ? 
C1     C2     1.4210(9)  .         ? 
C8     H8A    1.0765(7)  .         ? 
C8     H8B    1.0766(13)  .         ? 
C8     H8C    1.0767(8)  .         ? 

loop_
_geom_angle_atom_site_label_1        
_geom_angle_atom_site_label_2        
_geom_angle_atom_site_label_3        
_geom_angle                          
_geom_angle_site_symmetry_1          
_geom_angle_site_symmetry_2          
_geom_angle_site_symmetry_3          
_geom_angle_publ_flag                
C2    O1    H1         108.3(5)   .      .  .       ? 
C7    O3    C8        115.26(5)   .      .  .       ? 
CL1   C3    C2        114.92(4)   .      .  .       ? 
C7    C1    C2        116.46(5)   .      .  .       ? 
O1    C2    C3        116.62(5)   .      .  .       ? 
O1    C2    C1        123.51(5)   .      .  .       ? 
C3    C2    C1        119.87(5)   .      .  .       ? 
O3    C7    O2        121.49(5)   .      .  .       ? 
O3    C7    C1        116.80(5)   .      .  .       ? 
O2    C7    C1        121.70(5)   .      .  .       ? 
O3    C8    H8A       104.87(5)   .      .  .       ? 
O3    C8    H8B        109.8(3)   .      .  .       ? 
O3    C8    H8C       110.33(6)   .      .  .       ? 
H8A   C8    H8B      110.58(17)   .      .  .       ? 
H8A   C8    H8C       110.58(3)   .      .  .       ? 
H8B   C8    H8C        110.5(2)   .      .  .       ? 

loop_
_geom_torsion_atom_site_label_1      
_geom_torsion_atom_site_label_2      
_geom_torsion_atom_site_label_3      
_geom_torsion_atom_site_label_4      
_geom_torsion_site_symmetry_1        
_geom_torsion_site_symmetry_2        
_geom_torsion_site_symmetry_3        
_geom_torsion_site_symmetry_4        
_geom_torsion                        
_geom_torsion_publ_flag              
CL1   C3    C2    O1     . . . .  0.86(8) ?
CL1   C3    C2    C1     . . . . -179.34(4) ?
O1    C2    C1    C7     . . . .  -0.04(9) ?
H1    O1    C2    C3     . . . .  178.2(4) ?
H1    O1    C2    C1     . . . .  -1.6(10) ?
O3    C7    C1    C2     . . . . -176.96(5) ?
O2    C7    O3    C8     . . . .  3.85(9) ?
O2    C7    C1    C2     . . . .  3.95(10) ?
C3    C2    C1    C7     . . . . -179.83(7) ?
C1    C7    O3    C8     . . . . -175.25(7) ?
C7    O3    C8    H8A    . . . .  174.72(6) ?
C7    O3    C8    H8B    . . . .  55.9(5) ?
C7    O3    C8    H8C    . . . .  -66.19(10) ?

loop_
_geom_hbond_atom_site_label_D        
_geom_hbond_atom_site_label_H        
_geom_hbond_atom_site_label_A        
_geom_hbond_distance_DH              
_geom_hbond_distance_HA              
_geom_hbond_distance_DA              
_geom_hbond_angle_DHA                
_geom_hbond_site_symmetry_A          
### Notice sigmas on distances involving HYDROGEN atoms 
### is generally not recommended.
### this may cause reading errors in checkcif
O1    H1    O2    0.9914(13) 1.644(5) 2.5225(8)  145.1(3)   1       
O1    H1    C7    0.9914(13) 2.285(8) 2.8370(8)  114.0(4)   1       
C8    H8C   O1    1.0767(8) 2.5033(11) 3.3822(6)  138.13(6)   2_567   
O1    H1    O2    0.9914(13) 2.328(7) 3.0427(7)  128.2(4)   2_577   

_vrf_PLAT927_I
;
PROBLEM: Reported and Calculated  wR2 Differ by .........    -0.0528 Check 
RESPONSE: We applied TAAM refinement instead of IAM, 
thus we obtained slightly different wR2 than the one 
obtained by checkcif with IAM.
;
_vrf_PLAT926_I
;
PROBLEM: Reported and Calculated   R1 Differ by .........    -0.0109 Check
RESPONSE: We applied TAAM refinement instead of IAM, 
thus we obtained slightly different R1 than the one 
obtained by checkcif with IAM.
;
_vrf_PLAT928_I
;
PROBLEM: Reported and Calculated   S value   Differ by .     -1.351 Check 
RESPONSE: We applied TAAM refinement instead of IAM, 
thus we obtained slightly different different S than 
the one obtained by checkcif with IAM.
;
_vrf_PLAT155_ALERT_4_C 
;
PROBLEM: The Triclinic Unitcell is NOT Reduced ..........     Please Do ! 
RESPONSE: Data for this compound were measured earlier by Dunitz at el, 
we want to have the same cell, as it was previously reported.
;

loop_
_publ_author_name      
_publ_author_address   
' Philip Miguel Kofoed, Anna A. Hoser, Frederik Diness and Anders Oestergaard Madsen'  
; University of Copenhagen, University of Warsaw
;  

_publ_requested_journal          '?' 
_publ_contact_author              'Hoser Anna A.' 
_publ_contact_author_phone        '?' 
_publ_contact_author_fax          '?' 
_publ_contact_author_email        'annahoser@chem.uw.edu.pl' 
_publ_section_title 
;  
 ?  
;  
_publ_section_comment  
;  
 ?  
;  
_publ_section_references 
;  
 ?  
;  
# start Validation Reply Form
_vrf_PLAT430_Y_100
;
PROBLEM: Short Inter D...A Contact  O2       ..O2       .       2.77 Ang.  
RESPONSE: For both polymorphic forms this short contact occurs.
;
_vrf_PLAT155_Y_100
;
PROBLEM: The Triclinic Unitcell is NOT Reduced ..........     Please Do !  
RESPONSE: It was refined with the same unit cell as previusly 
reported structure by Dunitz and co-workers
;
_vrf_PLAT911_Y_100
;
PROBLEM: Missing FCF Refl Between Thmin & STh/L=    0.600         10 Report
RESPONSE: Transferable Aspherical Atom Model was refined with MoPro program 
that does not take into account any negative intensities
;
# end Validation Reply Form

data_Y_125K  
_database_code_depnum_ccdc_archive 'CCDC 1899975'
_audit_creation_method             'MoPro v16                '    
_chemical_name_systematic            ? 
_chemical_name_common                ? 
_chemical_formula_moiety   'C10 H8 Cl2 O6'
_chemical_formula_sum      'C10 H8 Cl2 O6'
_chemical_formula_weight             295.1
_chemical_absolute_configuration     '.'

_symmetry_cell_setting               triclinic    
_symmetry_space_group_name_H-M       'P -1'
_symmetry_space_group_name_Hall      '-P 1'
_exptl_crystal_colour             'yellow'
_exptl_crystal_colour_lustre      clear
_exptl_crystal_colour_modifier    .
_exptl_crystal_colour_primary     yellow
_exptl_crystal_density_meas       ?
_exptl_crystal_description        block
_exptl_crystal_preparation        'kept at normal conditions'
_exptl_crystal_recrystallization_method 'crystallized from CHCl3?'
_exptl_crystal_size_max           0.1
_exptl_crystal_size_mid           0.05
_exptl_crystal_size_min           0.05
_exptl_absorpt_coefficient_mu  0.615
loop_
_atom_type_symbol                      
_atom_type_description                 
_atom_type_scat_dispersion_real        
_atom_type_scat_dispersion_imag        
_atom_type_scat_source                 
 'C' 'C'    0.0033   0.0016
'Clementi & Roetti 1974. Atomic Data & Nuclear Data Tables. 14, 177'  
 'H' 'H'    0.0000   0.0000
'Clementi & Roetti 1974. Atomic Data & Nuclear Data Tables. 14, 177'  
 'O' 'O'    0.0106   0.0060
'Clementi & Roetti 1974. Atomic Data & Nuclear Data Tables. 14, 177'  
 'Cl' 'Cl'    0.1484   0.1585
'Clementi & Roetti 1974. Atomic Data & Nuclear Data Tables. 14, 177'  

loop_
_symmetry_equiv_pos_as_xyz           
'x, y, z'
'-x, -y, -z'
_cell_length_a                    9.5185(4)
_cell_length_b                    4.25574(15)
_cell_length_c                    7.7749(3)
_cell_angle_alpha                 112.961(4)
_cell_angle_beta                  95.635(3)
_cell_angle_gamma                 106.167(3)
_cell_volume                      270.802(18)
_cell_formula_units_Z             1
_cell_measurement_reflns_used     14331
_cell_measurement_temperature     125.01(10)
_cell_measurement_theta_max       37.0770
_cell_measurement_theta_min       3.2570
_exptl_absorpt_correction_T_max   1.00000
_exptl_absorpt_correction_T_min   0.90597
_exptl_absorpt_correction_type    multi-scan
_exptl_absorpt_process_details
;
CrysAlisPro, Agilent Technologies,
Version 1.171.37.34 (release 22-05-2014 CrysAlis171 .NET)
(compiled May 22 2014,16:03:01)
Empirical absorption correction using spherical harmonics,
 implemented in SCALE3 ABSPACK scaling algorithm.
;
_exptl_crystal_density_diffrn       1.810
_exptl_crystal_density_method       'not measured' 
_exptl_crystal_F_000                 150

_diffrn_reflns_av_R_equivalents   0.0228
_diffrn_reflns_av_unetI/netI      0.0144
_diffrn_ambient_environment       N~2~
_diffrn_ambient_temperature       125.01(10)
_diffrn_detector                  'CCD plate'
_diffrn_detector_area_resol_mean  8.0013
_diffrn_detector_type             Eos
_diffrn_measured_fraction_theta_max 0.978
_diffrn_measurement_details
;
#__ type_ start__ end____ width___ exp.time_
  1 omega  -80.00  -21.00   1.0000    5.0000
omega____ theta____ kappa____ phi______ frames
    -       -0.2344  160.0000   60.0000 59

#__ type_ start__ end____ width___ exp.time_
  2 omega    8.00  113.00   1.0000   12.5000
omega____ theta____ kappa____ phi______ frames
    -       40.7903   77.0000  -30.0000 105

#__ type_ start__ end____ width___ exp.time_
  3 omega    8.00  113.00   1.0000   12.5000
omega____ theta____ kappa____ phi______ frames
    -       40.7903   77.0000  -90.0000 105

#__ type_ start__ end____ width___ exp.time_
  4 omega    8.00  113.00   1.0000   12.5000
omega____ theta____ kappa____ phi______ frames
    -       40.7903   77.0000 -150.0000 105

#__ type_ start__ end____ width___ exp.time_
  5 omega   -1.00   27.00   1.0000   12.5000
omega____ theta____ kappa____ phi______ frames
    -       40.7903   93.0000   89.1208 28

#__ type_ start__ end____ width___ exp.time_
  6 omega    2.00  101.00   1.0000   12.5000
omega____ theta____ kappa____ phi______ frames
    -       40.7903 -125.0000  120.0000 99

#__ type_ start__ end____ width___ exp.time_
  7 omega  -30.00   64.00   1.0000   12.5000
omega____ theta____ kappa____ phi______ frames
    -       40.7903  -57.0000  -30.0000 94

#__ type_ start__ end____ width___ exp.time_
  8 omega  -20.00   86.00   1.0000   12.5000
omega____ theta____ kappa____ phi______ frames
    -       40.7903  -99.0000  -60.0000 106

#__ type_ start__ end____ width___ exp.time_
  9 omega    2.00  101.00   1.0000   12.5000
omega____ theta____ kappa____ phi______ frames
    -       40.7903 -125.0000 -180.0000 99

#__ type_ start__ end____ width___ exp.time_
 10 omega    8.00  113.00   1.0000   12.5000
omega____ theta____ kappa____ phi______ frames
    -       40.7903   77.0000 -180.0000 105

#__ type_ start__ end____ width___ exp.time_
 11 omega    8.00  113.00   1.0000   12.5000
omega____ theta____ kappa____ phi______ frames
    -       40.7903   77.0000   30.0000 105

#__ type_ start__ end____ width___ exp.time_
 12 omega  -30.00   64.00   1.0000   12.5000
omega____ theta____ kappa____ phi______ frames
    -       40.7903  -57.0000 -180.0000 94

#__ type_ start__ end____ width___ exp.time_
 13 omega -112.00  -18.00   1.0000   12.5000
omega____ theta____ kappa____ phi______ frames
    -      -41.2591  -57.0000  120.0000 94

#__ type_ start__ end____ width___ exp.time_
 14 omega -112.00  -18.00   1.0000   12.5000
omega____ theta____ kappa____ phi______ frames
    -      -41.2591  -57.0000   60.0000 94

#__ type_ start__ end____ width___ exp.time_
 15 omega  -24.00   70.00   1.0000    5.0000
omega____ theta____ kappa____ phi______ frames
    -       -0.2344   57.0000  -60.0000 94

#__ type_ start__ end____ width___ exp.time_
 16 omega  -34.00  116.00   1.0000   12.5000
omega____ theta____ kappa____ phi______ frames
    -       40.7903    0.0000 -180.0000 150

#__ type_ start__ end____ width___ exp.time_
 17 omega  -33.00   73.00   1.0000   12.5000
omega____ theta____ kappa____ phi______ frames
    -       40.7903  -37.0000  -30.0000 106

#__ type_ start__ end____ width___ exp.time_
 18 omega  -30.00   64.00   1.0000   12.5000
omega____ theta____ kappa____ phi______ frames
    -       40.7903  -57.0000  120.0000 94

#__ type_ start__ end____ width___ exp.time_
 19 omega   -1.00   26.00   1.0000   12.5000
omega____ theta____ kappa____ phi______ frames
    -       40.7903   94.0000  -28.2482 27

#__ type_ start__ end____ width___ exp.time_
 20 omega  -34.00  116.00   1.0000   12.5000
omega____ theta____ kappa____ phi______ frames
    -       40.7903    0.0000 -150.0000 150

#__ type_ start__ end____ width___ exp.time_
 21 omega  -34.00  116.00   1.0000   12.5000
omega____ theta____ kappa____ phi______ frames
    -       40.7903    0.0000 -120.0000 150

#__ type_ start__ end____ width___ exp.time_
 22 omega  -34.00  116.00   1.0000   12.5000
omega____ theta____ kappa____ phi______ frames
    -       40.7903    0.0000  -90.0000 150

#__ type_ start__ end____ width___ exp.time_
 23 omega  -34.00  116.00   1.0000   12.5000
omega____ theta____ kappa____ phi______ frames
    -       40.7903    0.0000  -60.0000 150

#__ type_ start__ end____ width___ exp.time_
 24 omega  -34.00   31.00   1.0000   12.5000
omega____ theta____ kappa____ phi______ frames
    -       40.7903    0.0000  -30.0000 65

#__ type_ start__ end____ width___ exp.time_
 25 omega  -73.00   32.00   1.0000   12.5000
omega____ theta____ kappa____ phi______ frames
    -      -41.2591   37.0000  150.0000 105
;
_diffrn_measurement_device        'four-circle diffractometer'
_diffrn_measurement_device_type   'SuperNova, Single source at offset, Eos'
_diffrn_measurement_method        '\w scans'
_diffrn_orient_matrix_UB_11       -0.0559495000
_diffrn_orient_matrix_UB_12       -0.1735746000
_diffrn_orient_matrix_UB_13       -0.0558624000
_diffrn_orient_matrix_UB_21       -0.0009237000
_diffrn_orient_matrix_UB_22       0.0348434000
_diffrn_orient_matrix_UB_23       -0.0821106000
_diffrn_orient_matrix_UB_31       0.0568918000
_diffrn_orient_matrix_UB_32       -0.0766078000
_diffrn_orient_matrix_UB_33       -0.0228452000
_diffrn_radiation_monochromator   mirror
_diffrn_radiation_probe           x-ray
_diffrn_radiation_type            MoK\a
_diffrn_radiation_wavelength      0.71073
_diffrn_source                    'SuperNova (Mo) X-ray Source'
_diffrn_standards_decay_%         ?
_diffrn_standards_interval_count  ?
_diffrn_standards_interval_time   ?
_diffrn_standards_number          ?
_reflns_odcompleteness_completeness 99.91
_reflns_odcompleteness_iscentric  1
_reflns_odcompleteness_theta      26.32
_computing_cell_refinement
;
CrysAlisPro, Agilent Technologies,
Version 1.171.37.34 (release 22-05-2014 CrysAlis171 .NET)
(compiled May 22 2014,16:03:01)
;
_computing_data_collection
;
CrysAlisPro, Agilent Technologies,
Version 1.171.37.34 (release 22-05-2014 CrysAlis171 .NET)
(compiled May 22 2014,16:03:01)
;
_computing_data_reduction
;
CrysAlisPro, Agilent Technologies,
Version 1.171.37.34 (release 22-05-2014 CrysAlis171 .NET)
(compiled May 22 2014,16:03:01)
;
_diffrn_reflns_av_sigmaI/netI        0.02886
_diffrn_reflns_limit_h_min         -16
_diffrn_reflns_limit_h_max          15
_diffrn_reflns_limit_k_min          -7
_diffrn_reflns_limit_k_max           6
_diffrn_reflns_limit_l_min           0
_diffrn_reflns_limit_l_max          13
_diffrn_reflns_number               21217
_diffrn_reflns_theta_min            2.29
_diffrn_reflns_theta_max           37.32
_reflns_number_total                  2752
_reflns_number_gt                     2609
_reflns_threshold_expression         >2.0sigma(I)
_computing_structure_refinement      'MoPro (J. Appl. Cryst. 2005, 38, 38-54)'
_computing_molecular_graphics        ? 
_computing_publication_material      ? 
_iucr_refine_instructions_details  
; 
! MoPro v16 06/06/2018 18:15:54 C:\DATA\Miguel_dunitz\Miguel_yellow\Yellow_good
#_res\TAAM_grupa_metyl_poprawione\125\TAAM\mopro\mopro_lsdb13.par
! reflections hkl file : C:\DATA\Miguel_dunitz\Miguel_yellow\Yellow_good_res\TA
#AM_grupa_metyl_poprawione\125\TAAM\mopro\new_sortav.hkl refin. vs. F^2
! atomic table file : C:\Program Files (x86)\MoProSuite\LibMoPro\mopro.tab
! wave functions file : C:\Program Files (x86)\MoProSuite\LibMoPro\WAVEF
! Constraints file : C:\DATA\Miguel_dunitz\Miguel_yellow\Yellow_good_res\TAAM_g
#rupa_metyl_poprawione\125\TAAM\mopro\con_mopro.inp
! Restraints file : C:\DATA\Miguel_dunitz\Miguel_yellow\Yellow_good_res\TAAM_gr
#upa_metyl_poprawione\125\TAAM\mopro\res_mopro.inp
! RF factor = 1.902 % RI factor = 2.192%
! wR2F factor = 2.441 % wR2I factor = 4.654%
! g.o.f.(F**2) = 1.397 Nvar= 98 Nref= 2752 Nfree= 0 0.06<sinT/l< 0.85

! P00 Dip Qua Oct Hex l=5 l=6
! Cl nl = 4 4 4 6 8 8 8
! Cl zeta= 4.259 4.259 4.259 4.259 4.259 4.259 4.259
! O nl = 2 2 2 3 4 4 4
! O zeta= 4.466 4.466 4.466 4.466 4.466 4.466 4.466
! H nl = 1 1 2 2 2 2 2
! H zeta= 2.000 2.000 2.000 2.000 2.000 2.000 2.000
! C nl = 2 2 2 3 4 4 4
! C zeta= 3.176 3.176 3.176 3.176 3.176 3.176 3.176

WSIG 1.00000 ! weighting scheme
 ! SPACE GROUP P ?

CELL 9.5185 4.2557 7.7749 112.9614 95.6346 106.1667 0.71073
ZERR 0.0000 0.0000 0.0000 0.0000 0.0000 0.0000

SYMM 1 P CENTRO
 X , Y, Z

SCALE 1 18.669420

FMULT 1.00000

UOVER 0.00000 0.00000 0.00000 0.00000 0.00000 0.00000 ANI

SOLVT 0.00000 50.00000

EXTIN 0.00000 GAUSSIAN ISOT TYP1 ! G*10^4


DUMMY 2
DUMY 0.00000 0.00000 0.50000 D1 0 ! atom # 14
DUMY -0.14810 -0.19993 0.47971 D2 0 ! atom # 15

KAPPA 11
 0.992000 0.943000 ! # 1 1 MOL CL1 1X Cl
 0.988000 1.184000 ! # 2 1 MOL O1 1X O
 1.177000 1.463000 ! # 3 1 MOL H1 1X H
 0.988000 1.178000 ! # 4 1 MOL O3 1X O
 0.988000 1.159000 ! # 5 1 MOL O2 1X O
 0.997000 0.874000 ! # 6 1 MOL C3 1X C
 0.999000 0.887000 ! # 7 1 MOL C1 1X C
 0.998000 0.864000 ! # 8 1 MOL C2 1X C
 0.995000 0.858000 ! # 9 1 MOL C7 1X C
 1.020000 0.947000 ! # 10 1 MOL C8 1X C
 1.094000 1.156000 ! # 11 1 MOL H8A 3X H


ATOMS 13

ATOM 1 CL1 MOL 1 0.331954 0.475191 0.561255 1.0000 1 Cl
 XY C3 C2 HEX K1 V0 M0 Q0
UANI 0.010039 0.015352 0.017028 0.000327 0.004726 0.001547
 7.23340 0. -.046 0. 0. 0.077 0. 0. -.155 0.
 0. -.011 0. 0. 0. 0.072 0.
 0.009 0. 0. -.015 0. 0. 0. 0.019 0.

ATOM 2 O1 MOL 1 0.137849 0.699350 0.782762 1.0000 1 O
 XY C2 H1 HEX K2 V0 M0 Q0
UANI 0.012573 0.010968 0.014734 0.001790 0.003448 0.001285
 6.11823 0. -.060 -.080 0. 0.089 0. 0. -.026 0.051
 0. -.006 -.015 0. 0. 0.040 -.010
 0.007 0. 0. 0. 0.003 0. 0. 0.012 0.011

ATOM 3 H1 MOL 1 0.066227 0.778297 0.859178 1.0000 1 H
 ZY O1 C2 QUA K3 V0 M0 Q0
UISO 0.018946
 0.74172 0. 0. 0. 0.131 0.059 0. 0. 0. 0.

ATOM 4 O3 MOL 1 -0.303072 0.149518 0.759546 1.0000 1 O
 XY C7 C8 HEX K4 V0 M0 Q0
UANI 0.014480 0.014522 0.020614 0.004377 0.009499 0.002908
 6.16004 0. -.047 -.078 0. 0.063 0. 0. -.021 0.064
 0. 0. -.016 0. 0. 0.041 0.
 0.007 0. 0. 0. 0.004 0. 0. 0.008 0.011

ATOM 5 O2 MOL 1 -0.106299 0.658544 0.888164 1.0000 1 O
 XY C7 O3 HEX K5 V0 M0 Q0
UANI 0.015726 0.015383 0.022760 0.001631 0.009289 -.003770
 6.07874 0. -.098 -.005 0. -.076 0. 0. -.069 -.003
 0. -.005 0. 0. 0. 0.016 0.
 -.006 0. 0. 0.004 0. 0. 0. 0.003 0.

ATOM 6 C3 MOL 1 0.148900 0.200065 0.520217 1.0000 1 C
 XY D1 C2 HEX K6 V0 M0 Q0
UANI 0.009503 0.010464 0.011661 0.002706 0.003529 0.002836
 4.05397 0. 0.117 0. 0. -.139 0. 0. -.140 0.
 0. 0.033 0. 0. 0. -.305 0.
 0.014 0. 0. -.019 0. 0. 0. 0.013 0.

ATOM 7 C1 MOL 1 -0.085181 0.154529 0.629196 1.0000 1 C
 XY D1 D2 HEX K7 V0 M0 Q0
UANI 0.009601 0.009906 0.011594 0.003217 0.003900 0.002961
 3.93099 0. 0.047 0. 0. -.179 0. 0. -.033 0.
 0. 0.026 0. 0. 0. -.289 0.
 0.018 0. 0. -.013 0. 0. 0. 0. 0.

ATOM 8 C2 MOL 1 0.066315 0.356890 0.647775 1.0000 1 C
 XY D1 C3 HEX K8 V0 M0 Q0
UANI 0.009632 0.010109 0.011462 0.002810 0.003395 0.002864
 3.98448 0. 0.119 0. 0. -.190 0. 0. -.106 0.
 0. 0.045 0. 0. 0. -.357 0.
 0.028 0. 0. -.020 0. 0. 0. 0.047 0.015

ATOM 9 C7 MOL 1 -0.165200 0.341668 0.770265 1.0000 1 C
 XY O2 O3 HEX K9 V0 M0 Q0
UANI 0.011735 0.011644 0.012307 0.004417 0.004592 0.002858
 4.03331 0. 0.128 -.054 0. -.301 0. 0. 0.128 0.059
 0. 0. 0. 0. 0. 0.422 -.022
 0.073 0. 0. -.013 0. 0. 0. -.051 0.055

ATOM 10 C8 MOL 1 -0.381297 0.346333 0.887838 1.0000 1 C
 ZX O3 H8A HEX K10 V0 M0 Q0
UANI 0.014768 0.021042 0.019733 0.007607 0.008769 0.004347
 3.52395 0. 0. 0. -.065 -.129 0. 0. 0. 0.
 0.264 0. 0. 0. 0. 0.200 0.
 0.075 0. 0. 0. 0. -.080 0. 0. 0.

ATOM 11 H8A MOL 1 -0.493664 0.155444 0.850271 1.0000 1 H
 ZY C8 O3 QUA K11 V0 M0 Q0
UISO 0.022864
 1.04706 0. 0. 0. 0.185 0.085 0. 0. 0. 0.

ATOM 12 H8B MOL 1 -0.382362 0.576819 0.862213 1.0000 1 H
 ZY C8 O3 QUA K11 V0 M0 Q0
UISO 0.022763
 1.04706 0. 0. 0. 0.185 0.085 0. 0. 0. 0.

ATOM 13 H8C MOL 1 -0.328358 0.432827 1.035372 1.0000 1 H
 ZY C8 O3 QUA K11 V0 M0 Q0
UISO 0.022774
 1.04706 0. 0. 0. 0.185 0.085 0. 0. 0. 0.

ANHAR 0 3 ! number_of_anharmonic_atoms max_order
! 1 ! atom number
! 0.00E+00 0.00E+00 0.00E+00 0.00E+00 0.00E+00 0.00E+00 0.00E+00 0.00E+00
! 0.00E+00 0.00E+00


STOP
; 
_refine_special_details              
;
 Refinement of F^2^ against reflections.
 The threshold expression of F^2^ > 2sigma(F^2^) is
 used for calculating R-factors(gt) and is not
 relevant to the choice of reflections for refinement.
 R-factors based on F^2^ are statistically about twice
 as large as those based on F, and R-factors based on
 ALL data will be even larger.
;
_refine_ls_structure_factor_coef     Fsqd 
_refine_ls_matrix_type                full
_refine_ls_weighting_scheme          sigma
_refine_ls_weighting_details         ?
_atom_sites_solution_primary      direct 
_atom_sites_solution_secondary    difmap 
_atom_sites_solution_hydrogens    difmap 
_refine_ls_hydrogen_treatment    refall
# refall refxyz hetero heteroxyz constr 

_refine_ls_extinction_method        'none'              
_refine_ls_abs_structure_Flack   ? 
_refine_ls_abs_structure_Rogers  ?                   
###  Notice MoPro refines Rogers parameter (Eta f" multiplier)

_refine_ls_number_reflns              2752
_refine_ls_number_parameters            98
_refine_ls_number_restraints            11
# R-factors: R(F)  &  wR2(I) 
_refine_ls_R_factor_all              0.0190
## R_factor_all computed for  I/sigmaI >   0.00
_refine_ls_R_factor_gt               0.0172
_refine_ls_wR_factor_ref             0.0465
_refine_ls_wR_factor_gt              0.0460
_refine_ls_goodness_of_fit_ref       1.332
# GOF(I) computed assuming  all parameters refined:     280
_refine_ls_restrained_S_all          1.472
_refine_ls_shift/su_max             -0.043
_refine_ls_shift/su_mean            -0.001
_vrf_PLAT927_I
;
PROBLEM: Reported and Calculated  wR2 Differ by .........    -0.0528 Check 
RESPONSE: We applied TAAM refinement instead of IAM, 
thus we obtained slightly different wR2 than the one 
obtained by checkcif with IAM.
;
_vrf_PLAT926_I
;
PROBLEM: Reported and Calculated   R1 Differ by .........    -0.0109 Check
RESPONSE: We applied TAAM refinement instead of IAM, 
thus we obtained slightly different R1 than the one 
obtained by checkcif with IAM.
;
_vrf_PLAT928_I
;
PROBLEM: Reported and Calculated   S value   Differ by .     -1.351 Check 
RESPONSE: We applied TAAM refinement instead of IAM, 
thus we obtained slightly different different S than 
the one obtained by checkcif with IAM.
;
_vrf_PLAT155_ALERT_4_C 
;
PROBLEM: The Triclinic Unitcell is NOT Reduced ..........     Please Do ! 
RESPONSE: Data for this compound were measured earlier by Dunitz at el, 
we want to have the same cell, as it was previously reported.
;
_diffrn_reflns_theta_full               36.81
_diffrn_measured_fraction_theta_full    0.996
_refine_diff_density_max                0.378
_refine_diff_density_min                -0.288
_refine_diff_density_rms                0.036
###  to get diff_density_max min & rms : 
###  run MoPro  : WRIT FOUR   to create FOURier file 
### run VMoPro : FOUR  FastFourierTransform  
### to get a 3D grid (Xplor format) on whole unit-cell
###  To get max min rms statistics
###  run VMoPro: GRID STAT   or 
###  open 3D xplor grid with MoProViewer 

loop_
_atom_site_type_symbol      
_atom_site_label            
_atom_site_fract_x          
_atom_site_fract_y          
_atom_site_fract_z          
_atom_site_U_iso_or_equiv   
_atom_site_adp_type         
_atom_site_occupancy        
_atom_site_calc_flag        
_atom_site_refinement_flags_posn  
_atom_site_refinement_flags_adp  
_atom_site_disorder_assembly
_atom_site_disorder_group   
Cl CL1 0.331954(12) 0.47519(3) 0.561255(15) 0.01681(5) Uani 1 d . . . .
O  O1  0.13785(4)  0.69935(9)  0.78276(5)  0.01472(11) Uani 1  d    . .  . .
H  H1  0.0662(6)  0.778(2)  0.8592(9)  0.0189(3) Uiso 1  d    D .  . .
O  O3 -0.30307(4)  0.14952(10)  0.75955(5)  0.01786(13) Uani 1  d    . .  . .
O  O2 -0.10630(5)  0.65854(10)  0.88816(6)  0.02251(13) Uani 1  d    . .  . .
C  C3  0.14890(5)  0.20007(11)  0.52022(6)  0.01130(13) Uani 1  d    . .  . .
C  C1 -0.08518(5)  0.15453(11)  0.62920(6)  0.01087(13) Uani 1  d    . .  . .
C  C2  0.06632(5)  0.35689(11)  0.64777(6)  0.01109(13) Uani 1  d    . .  . .
C  C7 -0.16520(5)  0.34167(12)  0.77026(6)  0.01247(14) Uani 1  d    . .  . .
C  C8 -0.38130(4)  0.34633(6)  0.88784(3)  0.01935(18) Uani 1  d    . .  . .
H  H8A -0.49366(9)  0.15544(10)  0.85027(5)  0.0229(3) Uiso 1  d    D .  . .
H  H8B -0.3824(4)  0.5768(6)  0.8622(7)  0.0228(3) Uiso 1  d    D .  . .
H  H8C -0.32836(7)  0.4328(3)  1.03537(12)  0.0228(3) Uiso 1  d    D .  . .

loop_ 
_atom_site_aniso_label 
_atom_site_aniso_U_11 
_atom_site_aniso_U_22 
_atom_site_aniso_U_33 
_atom_site_aniso_U_12 
_atom_site_aniso_U_13 
_atom_site_aniso_U_23 
CL1  0.01004(5)  0.01535(5)  0.01703(5)  0.00033(4)  0.00473(4)  0.00155(4)
O1 0.01257(14) 0.01097(12) 0.01473(13) 0.00179(11) 0.00345(11) 0.00128(10)
O3 0.01448(15) 0.01452(14) 0.02061(15) 0.00438(12) 0.00950(12) 0.00291(12)
O2 0.01573(16) 0.01538(15) 0.02276(16) 0.00163(13) 0.00929(13) -0.00377(13)
C3 0.00950(16) 0.01046(15) 0.01166(15) 0.00271(12) 0.00353(12) 0.00284(12)
C1 0.00960(16) 0.00991(15) 0.01159(15) 0.00322(12) 0.00390(12) 0.00296(12)
C2 0.00963(16) 0.01011(15) 0.01146(14) 0.00281(12) 0.00340(12) 0.00286(12)
C7 0.01174(17) 0.01164(16) 0.01231(15) 0.00442(13) 0.00459(13) 0.00286(13)
C8 0.01477(19)  0.0210(2)  0.01973(19)  0.00761(16)  0.00877(16)  0.00435(16)

_geom_special_details                
;                                    
;                                    

loop_
_geom_bond_atom_site_label_1         
_geom_bond_atom_site_label_2         
_geom_bond_distance                  
_geom_bond_site_symmetry_2           
_geom_bond_publ_flag                 
CL1    C3     1.7239(4)  .         ? 
O1     C2     1.3427(5)  .         ? 
O1     H1     0.9909(14)  .         ? 
O3     C7     1.3136(6)  .         ? 
O3     C8     1.4464(5)  .         ? 
O2     C7     1.2193(5)  .         ? 
C3     C2     1.4056(6)  .         ? 
C1     C7     1.4959(6)  .         ? 
C1     C2     1.4186(6)  .         ? 
C8     H8A    1.0765(8)  .         ? 
C8     H8C    1.0765(9)  .         ? 
C8     H8B    1.0768(14)  .         ? 

loop_
_geom_angle_atom_site_label_1        
_geom_angle_atom_site_label_2        
_geom_angle_atom_site_label_3        
_geom_angle                          
_geom_angle_site_symmetry_1          
_geom_angle_site_symmetry_2          
_geom_angle_site_symmetry_3          
_geom_angle_publ_flag                
C2    O1    H1         108.3(4)   .      .  .       ? 
C7    O3    C8        115.35(3)   .      .  .       ? 
CL1   C3    C2        114.91(3)   .      .  .       ? 
C7    C1    C2        116.57(3)   .      .  .       ? 
O1    C2    C3        116.71(3)   .      .  .       ? 
O1    C2    C1        123.35(3)   .      .  .       ? 
C3    C2    C1        119.94(3)   .      .  .       ? 
O3    C7    O2        121.44(4)   .      .  .       ? 
O3    C7    C1        116.78(3)   .      .  .       ? 
O2    C7    C1        121.77(4)   .      .  .       ? 
O3    C8    H8A       104.91(5)   .      .  .       ? 
O3    C8    H8C       110.78(6)   .      .  .       ? 
O3    C8    H8B        109.0(3)   .      .  .       ? 
H8A   C8    H8C       110.67(3)   .      .  .       ? 
H8A   C8    H8B      110.74(17)   .      .  .       ? 
H8C   C8    H8B        110.6(2)   .      .  .       ? 

loop_
_geom_torsion_atom_site_label_1      
_geom_torsion_atom_site_label_2      
_geom_torsion_atom_site_label_3      
_geom_torsion_atom_site_label_4      
_geom_torsion_site_symmetry_1        
_geom_torsion_site_symmetry_2        
_geom_torsion_site_symmetry_3        
_geom_torsion_site_symmetry_4        
_geom_torsion                        
_geom_torsion_publ_flag              
CL1   C3    C2    O1     . . . .  0.97(5) ?
CL1   C3    C2    C1     . . . . -179.35(2) ?
O1    C2    C1    C7     . . . .  -0.16(6) ?
H1    O1    C2    C3     . . . .  178.1(4) ?
H1    O1    C2    C1     . . . .  -1.6(9) ?
O3    C7    C1    C2     . . . . -176.80(4) ?
O2    C7    O3    C8     . . . .  3.72(6) ?
O2    C7    C1    C2     . . . .  4.06(7) ?
C3    C2    C1    C7     . . . . -179.82(4) ?
C1    C7    O3    C8     . . . . -175.41(5) ?
C7    O3    C8    H8A    . . . .  174.95(6) ?
C7    O3    C8    H8C    . . . .  -65.60(8) ?
C7    O3    C8    H8B    . . . .  56.3(4) ?

loop_
_geom_hbond_atom_site_label_D        
_geom_hbond_atom_site_label_H        
_geom_hbond_atom_site_label_A        
_geom_hbond_distance_DH              
_geom_hbond_distance_HA              
_geom_hbond_distance_DA              
_geom_hbond_angle_DHA                
_geom_hbond_site_symmetry_A          
### Notice sigmas on distances involving HYDROGEN atoms 
### is generally not recommended.
### this may cause reading errors in checkcif
O1    H1    O2    0.9909(14) 1.644(4) 2.5224(5)  145.2(3)   1       
O1    H1    C7    0.9909(14) 2.281(7) 2.8340(6)  114.1(4)   1       
C8    H8C   O1    1.0765(9) 2.5078(12) 3.3824(5)  137.68(6)   2_567   
O1    H1    O2    0.9909(14) 2.328(6) 3.0424(5)  128.2(4)   2_577   


loop_
_publ_author_name      
_publ_author_address   
' Philip Miguel Kofoed, Anna A. Hoser, Frederik Diness and Anders Oestergaard Madsen'  
; University of Copenhagen, University of Warsaw
;  

_publ_requested_journal          '?' 
_publ_contact_author              'Hoser Anna A.' 
_publ_contact_author_phone        '?' 
_publ_contact_author_fax          '?' 
_publ_contact_author_email        'annahoser@chem.uw.edu.pl' 
_publ_section_title 
;  
 ?  
;  
_publ_section_comment  
;  
 ?  
;  
_publ_section_references 
;  
 ?  
;  
# start Validation Reply Form
_vrf_PLAT430_Y_125K
;
PROBLEM: Short Inter D...A Contact  O2       ..O2       .       2.77 Ang.  
RESPONSE: For both polymorphic forms this short contact occurs.
;
_vrf_PLAT155_Y_125K
;
PROBLEM: The Triclinic Unitcell is NOT Reduced ..........     Please Do !  
RESPONSE: It was refined with the same unit cell as previusly 
reported structure by Dunitz and co-workers
;
# end Validation Reply Form

data_Y_150K  
_database_code_depnum_ccdc_archive 'CCDC 1899976'
_audit_creation_method             'MoPro v16                '    
_chemical_name_systematic            ? 
_chemical_name_common                ? 
_chemical_formula_moiety   'C10 H8 Cl2 O6'
_chemical_formula_sum      'C10 H8 Cl2 O6'
_chemical_formula_weight             295.1
_chemical_absolute_configuration     '.'

_symmetry_cell_setting               triclinic    
_symmetry_space_group_name_H-M       'P -1'
_symmetry_space_group_name_Hall      '-P 1'
_exptl_crystal_colour             'yellow'
_exptl_crystal_colour_lustre      clear
_exptl_crystal_colour_modifier    .
_exptl_crystal_colour_primary     yellow
_exptl_crystal_density_meas       ?
_exptl_crystal_description        block
_exptl_crystal_preparation        'kept at normal conditions'
_exptl_crystal_recrystallization_method 'crystallized from CHCl3?'
_exptl_crystal_size_max           0.1
_exptl_crystal_size_mid           0.05
_exptl_crystal_size_min           0.05
_exptl_absorpt_coefficient_mu  0.615

loop_
_atom_type_symbol                      
_atom_type_description                 
_atom_type_scat_dispersion_real        
_atom_type_scat_dispersion_imag        
_atom_type_scat_source                 
 'C' 'C'    0.0033   0.0016
'Clementi & Roetti 1974. Atomic Data & Nuclear Data Tables. 14, 177'  
 'H' 'H'    0.0000   0.0000
'Clementi & Roetti 1974. Atomic Data & Nuclear Data Tables. 14, 177'  
 'O' 'O'    0.0106   0.0060
'Clementi & Roetti 1974. Atomic Data & Nuclear Data Tables. 14, 177'  
 'Cl' 'Cl'    0.1484   0.1585
'Clementi & Roetti 1974. Atomic Data & Nuclear Data Tables. 14, 177'  

loop_
_symmetry_equiv_pos_as_xyz           
'x, y, z'
'-x, -y, -z'
          
_cell_formula_units_Z                1
_exptl_crystal_density_diffrn       1.804
_exptl_crystal_density_method       'not measured' 
_exptl_crystal_F_000                 150
__computing_data_collection
;
CrysAlisPro, Agilent Technologies,
Version 1.171.37.34 (release 22-05-2014 CrysAlis171 .NET)
(compiled May 22 2014,16:03:01)
;
_computing_cell_refinement
;
CrysAlisPro, Agilent Technologies,
Version 1.171.37.34 (release 22-05-2014 CrysAlis171 .NET)
(compiled May 22 2014,16:03:01)
;
_computing_data_reduction
;
CrysAlisPro, Agilent Technologies,
Version 1.171.37.34 (release 22-05-2014 CrysAlis171 .NET)
(compiled May 22 2014,16:03:01)
;
_cell_length_a                  9.5271(2) 
_cell_length_b                  4.26073(9) 
_cell_length_c                  7.7960(2) 
_cell_angle_alpha               113.185(2) 
_cell_angle_beta                95.505(2) 
_cell_angle_gamma               106.1658(19) 
_cell_volume                    271.722(11) 
_cell_measurement_temperature   150.01(10) 
_cell_measurement_reflns_used   13768
_cell_measurement_theta_min     3.2550
_cell_measurement_theta_max     37.0180
_cell_oxdiff_length_a                  9.5271(2) 
_cell_oxdiff_length_b                  4.26073(9) 
_cell_oxdiff_length_c                  7.7960(2) 
_cell_oxdiff_angle_alpha               113.185(2) 
_cell_oxdiff_angle_beta                95.505(2) 
_cell_oxdiff_angle_gamma               106.1658(19) 
_cell_oxdiff_volume                    271.722(11) 
_cell_oxdiff_measurement_reflns_used   13768
_exptl_absorpt_correction_T_min                   0.88193
_exptl_absorpt_correction_T_max                   1.00000
_exptl_absorpt_correction_type            'multi-scan'
_exptl_absorpt_process_details
;
CrysAlisPro, Agilent Technologies,
Version 1.171.37.34 (release 22-05-2014 CrysAlis171 .NET)
(compiled May 22 2014,16:03:01)
Empirical absorption correction using spherical harmonics,
 implemented in SCALE3 ABSPACK scaling algorithm.
;
_diffrn_ambient_temperature 150.01(10) 
_diffrn_ambient_environment 'N~2~'
_diffrn_source 'SuperNova (Mo) X-ray Source'
_diffrn_radiation_probe 'x-ray'
_diffrn_radiation_type 'Mo K\a'
_diffrn_radiation_wavelength 0.71073
_diffrn_radiation_monochromator 'mirror'
_diffrn_measurement_device 'four-circle diffractometer'
_diffrn_measurement_device_type 'SuperNova, Single source at offset, Eos'
_diffrn_detector 'CCD plate'
_diffrn_detector_type 'Eos'
_diffrn_detector_area_resol_mean 8.0013
_diffrn_reflns_number 21308
_diffrn_reflns_av_R_equivalents 0.0243
_diffrn_reflns_av_sigmaI/netI 0.0317
_diffrn_reflns_limit_h_min -16
_diffrn_reflns_limit_h_max 16
_diffrn_reflns_limit_k_min -7
_diffrn_reflns_limit_k_max 7
_diffrn_reflns_limit_l_min -13
_diffrn_reflns_limit_l_max 13
_diffrn_reflns_theta_min 2.2886
_diffrn_reflns_theta_max 37.3234
_diffrn_orient_matrix_UB_11      -0.0560895000
_diffrn_orient_matrix_UB_12      -0.1735076000
_diffrn_orient_matrix_UB_13      -0.0555196000
_diffrn_orient_matrix_UB_21      -0.0014824000
_diffrn_orient_matrix_UB_22       0.0345565000
_diffrn_orient_matrix_UB_23      -0.0819095000
_diffrn_orient_matrix_UB_31       0.0566106000
_diffrn_orient_matrix_UB_32      -0.0771086000
_diffrn_orient_matrix_UB_33      -0.0237926000
_diffrn_measurement_details
;
#__ type_ start__ end____ width___ exp.time_
  1 omega  -80.00  -21.00   1.0000    5.0000
omega____ theta____ kappa____ phi______ frames
    -       -0.2344  160.0000   60.0000 59

#__ type_ start__ end____ width___ exp.time_
  2 omega    8.00  113.00   1.0000   12.5000
omega____ theta____ kappa____ phi______ frames
    -       40.7903   77.0000  -30.0000 105

#__ type_ start__ end____ width___ exp.time_
  3 omega    8.00  113.00   1.0000   12.5000
omega____ theta____ kappa____ phi______ frames
    -       40.7903   77.0000  -90.0000 105

#__ type_ start__ end____ width___ exp.time_
  4 omega    8.00  113.00   1.0000   12.5000
omega____ theta____ kappa____ phi______ frames
    -       40.7903   77.0000 -150.0000 105

#__ type_ start__ end____ width___ exp.time_
  5 omega   -1.00   27.00   1.0000   12.5000
omega____ theta____ kappa____ phi______ frames
    -       40.7903   93.0000   89.1208 28

#__ type_ start__ end____ width___ exp.time_
  6 omega    2.00  101.00   1.0000   12.5000
omega____ theta____ kappa____ phi______ frames
    -       40.7903 -125.0000  120.0000 99

#__ type_ start__ end____ width___ exp.time_
  7 omega  -30.00   64.00   1.0000   12.5000
omega____ theta____ kappa____ phi______ frames
    -       40.7903  -57.0000  -30.0000 94

#__ type_ start__ end____ width___ exp.time_
  8 omega  -20.00   86.00   1.0000   12.5000
omega____ theta____ kappa____ phi______ frames
    -       40.7903  -99.0000  -60.0000 106

#__ type_ start__ end____ width___ exp.time_
  9 omega    2.00  101.00   1.0000   12.5000
omega____ theta____ kappa____ phi______ frames
    -       40.7903 -125.0000 -180.0000 99

#__ type_ start__ end____ width___ exp.time_
 10 omega    8.00  113.00   1.0000   12.5000
omega____ theta____ kappa____ phi______ frames
    -       40.7903   77.0000 -180.0000 105

#__ type_ start__ end____ width___ exp.time_
 11 omega    8.00  113.00   1.0000   12.5000
omega____ theta____ kappa____ phi______ frames
    -       40.7903   77.0000   30.0000 105

#__ type_ start__ end____ width___ exp.time_
 12 omega  -30.00   64.00   1.0000   12.5000
omega____ theta____ kappa____ phi______ frames
    -       40.7903  -57.0000 -180.0000 94

#__ type_ start__ end____ width___ exp.time_
 13 omega -112.00  -18.00   1.0000   12.5000
omega____ theta____ kappa____ phi______ frames
    -      -41.2591  -57.0000  120.0000 94

#__ type_ start__ end____ width___ exp.time_
 14 omega -112.00  -18.00   1.0000   12.5000
omega____ theta____ kappa____ phi______ frames
    -      -41.2591  -57.0000   60.0000 94

#__ type_ start__ end____ width___ exp.time_
 15 omega  -24.00   70.00   1.0000    5.0000
omega____ theta____ kappa____ phi______ frames
    -       -0.2344   57.0000  -60.0000 94

#__ type_ start__ end____ width___ exp.time_
 16 omega  -34.00  116.00   1.0000   12.5000
omega____ theta____ kappa____ phi______ frames
    -       40.7903    0.0000 -180.0000 150

#__ type_ start__ end____ width___ exp.time_
 17 omega  -33.00   73.00   1.0000   12.5000
omega____ theta____ kappa____ phi______ frames
    -       40.7903  -37.0000  -30.0000 106

#__ type_ start__ end____ width___ exp.time_
 18 omega  -30.00   64.00   1.0000   12.5000
omega____ theta____ kappa____ phi______ frames
    -       40.7903  -57.0000  120.0000 94

#__ type_ start__ end____ width___ exp.time_
 19 omega   -1.00   26.00   1.0000   12.5000
omega____ theta____ kappa____ phi______ frames
    -       40.7903   94.0000  -28.2482 27

#__ type_ start__ end____ width___ exp.time_
 20 omega  -34.00  116.00   1.0000   12.5000
omega____ theta____ kappa____ phi______ frames
    -       40.7903    0.0000 -150.0000 150

#__ type_ start__ end____ width___ exp.time_
 21 omega  -34.00  116.00   1.0000   12.5000
omega____ theta____ kappa____ phi______ frames
    -       40.7903    0.0000 -120.0000 150

#__ type_ start__ end____ width___ exp.time_
 22 omega  -34.00  116.00   1.0000   12.5000
omega____ theta____ kappa____ phi______ frames
    -       40.7903    0.0000  -90.0000 150

#__ type_ start__ end____ width___ exp.time_
 23 omega  -34.00  116.00   1.0000   12.5000
omega____ theta____ kappa____ phi______ frames
    -       40.7903    0.0000  -60.0000 150

#__ type_ start__ end____ width___ exp.time_
 24 omega  -34.00   31.00   1.0000   12.5000
omega____ theta____ kappa____ phi______ frames
    -       40.7903    0.0000  -30.0000 65

#__ type_ start__ end____ width___ exp.time_
 25 omega  -73.00   32.00   1.0000   12.5000
omega____ theta____ kappa____ phi______ frames
    -      -41.2591   37.0000  150.0000 105

;
_diffrn_measurement_method '\w scans'
_symmetry_space_group_name_H-M_alt ''
_reflns_odcompleteness_completeness  99.91
_reflns_odcompleteness_theta  26.32
_reflns_odcompleteness_iscentric  1
_reflns_number_total                  2757
_reflns_number_gt                     2589
_reflns_threshold_expression         >2.0sigma(I)
_computing_structure_refinement      'MoPro (J. Appl. Cryst. 2005, 38, 38-54)'
_computing_molecular_graphics        ? 
_computing_publication_material      ? 
_iucr_refine_instructions_details  
; 
! MoPro v16 06/06/2018 18:30:37 C:\DATA\Miguel_dunitz\Miguel_yellow\Yellow_good
#_res\TAAM_grupa_metyl_poprawione\150\TAAM\mopro\mopro_lsdb13.par
! reflections hkl file : C:\DATA\Miguel_dunitz\Miguel_yellow\Yellow_good_res\TA
#AM_grupa_metyl_poprawione\150\TAAM\mopro\new_sortav.hkl refin. vs. F^2
! atomic table file : C:\Program Files (x86)\MoProSuite\LibMoPro\mopro.tab
! wave functions file : C:\Program Files (x86)\MoProSuite\LibMoPro\WAVEF
! Constraints file : C:\DATA\Miguel_dunitz\Miguel_yellow\Yellow_good_res\TAAM_g
#rupa_metyl_poprawione\150\TAAM\mopro\con_mopro.inp
! Restraints file : C:\DATA\Miguel_dunitz\Miguel_yellow\Yellow_good_res\TAAM_gr
#upa_metyl_poprawione\150\TAAM\mopro\res_mopro.inp
! RF factor = 2.177 % RI factor = 2.449%
! wR2F factor = 2.718 % wR2I factor = 5.174%
! g.o.f.(F**2) = 1.497 Nvar= 98 Nref= 2757 Nfree= 0 0.06<sinT/l< 0.85

! P00 Dip Qua Oct Hex l=5 l=6
! Cl nl = 4 4 4 6 8 8 8
! Cl zeta= 4.259 4.259 4.259 4.259 4.259 4.259 4.259
! O nl = 2 2 2 3 4 4 4
! O zeta= 4.466 4.466 4.466 4.466 4.466 4.466 4.466
! H nl = 1 1 2 2 2 2 2
! H zeta= 2.000 2.000 2.000 2.000 2.000 2.000 2.000
! C nl = 2 2 2 3 4 4 4
! C zeta= 3.176 3.176 3.176 3.176 3.176 3.176 3.176

WSIG 1.00000 ! weighting scheme
 ! SPACE GROUP P ?

CELL 9.5271 4.2607 7.7960 113.1852 95.5052 106.1658 0.71073
ZERR 0.0000 0.0000 0.0000 0.0000 0.0000 0.0000

SYMM 1 P CENTRO
 X , Y, Z

SCALE 1 19.236053

FMULT 1.00000

UOVER 0.00000 0.00000 0.00000 0.00000 0.00000 0.00000 ANI

SOLVT 0.00000 50.00000

EXTIN 0.00000 GAUSSIAN ISOT TYP1 ! G*10^4


DUMMY 2
DUMY 0.00000 0.00000 0.50000 D1 0 ! atom # 14
DUMY -0.14810 -0.19993 0.47971 D2 0 ! atom # 15

KAPPA 11
 0.992000 0.943000 ! # 1 1 MOL CL1 1X Cl
 0.988000 1.184000 ! # 2 1 MOL O1 1X O
 1.177000 1.463000 ! # 3 1 MOL H1 1X H
 0.988000 1.178000 ! # 4 1 MOL O3 1X O
 0.988000 1.159000 ! # 5 1 MOL O2 1X O
 0.997000 0.874000 ! # 6 1 MOL C3 1X C
 0.999000 0.887000 ! # 7 1 MOL C1 1X C
 0.998000 0.864000 ! # 8 1 MOL C2 1X C
 0.995000 0.858000 ! # 9 1 MOL C7 1X C
 1.020000 0.947000 ! # 10 1 MOL C8 1X C
 1.094000 1.156000 ! # 11 1 MOL H8A 3X H


ATOMS 13

ATOM 1 CL1 MOL 1 0.331742 0.474423 0.561687 1.0000 1 Cl
 XY C3 C2 HEX K1 V0 M0 Q0
UANI 0.012062 0.018281 0.020282 0.000474 0.005767 0.001847
 7.23340 0. -.046 0. 0. 0.077 0. 0. -.155 0.
 0. -.011 0. 0. 0. 0.072 0.
 0.009 0. 0. -.015 0. 0. 0. 0.019 0.

ATOM 2 O1 MOL 1 0.137740 0.699348 0.782857 1.0000 1 O
 XY C2 H1 HEX K2 V0 M0 Q0
UANI 0.014947 0.012973 0.017211 0.002401 0.004238 0.001496
 6.11823 0. -.060 -.080 0. 0.089 0. 0. -.026 0.051
 0. -.006 -.015 0. 0. 0.040 -.010
 0.007 0. 0. 0. 0.003 0. 0. 0.012 0.011

ATOM 3 H1 MOL 1 0.066067 0.778342 0.859264 1.0000 1 H
 ZY O1 C2 QUA K3 V0 M0 Q0
UISO 0.022243
 0.74172 0. 0. 0. 0.131 0.059 0. 0. 0. 0.

ATOM 4 O3 MOL 1 -0.302490 0.150475 0.759454 1.0000 1 O
 XY C7 C8 HEX K4 V0 M0 Q0
UANI 0.017259 0.017241 0.024502 0.005240 0.011641 0.003475
 6.16004 0. -.047 -.078 0. 0.063 0. 0. -.021 0.064
 0. 0. -.016 0. 0. 0.041 0.
 0.007 0. 0. 0. 0.004 0. 0. 0.008 0.011

ATOM 5 O2 MOL 1 -0.106250 0.658721 0.887756 1.0000 1 O
 XY C7 O3 HEX K5 V0 M0 Q0
UANI 0.019200 0.018398 0.026986 0.002238 0.011559 -.004755
 6.07874 0. -.098 -.005 0. -.076 0. 0. -.069 -.003
 0. -.005 0. 0. 0. 0.016 0.
 -.006 0. 0. 0.004 0. 0. 0. 0.003 0.

ATOM 6 C3 MOL 1 0.148945 0.199646 0.520428 1.0000 1 C
 XY D1 C2 HEX K6 V0 M0 Q0
UANI 0.011133 0.012245 0.013590 0.003243 0.004199 0.003557
 4.05397 0. 0.117 0. 0. -.139 0. 0. -.140 0.
 0. 0.033 0. 0. 0. -.305 0.
 0.014 0. 0. -.019 0. 0. 0. 0.013 0.

ATOM 7 C1 MOL 1 -0.085011 0.154800 0.628990 1.0000 1 C
 XY D1 D2 HEX K7 V0 M0 Q0
UANI 0.011247 0.011751 0.013277 0.003880 0.004496 0.003473
 3.93099 0. 0.047 0. 0. -.179 0. 0. -.033 0.
 0. 0.026 0. 0. 0. -.289 0.
 0.018 0. 0. -.013 0. 0. 0. 0. 0.

ATOM 8 C2 MOL 1 0.066317 0.356963 0.647715 1.0000 1 C
 XY D1 C3 HEX K8 V0 M0 Q0
UANI 0.011810 0.012040 0.013172 0.003700 0.004187 0.003549
 3.98448 0. 0.119 0. 0. -.190 0. 0. -.106 0.
 0. 0.045 0. 0. 0. -.357 0.
 0.028 0. 0. -.020 0. 0. 0. 0.047 0.015

ATOM 9 C7 MOL 1 -0.164962 0.342183 0.770000 1.0000 1 C
 XY O2 O3 HEX K9 V0 M0 Q0
UANI 0.014083 0.014041 0.014275 0.005576 0.005660 0.003667
 4.03331 0. 0.128 -.054 0. -.301 0. 0. 0.128 0.059
 0. 0. 0. 0. 0. 0.422 -.022
 0.073 0. 0. -.013 0. 0. 0. -.051 0.055

ATOM 10 C8 MOL 1 -0.380711 0.346274 0.887793 1.0000 1 C
 ZX O3 H8A HEX K10 V0 M0 Q0
UANI 0.017658 0.024548 0.023570 0.008925 0.010802 0.004882
 3.52395 0. 0. 0. -.065 -.129 0. 0. 0. 0.
 0.264 0. 0. 0. 0. 0.200 0.
 0.075 0. 0. 0. 0. -.080 0. 0. 0.

ATOM 11 H8A MOL 1 -0.492993 0.155702 0.850282 1.0000 1 H
 ZY C8 O3 QUA K11 V0 M0 Q0
UISO 0.027198
 1.04706 0. 0. 0. 0.185 0.085 0. 0. 0. 0.

ATOM 12 H8B MOL 1 -0.381679 0.577765 0.863652 1.0000 1 H
 ZY C8 O3 QUA K11 V0 M0 Q0
UISO 0.026976
 1.04706 0. 0. 0. 0.185 0.085 0. 0. 0. 0.

ATOM 13 H8C MOL 1 -0.327366 0.431177 1.034618 1.0000 1 H
 ZY C8 O3 QUA K11 V0 M0 Q0
UISO 0.027008
 1.04706 0. 0. 0. 0.185 0.085 0. 0. 0. 0.

ANHAR 0 3 ! number_of_anharmonic_atoms max_order
! 1 ! atom number
! 0.00E+00 0.00E+00 0.00E+00 0.00E+00 0.00E+00 0.00E+00 0.00E+00 0.00E+00
! 0.00E+00 0.00E+00


STOP
; 
_refine_special_details              
;
 Refinement of F^2^ against reflections.
 The threshold expression of F^2^ > 2sigma(F^2^) is
 used for calculating R-factors(gt) and is not
 relevant to the choice of reflections for refinement.
 R-factors based on F^2^ are statistically about twice
 as large as those based on F, and R-factors based on
 ALL data will be even larger.
;
_refine_ls_structure_factor_coef     Fsqd 
_refine_ls_matrix_type                full
_refine_ls_weighting_scheme          sigma
_refine_ls_weighting_details         ?
_atom_sites_solution_primary      direct 
_atom_sites_solution_secondary    difmap 
_atom_sites_solution_hydrogens    difmap 
_refine_ls_hydrogen_treatment    refall
# refall refxyz hetero heteroxyz constr 

_refine_ls_extinction_method        'none'              
_refine_ls_abs_structure_Flack   ? 
_refine_ls_abs_structure_Rogers  ?                   
###  Notice MoPro refines Rogers parameter (Eta f" multiplier)

_refine_ls_number_reflns              2757
_refine_ls_number_parameters            98
_refine_ls_number_restraints            11
# R-factors: R(F)  &  wR2(I) 
_refine_ls_R_factor_all              0.0218
## R_factor_all computed for  I/sigmaI >   0.00
_refine_ls_R_factor_gt               0.0194
_refine_ls_wR_factor_ref             0.0517
_refine_ls_wR_factor_gt              0.0510
_refine_ls_goodness_of_fit_ref       1.425
# GOF(I) computed assuming  all parameters refined:     280
_refine_ls_restrained_S_all          1.604
_refine_ls_shift/su_max             -0.050
_refine_ls_shift/su_mean            -0.001

_diffrn_measured_fraction_theta_max     0.978
_diffrn_reflns_theta_full               36.81
_diffrn_measured_fraction_theta_full    0.995
_refine_diff_density_max                0.438
_refine_diff_density_min                -0.347
_refine_diff_density_rms                0.037
###  to get diff_density_max min & rms : 
###  run MoPro  : WRIT FOUR   to create FOURier file 
### run VMoPro : FOUR  FastFourierTransform  
### to get a 3D grid (Xplor format) on whole unit-cell
###  To get max min rms statistics
###  run VMoPro: GRID STAT   or 
###  open 3D xplor grid with MoProViewer 

_vrf_PLAT927_I
;
PROBLEM: Reported and Calculated  wR2 Differ by .........    -0.0528 Check 
RESPONSE: We applied TAAM refinement instead of IAM, 
thus we obtained slightly different wR2 than the one 
obtained by checkcif with IAM.
;
_vrf_PLAT926_I
;
PROBLEM: Reported and Calculated   R1 Differ by .........    -0.0109 Check
RESPONSE: We applied TAAM refinement instead of IAM, 
thus we obtained slightly different R1 than the one 
obtained by checkcif with IAM.
;
_vrf_PLAT928_I
;
PROBLEM: Reported and Calculated   S value   Differ by .     -1.351 Check 
RESPONSE: We applied TAAM refinement instead of IAM, 
thus we obtained slightly different different S than 
the one obtained by checkcif with IAM.
;
_vrf_PLAT155_ALERT_4_C 
;
PROBLEM: The Triclinic Unitcell is NOT Reduced ..........     Please Do ! 
RESPONSE: Data for this compound were measured earlier by Dunitz at el, 
we want to have the same cell, as it was previously reported.
;
loop_
_atom_site_type_symbol      
_atom_site_label            
_atom_site_fract_x          
_atom_site_fract_y          
_atom_site_fract_z          
_atom_site_U_iso_or_equiv   
_atom_site_adp_type         
_atom_site_occupancy        
_atom_site_calc_flag        
_atom_site_refinement_flags_posn  
_atom_site_refinement_flags_adp  
_atom_site_disorder_assembly
_atom_site_disorder_group   
Cl CL1 0.331742(14) 0.47442(3) 0.561687(17) 0.02008(5) Uani 1 d . . . .
O  O1  0.13774(5)  0.69935(10)  0.78286(5)  0.01731(13) Uani 1  d    . .  . .
H  H1  0.0661(7)  0.778(2)  0.8593(10)  0.0222(3) Uiso 1  d    D .  . .
O  O3 -0.30249(5)  0.15048(11)  0.75945(6)  0.02126(15) Uani 1  d    . .  . .
O  O2 -0.10625(5)  0.65872(12)  0.88776(6)  0.02705(15) Uani 1  d    . .  . .
C  C3  0.14895(5)  0.19965(13)  0.52043(6)  0.01313(15) Uani 1  d    . .  . .
C  C1 -0.08501(5)  0.15480(12)  0.62899(6)  0.01268(15) Uani 1  d    . .  . .
C  C2  0.06632(6)  0.35696(13)  0.64771(7)  0.01302(15) Uani 1  d    . .  . .
C  C7 -0.16496(6)  0.34218(13)  0.77000(7)  0.01466(16) Uani 1  d    . .  . .
C  C8 -0.38071(5)  0.34627(7)  0.88779(3)  0.0230(2) Uani 1  d    . .  . .
H  H8A -0.49299(10)  0.15570(10)  0.85028(5)  0.0272(4) Uiso 1  d    D .  . .
H  H8B -0.3817(5)  0.5778(7)  0.8637(7)  0.0270(4) Uiso 1  d    D .  . .
H  H8C -0.32737(8)  0.4312(3)  1.03462(13)  0.0270(4) Uiso 1  d    D .  . .

loop_ 
_atom_site_aniso_label 
_atom_site_aniso_U_11 
_atom_site_aniso_U_22 
_atom_site_aniso_U_33 
_atom_site_aniso_U_12 
_atom_site_aniso_U_13 
_atom_site_aniso_U_23 
CL1  0.01206(6)  0.01828(6)  0.02028(6)  0.00047(4)  0.00577(4)  0.00185(4)
O1 0.01495(16) 0.01297(14) 0.01721(15) 0.00240(12) 0.00424(12) 0.00150(12)
O3 0.01726(17) 0.01724(17) 0.02450(18) 0.00524(13) 0.01164(14) 0.00347(14)
O2 0.01920(19) 0.01840(17) 0.02699(19) 0.00224(15) 0.01156(16) -0.00475(15)
C3 0.01113(18) 0.01224(17) 0.01359(17) 0.00324(14) 0.00420(14) 0.00356(14)
C1 0.01125(18) 0.01175(17) 0.01328(16) 0.00388(14) 0.00450(14) 0.00347(14)
C2 0.01181(18) 0.01204(17) 0.01317(16) 0.00370(14) 0.00419(14) 0.00355(13)
C7 0.01408(19) 0.01404(18) 0.01427(17) 0.00558(15) 0.00566(15) 0.00367(15)
C8  0.0177(2)  0.0245(2)  0.0236(2)  0.00893(19)  0.01080(19)  0.00488(19)

_geom_special_details                
;                                    
;                                    

loop_
_geom_bond_atom_site_label_1         
_geom_bond_atom_site_label_2         
_geom_bond_distance                  
_geom_bond_site_symmetry_2           
_geom_bond_publ_flag                 
CL1    C3     1.7227(5)  .         ? 
O1     C2     1.3419(6)  .         ? 
O1     H1     0.9912(15)  .         ? 
O3     C7     1.3119(7)  .         ? 
O3     C8     1.4437(6)  .         ? 
O2     C7     1.2170(6)  .         ? 
C3     C2     1.4049(7)  .         ? 
C1     C7     1.4948(7)  .         ? 
C1     C2     1.4181(7)  .         ? 
C8     H8A    1.0763(8)  .         ? 
C8     H8B    1.0767(15)  .         ? 
C8     H8C    1.0767(9)  .         ? 

loop_
_geom_angle_atom_site_label_1        
_geom_angle_atom_site_label_2        
_geom_angle_atom_site_label_3        
_geom_angle                          
_geom_angle_site_symmetry_1          
_geom_angle_site_symmetry_2          
_geom_angle_site_symmetry_3          
_geom_angle_publ_flag                
C2    O1    H1         108.2(5)   .      .  .       ? 
C7    O3    C8        115.53(4)   .      .  .       ? 
CL1   C3    C2        114.91(3)   .      .  .       ? 
C7    C1    C2        116.56(4)   .      .  .       ? 
O1    C2    C3        116.71(4)   .      .  .       ? 
O1    C2    C1        123.36(4)   .      .  .       ? 
C3    C2    C1        119.94(4)   .      .  .       ? 
O3    C7    O2        121.41(4)   .      .  .       ? 
O3    C7    C1        116.83(4)   .      .  .       ? 
O2    C7    C1        121.76(4)   .      .  .       ? 
O3    C8    H8A       105.10(5)   .      .  .       ? 
O3    C8    H8B        109.1(3)   .      .  .       ? 
O3    C8    H8C       110.32(7)   .      .  .       ? 
H8A   C8    H8B      110.74(19)   .      .  .       ? 
H8A   C8    H8C       110.73(4)   .      .  .       ? 
H8B   C8    H8C        110.7(2)   .      .  .       ? 

loop_
_geom_torsion_atom_site_label_1      
_geom_torsion_atom_site_label_2      
_geom_torsion_atom_site_label_3      
_geom_torsion_atom_site_label_4      
_geom_torsion_site_symmetry_1        
_geom_torsion_site_symmetry_2        
_geom_torsion_site_symmetry_3        
_geom_torsion_site_symmetry_4        
_geom_torsion                        
_geom_torsion_publ_flag              
CL1   C3    C2    O1     . . . .  0.86(6) ?
CL1   C3    C2    C1     . . . . -179.31(3) ?
O1    C2    C1    C7     . . . .  -0.12(7) ?
H1    O1    C2    C3     . . . .  178.2(4) ?
H1    O1    C2    C1     . . . .  -1.6(10) ?
O3    C7    C1    C2     . . . . -176.70(5) ?
O2    C7    O3    C8     . . . .  3.61(7) ?
O2    C7    C1    C2     . . . .  4.12(7) ?
C3    C2    C1    C7     . . . . -179.94(5) ?
C1    C7    O3    C8     . . . . -175.57(6) ?
C7    O3    C8    H8A    . . . .  174.89(6) ?
C7    O3    C8    H8B    . . . .  56.1(5) ?
C7    O3    C8    H8C    . . . .  -65.71(9) ?

loop_
_geom_hbond_atom_site_label_D        
_geom_hbond_atom_site_label_H        
_geom_hbond_atom_site_label_A        
_geom_hbond_distance_DH              
_geom_hbond_distance_HA              
_geom_hbond_distance_DA              
_geom_hbond_angle_DHA                
_geom_hbond_site_symmetry_A          
### Notice sigmas on distances involving HYDROGEN atoms 
### is generally not recommended.
### this may cause reading errors in checkcif
O1    H1    O2    0.9912(15) 1.642(5) 2.5208(6)  145.2(3)   1       
O1    H1    C7    0.9912(15) 2.279(8) 2.8325(6)  114.2(4)   1       
C8    H8C   O1    1.0767(9) 2.5074(12) 3.3900(5)  138.52(7)   2_567   
O1    H1    O2    0.9912(15) 2.326(7) 3.0396(6)  128.2(4)   2_577   

loop_
_publ_author_name      
_publ_author_address   
' Philip Miguel Kofoed, Anna A. Hoser, Frederik Diness and Anders Oestergaard Madsen'  
; University of Copenhagen, University of Warsaw
;  

_publ_requested_journal          '?' 
_publ_contact_author              'Hoser Anna A.' 
_publ_contact_author_phone        '?' 
_publ_contact_author_fax          '?' 
_publ_contact_author_email        'annahoser@chem.uw.edu.pl' 
_publ_section_title 
;  
 ?  
;  
_publ_section_comment  
;  
 ?  
;  
_publ_section_references 
;  
 ?  
; 
# start Validation Reply Form
_vrf_PLAT430_Y_150K
;
PROBLEM: Short Inter D...A Contact  O2       ..O2       .       2.77 Ang.  
RESPONSE: For both polymorphic forms this short contact occurs.
; 
_vrf_PLAT155_Y_150K
;
PROBLEM: The Triclinic Unitcell is NOT Reduced ..........     Please Do !  
RESPONSE: It was refined with the same unit cell as previusly 
reported structure by Dunitz and co-workers
;
# end Validation Reply Form

data_Y_175K  
_database_code_depnum_ccdc_archive 'CCDC 1899977'
_audit_creation_method             'MoPro v16                '    
_chemical_name_systematic            ? 
_chemical_name_common                ? 
_chemical_formula_moiety   'C10 H8 Cl2 O6'
_chemical_formula_sum      'C10 H8 Cl2 O6'
_chemical_formula_weight             295.1
_chemical_absolute_configuration     '.'

_symmetry_cell_setting               triclinic    
_symmetry_space_group_name_H-M       'P -1'
_symmetry_space_group_name_Hall      '-P 1'
_exptl_crystal_colour             'yellow'
_exptl_crystal_colour_lustre      clear
_exptl_crystal_colour_modifier    .
_exptl_crystal_colour_primary     yellow
_exptl_crystal_density_meas       ?
_exptl_crystal_description        block
_exptl_crystal_preparation        'kept at normal conditions'
_exptl_crystal_recrystallization_method 'crystallized from CHCl3?'
_exptl_crystal_size_max           0.1
_exptl_crystal_size_mid           0.05
_exptl_crystal_size_min           0.05
_exptl_absorpt_coefficient_mu  0.609

loop_
_atom_type_symbol                      
_atom_type_description                 
_atom_type_scat_dispersion_real        
_atom_type_scat_dispersion_imag        
_atom_type_scat_source                 
 'C' 'C'    0.0033   0.0016
'Clementi & Roetti 1974. Atomic Data & Nuclear Data Tables. 14, 177'  
 'H' 'H'    0.0000   0.0000
'Clementi & Roetti 1974. Atomic Data & Nuclear Data Tables. 14, 177'  
 'O' 'O'    0.0106   0.0060
'Clementi & Roetti 1974. Atomic Data & Nuclear Data Tables. 14, 177'  
 'Cl' 'Cl'    0.1484   0.1585
'Clementi & Roetti 1974. Atomic Data & Nuclear Data Tables. 14, 177'  

_computing_data_collection
;
CrysAlisPro, Agilent Technologies,
Version 1.171.37.34 (release 22-05-2014 CrysAlis171 .NET)
(compiled May 22 2014,16:03:01)
;
_computing_cell_refinement
;
CrysAlisPro, Agilent Technologies,
Version 1.171.37.34 (release 22-05-2014 CrysAlis171 .NET)
(compiled May 22 2014,16:03:01)
;
_computing_data_reduction
;
CrysAlisPro, Agilent Technologies,
Version 1.171.37.34 (release 22-05-2014 CrysAlis171 .NET)
(compiled May 22 2014,16:03:01)
;
loop_
_symmetry_equiv_pos_as_xyz           
'x, y, z'
'-x, -y, -z'
_cell_length_a                  9.5357(3) 
_cell_length_b                  4.26613(13) 
_cell_length_c                  7.8240(3) 
_cell_angle_alpha               113.317(3) 
_cell_angle_beta                95.508(3) 
_cell_angle_gamma               106.125(3) 
_cell_volume                    273.034(16) 
_cell_formula_units_Z           1
_cell_measurement_temperature   175.00(10) 
_cell_measurement_reflns_used   13186
_cell_measurement_theta_min     3.2470
_cell_measurement_theta_max     37.0090
_cell_oxdiff_length_a                  9.5357(3) 
_cell_oxdiff_length_b                  4.26613(13) 
_cell_oxdiff_length_c                  7.8240(3) 
_cell_oxdiff_angle_alpha               113.317(3) 
_cell_oxdiff_angle_beta                95.508(3) 
_cell_oxdiff_angle_gamma               106.125(3) 
_cell_oxdiff_volume                    273.034(15) 
_cell_oxdiff_measurement_reflns_used   13186
_exptl_crystal_density_diffrn       1.795
_exptl_crystal_density_method       'not measured' 
_exptl_crystal_F_000                 150
_exptl_absorpt_correction_T_min                   0.84432
_exptl_absorpt_correction_T_max                   1.00000
_exptl_absorpt_correction_type            'multi-scan'
_exptl_absorpt_process_details
;
CrysAlisPro, Agilent Technologies,
Version 1.171.37.34 (release 22-05-2014 CrysAlis171 .NET)
(compiled May 22 2014,16:03:01)
Empirical absorption correction using spherical harmonics,
 implemented in SCALE3 ABSPACK scaling algorithm.
;
_diffrn_ambient_temperature 175.00(10) 
_diffrn_ambient_environment 'N~2~'
_diffrn_source 'SuperNova (Mo) X-ray Source'
_diffrn_radiation_probe 'x-ray'
_diffrn_radiation_type 'Mo K\a'
_diffrn_radiation_wavelength 0.71073
_diffrn_radiation_monochromator 'mirror'
_diffrn_measurement_device 'four-circle diffractometer'
_diffrn_measurement_device_type 'SuperNova, Single source at offset, Eos'
_diffrn_detector 'CCD plate'
_diffrn_detector_type 'Eos'
_diffrn_detector_area_resol_mean 8.0013
_diffrn_reflns_number 21405
_diffrn_reflns_av_R_equivalents 0.0250
_diffrn_reflns_av_sigmaI/netI 0.0324
_diffrn_reflns_limit_h_min -16
_diffrn_reflns_limit_h_max 16
_diffrn_reflns_limit_k_min -7
_diffrn_reflns_limit_k_max 7
_diffrn_reflns_limit_l_min -13
_diffrn_reflns_limit_l_max 13
_diffrn_reflns_theta_min 2.2864
_diffrn_reflns_theta_max 37.4995
_diffrn_orient_matrix_UB_11      -0.0561847000
_diffrn_orient_matrix_UB_12      -0.1733512000
_diffrn_orient_matrix_UB_13      -0.0551771000
_diffrn_orient_matrix_UB_21      -0.0019012000
_diffrn_orient_matrix_UB_22       0.0341684000
_diffrn_orient_matrix_UB_23      -0.0816931000
_diffrn_orient_matrix_UB_31       0.0563963000
_diffrn_orient_matrix_UB_32      -0.0774644000
_diffrn_orient_matrix_UB_33      -0.0242649000
_diffrn_measurement_details
;
#__ type_ start__ end____ width___ exp.time_
  1 omega  -80.00  -21.00   1.0000    5.0000
omega____ theta____ kappa____ phi______ frames
    -       -0.2344  160.0000   60.0000 59

#__ type_ start__ end____ width___ exp.time_
  2 omega    8.00  113.00   1.0000   12.5000
omega____ theta____ kappa____ phi______ frames
    -       40.7903   77.0000  -30.0000 105

#__ type_ start__ end____ width___ exp.time_
  3 omega    8.00  113.00   1.0000   12.5000
omega____ theta____ kappa____ phi______ frames
    -       40.7903   77.0000  -90.0000 105

#__ type_ start__ end____ width___ exp.time_
  4 omega    8.00  113.00   1.0000   12.5000
omega____ theta____ kappa____ phi______ frames
    -       40.7903   77.0000 -150.0000 105

#__ type_ start__ end____ width___ exp.time_
  5 omega   -1.00   27.00   1.0000   12.5000
omega____ theta____ kappa____ phi______ frames
    -       40.7903   93.0000   89.1208 28

#__ type_ start__ end____ width___ exp.time_
  6 omega    2.00  101.00   1.0000   12.5000
omega____ theta____ kappa____ phi______ frames
    -       40.7903 -125.0000  120.0000 99

#__ type_ start__ end____ width___ exp.time_
  7 omega  -30.00   64.00   1.0000   12.5000
omega____ theta____ kappa____ phi______ frames
    -       40.7903  -57.0000  -30.0000 94

#__ type_ start__ end____ width___ exp.time_
  8 omega  -20.00   86.00   1.0000   12.5000
omega____ theta____ kappa____ phi______ frames
    -       40.7903  -99.0000  -60.0000 106

#__ type_ start__ end____ width___ exp.time_
  9 omega    2.00  101.00   1.0000   12.5000
omega____ theta____ kappa____ phi______ frames
    -       40.7903 -125.0000 -180.0000 99

#__ type_ start__ end____ width___ exp.time_
 10 omega    8.00  113.00   1.0000   12.5000
omega____ theta____ kappa____ phi______ frames
    -       40.7903   77.0000 -180.0000 105

#__ type_ start__ end____ width___ exp.time_
 11 omega    8.00  113.00   1.0000   12.5000
omega____ theta____ kappa____ phi______ frames
    -       40.7903   77.0000   30.0000 105

#__ type_ start__ end____ width___ exp.time_
 12 omega  -30.00   64.00   1.0000   12.5000
omega____ theta____ kappa____ phi______ frames
    -       40.7903  -57.0000 -180.0000 94

#__ type_ start__ end____ width___ exp.time_
 13 omega -112.00  -18.00   1.0000   12.5000
omega____ theta____ kappa____ phi______ frames
    -      -41.2591  -57.0000  120.0000 94

#__ type_ start__ end____ width___ exp.time_
 14 omega -112.00  -18.00   1.0000   12.5000
omega____ theta____ kappa____ phi______ frames
    -      -41.2591  -57.0000   60.0000 94

#__ type_ start__ end____ width___ exp.time_
 15 omega  -24.00   70.00   1.0000    5.0000
omega____ theta____ kappa____ phi______ frames
    -       -0.2344   57.0000  -60.0000 94

#__ type_ start__ end____ width___ exp.time_
 16 omega  -34.00  116.00   1.0000   12.5000
omega____ theta____ kappa____ phi______ frames
    -       40.7903    0.0000 -180.0000 150

#__ type_ start__ end____ width___ exp.time_
 17 omega  -33.00   73.00   1.0000   12.5000
omega____ theta____ kappa____ phi______ frames
    -       40.7903  -37.0000  -30.0000 106

#__ type_ start__ end____ width___ exp.time_
 18 omega  -30.00   64.00   1.0000   12.5000
omega____ theta____ kappa____ phi______ frames
    -       40.7903  -57.0000  120.0000 94

#__ type_ start__ end____ width___ exp.time_
 19 omega   -1.00   26.00   1.0000   12.5000
omega____ theta____ kappa____ phi______ frames
    -       40.7903   94.0000  -28.2482 27

#__ type_ start__ end____ width___ exp.time_
 20 omega  -34.00  116.00   1.0000   12.5000
omega____ theta____ kappa____ phi______ frames
    -       40.7903    0.0000 -150.0000 150

#__ type_ start__ end____ width___ exp.time_
 21 omega  -34.00  116.00   1.0000   12.5000
omega____ theta____ kappa____ phi______ frames
    -       40.7903    0.0000 -120.0000 150

#__ type_ start__ end____ width___ exp.time_
 22 omega  -34.00  116.00   1.0000   12.5000
omega____ theta____ kappa____ phi______ frames
    -       40.7903    0.0000  -90.0000 150

#__ type_ start__ end____ width___ exp.time_
 23 omega  -34.00  116.00   1.0000   12.5000
omega____ theta____ kappa____ phi______ frames
    -       40.7903    0.0000  -60.0000 150

#__ type_ start__ end____ width___ exp.time_
 24 omega  -34.00   31.00   1.0000   12.5000
omega____ theta____ kappa____ phi______ frames
    -       40.7903    0.0000  -30.0000 65

#__ type_ start__ end____ width___ exp.time_
 25 omega  -73.00   32.00   1.0000   12.5000
omega____ theta____ kappa____ phi______ frames
    -      -41.2591   37.0000  150.0000 105

;
_reflns_number_total                  2756
_reflns_number_gt                     2545
_reflns_threshold_expression         >2.0sigma(I)
_diffrn_measurement_method '\w scans'
_symmetry_space_group_name_H-M_alt ''
_reflns_odcompleteness_completeness  99.91
_reflns_odcompleteness_theta  26.32
_reflns_odcompleteness_iscentric  1
_computing_structure_refinement      'MoPro (J. Appl. Cryst. 2005, 38, 38-54)'
_computing_molecular_graphics        ? 
_computing_publication_material      ? 
_iucr_refine_instructions_details  
; 
! MoPro v16 06/06/2018 18:42:49 C:\DATA\Miguel_dunitz\Miguel_yellow\Yellow_good
#_res\TAAM_grupa_metyl_poprawione\175\TAAM\mopro\mopro_lsdb13.par
! reflections hkl file : C:\DATA\Miguel_dunitz\Miguel_yellow\Yellow_good_res\TA
#AM_grupa_metyl_poprawione\175\TAAM\mopro\new_sortav.hkl refin. vs. F^2
! atomic table file : C:\Program Files (x86)\MoProSuite\LibMoPro\mopro.tab
! wave functions file : C:\Program Files (x86)\MoProSuite\LibMoPro\WAVEF
! Constraints file : C:\DATA\Miguel_dunitz\Miguel_yellow\Yellow_good_res\TAAM_g
#rupa_metyl_poprawione\150\TAAM\mopro\con_mopro.inp
! Restraints file : C:\DATA\Miguel_dunitz\Miguel_yellow\Yellow_good_res\TAAM_gr
#upa_metyl_poprawione\150\TAAM\mopro\res_mopro.inp
! RF factor = 2.452 % RI factor = 2.717%
! wR2F factor = 2.921 % wR2I factor = 5.647%
! g.o.f.(F**2) = 1.551 Nvar= 98 Nref= 2756 Nfree= 0 0.06<sinT/l< 0.86

! P00 Dip Qua Oct Hex l=5 l=6
! Cl nl = 4 4 4 6 8 8 8
! Cl zeta= 4.259 4.259 4.259 4.259 4.259 4.259 4.259
! O nl = 2 2 2 3 4 4 4
! O zeta= 4.466 4.466 4.466 4.466 4.466 4.466 4.466
! H nl = 1 1 2 2 2 2 2
! H zeta= 2.000 2.000 2.000 2.000 2.000 2.000 2.000
! C nl = 2 2 2 3 4 4 4
! C zeta= 3.176 3.176 3.176 3.176 3.176 3.176 3.176

WSIG 1.00000 ! weighting scheme
 ! SPACE GROUP P ?

CELL 9.5357 4.2661 7.8240 113.3165 95.5083 106.1245 0.71073
ZERR 0.0000 0.0000 0.0000 0.0000 0.0000 0.0000

SYMM 1 P CENTRO
 X , Y, Z

SCALE 1 19.676041

FMULT 1.00000

UOVER 0.00000 0.00000 0.00000 0.00000 0.00000 0.00000 ANI

SOLVT 0.00000 50.00000

EXTIN 0.00000 GAUSSIAN ISOT TYP1 ! G*10^4


DUMMY 2
DUMY 0.00000 0.00000 0.50000 D1 0 ! atom # 14
DUMY -0.14810 -0.19993 0.47971 D2 0 ! atom # 15

KAPPA 11
 0.992000 0.943000 ! # 1 1 MOL CL1 1X Cl
 0.988000 1.184000 ! # 2 1 MOL O1 1X O
 1.177000 1.463000 ! # 3 1 MOL H1 1X H
 0.988000 1.178000 ! # 4 1 MOL O3 1X O
 0.988000 1.159000 ! # 5 1 MOL O2 1X O
 0.997000 0.874000 ! # 6 1 MOL C3 1X C
 0.999000 0.887000 ! # 7 1 MOL C1 1X C
 0.998000 0.864000 ! # 8 1 MOL C2 1X C
 0.995000 0.858000 ! # 9 1 MOL C7 1X C
 1.020000 0.947000 ! # 10 1 MOL C8 1X C
 1.094000 1.156000 ! # 11 1 MOL H8A 3X H


ATOMS 13

ATOM 1 CL1 MOL 1 0.331514 0.473493 0.562084 1.0000 1 Cl
 XY C3 C2 HEX K1 V0 M0 Q0
UANI 0.014226 0.021394 0.023825 0.000551 0.006932 0.002173
 7.23340 0. -.046 0. 0. 0.077 0. 0. -.155 0.
 0. -.011 0. 0. 0. 0.072 0.
 0.009 0. 0. -.015 0. 0. 0. 0.019 0.

ATOM 2 O1 MOL 1 0.137726 0.699296 0.782991 1.0000 1 O
 XY C2 H1 HEX K2 V0 M0 Q0
UANI 0.017398 0.015223 0.020082 0.002646 0.005181 0.001764
 6.11823 0. -.060 -.080 0. 0.089 0. 0. -.026 0.051
 0. -.006 -.015 0. 0. 0.040 -.010
 0.007 0. 0. 0. 0.003 0. 0. 0.012 0.011

ATOM 3 H1 MOL 1 0.065858 0.778855 0.858559 1.0000 1 H
 ZY O1 C2 QUA K3 V0 M0 Q0
UISO 0.025932
 0.74172 0. 0. 0. 0.131 0.059 0. 0. 0. 0.

ATOM 4 O3 MOL 1 -0.301896 0.151366 0.759241 1.0000 1 O
 XY C7 C8 HEX K4 V0 M0 Q0
UANI 0.020350 0.019908 0.028794 0.006069 0.013720 0.004245
 6.16004 0. -.047 -.078 0. 0.063 0. 0. -.021 0.064
 0. 0. -.016 0. 0. 0.041 0.
 0.007 0. 0. 0. 0.004 0. 0. 0.008 0.011

ATOM 5 O2 MOL 1 -0.106213 0.658960 0.887292 1.0000 1 O
 XY C7 O3 HEX K5 V0 M0 Q0
UANI 0.022791 0.021656 0.032121 0.002552 0.014023 -.005898
 6.07874 0. -.098 -.005 0. -.076 0. 0. -.069 -.003
 0. -.005 0. 0. 0. 0.016 0.
 -.006 0. 0. 0.004 0. 0. 0. 0.003 0.

ATOM 6 C3 MOL 1 0.148809 0.199314 0.520640 1.0000 1 C
 XY D1 C2 HEX K6 V0 M0 Q0
UANI 0.012938 0.013874 0.015685 0.003804 0.004797 0.004069
 4.05397 0. 0.117 0. 0. -.139 0. 0. -.140 0.
 0. 0.033 0. 0. 0. -.305 0.
 0.014 0. 0. -.019 0. 0. 0. 0.013 0.

ATOM 7 C1 MOL 1 -0.084902 0.155232 0.628831 1.0000 1 C
 XY D1 D2 HEX K7 V0 M0 Q0
UANI 0.013296 0.013705 0.015324 0.004842 0.005269 0.004404
 3.93099 0. 0.047 0. 0. -.179 0. 0. -.033 0.
 0. 0.026 0. 0. 0. -.289 0.
 0.018 0. 0. -.013 0. 0. 0. 0. 0.

ATOM 8 C2 MOL 1 0.066361 0.356963 0.647743 1.0000 1 C
 XY D1 C3 HEX K8 V0 M0 Q0
UANI 0.013873 0.013556 0.015264 0.004394 0.004900 0.004286
 3.98448 0. 0.119 0. 0. -.190 0. 0. -.106 0.
 0. 0.045 0. 0. 0. -.357 0.
 0.028 0. 0. -.020 0. 0. 0. 0.047 0.015

ATOM 9 C7 MOL 1 -0.164723 0.342767 0.769805 1.0000 1 C
 XY O2 O3 HEX K9 V0 M0 Q0
UANI 0.016550 0.015934 0.016794 0.006396 0.006834 0.004349
 4.03331 0. 0.128 -.054 0. -.301 0. 0. 0.128 0.059
 0. 0. 0. 0. 0. 0.422 -.022
 0.073 0. 0. -.013 0. 0. 0. -.051 0.055

ATOM 10 C8 MOL 1 -0.380301 0.346042 0.887780 1.0000 1 C
 ZX O3 H8A HEX K10 V0 M0 Q0
UANI 0.020716 0.028684 0.027488 0.010430 0.012807 0.005808
 3.52395 0. 0. 0. -.065 -.129 0. 0. 0. 0.
 0.264 0. 0. 0. 0. 0.200 0.
 0.075 0. 0. 0. 0. -.080 0. 0. 0.

ATOM 11 H8A MOL 1 -0.492654 0.156204 0.849642 1.0000 1 H
 ZY C8 O3 QUA K11 V0 M0 Q0
UISO 0.031989
 1.04706 0. 0. 0. 0.185 0.085 0. 0. 0. 0.

ATOM 12 H8B MOL 1 -0.380719 0.576646 0.862900 1.0000 1 H
 ZY C8 O3 QUA K11 V0 M0 Q0
UISO 0.031779
 1.04706 0. 0. 0. 0.185 0.085 0. 0. 0. 0.

ATOM 13 H8C MOL 1 -0.328366 0.432924 1.034934 1.0000 1 H
 ZY C8 O3 QUA K11 V0 M0 Q0
UISO 0.031767
 1.04706 0. 0. 0. 0.185 0.085 0. 0. 0. 0.

ANHAR 0 3 ! number_of_anharmonic_atoms max_order
! 1 ! atom number
! 0.00E+00 0.00E+00 0.00E+00 0.00E+00 0.00E+00 0.00E+00 0.00E+00 0.00E+00
! 0.00E+00 0.00E+00


STOP
; 
_refine_special_details              
;
 Refinement of F^2^ against reflections.
 The threshold expression of F^2^ > 2sigma(F^2^) is
 used for calculating R-factors(gt) and is not
 relevant to the choice of reflections for refinement.
 R-factors based on F^2^ are statistically about twice
 as large as those based on F, and R-factors based on
 ALL data will be even larger.
;
_refine_ls_structure_factor_coef     Fsqd 
_refine_ls_matrix_type                full
_refine_ls_weighting_scheme          sigma
_refine_ls_weighting_details         ?
_atom_sites_solution_primary      direct 
_atom_sites_solution_secondary    difmap 
_atom_sites_solution_hydrogens    difmap 
_refine_ls_hydrogen_treatment    refall
# refall refxyz hetero heteroxyz constr 

_refine_ls_extinction_method        'none'              
_refine_ls_abs_structure_Flack   ? 
_refine_ls_abs_structure_Rogers  ?                   
###  Notice MoPro refines Rogers parameter (Eta f" multiplier)

_refine_ls_number_reflns              2756
_refine_ls_number_parameters            98
_refine_ls_number_restraints            11
# R-factors: R(F)  &  wR2(I) 
_refine_ls_R_factor_all              0.0245
## R_factor_all computed for  I/sigmaI >   0.00
_refine_ls_R_factor_gt               0.0215
_refine_ls_wR_factor_ref             0.0565
_refine_ls_wR_factor_gt              0.0556
_refine_ls_goodness_of_fit_ref       1.499
# GOF(I) computed assuming  all parameters refined:     280
_refine_ls_restrained_S_all          1.973
_refine_ls_shift/su_max             -0.055
_refine_ls_shift/su_mean            -0.001
_vrf_PLAT927_I
;
PROBLEM: Reported and Calculated  wR2 Differ by .........     -0.0512  Check 
RESPONSE: We applied TAAM refinement instead of IAM, 
thus we obtained slightly different wR2 than the one 
obtained by checkcif with IAM.
;
_vrf_PLAT926_I
;
PROBLEM: Reported and Calculated   R1 Differ by .........    -0.0112 Check
RESPONSE: We applied TAAM refinement instead of IAM, 
thus we obtained slightly different R1 than the one 
obtained by checkcif with IAM.
;
_vrf_PLAT928_I
;
PROBLEM: Reported and Calculated   S value   Differ by .     -1.367 Check 
RESPONSE: We applied TAAM refinement instead of IAM, 
thus we obtained slightly different different S than 
the one obtained by checkcif with IAM.
;
_vrf_PLAT155_ALERT_4_C 
;
PROBLEM: The Triclinic Unitcell is NOT Reduced ..........     Please Do ! 
RESPONSE: Data for this compound were measured earlier by Dunitz at el, 
we want to have the same cell, as it was previously reported.
;
_diffrn_measured_fraction_theta_max     0.967
_diffrn_reflns_theta_full               36.99
_diffrn_measured_fraction_theta_full    0.991
_refine_diff_density_max                0.459
_refine_diff_density_min                -0.410
_refine_diff_density_rms                0.038
###  to get diff_density_max min & rms : 
###  run MoPro  : WRIT FOUR   to create FOURier file 
### run VMoPro : FOUR  FastFourierTransform  
### to get a 3D grid (Xplor format) on whole unit-cell
###  To get max min rms statistics
###  run VMoPro: GRID STAT   or 
###  open 3D xplor grid with MoProViewer 

loop_
_atom_site_type_symbol      
_atom_site_label            
_atom_site_fract_x          
_atom_site_fract_y          
_atom_site_fract_z          
_atom_site_U_iso_or_equiv   
_atom_site_adp_type         
_atom_site_occupancy        
_atom_site_calc_flag        
_atom_site_refinement_flags_posn  
_atom_site_refinement_flags_adp  
_atom_site_disorder_assembly
_atom_site_disorder_group   
Cl CL1 0.331514(15) 0.47349(4) 0.562084(19) 0.02359(6) Uani 1 d . . . .
O  O1  0.13773(5)  0.69930(11)  0.78299(6)  0.02026(14) Uani 1  d    . .  . .
H  H1  0.0659(7)  0.779(2)  0.8586(10)  0.0259(4) Uiso 1  d    D .  . .
O  O3 -0.30190(5)  0.15137(12)  0.75924(7)  0.02484(16) Uani 1  d    . .  . .
O  O2 -0.10621(6)  0.65896(13)  0.88729(7)  0.03221(18) Uani 1  d    . .  . .
C  C3  0.14881(6)  0.19931(13)  0.52064(7)  0.01509(16) Uani 1  d    . .  . .
C  C1 -0.08490(6)  0.15523(13)  0.62883(7)  0.01461(16) Uani 1  d    . .  . .
C  C2  0.06636(6)  0.35696(14)  0.64774(7)  0.01491(16) Uani 1  d    . .  . .
C  C7 -0.16472(6)  0.34277(15)  0.76980(7)  0.01701(17) Uani 1  d    . .  . .
C  C8 -0.38030(5)  0.34604(7)  0.88778(3)  0.0269(2) Uani 1  d    . .  . .
H  H8A -0.49265(10)  0.15620(11)  0.84964(5)  0.0320(5) Uiso 1  d    D .  . .
H  H8B -0.3807(5)  0.5766(7)  0.8629(8)  0.0318(5) Uiso 1  d    D .  . .
H  H8C -0.32837(8)  0.4329(3)  1.03493(14)  0.0318(5) Uiso 1  d    D .  . .

loop_ 
_atom_site_aniso_label 
_atom_site_aniso_U_11 
_atom_site_aniso_U_22 
_atom_site_aniso_U_33 
_atom_site_aniso_U_12 
_atom_site_aniso_U_13 
_atom_site_aniso_U_23 
CL1  0.01423(7)  0.02139(7)  0.02382(7)  0.00055(5)  0.00693(5)  0.00217(5)
O1 0.01740(18) 0.01522(16) 0.02008(17) 0.00265(13) 0.00518(14) 0.00176(13)
O3  0.0204(2)  0.01991(18)  0.0288(2)  0.00607(15)  0.01372(16)  0.00425(16)
O2  0.0228(2)  0.02166(19)  0.0321(2)  0.00255(17)  0.01402(18) -0.00590(17)
C3  0.0129(2)  0.01387(18)  0.01568(19)  0.00380(15)  0.00480(15)  0.00407(15)
C1  0.0133(2)  0.01370(18)  0.01532(18)  0.00484(15)  0.00527(15)  0.00440(15)
C2  0.0139(2)  0.01356(18)  0.01526(18)  0.00439(15)  0.00490(15)  0.00429(15)
C7  0.0166(2)  0.0159(2)  0.01679(19)  0.00640(17)  0.00683(16)  0.00435(16)
C8  0.0207(3)  0.0287(3)  0.0275(3)  0.0104(2)  0.0128(2)  0.0058(2)

_geom_special_details                
;                                    
;                                    

loop_
_geom_bond_atom_site_label_1         
_geom_bond_atom_site_label_2         
_geom_bond_distance                  
_geom_bond_site_symmetry_2           
_geom_bond_publ_flag                 
CL1    C3     1.7228(5)  .         ? 
O1     C2     1.3424(6)  .         ? 
O1     H1     0.9912(15)  .         ? 
O3     C7     1.3104(7)  .         ? 
O3     C8     1.4451(6)  .         ? 
O2     C7     1.2156(7)  .         ? 
C3     C2     1.4049(8)  .         ? 
C1     C7     1.4956(8)  .         ? 
C1     C2     1.4184(7)  .         ? 
C8     H8A    1.0762(9)  .         ? 
C8     H8C    1.0766(10)  .         ? 
C8     H8B    1.0767(15)  .         ? 

loop_
_geom_angle_atom_site_label_1        
_geom_angle_atom_site_label_2        
_geom_angle_atom_site_label_3        
_geom_angle                          
_geom_angle_site_symmetry_1          
_geom_angle_site_symmetry_2          
_geom_angle_site_symmetry_3          
_geom_angle_publ_flag                
C2    O1    H1         108.2(5)   .      .  .       ? 
C7    O3    C8        115.71(4)   .      .  .       ? 
CL1   C3    C2        114.90(3)   .      .  .       ? 
C7    C1    C2        116.58(4)   .      .  .       ? 
O1    C2    C3        116.78(4)   .      .  .       ? 
O1    C2    C1        123.29(4)   .      .  .       ? 
C3    C2    C1        119.93(4)   .      .  .       ? 
O3    C7    O2        121.39(5)   .      .  .       ? 
O3    C7    C1        116.82(4)   .      .  .       ? 
O2    C7    C1        121.79(4)   .      .  .       ? 
O3    C8    H8A       105.28(5)   .      .  .       ? 
O3    C8    H8C       111.37(7)   .      .  .       ? 
O3    C8    H8B        108.3(4)   .      .  .       ? 
H8A   C8    H8C       110.58(4)   .      .  .       ? 
H8A   C8    H8B        110.7(2)   .      .  .       ? 
H8C   C8    H8B        110.5(2)   .      .  .       ? 

loop_
_geom_torsion_atom_site_label_1      
_geom_torsion_atom_site_label_2      
_geom_torsion_atom_site_label_3      
_geom_torsion_atom_site_label_4      
_geom_torsion_site_symmetry_1        
_geom_torsion_site_symmetry_2        
_geom_torsion_site_symmetry_3        
_geom_torsion_site_symmetry_4        
_geom_torsion                        
_geom_torsion_publ_flag              
CL1   C3    C2    O1     . . . .  0.87(7) ?
CL1   C3    C2    C1     . . . . -179.31(3) ?
O1    C2    C1    C7     . . . .  -0.19(7) ?
H1    O1    C2    C3     . . . .  177.8(5) ?
H1    O1    C2    C1     . . . .  -2.(1) ?
O3    C7    C1    C2     . . . . -176.57(5) ?
O2    C7    O3    C8     . . . .  3.38(8) ?
O2    C7    C1    C2     . . . .  4.30(8) ?
C3    C2    C1    C7     . . . . -179.98(5) ?
C1    C7    O3    C8     . . . . -175.75(7) ?
C7    O3    C8    H8A    . . . .  174.52(7) ?
C7    O3    C8    H8C    . . . .  -65.60(10) ?
C7    O3    C8    H8B    . . . .  56.1(5) ?

loop_
_geom_hbond_atom_site_label_D        
_geom_hbond_atom_site_label_H        
_geom_hbond_atom_site_label_A        
_geom_hbond_distance_DH              
_geom_hbond_distance_HA              
_geom_hbond_distance_DA              
_geom_hbond_angle_DHA                
_geom_hbond_site_symmetry_A          
### Notice sigmas on distances involving HYDROGEN atoms 
### is generally not recommended.
### this may cause reading errors in checkcif
O1    H1    O2    0.9912(15) 1.643(5) 2.5218(7)  145.3(3)   1       
O1    H1    C7    0.9912(15) 2.278(8) 2.8327(7)  114.2(5)   1       
C8    H8C   O1    1.0766(10) 2.5220(13) 3.3944(6)  137.48(7)   2_567   
O1    H1    O2    0.9912(15) 2.328(7) 3.0423(6)  128.2(4)   2_577   

loop_
_publ_author_name      
_publ_author_address   
' Philip Miguel Kofoed, Anna A. Hoser, Frederik Diness and Anders Oestergaard Madsen'  
; University of Copenhagen, University of Warsaw
;  

_publ_requested_journal          '?' 
_publ_contact_author              'Hoser Anna A.' 
_publ_contact_author_phone        '?' 
_publ_contact_author_fax          '?' 
_publ_contact_author_email        'annahoser@chem.uw.edu.pl' 
_publ_section_title 
;  
 ?  
;  
_publ_section_comment  
;  
 ?  
;  
_publ_section_references 
;  
 ?  
;  
# start Validation Reply Form
_vrf_PLAT430_Y_175K
;
PROBLEM: Short Inter D...A Contact  O2       ..O2       .       2.77 Ang.  
RESPONSE: For both polymorphic forms this short contact occurs.
;
_vrf_PLAT155_Y_175K
;
PROBLEM: The Triclinic Unitcell is NOT Reduced ..........     Please Do !  
RESPONSE: It was refined with the same unit cell as previusly 
reported structure by Dunitz and co-workers
;
_vrf_PLAT911_Y_175K
;
PROBLEM: Missing FCF Refl Between Thmin & STh/L=    0.600          4 Report
RESPONSE: Transferable Aspherical Atom Model was refined with MoPro program 
that does not take into account any negative intensities
;
# end Validation Reply Form
data_Y_200K  
_database_code_depnum_ccdc_archive 'CCDC 1899978'
_audit_creation_method             'MoPro v16                '    
_chemical_name_systematic            ? 
_chemical_name_common                ? 
_chemical_formula_moiety   'C10 H8 Cl2 O6'
_chemical_formula_sum      'C10 H8 Cl2 O6'
_chemical_formula_weight             295.1
_chemical_absolute_configuration     '.'

_symmetry_cell_setting               triclinic    
_symmetry_space_group_name_H-M       'P -1'
_symmetry_space_group_name_Hall      '-P 1'
_exptl_crystal_colour             'yellow'
_exptl_crystal_colour_lustre      clear
_exptl_crystal_colour_modifier    .
_exptl_crystal_colour_primary     yellow
_exptl_crystal_density_meas       ?
_exptl_crystal_description        block
_exptl_crystal_preparation        'kept at normal conditions'
_exptl_crystal_recrystallization_method 'crystallized from CHCl3?'
_exptl_crystal_size_max           0.1
_exptl_crystal_size_mid           0.05
_exptl_crystal_size_min           0.05
_exptl_absorpt_coefficient_mu  0.605
loop_
_atom_type_symbol                      
_atom_type_description                 
_atom_type_scat_dispersion_real        
_atom_type_scat_dispersion_imag        
_atom_type_scat_source                 
 'C' 'C'    0.0033   0.0016
'Clementi & Roetti 1974. Atomic Data & Nuclear Data Tables. 14, 177'  
 'H' 'H'    0.0000   0.0000
'Clementi & Roetti 1974. Atomic Data & Nuclear Data Tables. 14, 177'  
 'O' 'O'    0.0106   0.0060
'Clementi & Roetti 1974. Atomic Data & Nuclear Data Tables. 14, 177'  
 'Cl' 'Cl'    0.1484   0.1585
'Clementi & Roetti 1974. Atomic Data & Nuclear Data Tables. 14, 177'  
_computing_data_collection
;
CrysAlisPro, Agilent Technologies,
Version 1.171.37.34 (release 22-05-2014 CrysAlis171 .NET)
(compiled May 22 2014,16:03:01)
;
_computing_cell_refinement
;
CrysAlisPro, Agilent Technologies,
Version 1.171.37.34 (release 22-05-2014 CrysAlis171 .NET)
(compiled May 22 2014,16:03:01)
;
_computing_data_reduction
;
CrysAlisPro, Agilent Technologies,
Version 1.171.37.34 (release 22-05-2014 CrysAlis171 .NET)
(compiled May 22 2014,16:03:01)
;
_cell_length_a                  9.5488(2) 
_cell_length_b                  4.27352(11) 
_cell_length_c                  7.8524(3) 
_cell_angle_alpha               113.547(3) 
_cell_angle_beta                95.379(2) 
_cell_angle_gamma               106.125(2) 
_cell_volume                    274.466(13) 
_cell_measurement_temperature   200.00(10) 
_cell_measurement_reflns_used   12445
_cell_measurement_theta_min     3.2440
_cell_measurement_theta_max     37.0490
_cell_oxdiff_length_a                  9.5488(2) 
_cell_oxdiff_length_b                  4.27352(11) 
_cell_oxdiff_length_c                  7.8524(3) 
_cell_oxdiff_angle_alpha               113.547(3) 
_cell_oxdiff_angle_beta                95.379(2) 
_cell_oxdiff_angle_gamma               106.125(2) 
_cell_oxdiff_volume                    274.466(12) 
_cell_oxdiff_measurement_reflns_used   12445
_exptl_absorpt_correction_T_min                   0.83331
_exptl_absorpt_correction_T_max                   1.00000
_exptl_absorpt_correction_type            'multi-scan'
_exptl_absorpt_process_details
;
CrysAlisPro, Agilent Technologies,
Version 1.171.37.34 (release 22-05-2014 CrysAlis171 .NET)
(compiled May 22 2014,16:03:01)
Empirical absorption correction using spherical harmonics,
 implemented in SCALE3 ABSPACK scaling algorithm.
;
_diffrn_ambient_temperature 200.00(10) 
_diffrn_ambient_environment 'N~2~'
_diffrn_source 'SuperNova (Mo) X-ray Source'
_diffrn_radiation_probe 'x-ray'
_diffrn_radiation_type 'Mo K\a'
_diffrn_radiation_wavelength 0.71073
_diffrn_radiation_monochromator 'mirror'
_diffrn_measurement_device 'four-circle diffractometer'
_diffrn_measurement_device_type 'SuperNova, Single source at offset, Eos'
_diffrn_detector 'CCD plate'
_diffrn_detector_type 'Eos'
_diffrn_detector_area_resol_mean 8.0013
_diffrn_reflns_number 21542
_diffrn_reflns_av_R_equivalents 0.0264
_diffrn_reflns_limit_h_min -16
_diffrn_reflns_limit_h_max 16
_diffrn_reflns_limit_k_min -7
_diffrn_reflns_limit_k_max 7
_diffrn_reflns_limit_l_min -13
_diffrn_reflns_limit_l_max 13
_diffrn_reflns_theta_min 2.2827
_diffrn_reflns_theta_max 37.26
_diffrn_orient_matrix_UB_11      -0.0560864000
_diffrn_orient_matrix_UB_12      -0.1735170000
_diffrn_orient_matrix_UB_13      -0.0547982000
_diffrn_orient_matrix_UB_21      -0.0022786000
_diffrn_orient_matrix_UB_22       0.0333593000
_diffrn_orient_matrix_UB_23      -0.0815678000
_diffrn_orient_matrix_UB_31       0.0562986000
_diffrn_orient_matrix_UB_32      -0.0774376000
_diffrn_orient_matrix_UB_33      -0.0246418000
_diffrn_measurement_details
;
#__ type_ start__ end____ width___ exp.time_
  1 omega  -80.00  -21.00   1.0000    5.0000
omega____ theta____ kappa____ phi______ frames
    -       -0.2344  160.0000   60.0000 59

#__ type_ start__ end____ width___ exp.time_
  2 omega    8.00  113.00   1.0000   12.5000
omega____ theta____ kappa____ phi______ frames
    -       40.7903   77.0000  -30.0000 105

#__ type_ start__ end____ width___ exp.time_
  3 omega    8.00  113.00   1.0000   12.5000
omega____ theta____ kappa____ phi______ frames
    -       40.7903   77.0000  -90.0000 105

#__ type_ start__ end____ width___ exp.time_
  4 omega    8.00  113.00   1.0000   12.5000
omega____ theta____ kappa____ phi______ frames
    -       40.7903   77.0000 -150.0000 105

#__ type_ start__ end____ width___ exp.time_
  5 omega   -1.00   27.00   1.0000   12.5000
omega____ theta____ kappa____ phi______ frames
    -       40.7903   93.0000   89.1208 28

#__ type_ start__ end____ width___ exp.time_
  6 omega    2.00  101.00   1.0000   12.5000
omega____ theta____ kappa____ phi______ frames
    -       40.7903 -125.0000  120.0000 99

#__ type_ start__ end____ width___ exp.time_
  7 omega  -30.00   64.00   1.0000   12.5000
omega____ theta____ kappa____ phi______ frames
    -       40.7903  -57.0000  -30.0000 94

#__ type_ start__ end____ width___ exp.time_
  8 omega  -20.00   86.00   1.0000   12.5000
omega____ theta____ kappa____ phi______ frames
    -       40.7903  -99.0000  -60.0000 106

#__ type_ start__ end____ width___ exp.time_
  9 omega    2.00  101.00   1.0000   12.5000
omega____ theta____ kappa____ phi______ frames
    -       40.7903 -125.0000 -180.0000 99

#__ type_ start__ end____ width___ exp.time_
 10 omega    8.00  113.00   1.0000   12.5000
omega____ theta____ kappa____ phi______ frames
    -       40.7903   77.0000 -180.0000 105

#__ type_ start__ end____ width___ exp.time_
 11 omega    8.00  113.00   1.0000   12.5000
omega____ theta____ kappa____ phi______ frames
    -       40.7903   77.0000   30.0000 105

#__ type_ start__ end____ width___ exp.time_
 12 omega  -30.00   64.00   1.0000   12.5000
omega____ theta____ kappa____ phi______ frames
    -       40.7903  -57.0000 -180.0000 94

#__ type_ start__ end____ width___ exp.time_
 13 omega -112.00  -18.00   1.0000   12.5000
omega____ theta____ kappa____ phi______ frames
    -      -41.2591  -57.0000  120.0000 94

#__ type_ start__ end____ width___ exp.time_
 14 omega -112.00  -18.00   1.0000   12.5000
omega____ theta____ kappa____ phi______ frames
    -      -41.2591  -57.0000   60.0000 94

#__ type_ start__ end____ width___ exp.time_
 15 omega  -24.00   70.00   1.0000    5.0000
omega____ theta____ kappa____ phi______ frames
    -       -0.2344   57.0000  -60.0000 94

#__ type_ start__ end____ width___ exp.time_
 16 omega  -34.00  116.00   1.0000   12.5000
omega____ theta____ kappa____ phi______ frames
    -       40.7903    0.0000 -180.0000 150

#__ type_ start__ end____ width___ exp.time_
 17 omega  -33.00   73.00   1.0000   12.5000
omega____ theta____ kappa____ phi______ frames
    -       40.7903  -37.0000  -30.0000 106

#__ type_ start__ end____ width___ exp.time_
 18 omega  -30.00   64.00   1.0000   12.5000
omega____ theta____ kappa____ phi______ frames
    -       40.7903  -57.0000  120.0000 94

#__ type_ start__ end____ width___ exp.time_
 19 omega   -1.00   26.00   1.0000   12.5000
omega____ theta____ kappa____ phi______ frames
    -       40.7903   94.0000  -28.2482 27

#__ type_ start__ end____ width___ exp.time_
 20 omega  -34.00  116.00   1.0000   12.5000
omega____ theta____ kappa____ phi______ frames
    -       40.7903    0.0000 -150.0000 150

#__ type_ start__ end____ width___ exp.time_
 21 omega  -34.00  116.00   1.0000   12.5000
omega____ theta____ kappa____ phi______ frames
    -       40.7903    0.0000 -120.0000 150

#__ type_ start__ end____ width___ exp.time_
 22 omega  -34.00  116.00   1.0000   12.5000
omega____ theta____ kappa____ phi______ frames
    -       40.7903    0.0000  -90.0000 150

#__ type_ start__ end____ width___ exp.time_
 23 omega  -34.00  116.00   1.0000   12.5000
omega____ theta____ kappa____ phi______ frames
    -       40.7903    0.0000  -60.0000 150

#__ type_ start__ end____ width___ exp.time_
 24 omega  -34.00   31.00   1.0000   12.5000
omega____ theta____ kappa____ phi______ frames
    -       40.7903    0.0000  -30.0000 65

#__ type_ start__ end____ width___ exp.time_
 25 omega  -73.00   32.00   1.0000   12.5000
omega____ theta____ kappa____ phi______ frames
    -      -41.2591   37.0000  150.0000 105

;
_diffrn_measurement_method '\w scans'
_symmetry_space_group_name_H-M_alt ''
_reflns_odcompleteness_completeness  100.00
_reflns_odcompleteness_theta  26.32
_reflns_odcompleteness_iscentric  1

loop_
_symmetry_equiv_pos_as_xyz           
'x, y, z'
'-x, -y, -z'
_cell_formula_units_Z                1
_exptl_crystal_density_diffrn       1.786
_exptl_crystal_density_method       ?
_exptl_crystal_F_000                 150
_diffrn_reflns_av_sigmaI/netI        0.03006
_reflns_number_total                  2767
_reflns_number_gt                     2535
_reflns_threshold_expression         >2.0sigma(I)
_computing_structure_refinement      'MoPro (J. Appl. Cryst. 2005, 38, 38-54)'
_iucr_refine_instructions_details  
; 
! MoPro v16 06/06/2018 18:54:07 C:\DATA\Miguel_dunitz\Miguel_yellow\Yellow_good
#_res\TAAM_grupa_metyl_poprawione\200\TAAM\mopro\mopro_lsdb12.par
! reflections hkl file : C:\DATA\Miguel_dunitz\Miguel_yellow\Yellow_good_res\TA
#AM_grupa_metyl_poprawione\200\TAAM\mopro\new_sortav.hkl refin. vs. F^2
! atomic table file : C:\Program Files (x86)\MoProSuite\LibMoPro\mopro.tab
! wave functions file : C:\Program Files (x86)\MoProSuite\LibMoPro\WAVEF
! Constraints file : C:\DATA\Miguel_dunitz\Miguel_yellow\Yellow_good_res\TAAM_g
#rupa_metyl_poprawione\150\TAAM\mopro\con_mopro.inp
! Restraints file : C:\DATA\Miguel_dunitz\Miguel_yellow\Yellow_good_res\TAAM_gr
#upa_metyl_poprawione\150\TAAM\mopro\res_mopro.inp
! RF factor = 2.899 % RI factor = 2.882%
! wR2F factor = 3.321 % wR2I factor = 6.288%
! g.o.f.(F**2) = 1.689 Nvar= 98 Nref= 2767 Nfree= 0 0.06<sinT/l< 0.85

! P00 Dip Qua Oct Hex l=5 l=6
! Cl nl = 4 4 4 6 8 8 8
! Cl zeta= 4.259 4.259 4.259 4.259 4.259 4.259 4.259
! O nl = 2 2 2 3 4 4 4
! O zeta= 4.466 4.466 4.466 4.466 4.466 4.466 4.466
! H nl = 1 1 2 2 2 2 2
! H zeta= 2.000 2.000 2.000 2.000 2.000 2.000 2.000
! C nl = 2 2 2 3 4 4 4
! C zeta= 3.176 3.176 3.176 3.176 3.176 3.176 3.176

WSIG 1.00000 ! weighting scheme
 ! SPACE GROUP P ?

CELL 9.5488 4.2735 7.8524 113.5468 95.3788 106.1246 0.71073
ZERR 0.0000 0.0000 0.0000 0.0000 0.0000 0.0000

SYMM 1 P CENTRO
 X , Y, Z

SCALE 1 9.801084

FMULT 1.00000

UOVER 0.00000 0.00000 0.00000 0.00000 0.00000 0.00000 ANI

SOLVT 0.00000 50.00000

EXTIN 0.00000 GAUSSIAN ISOT TYP1 ! G*10^4


DUMMY 2
DUMY 0.00000 0.00000 0.50000 D1 0 ! atom # 14
DUMY -0.14810 -0.19993 0.47971 D2 0 ! atom # 15

KAPPA 11
 0.992000 0.943000 ! # 1 1 MOL CL1 1X Cl
 0.988000 1.184000 ! # 2 1 MOL O1 1X O
 1.177000 1.463000 ! # 3 1 MOL H1 1X H
 0.988000 1.178000 ! # 4 1 MOL O3 1X O
 0.988000 1.159000 ! # 5 1 MOL O2 1X O
 0.997000 0.874000 ! # 6 1 MOL C3 1X C
 0.999000 0.887000 ! # 7 1 MOL C1 1X C
 0.998000 0.864000 ! # 8 1 MOL C2 1X C
 0.995000 0.858000 ! # 9 1 MOL C7 1X C
 1.020000 0.947000 ! # 10 1 MOL C8 1X C
 1.094000 1.156000 ! # 11 1 MOL H8A 3X H


ATOMS 13

ATOM 1 CL1 MOL 1 0.331265 0.472509 0.562501 1.0000 1 Cl
 XY C3 C2 HEX K1 V0 M0 Q0
UANI 0.016431 0.024604 0.027847 0.000593 0.008180 0.002586
 7.23340 0. -.046 0. 0. 0.077 0. 0. -.155 0.
 0. -.011 0. 0. 0. 0.072 0.
 0.009 0. 0. -.015 0. 0. 0. 0.019 0.

ATOM 2 O1 MOL 1 0.137686 0.699287 0.782967 1.0000 1 O
 XY C2 H1 HEX K2 V0 M0 Q0
UANI 0.020037 0.017130 0.023310 0.002956 0.006198 0.001770
 6.11823 0. -.060 -.080 0. 0.089 0. 0. -.026 0.051
 0. -.006 -.015 0. 0. 0.040 -.010
 0.007 0. 0. 0. 0.003 0. 0. 0.012 0.011

ATOM 3 H1 MOL 1 0.065118 0.776590 0.857787 1.0000 1 H
 ZY O1 C2 QUA K3 V0 M0 Q0
UISO 0.029757
 0.74172 0. 0. 0. 0.131 0.059 0. 0. 0. 0.

ATOM 4 O3 MOL 1 -0.301275 0.152469 0.759197 1.0000 1 O
 XY C7 C8 HEX K4 V0 M0 Q0
UANI 0.023793 0.023071 0.033540 0.007258 0.016315 0.004900
 6.16004 0. -.047 -.078 0. 0.063 0. 0. -.021 0.064
 0. 0. -.016 0. 0. 0.041 0.
 0.007 0. 0. 0. 0.004 0. 0. 0.008 0.011

ATOM 5 O2 MOL 1 -0.106143 0.659295 0.886873 1.0000 1 O
 XY C7 O3 HEX K5 V0 M0 Q0
UANI 0.026449 0.024783 0.037805 0.002783 0.016552 -.006902
 6.07874 0. -.098 -.005 0. -.076 0. 0. -.069 -.003
 0. -.005 0. 0. 0. 0.016 0.
 -.006 0. 0. 0.004 0. 0. 0. 0.003 0.

ATOM 6 C3 MOL 1 0.148717 0.198914 0.520760 1.0000 1 C
 XY D1 C2 HEX K6 V0 M0 Q0
UANI 0.014902 0.015850 0.018304 0.004460 0.005847 0.005079
 4.05397 0. 0.117 0. 0. -.139 0. 0. -.140 0.
 0. 0.033 0. 0. 0. -.305 0.
 0.014 0. 0. -.019 0. 0. 0. 0.013 0.

ATOM 7 C1 MOL 1 -0.084799 0.155688 0.628580 1.0000 1 C
 XY D1 D2 HEX K7 V0 M0 Q0
UANI 0.015234 0.015659 0.017594 0.005759 0.006149 0.005347
 3.93099 0. 0.047 0. 0. -.179 0. 0. -.033 0.
 0. 0.026 0. 0. 0. -.289 0.
 0.018 0. 0. -.013 0. 0. 0. 0. 0.

ATOM 8 C2 MOL 1 0.066275 0.356795 0.647670 1.0000 1 C
 XY D1 C3 HEX K8 V0 M0 Q0
UANI 0.015816 0.015357 0.017599 0.004944 0.005769 0.005153
 3.98448 0. 0.119 0. 0. -.190 0. 0. -.106 0.
 0. 0.045 0. 0. 0. -.357 0.
 0.028 0. 0. -.020 0. 0. 0. 0.047 0.015

ATOM 9 C7 MOL 1 -0.164412 0.343488 0.769636 1.0000 1 C
 XY O2 O3 HEX K9 V0 M0 Q0
UANI 0.019020 0.018579 0.019150 0.007607 0.008016 0.004962
 4.03331 0. 0.128 -.054 0. -.301 0. 0. 0.128 0.059
 0. 0. 0. 0. 0. 0.422 -.022
 0.073 0. 0. -.013 0. 0. 0. -.051 0.055

ATOM 10 C8 MOL 1 -0.379663 0.345990 0.887703 1.0000 1 C
 ZX O3 H8A HEX K10 V0 M0 Q0
UANI 0.023911 0.032567 0.032479 0.011982 0.015240 0.006804
 3.52395 0. 0. 0. -.065 -.129 0. 0. 0. 0.
 0.264 0. 0. 0. 0. 0.200 0.
 0.075 0. 0. 0. 0. -.080 0. 0. 0.

ATOM 11 H8A MOL 1 -0.492405 0.159986 0.851226 1.0000 1 H
 ZY C8 O3 QUA K11 V0 M0 Q0
UISO 0.037144
 1.04706 0. 0. 0. 0.185 0.085 0. 0. 0. 0.

ATOM 12 H8B MOL 1 -0.380687 0.575674 0.862877 1.0000 1 H
 ZY C8 O3 QUA K11 V0 M0 Q0
UISO 0.036778
 1.04706 0. 0. 0. 0.185 0.085 0. 0. 0. 0.

ATOM 13 H8C MOL 1 -0.329650 0.437591 1.035613 1.0000 1 H
 ZY C8 O3 QUA K11 V0 M0 Q0
UISO 0.036934
 1.04706 0. 0. 0. 0.185 0.085 0. 0. 0. 0.

ANHAR 0 3 ! number_of_anharmonic_atoms max_order
! 1 ! atom number
! 0.00E+00 0.00E+00 0.00E+00 0.00E+00 0.00E+00 0.00E+00 0.00E+00 0.00E+00
! 0.00E+00 0.00E+00


STOP
; 
_refine_special_details              
;
 Refinement of F^2^ against reflections.
 The threshold expression of F^2^ > 2sigma(F^2^) is
 used for calculating R-factors(gt) and is not
 relevant to the choice of reflections for refinement.
 R-factors based on F^2^ are statistically about twice
 as large as those based on F, and R-factors based on
 ALL data will be even larger.
;
_refine_ls_structure_factor_coef     Fsqd 
_refine_ls_matrix_type                full
_refine_ls_weighting_scheme          sigma
_refine_ls_weighting_details         ?
_atom_sites_solution_primary      direct 
_atom_sites_solution_secondary    difmap 
_atom_sites_solution_hydrogens    difmap 
_refine_ls_hydrogen_treatment    refall
# refall refxyz hetero heteroxyz constr 

_refine_ls_extinction_method        'none'              
_refine_ls_abs_structure_Flack   ? 
_refine_ls_abs_structure_Rogers  ?                   
###  Notice MoPro refines Rogers parameter (Eta f" multiplier)

_refine_ls_number_reflns              2767
_refine_ls_number_parameters            98
_refine_ls_number_restraints            11
# R-factors: R(F)  &  wR2(I) 
_refine_ls_R_factor_all              0.0290
## R_factor_all computed for  I/sigmaI >   0.00
_refine_ls_R_factor_gt               0.0249
_refine_ls_wR_factor_ref             0.0629
_refine_ls_wR_factor_gt              0.0618
_vrf_PLAT927_I
;
PROBLEM: Reported and Calculated  wR2 Differ by .........    -0.0528 Check 
RESPONSE: We applied TAAM refinement instead of IAM, 
thus we obtained slightly different wR2 than the one 
obtained by checkcif with IAM.
;
_vrf_PLAT926_I
;
PROBLEM: Reported and Calculated   R1 Differ by .........    -0.0109 Check
RESPONSE: We applied TAAM refinement instead of IAM, 
thus we obtained slightly different R1 than the one 
obtained by checkcif with IAM.
;
_vrf_PLAT928_I
;
PROBLEM: Reported and Calculated   S value   Differ by .     -1.351 Check 
RESPONSE: We applied TAAM refinement instead of IAM, 
thus we obtained slightly different different S than 
the one obtained by checkcif with IAM.
;
_vrf_PLAT155_ALERT_4_C 
;
PROBLEM: The Triclinic Unitcell is NOT Reduced ..........     Please Do ! 
RESPONSE: Data for this compound were measured earlier by Dunitz at el, 
we want to have the same cell, as it was previously reported.
;

_refine_ls_goodness_of_fit_ref       1.598
# GOF(I) computed assuming  all parameters refined:     280
_refine_ls_restrained_S_all          2.115
_refine_ls_shift/su_max             -0.050
_refine_ls_shift/su_mean            -0.001

_diffrn_measured_fraction_theta_max     0.979
_diffrn_reflns_theta_full               36.81
_diffrn_measured_fraction_theta_full    0.996
_refine_diff_density_max                0.525
_refine_diff_density_min                -0.466
_refine_diff_density_rms                0.042
###  to get diff_density_max min & rms : 
###  run MoPro  : WRIT FOUR   to create FOURier file 
### run VMoPro : FOUR  FastFourierTransform  
### to get a 3D grid (Xplor format) on whole unit-cell
###  To get max min rms statistics
###  run VMoPro: GRID STAT   or 
###  open 3D xplor grid with MoProViewer 

loop_
_atom_site_type_symbol      
_atom_site_label            
_atom_site_fract_x          
_atom_site_fract_y          
_atom_site_fract_z          
_atom_site_U_iso_or_equiv   
_atom_site_adp_type         
_atom_site_occupancy        
_atom_site_calc_flag        
_atom_site_refinement_flags_posn  
_atom_site_refinement_flags_adp  
_atom_site_disorder_assembly
_atom_site_disorder_group   
Cl CL1  0.331265(18)  0.47251(4)  0.56250(2)  0.02738(7) Uani 1  d    . .  . .
O  O1  0.13769(6)  0.69929(12)  0.78297(7)  0.02338(17) Uani 1  d    . .  . .
H  H1  0.0651(8)  0.777(3)  0.8578(12)  0.0298(5) Uiso 1  d    D .  . .
O  O3 -0.30127(6)  0.15247(14)  0.75920(8)  0.0289(2) Uani 1  d    . .  . .
O  O2 -0.10614(7)  0.65930(15)  0.88687(8)  0.0376(2) Uani 1  d    . .  . .
C  C3  0.14872(7)  0.19891(15)  0.52076(8)  0.01727(19) Uani 1  d    . .  . .
C  C1 -0.08480(7)  0.15569(15)  0.62858(8)  0.01660(19) Uani 1  d    . .  . .
C  C2  0.06628(7)  0.35679(16)  0.64767(8)  0.01697(18) Uani 1  d    . .  . .
C  C7 -0.16441(7)  0.34349(17)  0.76964(9)  0.0196(2) Uani 1  d    . .  . .
C  C8 -0.37966(6)  0.34599(8)  0.88770(4)  0.0311(3) Uani 1  d    . .  . .
H  H8A -0.49240(11)  0.15999(12)  0.85123(5)  0.0371(6) Uiso 1  d    D .  . .
H  H8B -0.3807(5)  0.5757(8)  0.8629(9)  0.0368(6) Uiso 1  d    D .  . .
H  H8C -0.32965(9)  0.4376(3)  1.03561(15)  0.0369(6) Uiso 1  d    D .  . .

loop_ 
_atom_site_aniso_label 
_atom_site_aniso_U_11 
_atom_site_aniso_U_22 
_atom_site_aniso_U_33 
_atom_site_aniso_U_12 
_atom_site_aniso_U_13 
_atom_site_aniso_U_23 
CL1  0.01643(8)  0.02460(8)  0.02785(8)  0.00059(5)  0.00818(6)  0.00259(6)
O1  0.0200(2)  0.01713(19)  0.02331(19)  0.00296(16)  0.00620(16)  0.00177(15)
O3  0.0238(2)  0.0231(2)  0.0335(2)  0.00726(18)  0.0163(2)  0.00490(19)
O2  0.0264(3)  0.0248(2)  0.0378(3)  0.0028(2)  0.0166(2) -0.0069(2)
C3  0.0149(2)  0.0158(2)  0.0183(2)  0.00446(18)  0.00585(18)  0.00508(18)
C1  0.0152(2)  0.0157(2)  0.0176(2)  0.00576(18)  0.00615(18)  0.00535(17)
C2  0.0158(2)  0.0154(2)  0.0176(2)  0.00494(17)  0.00577(18)  0.00515(17)
C7  0.0190(3)  0.0186(2)  0.0191(2)  0.0076(2)  0.00802(19)  0.00496(19)
C8  0.0239(3)  0.0326(3)  0.0325(3)  0.0120(3)  0.0152(3)  0.0068(3)

_geom_special_details                
;                                    
;                                    

loop_
_geom_bond_atom_site_label_1         
_geom_bond_atom_site_label_2         
_geom_bond_distance                  
_geom_bond_site_symmetry_2           
_geom_bond_publ_flag                 
CL1    C3     1.7227(6)  .         ? 
O1     C2     1.3429(7)  .         ? 
O1     H1     0.9914(17)  .         ? 
O3     C7     1.3095(8)  .         ? 
O3     C8     1.4426(7)  .         ? 
O2     C7     1.2135(8)  .         ? 
C3     C2     1.4046(9)  .         ? 
C1     C7     1.4951(9)  .         ? 
C1     C2     1.4177(8)  .         ? 
C8     H8A    1.0760(10)  .         ? 
C8     H8C    1.0767(10)  .         ? 
C8     H8B    1.0768(17)  .         ? 

loop_
_geom_angle_atom_site_label_1        
_geom_angle_atom_site_label_2        
_geom_angle_atom_site_label_3        
_geom_angle                          
_geom_angle_site_symmetry_1          
_geom_angle_site_symmetry_2          
_geom_angle_site_symmetry_3          
_geom_angle_publ_flag                
C2    O1    H1         107.6(6)   .      .  .       ? 
C7    O3    C8        115.89(5)   .      .  .       ? 
CL1   C3    C2        114.94(4)   .      .  .       ? 
C7    C1    C2        116.58(5)   .      .  .       ? 
O1    C2    C3        116.69(5)   .      .  .       ? 
O1    C2    C1        123.33(5)   .      .  .       ? 
C3    C2    C1        119.98(5)   .      .  .       ? 
O3    C7    O2        121.35(5)   .      .  .       ? 
O3    C7    C1        116.84(5)   .      .  .       ? 
O2    C7    C1        121.81(5)   .      .  .       ? 
O3    C8    H8A       106.40(6)   .      .  .       ? 
O3    C8    H8C       112.91(8)   .      .  .       ? 
O3    C8    H8B        108.2(4)   .      .  .       ? 
H8A   C8    H8C       109.77(4)   .      .  .       ? 
H8A   C8    H8B        109.8(2)   .      .  .       ? 
H8C   C8    H8B        109.7(3)   .      .  .       ? 

loop_
_geom_torsion_atom_site_label_1      
_geom_torsion_atom_site_label_2      
_geom_torsion_atom_site_label_3      
_geom_torsion_atom_site_label_4      
_geom_torsion_site_symmetry_1        
_geom_torsion_site_symmetry_2        
_geom_torsion_site_symmetry_3        
_geom_torsion_site_symmetry_4        
_geom_torsion                        
_geom_torsion_publ_flag              
CL1   C3    C2    O1     . . . .  0.92(8) ?
CL1   C3    C2    C1     . . . . -179.30(3) ?
O1    C2    C1    C7     . . . .  -0.33(8) ?
H1    O1    C2    C3     . . . .  177.9(6) ?
H1    O1    C2    C1     . . . .  -2.(1) ?
O3    C7    C1    C2     . . . . -176.41(6) ?
O2    C7    O3    C8     . . . .  3.22(9) ?
O2    C7    C1    C2     . . . .  4.53(9) ?
C3    C2    C1    C7     . . . .  179.90(6) ?
C1    C7    O3    C8     . . . . -175.85(8) ?
C7    O3    C8    H8A    . . . .  174.36(7) ?
C7    O3    C8    H8C    . . . .  -65.17(11) ?
C7    O3    C8    H8B    . . . .  56.5(6) ?

loop_
_geom_hbond_atom_site_label_D        
_geom_hbond_atom_site_label_H        
_geom_hbond_atom_site_label_A        
_geom_hbond_distance_DH              
_geom_hbond_distance_HA              
_geom_hbond_distance_DA              
_geom_hbond_angle_DHA                
_geom_hbond_site_symmetry_A          
### Notice sigmas on distances involving HYDROGEN atoms 
### is generally not recommended.
### this may cause reading errors in checkcif
O1    H1    O2    0.9914(17) 1.638(6) 2.5224(8)  146.1(3)   1       
O1    H1    C7    0.9914(17) 2.269(9) 2.8327(8)  114.9(5)   1       
C8    H8C   O1    1.0767(10) 2.5502(15) 3.4047(6)  135.69(8)   2_567   
O1    H1    O2    0.9914(17) 2.335(8) 3.0418(7)  127.5(5)   2_577   

loop_
_publ_author_name      
_publ_author_address   
' Philip Miguel Kofoed, Anna A. Hoser, Frederik Diness and Anders Oestergaard Madsen'  
; University of Copenhagen, University of Warsaw
;  

_publ_requested_journal          '?' 
_publ_contact_author              'Hoser Anna A.' 
_publ_contact_author_phone        '?' 
_publ_contact_author_fax          '?' 
_publ_contact_author_email        'annahoser@chem.uw.edu.pl' 
_publ_section_title 
;  
 ?  
;  
_publ_section_comment  
;  
 ?  
;  
_publ_section_references 
;  
 ?  
;  
# start Validation Reply Form
_vrf_PLAT430_Y_200K
;
PROBLEM: Short Inter D...A Contact  O2       ..O2       .       2.77 Ang.  
RESPONSE: For both polymorphic forms this short contact occurs.
;
_vrf_PLAT155_Y_200K
;
PROBLEM: The Triclinic Unitcell is NOT Reduced ..........     Please Do !  
RESPONSE: It was refined with the same unit cell as previusly 
reported structure by Dunitz and co-workers
;
# end Validation Reply Form

data_Y_5K  
_database_code_depnum_ccdc_archive 'CCDC 1899979'
_audit_creation_method             'MoPro v15.10   rev. 1113 '    
_chemical_name_systematic            ? 
_chemical_name_common                ? 
_chemical_formula_moiety   'C10 H8 Cl2 O6'
_chemical_formula_sum      'C10 H8 Cl2 O6'
_chemical_formula_weight             295.06
_chemical_absolute_configuration     '-'

_symmetry_cell_setting               triclinic    
_symmetry_space_group_name_H-M       'P -1'
_space_group_name_Hall               '-P 1'

loop_
_atom_type_symbol                      
_atom_type_description                 
_atom_type_scat_dispersion_real        
_atom_type_scat_dispersion_imag        
_atom_type_scat_source                 
 'C' 'C'    0.0033   0.0016
'Clementi & Roetti 1974. Atomic Data & Nuclear Data Tables. 14, 177'  
 'H' 'H'    0.0000   0.0000
'Clementi & Roetti 1974. Atomic Data & Nuclear Data Tables. 14, 177'  
 'O' 'O'    0.0106   0.0060
'Clementi & Roetti 1974. Atomic Data & Nuclear Data Tables. 14, 177'  
 'Cl' 'Cl'    0.1484   0.1585
'Clementi & Roetti 1974. Atomic Data & Nuclear Data Tables. 14, 177'  

loop_
_symmetry_equiv_pos_as_xyz           
'x, y, z'
'-x, -y, -z'
_cell_length_a                 9.5100(10)         
_cell_length_b                 4.2473(4)          
_cell_length_c                 7.7107(8)          
_cell_angle_alpha              112.420(5)         
_cell_angle_beta               95.810(5)          
_cell_angle_gamma              106.1630(5)        
_cell_volume                   268.88(5)                       
_cell_formula_units_Z                1
_cell_measurement_reflns_used        2500
_cell_measurement_temperature     5
_cell_measurement_theta_max       37.953
_cell_measurement_theta_min       2.292
_shelx_estimated_absorpt_T_max    ?
_shelx_estimated_absorpt_T_min    ?
_exptl_absorpt_coefficient_mu     0.621
_exptl_crystal_F_000              150
_exptl_crystal_description        block
_exptl_crystal_size_max           0.1
_exptl_crystal_size_mid           0.05
_exptl_crystal_size_min           0.05
_exptl_absorpt_correction_T_max   0.7475
_exptl_absorpt_correction_T_min   0.6435
_exptl_absorpt_correction_type    multi-scan
_exptl_absorpt_process_details
;
 SADABS-2014/4 (Bruker,2014/4) was used for absorption correction. wR2(int) was
 0.1387 before and 0.0587 after correction. The Ratio of minimum to maximum
 transmission is 0.8609. The \l/2 correction factor is 0.00150.
;
_diffrn_ambient_temperature          5  
_diffrn_radiation_wavelength        0.71073
_diffrn_radiation_type              MoK\a 
_diffrn_radiation_source          'fine-focus sealed tube' 
_diffrn_radiation_monochromator      ? 
_diffrn_measurement_device_type      'Bruker APEX-II CCD' 
_diffrn_reflns_Laue_measured_fraction_full 0.981
_diffrn_reflns_Laue_measured_fraction_max 0.956
_diffrn_reflns_point_group_measured_fraction_full 0.981
_diffrn_reflns_point_group_measured_fraction_max 0.956
_diffrn_measurement_method        '\f and \w scans' 
_diffrn_reflns_number                8746 
_diffrn_reflns_av_R_equivalents      0.0387
_diffrn_reflns_av_sigmaI/netI        0.04533
_diffrn_reflns_limit_h_min         -16
_diffrn_reflns_limit_h_max          16
_diffrn_reflns_limit_k_min          -7
_diffrn_reflns_limit_k_max           6
_diffrn_reflns_limit_l_min           0
_diffrn_reflns_limit_l_max          13
_diffrn_reflns_theta_min            0.00
_diffrn_reflns_theta_max           37.74
_reflns_number_total                  2583
_reflns_number_gt                     2362
_reflns_threshold_expression         >2.0sigma(I)
_computing_data_collection           ? 
_computing_cell_refinement           ? 
_computing_data_reduction            ? 
_computing_structure_solution        ? 
_computing_structure_refinement      'MoPro (J. Appl. Cryst. 2005, 38, 38-54)'
_computing_molecular_graphics        ? 
_computing_publication_material      ? 
_iucr_refine_instructions_details  
; 
! MoPro v15.10 rev. 1113 20/01/2019 15:10:46 C:\Users\Maura\Dropbox\yellow\cons
#trained_methyl\mopro_lsdb42.par
! reflections hkl file : C:\Users\Maura\Dropbox\yellow\constrained_methyl\sorta
#v_new.hkl refin. vs. F^2
! atomic table file : C:\MoProSuite\LibMoPro\mopro.tab
! wave functions file : C:\MoProSuite\LibMoPro\WAVEF
! Constraints file : C:\Users\Maura\Dropbox\yellow\constrained_methyl\con_mopro
#.inp
! Restraints file : C:\Users\Maura\Dropbox\yellow\constrained_methyl\res_mopro.
#inp
! RF factor = 4.244 % RI factor = 5.989%
! wR2F factor = 4.929 % wR2I factor = 12.186%
! g.o.f.(F**2) = 2.075 Nvar= 98 Nref= 2583 Nfree= 0 0.06<sinT/l< 0.86

! P00 Dip Qua Oct Hex l=5 l=6
! Cl nl = 4 4 4 6 8 8 8
! Cl zeta= 4.259 4.259 4.259 4.259 4.259 4.259 4.259
! O nl = 2 2 2 3 4 4 4
! O zeta= 4.466 4.466 4.466 4.466 4.466 4.466 4.466
! H nl = 1 1 2 2 2 2 2
! H zeta= 2.000 2.000 2.000 2.000 2.000 2.000 2.000
! C nl = 2 2 2 3 4 4 4
! C zeta= 3.176 3.176 3.176 3.176 3.176 3.176 3.176

WSIG 1.00000 ! weighting scheme
 ! SPACE GROUP P ?

CELL 9.5100 4.2473 7.7107 112.4200 95.8100 106.1630 0.71073
ZERR 0.0010 0.0004 0.0008 0.0050 0.0050 0.0005

SYMM 1 P CENTRO
 X , Y, Z

SCALE 1 0.525520

FMULT 1.00000

UOVER 0.00000 0.00000 0.00000 0.00000 0.00000 0.00000 ANI

SOLVT 0.00000 50.00000

EXTIN 0.00000 GAUSSIAN ISOT TYP1 ! G*10^4


DUMMY 4
DUMY -0.93423 -0.14374 0.14770 D1 0 ! atom # 14
DUMY -1.00000 -0.50000 0.00000 D2 0 ! atom # 15
DUMY -0.93423 -0.14374 0.14770 D3 0 ! atom # 16
DUMY -1.14913 -0.70112 -0.01998 D4 0 ! atom # 17

KAPPA 11
 0.992000 0.943000 ! # 1 1 MOL CL1 1X Cl
 0.988000 1.178000 ! # 2 1 MOL O3 1X O
 0.988000 1.184000 ! # 3 1 MOL O1 1X O
 1.177000 1.463000 ! # 4 1 MOL H1 1X H
 0.988000 1.159000 ! # 5 1 MOL O2 1X O
 1.020000 0.947000 ! # 6 1 MOL C8 1X C
 1.094000 1.156000 ! # 7 1 MOL H8A 3X H
 0.995000 0.858000 ! # 8 1 MOL C7 1X C
 0.999000 0.887000 ! # 9 1 MOL C1 1X C
 0.997000 0.874000 ! # 10 1 MOL C3 1X C
 0.998000 0.864000 ! # 11 1 MOL C2 1X C


ATOMS 13

ATOM 1 CL1 MOL 1 -0.667632 0.477702 0.560129 1.0000 1 Cl
 XY C3 D1 HEX K1 V0 M0 Q0
UANI 0.005003 0.006558 0.006945 0.001558 0.001965 0.001394
 7.23340 0. -.046 0. 0. 0.077 0. 0. -.155 0.
 0. -.011 0. 0. 0. 0.072 0.
 0.009 0. 0. -.015 0. 0. 0. 0.019 0.

ATOM 2 O3 MOL 1 -0.695710 -0.147563 0.240013 1.0000 1 O
 XY C7 C8 HEX K2 V0 M0 Q0
UANI 0.006767 0.005141 0.010702 0.002223 0.003991 0.002187
 6.16004 0. -.047 -.078 0. 0.063 0. 0. -.021 0.064
 0. 0. -.016 0. 0. 0.041 0.
 0.007 0. 0. 0. 0.004 0. 0. 0.008 0.011

ATOM 3 O1 MOL 1 -1.137702 -0.699192 0.217401 1.0000 1 O
 XY C2 H1 HEX K3 V0 M0 Q0
UANI 0.006943 0.006256 0.007962 0.002578 0.002211 0.001636
 6.11823 0. -.060 -.080 0. 0.089 0. 0. -.026 0.051
 0. -.006 -.015 0. 0. 0.040 -.010
 0.007 0. 0. 0. 0.003 0. 0. 0.012 0.011

ATOM 4 H1 MOL 1 -1.068933 -0.765576 0.132621 1.0000 1 H
 ZY O1 C2 QUA K4 V0 M0 Q0
UISO 0.010575
 0.74172 0. 0. 0. 0.131 0.059 0. 0. 0. 0.

ATOM 5 O2 MOL 1 -0.893503 -0.658476 0.110501 1.0000 1 O
 XY C7 O3 HEX K5 V0 M0 Q0
UANI 0.008251 0.006480 0.009478 0.002052 0.004305 -.000268
 6.07874 0. -.098 -.005 0. -.076 0. 0. -.069 -.003
 0. -.005 0. 0. 0. 0.016 0.
 -.006 0. 0. 0.004 0. 0. 0. 0.003 0.

ATOM 6 C8 MOL 1 -0.616968 -0.344518 0.112200 1.0000 1 C
 ZX O3 H8B HEX K6 V0 M0 Q0
UANI 0.009108 0.010639 0.009639 0.005862 0.004867 0.003556
 3.52395 0. 0. 0. -.065 -.129 0. 0. 0. 0.
 0.264 0. 0. 0. 0. 0.200 0.
 0.075 0. 0. 0. 0. -.080 0. 0. 0.

ATOM 7 H8A MOL 1 -0.501021 -0.175202 0.146081 1.0000 1 H
 ZY C8 O3 QUA K7 V0 M0 Q0
UISO 0.011795
 1.04706 0. 0. 0. 0.185 0.085 0. 0. 0. 0.

ATOM 8 H8B MOL 1 -0.623693 -0.580707 0.136938 1.0000 1 H
 ZY C8 O3 QUA K7 V0 M0 Q0
UISO 0.011813
 1.04706 0. 0. 0. 0.185 0.085 0. 0. 0. 0.

ATOM 9 H8C MOL 1 -0.668384 -0.426163 -0.036320 1.0000 1 H
 ZY C8 O3 QUA K7 V0 M0 Q0
UISO 0.011834
 1.04706 0. 0. 0. 0.185 0.085 0. 0. 0. 0.

ATOM 10 C7 MOL 1 -0.834532 -0.341231 0.229199 1.0000 1 C
 XY O2 O3 HEX K8 V0 M0 Q0
UANI 0.006361 0.004024 0.005361 0.002021 0.001116 0.001006
 4.03331 0. 0.128 -.054 0. -.301 0. 0. 0.128 0.059
 0. 0. 0. 0. 0. 0.422 -.022
 0.073 0. 0. -.013 0. 0. 0. -.051 0.055

ATOM 11 C1 MOL 1 -0.914507 -0.152774 0.370643 1.0000 1 C
 XY D2 C3 HEX K9 V0 M0 Q0
UANI 0.008257 0.006520 0.005124 0.004232 0.002385 0.002238
 3.93099 0. 0.047 0. 0. -.179 0. 0. -.033 0.
 0. 0.026 0. 0. 0. -.289 0.
 0.018 0. 0. -.013 0. 0. 0. 0. 0.

ATOM 12 C3 MOL 1 -0.851002 0.200990 0.519866 1.0000 1 C
 XY D2 D3 HEX K10 V0 M0 Q0
UANI 0.005307 0.006996 0.006740 0.002348 0.001750 0.003803
 4.05397 0. 0.117 0. 0. -.139 0. 0. -.140 0.
 0. 0.033 0. 0. 0. -.305 0.
 0.014 0. 0. -.019 0. 0. 0. 0.013 0.

ATOM 13 C2 MOL 1 -1.065709 -0.355496 0.352981 1.0000 1 C
 XY D2 D4 HEX K11 V0 M0 Q0
UANI 0.004531 0.006538 0.004957 0.001933 0.000741 0.001267
 3.98448 0. 0.119 0. 0. -.190 0. 0. -.106 0.
 0. 0.045 0. 0. 0. -.357 0.
 0.028 0. 0. -.020 0. 0. 0. 0.047 0.015

ANHAR 0 3 ! number_of_anharmonic_atoms max_order
! 1 ! atom number
! 0.00E+00 0.00E+00 0.00E+00 0.00E+00 0.00E+00 0.00E+00 0.00E+00 0.00E+00
! 0.00E+00 0.00E+00


STOP
; 
_refine_special_details              
;
 Refinement of F^2^ against reflections.
 The threshold expression of F^2^ > 2sigma(F^2^) is
 used for calculating R-factors(gt) and is not
 relevant to the choice of reflections for refinement.
 R-factors based on F^2^ are statistically about twice
 as large as those based on F, and R-factors based on
 ALL data will be even larger.
;
_refine_ls_structure_factor_coef     Fsqd 
_refine_ls_matrix_type                full
_refine_ls_weighting_scheme          sigma
_refine_ls_weighting_details         ?
_atom_sites_solution_primary      direct 
_atom_sites_solution_secondary    difmap 
_atom_sites_solution_hydrogens    difmap 
_refine_ls_hydrogen_treatment    refall
# refall refxyz hetero heteroxyz constr 

_refine_ls_extinction_method        'none'              
_refine_ls_abs_structure_Flack   ? 
_refine_ls_abs_structure_Rogers  ?                   
###  Notice MoPro refines Rogers parameter (Eta f" multiplier)

_refine_ls_number_reflns              2583
_refine_ls_number_parameters            98
_refine_ls_number_restraints            11
# R-factors: R(F)  &  wR2(I) 
_refine_ls_R_factor_all              0.0424
## R_factor_all computed for  I/sigmaI >   0.00
_refine_ls_R_factor_gt               0.0376
_refine_ls_wR_factor_ref             0.1219
_refine_ls_wR_factor_gt              0.1148
_refine_ls_goodness_of_fit_ref       2.566
# GOF(I) computed assuming  all parameters refined:     280
_refine_ls_restrained_S_all          0.419
_refine_ls_shift/su_max             -0.023
_refine_ls_shift/su_mean             0.000

_diffrn_measured_fraction_theta_max     0.911
_diffrn_reflns_theta_full               25.30
_diffrn_measured_fraction_theta_full    0.969
_refine_diff_density_max                ?
_refine_diff_density_min                ?
_refine_diff_density_rms                ?
###  to get diff_density_max min & rms : 
###  run MoPro  : WRIT FOUR   to create FOURier file 
### run VMoPro : FOUR  FastFourierTransform  
### to get a 3D grid (Xplor format) on whole unit-cell
###  To get max min rms statistics
###  run VMoPro: GRID STAT   or 
###  open 3D xplor grid with MoProViewer 

loop_
_atom_site_type_symbol      
_atom_site_label            
_atom_site_fract_x          
_atom_site_fract_y          
_atom_site_fract_z          
_atom_site_U_iso_or_equiv   
_atom_site_adp_type         
_atom_site_occupancy        
_atom_site_calc_flag        
_atom_site_refinement_flags_posn  
_atom_site_refinement_flags_adp  
_atom_site_disorder_assembly
_atom_site_disorder_group   
Cl CL1 -0.66763(3)  0.47770(6)  0.56013(3)  0.00671(11) Uani 1  d    . .  . .
O  O3 -0.69571(9) -0.1476(2)  0.24001(11)  0.0077(3) Uani 1  d    . .  . .
O  O1 -1.13770(9) -0.6992(2)  0.21740(10)  0.0074(3) Uani 1  d    . .  . .
H  H1 -1.0689(11) -0.766(4)  0.1326(14)  0.0106(2) Uiso 1  d    D .  . .
O  O2 -0.89350(9) -0.6585(2)  0.11050(10)  0.0092(3) Uani 1  d    . .  . .
C  C8 -0.61697(8) -0.34452(10)  0.11220(5)  0.0093(4) Uani 1  d    . .  . .
H  H8A -0.50102(15) -0.17520(15)  0.14608(7)  0.0118(2) Uiso 1  d    D .  . .
H  H8B -0.6237(6) -0.5807(11)  0.1369(11)  0.0118(2) Uiso 1  d    D .  . .
H  H8C -0.66838(10) -0.4262(5) -0.03632(19)  0.0118(2) Uiso 1  d    D .  . .
C  C7 -0.83453(12) -0.3412(3)  0.22920(13)  0.0055(3) Uani 1  d    . .  . .
C  C1 -0.91451(11) -0.1528(3)  0.37064(13)  0.0063(4) Uani 1  d    . .  . .
C  C3 -0.85100(12)  0.2010(3)  0.51987(13)  0.0060(4) Uani 1  d    . .  . .
C  C2 -1.06571(12) -0.3555(3)  0.35298(14)  0.0058(3) Uani 1  d    . .  . .

loop_ 
_atom_site_aniso_label 
_atom_site_aniso_U_11 
_atom_site_aniso_U_22 
_atom_site_aniso_U_33 
_atom_site_aniso_U_12 
_atom_site_aniso_U_13 
_atom_site_aniso_U_23 
CL1  0.00500(13)  0.00656(12)  0.00694(11)  0.00156(9)  0.00197(8)  0.00139(8)
O3  0.0068(3)  0.0051(3)  0.0107(3)  0.0022(3)  0.0040(3)  0.0022(3)
O1  0.0069(3)  0.0063(3)  0.0080(3)  0.0026(3)  0.0022(3)  0.0016(3)
O2  0.0083(4)  0.0065(3)  0.0095(3)  0.0021(3)  0.0043(3) -0.0003(3)
C8  0.0091(5)  0.0106(5)  0.0096(4)  0.0059(4)  0.0049(4)  0.0036(4)
C7  0.0064(4)  0.0040(4)  0.0054(4)  0.0020(3)  0.0011(3)  0.0010(3)
C1  0.0083(4)  0.0065(4)  0.0051(4)  0.0042(4)  0.0024(3)  0.0022(3)
C3  0.0053(4)  0.0070(4)  0.0067(4)  0.0023(4)  0.0017(3)  0.0038(3)
C2  0.0045(4)  0.0065(4)  0.0050(3)  0.0019(3)  0.0007(3)  0.0013(3)

_geom_special_details                
;                                    
;                                    

loop_
_geom_bond_atom_site_label_1         
_geom_bond_atom_site_label_2         
_geom_bond_distance                  
_geom_bond_site_symmetry_2           
_geom_bond_publ_flag                 
CL1    C3     1.7291(11)  .         ? 
O3     C7     1.3219(13)  .         ? 
O3     C8     1.4495(10)  .         ? 
O1     C2     1.3517(13)  .         ? 
O1     H1     0.992(2)  .         ? 
O2     C7     1.2257(13)  .         ? 
C8     H8A    1.0762(13)  .         ? 
C8     H8B    1.077(2)  .         ? 
C8     H8C    1.0771(13)  .         ? 
C7     C1     1.4999(13)  .         ? 
C1     C3     1.4077(15)  .         ? 
C1     C2     1.4174(15)  .         ? 

loop_
_geom_angle_atom_site_label_1        
_geom_angle_atom_site_label_2        
_geom_angle_atom_site_label_3        
_geom_angle                          
_geom_angle_site_symmetry_1          
_geom_angle_site_symmetry_2          
_geom_angle_site_symmetry_3          
_geom_angle_publ_flag                
C7    O3    C8        115.19(7)   .      .  .       ? 
C2    O1    H1         107.7(8)   .      .  .       ? 
O3    C8    H8A       109.37(8)   .      .  .       ? 
O3    C8    H8B        107.2(5)   .      .  .       ? 
O3    C8    H8C      110.76(10)   .      .  .       ? 
H8A   C8    H8B        109.8(3)   .      .  .       ? 
H8A   C8    H8C       109.87(6)   .      .  .       ? 
H8B   C8    H8C        109.8(3)   .      .  .       ? 
O3    C7    O2        121.41(8)   .      .  .       ? 
O3    C7    C1        116.41(8)   .      .  .       ? 
O2    C7    C1        122.18(8)   .      .  .       ? 
C3    C1    C7        125.55(8)   .      .  .       ? 
C3    C1    C2        118.14(8)   .      .  .       ? 
C7    C1    C2        116.30(8)   .      .  .       ? 
CL1   C3    C1        123.22(7)   .      .  .       ? 
O1    C2    C1        123.40(8)   .      .  .       ? 

loop_
_geom_torsion_atom_site_label_1      
_geom_torsion_atom_site_label_2      
_geom_torsion_atom_site_label_3      
_geom_torsion_atom_site_label_4      
_geom_torsion_site_symmetry_1        
_geom_torsion_site_symmetry_2        
_geom_torsion_site_symmetry_3        
_geom_torsion_site_symmetry_4        
_geom_torsion                        
_geom_torsion_publ_flag              
CL1   C3    C1    C7     . . . .  0.92(11) ?
CL1   C3    C1    C2     . . . .  179.37(5) ?
O3    C7    C1    C3     . . . .  -4.34(13) ?
O3    C7    C1    C2     . . . .  177.18(8) ?
O1    C2    C1    C3     . . . . -178.96(14) ?
O1    C2    C1    C7     . . . .  -0.36(13) ?
H1    O1    C2    C1     . . . .  -4.(2) ?
O2    C7    O3    C8     . . . .  -4.17(13) ?
O2    C7    C1    C3     . . . .  175.11(9) ?
O2    C7    C1    C2     . . . .  -3.37(14) ?
C8    O3    C7    C1     . . . .  175.29(11) ?
H8A   C8    O3    C7     . . . . -171.94(7) ?
H8B   C8    O3    C7     . . . .  -52.9(7) ?
H8C   C8    O3    C7     . . . .  66.82(15) ?

loop_
_geom_hbond_atom_site_label_D        
_geom_hbond_atom_site_label_H        
_geom_hbond_atom_site_label_A        
_geom_hbond_distance_DH              
_geom_hbond_distance_HA              
_geom_hbond_distance_DA              
_geom_hbond_angle_DHA                
_geom_hbond_site_symmetry_A          
### Notice sigmas on distances involving HYDROGEN atoms 
### is generally not recommended.
### this may cause reading errors in checkcif
O1    H1    O2    0.992(2) 2.346(12) 3.0438(12)  126.6(7)   2_335   
C8    H8C   O1    1.0771(13) 2.4952(19) 3.3671(10)  137.31(10)  2_345   
O1    H1    O2    0.992(2) 1.647(8) 2.5249(11)  145.1(5)   1_555   
O1    H1    C7    0.992(2) 2.275(13) 2.8343(14)  114.6(8)   1_555   

loop_
_publ_author_name      
_publ_author_address   
,'?'  
; ? 
;  

_publ_requested_journal          '?' 
_publ_contact_author                ? 
_publ_contact_author_phone        '?' 
_publ_contact_author_fax          '?' 
_publ_contact_author_email        '?' 
_publ_section_title 
;  
 ?  
;  
_publ_section_comment  
;  
 ?  
;  
_publ_section_references 
;  
 ?  
;  
# start Validation Reply Form
_vrf_PLAT430_Y_5K
;
PROBLEM: Short Inter D...A Contact  O2       ..O2       .       2.77 Ang.  
RESPONSE: For both polymorphic forms this short contact occurs.
;
_vrf_PLAT934_Y_5K
;
PROBLEM: Number of (Iobs-Icalc)/SigmaW > 10 Outliers ....         10 Check 
RESPONSE: The helium measurement are challenging and some reflection intensities
 are disturbed by icing of the sample.
;
_vrf_CELLK01_Y_5K
;
PROBLEM: Check that the cell measurement temperature is in Kelvin.
RESPONSE: It is in 5k.
;
_vrf_PLAT029_Y_5K
;
PROBLEM: _diffrn_measured_fraction_theta_full value Low .      0.969 Why?  
RESPONSE: The helium measurement are challenging and some reflection 
were not collected properly.
;
_vrf_PLAT155_Y_5K
;
PROBLEM: The Triclinic Unitcell is NOT Reduced ..........     Please Do !  
RESPONSE: It was refined with the same unit cell as previusly 
reported structure by Dunitz and co-workers
;
_vrf_PLAT911_Y_5K
;
PROBLEM: Missing FCF Refl Between Thmin & STh/L=    0.600         31 Report
RESPONSE: Transferable Aspherical Atom Model was refined with MoPro program 
that does not take into account any negative intensities
;
# end Validation Reply Form
data_Y_RT  
_database_code_depnum_ccdc_archive 'CCDC 1899980'
_audit_creation_method             'MoPro v16                '    
_chemical_name_systematic            ? 
_chemical_name_common                ? 
_chemical_formula_moiety   'C5 H4 Cl O3'
_chemical_formula_sum      'C5 H4 Cl O3'
_chemical_formula_weight             147.531
_chemical_absolute_configuration     '.'

_symmetry_cell_setting               triclinic    
_symmetry_space_group_name_Hall      '-P 1'

loop_
_atom_type_symbol                      
_atom_type_description                 
_atom_type_scat_dispersion_real        
_atom_type_scat_dispersion_imag        
_atom_type_scat_source                 
 'C' 'C'    0.0033   0.0016
'Clementi & Roetti 1974. Atomic Data & Nuclear Data Tables. 14, 177'  
 'H' 'H'    0.0000   0.0000
'Clementi & Roetti 1974. Atomic Data & Nuclear Data Tables. 14, 177'  
 'O' 'O'    0.0106   0.0060
'Clementi & Roetti 1974. Atomic Data & Nuclear Data Tables. 14, 177'  
 'Cl' 'Cl'    0.1484   0.1585
'Clementi & Roetti 1974. Atomic Data & Nuclear Data Tables. 14, 177'  

loop_
_symmetry_equiv_pos_as_xyz           
'x, y, z'
'-x, -y, -z'
_cell_length_a                     9.5911(3)
_cell_length_b                     4.29992(13)
_cell_length_c                     7.9669(3)
_cell_angle_alpha                  114.358(3)
_cell_angle_beta                   94.954(3)
_cell_angle_gamma                  106.143(3)
_cell_volume                       279.824(15)            
_cell_formula_units_Z                2
_cell_measurement_temperature        294.8(9) 
_cell_measurement_reflns_used        8128
_cell_measurement_theta_min     2.3790
_cell_measurement_theta_max     37.7820
_exptl_crystal_colour             'yellow'
_exptl_crystal_colour_lustre      clear
_exptl_crystal_colour_modifier    .
_exptl_crystal_colour_primary     yellow
_exptl_crystal_density_meas       ?
_exptl_crystal_description        block
_exptl_crystal_preparation        'kept at normal conditions'
_exptl_crystal_recrystallization_method 'crystallized from CHCl3?'
_exptl_crystal_size_max           0.1
_exptl_crystal_size_mid           0.05
_exptl_crystal_size_min           0.05
_exptl_crystal_density_diffrn       1.752
_exptl_crystal_density_method       'not measured' 
_exptl_crystal_F_000                 150
_exptl_absorpt_process_details       ?  
_exptl_absorpt_coefficient_mu        ?  
_exptl_absorpt_correction_type       ?  
_exptl_absorpt_correction_T_min      ?  
_exptl_absorpt_correction_T_max      ?  
_exptl_special_details               
;
?
;
_diffrn_ambient_temperature          294.8(9)   
_diffrn_radiation_wavelength        0.71073
_diffrn_radiation_type              MoK\a 
_diffrn_radiation_source          'fine-focus sealed tube' 
_diffrn_radiation_monochromator      ? 
_diffrn_measurement_device_type      'SuperNova, Single source at offset, Eos' 
_diffrn_measurement_method           ? 
_diffrn_detector_area_resol_mean     ? 
_diffrn_standards_number             ? 
_diffrn_standards_interval_count     ? 
_diffrn_standards_interval_time      ? 
_diffrn_standards_decay_%            ? 
_diffrn_reflns_number                21554 
_diffrn_reflns_av_R_equivalents      0.0282 
_diffrn_reflns_av_sigmaI/netI        0.03725
_diffrn_reflns_limit_h_min         -16
_diffrn_reflns_limit_h_max          16
_diffrn_reflns_limit_k_min          -7
_diffrn_reflns_limit_k_max           6
_diffrn_reflns_limit_l_min           0
_diffrn_reflns_limit_l_max          13
_diffrn_reflns_theta_min            2.27
_diffrn_reflns_theta_max           38.71
_reflns_number_total                  3041
_reflns_number_gt                     2510
_reflns_threshold_expression         >2.0sigma(I)
_computing_data_collection           ? 
_computing_cell_refinement           ? 
_computing_data_reduction            ? 
_computing_structure_solution        ? 
_computing_structure_refinement      'MoPro (J. Appl. Cryst. 2005, 38, 38-54)'
_computing_molecular_graphics        ? 
_computing_publication_material      ? 
_iucr_refine_instructions_details  
; 
! MoPro v16 03/07/2018 16:17:49 C:\DATA\Miguel_dunitz\Miguel_yellow\2017_12_12_
#Miguel_y_rt\struct_good_cell\mopro\mopro_lsdb14.par
! reflections hkl file : C:\DATA\Miguel_dunitz\Miguel_yellow\2017_12_12_Miguel_
#y_rt\struct_good_cell\mopro\sortav_new.hkl refin. vs. F^2
! atomic table file : C:\Program Files (x86)\MoProSuite\LibMoPro\mopro.tab
! wave functions file : C:\Program Files (x86)\MoProSuite\LibMoPro\WAVEF
! Constraints file : C:\DATA\Miguel_dunitz\Miguel_yellow\2017_12_12_Miguel_y_rt
#\struct_good_cell\mopro\con_mopro.inp
! Restraints file : C:\DATA\Miguel_dunitz\Miguel_yellow\2017_12_12_Miguel_y_rt\
#struct_good_cell\mopro\res_mopro.inp
! RF factor = 5.208 % RI factor = 4.257%
! wR2F factor = 4.883 % wR2I factor = 9.083%
! g.o.f.(F**2) = 1.974 Nvar= 98 Nref= 3041 Nfree= 0 0.06<sinT/l< 0.88

! P00 Dip Qua Oct Hex l=5 l=6
! Cl nl = 4 4 4 6 8 8 8
! Cl zeta= 4.259 4.259 4.259 4.259 4.259 4.259 4.259
! O nl = 2 2 2 3 4 4 4
! O zeta= 4.466 4.466 4.466 4.466 4.466 4.466 4.466
! H nl = 1 1 2 2 2 2 2
! H zeta= 2.000 2.000 2.000 2.000 2.000 2.000 2.000
! C nl = 2 2 2 3 4 4 4
! C zeta= 3.176 3.176 3.176 3.176 3.176 3.176 3.176

WSIG 1.00000 ! weighting scheme
 ! SPACE GROUP P ?

CELL 9.5911 4.2999 7.9669 114.3580 94.9545 106.1425 0.71073
ZERR 0.0000 0.0000 0.0000 0.0000 0.0000 0.0000

SYMM 1 P CENTRO
 X , Y, Z

SCALE 1 22.650087

FMULT 1.00000

UOVER 0.00000 0.00000 0.00000 0.00000 0.00000 0.00000 ANI

SOLVT 0.00000 50.00000

EXTIN 0.00000 GAUSSIAN ISOT TYP1 ! G*10^4


DUMMY 2
DUMY 0.50000 0.50000 1.00000 D1 0 ! atom # 14
DUMY 0.64792 0.69734 1.02172 D2 0 ! atom # 15

KAPPA 11
 0.992000 0.943000 ! # 1 1 MOL CL1 1X Cl
 0.988000 1.184000 ! # 2 1 MOL O1 1X O
 1.177000 1.463000 ! # 3 1 MOL H1 1X H
 0.998000 0.864000 ! # 4 1 MOL C2 1X C
 0.999000 0.887000 ! # 5 1 MOL C1 1X C
 0.997000 0.874000 ! # 6 1 MOL C3 1X C
 0.995000 0.858000 ! # 7 1 MOL C7 1X C
 0.988000 1.178000 ! # 8 1 MOL O3 1X O
 0.988000 1.159000 ! # 9 1 MOL O2 1X O
 1.020000 0.947000 ! # 10 1 MOL C8 1X C
 1.094000 1.156000 ! # 11 1 MOL H8A 3X H


ATOMS 13

ATOM 1 CL1 MOL 1 0.669798 0.531689 1.436001 1.0000 1 Cl
 XY C3 C2 HEX K1 V0 M0 Q0
UANI 0.026319 0.039459 0.043696 0.000153 0.012437 0.003130
 7.23340 0. -.046 0. 0. 0.077 0. 0. -.155 0.
 0. -.011 0. 0. 0. 0.072 0.
 0.009 0. 0. -.015 0. 0. 0. 0.019 0.

ATOM 2 O1 MOL 1 0.862635 0.301177 1.216871 1.0000 1 O
 XY C2 H1 HEX K2 V0 M0 Q0
UANI 0.031393 0.026600 0.035988 0.003505 0.009193 0.001238
 6.11823 0. -.060 -.080 0. 0.089 0. 0. -.026 0.051
 0. -.006 -.015 0. 0. 0.040 -.010
 0.007 0. 0. 0. 0.003 0. 0. 0.012 0.011

ATOM 3 H1 MOL 1 0.933589 0.221442 1.140110 1.0000 1 H
 ZY O1 C2 QUA K3 V0 M0 Q0
UISO 0.046164
 0.74172 0. 0. 0. 0.131 0.059 0. 0. 0. 0.

ATOM 4 C2 MOL 1 0.933827 0.643017 1.352192 1.0000 1 C
 XY D1 C3 HEX K4 V0 M0 Q0
UANI 0.024734 0.023697 0.026366 0.007184 0.008413 0.006989
 3.98448 0. 0.119 0. 0. -.190 0. 0. -.106 0.
 0. 0.045 0. 0. 0. -.357 0.
 0.028 0. 0. -.020 0. 0. 0. 0.047 0.015

ATOM 5 C1 MOL 1 1.084272 0.842785 1.372275 1.0000 1 C
 XY D1 D2 HEX K5 V0 M0 Q0
UANI 0.023971 0.024038 0.026253 0.008554 0.008815 0.007445
 3.93099 0. 0.047 0. 0. -.179 0. 0. -.033 0.
 0. 0.026 0. 0. 0. -.289 0.
 0.018 0. 0. -.013 0. 0. 0. 0. 0.

ATOM 6 C3 MOL 1 0.851695 0.802689 1.478485 1.0000 1 C
 XY D1 C2 HEX K6 V0 M0 Q0
UANI 0.023597 0.024823 0.026964 0.006991 0.008267 0.007342
 4.05397 0. 0.117 0. 0. -.139 0. 0. -.140 0.
 0. 0.033 0. 0. 0. -.305 0.
 0.014 0. 0. -.019 0. 0. 0. 0.013 0.

ATOM 7 C7 MOL 1 1.163432 0.654185 1.231457 1.0000 1 C
 XY O2 O3 HEX K7 V0 M0 Q0
UANI 0.029935 0.028818 0.029218 0.011265 0.012088 0.006423
 4.03331 0. 0.128 -.054 0. -.301 0. 0. 0.128 0.059
 0. 0. 0. 0. 0. 0.422 -.022
 0.073 0. 0. -.013 0. 0. 0. -.051 0.055

ATOM 8 O3 MOL 1 1.298576 0.843210 1.241119 1.0000 1 O
 XY C7 C8 HEX K8 V0 M0 Q0
UANI 0.037944 0.037395 0.053533 0.011516 0.026020 0.007233
 6.16004 0. -.047 -.078 0. 0.063 0. 0. -.021 0.064
 0. 0. -.016 0. 0. 0.041 0.
 0.007 0. 0. 0. 0.004 0. 0. 0.008 0.011

ATOM 9 O2 MOL 1 1.106364 0.339396 1.115633 1.0000 1 O
 XY C7 O3 HEX K9 V0 M0 Q0
UANI 0.043025 0.039921 0.061841 0.003053 0.027632 -.013489
 6.07874 0. -.098 -.005 0. -.076 0. 0. -.069 -.003
 0. -.005 0. 0. 0. 0.016 0.
 -.006 0. 0. 0.004 0. 0. 0. 0.003 0.

ATOM 10 C8 MOL 1 1.377327 0.653963 1.112609 1.0000 1 C
 ZX O3 H8B HEX K10 V0 M0 Q0
UANI 0.038879 0.051820 0.052218 0.018028 0.024951 0.010747
 3.52395 0. 0. 0. -.065 -.129 0. 0. 0. 0.
 0.264 0. 0. 0. 0. 0.200 0.
 0.075 0. 0. 0. 0. -.080 0. 0. 0.

ATOM 11 H8A MOL 1 1.324551 0.576313 0.969549 1.0000 1 H
 ZY C8 O3 QUA K11 V0 M0 Q0
UISO 0.059742
 1.04706 0. 0. 0. 0.185 0.085 0. 0. 0. 0.

ATOM 12 H8B MOL 1 1.379318 0.420452 1.130717 1.0000 1 H
 ZY C8 O3 QUA K11 V0 M0 Q0
UISO 0.060098
 1.04706 0. 0. 0. 0.185 0.085 0. 0. 0. 0.

ATOM 13 H8C MOL 1 1.487534 0.852486 1.155202 1.0000 1 H
 ZY C8 O3 QUA K11 V0 M0 Q0
UISO 0.061011
 1.04706 0. 0. 0. 0.185 0.085 0. 0. 0. 0.

ANHAR 0 3 ! number_of_anharmonic_atoms max_order
! 1 ! atom number
! 0.00E+00 0.00E+00 0.00E+00 0.00E+00 0.00E+00 0.00E+00 0.00E+00 0.00E+00
! 0.00E+00 0.00E+00


STOP
; 
_refine_special_details              
;
 Refinement of F^2^ against reflections.
 The threshold expression of F^2^ > 2sigma(F^2^) is
 used for calculating R-factors(gt) and is not
 relevant to the choice of reflections for refinement.
 R-factors based on F^2^ are statistically about twice
 as large as those based on F, and R-factors based on
 ALL data will be even larger.
;
_refine_ls_structure_factor_coef     Fsqd 
_refine_ls_matrix_type                full
_refine_ls_weighting_scheme          sigma
_refine_ls_weighting_details         ?
_atom_sites_solution_primary      direct 
_atom_sites_solution_secondary    difmap 
_atom_sites_solution_hydrogens    difmap 
_refine_ls_hydrogen_treatment    refall
# refall refxyz hetero heteroxyz constr 

_refine_ls_extinction_method        'none'              
_refine_ls_abs_structure_Flack   ? 
_refine_ls_abs_structure_Rogers  ?                   
###  Notice MoPro refines Rogers parameter (Eta f" multiplier)

_refine_ls_number_reflns              3041
_refine_ls_number_parameters            98
_refine_ls_number_restraints            11
# R-factors: R(F)  &  wR2(I) 
_refine_ls_R_factor_all              0.0521
## R_factor_all computed for  I/sigmaI >   0.00
_refine_ls_R_factor_gt               0.0404
_refine_ls_wR_factor_ref             0.0908
_refine_ls_wR_factor_gt              0.0884
_refine_ls_goodness_of_fit_ref       1.832
# GOF(I) computed assuming  all parameters refined:     280
_refine_ls_restrained_S_all          2.952
_refine_ls_shift/su_max              0.013
_refine_ls_shift/su_mean             0.000

_diffrn_measured_fraction_theta_max     0.978
_diffrn_reflns_theta_full               38.19
_diffrn_measured_fraction_theta_full    0.996
_refine_diff_density_max                0.72973
_refine_diff_density_min                -0.55312
_refine_diff_density_rms                0.06236
###  to get diff_density_max min & rms : 
###  run MoPro  : WRIT FOUR   to create FOURier file 
### run VMoPro : FOUR  FastFourierTransform  
### to get a 3D grid (Xplor format) on whole unit-cell
###  To get max min rms statistics
###  run VMoPro: GRID STAT   or 
###  open 3D xplor grid with MoProViewer 

loop_
_atom_site_type_symbol      
_atom_site_label            
_atom_site_fract_x          
_atom_site_fract_y          
_atom_site_fract_z          
_atom_site_U_iso_or_equiv   
_atom_site_adp_type         
_atom_site_occupancy        
_atom_site_calc_flag        
_atom_site_refinement_flags_posn  
_atom_site_refinement_flags_adp  
_atom_site_disorder_assembly
_atom_site_disorder_group   
Cl CL1  0.66980(3)  0.53169(7)  1.43600(4)  0.04453(13) Uani 1  d    . .  . .
O  O1  0.86264(8)  0.30118(19)  1.21687(10)  0.0375(3) Uani 1  d    . .  . .
H  H1  0.9336(10)  0.221(4)  1.1401(14)  0.0462(9) Uiso 1  d    D .  . .
C  C2  0.93383(10)  0.6430(2)  1.35219(12)  0.0266(3) Uani 1  d    . .  . .
C  C1  1.08427(10)  0.8428(2)  1.37228(11)  0.0259(3) Uani 1  d    . .  . .
C  C3  0.85170(10)  0.8027(2)  1.47849(12)  0.0269(3) Uani 1  d    . .  . .
C  C7  1.16343(11)  0.6542(3)  1.23146(13)  0.0312(4) Uani 1  d    . .  . .
O  O3  1.29858(10)  0.8432(2)  1.24112(13)  0.0471(3) Uani 1  d    . .  . .
O  O2  1.10636(11)  0.3394(2)  1.11563(14)  0.0631(4) Uani 1  d    . .  . .
C  C8  1.37733(9)  0.65396(8)  1.11261(9)  0.0508(6) Uani 1  d    . .  . .
H H8A 1.32455(15) 0.57631(12) 0.96955(13) 0.0597(11) Uiso 1 d D . . .
H  H8B  1.3793(9)  0.4205(8)  1.1307(10)  0.0601(11) Uiso 1  d    D .  . .
H  H8C  1.4875(3)  0.8525(4)  1.15520(9)  0.0610(11) Uiso 1  d    D .  . .

loop_ 
_atom_site_aniso_label 
_atom_site_aniso_U_11 
_atom_site_aniso_U_22 
_atom_site_aniso_U_33 
_atom_site_aniso_U_12 
_atom_site_aniso_U_13 
_atom_site_aniso_U_23 
CL1 0.02632(13) 0.03946(14) 0.04370(15) 0.00015(10) 0.01244(10) 0.00313(10)
O1  0.0314(4)  0.0266(3)  0.0360(3)  0.0035(3)  0.0092(3)  0.0012(3)
C2  0.0247(4)  0.0237(3)  0.0264(3)  0.0072(3)  0.0084(3)  0.0070(3)
C1  0.0240(4)  0.0240(3)  0.0263(4)  0.0086(3)  0.0088(3)  0.0074(3)
C3  0.0236(4)  0.0248(3)  0.0270(4)  0.0070(3)  0.0083(3)  0.0073(3)
C7  0.0299(4)  0.0288(4)  0.0292(4)  0.0113(3)  0.0121(3)  0.0064(3)
O3  0.0379(4)  0.0374(4)  0.0535(4)  0.0115(3)  0.0260(4)  0.0072(3)
O2  0.0430(5)  0.0399(4)  0.0618(5)  0.0031(4)  0.0276(4) -0.0135(4)
C8  0.0389(6)  0.0518(7)  0.0522(6)  0.0180(5)  0.0250(5)  0.0107(5)

_geom_special_details                
;                                    
;                                    

loop_
_geom_bond_atom_site_label_1         
_geom_bond_atom_site_label_2         
_geom_bond_distance                  
_geom_bond_site_symmetry_2           
_geom_bond_publ_flag                 
CL1    C3     1.7200(9)  .         ? 
O1     C2     1.3404(11)  .         ? 
O1     H1     0.992(2)  .         ? 
C2     C3     1.4043(13)  .         ? 
C2     C1     1.4153(12)  .         ? 
C1     C7     1.4939(12)  .         ? 
C7     O3     1.3008(13)  .         ? 
C7     O2     1.2057(13)  .         ? 
O3     C8     1.4384(10)  .         ? 
C8     H8C    1.0763(19)  .         ? 
C8     H8B    1.077(2)  .         ? 
C8     H8A    1.0767(12)  .         ? 

loop_
_geom_angle_atom_site_label_1        
_geom_angle_atom_site_label_2        
_geom_angle_atom_site_label_3        
_geom_angle                          
_geom_angle_site_symmetry_1          
_geom_angle_site_symmetry_2          
_geom_angle_site_symmetry_3          
_geom_angle_publ_flag                
C2    O1    H1         108.2(7)   .      .  .       ? 
O1    C2    C3        116.72(7)   .      .  .       ? 
O1    C2    C1        123.42(7)   .      .  .       ? 
C3    C2    C1        119.86(7)   .      .  .       ? 
C7    C1    C2        116.51(7)   .      .  .       ? 
CL1   C3    C2        114.97(6)   .      .  .       ? 
O3    C7    O2        121.09(9)   .      .  .       ? 
O3    C7    C1        116.98(7)   .      .  .       ? 
O2    C7    C1        121.91(8)   .      .  .       ? 
C7    O3    C8        116.68(7)   .      .  .       ? 
O3    C8    H8C      103.52(14)   .      .  .       ? 
O3    C8    H8B        109.5(5)   .      .  .       ? 
O3    C8    H8A       109.54(9)   .      .  .       ? 
H8C   C8    H8B        111.3(4)   .      .  .       ? 
H8C   C8    H8A       111.34(8)   .      .  .       ? 
H8B   C8    H8A        111.4(3)   .      .  .       ? 

loop_
_geom_torsion_atom_site_label_1      
_geom_torsion_atom_site_label_2      
_geom_torsion_atom_site_label_3      
_geom_torsion_atom_site_label_4      
_geom_torsion_site_symmetry_1        
_geom_torsion_site_symmetry_2        
_geom_torsion_site_symmetry_3        
_geom_torsion_site_symmetry_4        
_geom_torsion                        
_geom_torsion_publ_flag              
CL1   C3    C2    O1     . . . .  -0.92(11) ?
CL1   C3    C2    C1     . . . .  179.24(5) ?
O1    C2    C1    C7     . . . .  0.55(12) ?
H1    O1    C2    C3     . . . . -178.9(7) ?
H1    O1    C2    C1     . . . .  1.(2) ?
C2    C1    C7    O3     . . . .  175.70(10) ?
C2    C1    C7    O2     . . . .  -5.49(14) ?
C1    C7    O3    C8     . . . .  176.39(11) ?
C3    C2    C1    C7     . . . . -179.61(10) ?
C7    O3    C8    H8C    . . . . -174.49(17) ?
C7    O3    C8    H8B    . . . .  -55.7(9) ?
C7    O3    C8    H8A    . . . .  66.66(17) ?
O2    C7    O3    C8     . . . .  -2.43(13) ?

loop_
_geom_hbond_atom_site_label_D        
_geom_hbond_atom_site_label_H        
_geom_hbond_atom_site_label_A        
_geom_hbond_distance_DH              
_geom_hbond_distance_HA              
_geom_hbond_distance_DA              
_geom_hbond_angle_DHA                
_geom_hbond_site_symmetry_A          
### Notice sigmas on distances involving HYDROGEN atoms 
### is generally not recommended.
### this may cause reading errors in checkcif
O1    H1    C7    0.992(2) 2.275(12) 2.8288(13)  114.1(7)   1       
O1    H1    O2    0.992(2) 1.647(8) 2.5226(12)  144.8(4)   1       
O1    H1    O2    0.992(2) 2.326(10) 3.0439(11)  128.5(6)   2_757   
C8    H8A   O1    1.0767(12) 2.5332(16) 3.4417(12)  141.50(9)   2_767   

loop_
_publ_author_name      
_publ_author_address   
,'?'  
; ? 
;  

_publ_requested_journal          '?' 
_publ_contact_author                ? 
_publ_contact_author_phone        '?' 
_publ_contact_author_fax          '?' 
_publ_contact_author_email        '?' 
_publ_section_title 
;  
 ?  
;  
_publ_section_comment  
;  
 ?  
;  
_publ_section_references 
;  
 ?  
;  
# start Validation Reply Form
_vrf_PLAT430_Y_RT
;
PROBLEM: Short Inter D...A Contact  O2       ..O2       .       2.77 Ang.  
RESPONSE: For both polymorphic forms this short contact occurs.
;
_vrf_PLAT934_Y_RT
;
PROBLEM: Number of (Iobs-Icalc)/SigmaW > 10 Outliers ....         12 Check 
RESPONSE: ...
;
_vrf_PLAT155_Y_RT
;
PROBLEM: The Triclinic Unitcell is NOT Reduced ..........     Please Do !  
RESPONSE: It was refined with the same unit cell
;
_vrf_PLAT911_Y_RT
;
PROBLEM: Missing FCF Refl Between Thmin & STh/L=    0.600          3 Report
RESPONSE: Transferable Aspherical Atom Model was refined with MoPro program 
that does not take into account any negative intensities
;
# end Validation Reply Form
