# Supplementary material for: X-ray diffraction data as a source of the vibrational free-energy contribution in polymorphic systems
Source: IUCrJ. 2019 May 8;6(Pt 4):558–71. doi: 10.1107/S2052252519003014 (PMC6608639; doi:10.1107/S2052252519003014)
Supplement: Supplementary file 3 [file m-06-00558-W_5Ksup3.hkl]

#
# fcf, LIST 4 option, 
# 
data_W_5K
_shelx_title ' written by MoPro v16'
_shelx_refln_list_code        4
_shelx_F_calc_maximum       48.23
_exptl_crystal_F_000       300.00
_reflns_d_resolution_high  0.5394

loop_
 _symmetry_equiv_pos_as_xyz
'x, y, z'
'-x, -y, -z'

_cell_length_a     9.8021
_cell_length_b     7.7322
_cell_length_c    10.4934
_cell_angle_alpha 116.848
_cell_angle_beta  124.397
_cell_angle_gamma  88.789


_shelx_F_squared_multiplier     1.000

loop_ 
 _refln_index_h 
 _refln_index_k 
 _refln_index_l 
 _refln_F_squared_calc 
 _refln_F_squared_meas 
 _refln_F_squared_sigma 
 _refln_observed_status 
 -18  -2  12      92.072     100.010      14.799 o 
 -18  -1  10      23.553      18.320       6.070 o 
 -18  -1  11       0.246       2.101       5.631 o 
 -18  -1  12       0.382       6.227       7.337 o 
 -18   0   9     130.943     128.359      16.551 o 
 -18   0  10       5.776      10.438       5.913 o 
 -18   0  11     141.368     127.938      17.835 o 
 -18   0  12      65.408      61.274      13.261 o 
 -18   1  10      92.009      92.501      11.592 o 
 -18   1  11      47.448      42.465      13.697 o 
 -17  -5  12       4.915       3.729       5.141 o 
 -17  -5  13      15.368      23.642       5.798 o 
 -17  -5  14     324.573     310.375      23.984 o 
 -17  -4  10       8.683       6.722       8.515 o 
 -17  -4  11      14.447       5.353       4.452 o 
 -17  -4  12       6.426       8.538       4.751 o 
 -17  -4  13     309.401     309.352      16.170 o 
 -17  -3   8      22.130      25.046       7.590 o 
 -17  -3  10     133.281     127.949      16.281 o 
 -17  -3  11      28.115      33.950       4.803 o 
 -17  -3  12     156.547     147.141       9.131 o 
 -17  -3  13       1.443       2.484       9.382 o 
 -17  -3  15       3.908      10.580      10.092 o 
 -17  -2   7       3.905       3.974       4.914 o 
 -17  -2   8       6.279       6.263       4.337 o 
 -17  -2   9     654.965     684.591      26.127 o 
 -17  -2  10      10.285       8.274       5.039 o 
 -17  -2  11      27.335      20.874       4.596 o 
 -17  -2  12       8.680      14.104       4.200 o 
 -17  -2  13     281.808     101.530      14.546 o 
 -17  -2  14      68.344      56.288      10.372 o 
 -17  -1   6       3.152       7.716       8.910 o 
 -17  -1   7       2.766       3.562       8.454 o 
 -17  -1   8     119.986     119.975       8.616 o 
 -17  -1   9     137.143     141.744       9.727 o 
 -17  -1  10      44.160      43.192       4.840 o 
 -17  -1  11      23.226      26.026       4.831 o 
 -17  -1  12     139.357     126.291      19.677 o 
 -17  -1  13      55.196      17.302      16.865 o 
 -17  -1  15       2.085       6.547      10.113 o 
 -17   0   6     107.612     121.513       8.661 o 
 -17   0   7      79.864      76.663      14.247 o 
 -17   0   8      21.640      16.932       3.843 o 
 -17   0   9     241.673     252.041      13.006 o 
 -17   0  10      19.467      20.336       4.985 o 
 -17   0  11      25.651      29.605       6.176 o 
 -17   0  12      41.747      30.482      14.102 o 
 -17   0  13      30.631      31.797       7.787 o 
 -17   0  14       2.655       2.719       5.099 o 
 -17   1   5     135.363     141.785       9.470 o 
 -17   1   6      26.573      22.330       4.583 o 
 -17   1   7       8.266      12.061       5.738 o 
 -17   1   8      85.336      94.808       7.736 o 
 -17   1   9     312.328     313.433      13.472 o 
 -17   1  10      10.576       8.738       5.251 o 
 -17   1  11      33.444      27.281       6.408 o 
 -17   1  12     121.331     131.164      10.803 o 
 -17   1  13      37.547      34.597       5.502 o 
 -17   1  14      72.383      91.067      10.409 o 
 -17   2   5      14.006      13.977       4.547 o 
 -17   2   6      24.576      30.833       5.671 o 
 -17   2   7     262.923     236.639      13.269 o 
 -17   2   9      89.657      91.359       8.959 o 
 -17   2  10      20.279      20.516       5.370 o 
 -17   2  11      37.744      36.766       5.420 o 
 -17   2  12      77.184      73.544      15.285 o 
 -17   3   5      84.035      80.516       8.678 o 
 -17   3   6     143.296     138.821      13.488 o 
 -17   3   7      15.680       3.332       7.641 o 
 -17   3   8      33.039      28.057      10.838 o 
 -17   3   9      42.131      48.748       6.545 o 
 -17   3  10      18.881      10.815       5.055 o 
 -17   3  11     181.702     178.949      11.416 o 
 -17   4   6       1.760       4.092       8.445 o 
 -17   4   7       0.781       3.156       5.621 o 
 -17   4   8     151.803     151.447      13.788 o 
 -17   4   9      21.507      12.526       5.861 o 
 -17   4  10       1.366       9.087       5.804 o 
 -16  -7  14      72.792      64.238      15.858 o 
 -16  -6  11       1.736       1.257       8.308 o 
 -16  -6  12      31.434      42.114      18.404 o 
 -16  -6  13     508.126     556.659      29.806 o 
 -16  -6  14       8.799       7.628       6.167 o 
 -16  -6  15      11.465      15.373       4.336 o 
 -16  -6  16     157.906     161.033      11.995 o 
 -16  -5   8      91.495      78.909      12.956 o 
 -16  -5   9       0.230       8.008       9.838 o 
 -16  -5  10     100.283      88.612       9.967 o 
 -16  -5  11      87.040      91.827      14.394 o 
 -16  -5  12     401.823     412.898      39.641 o 
 -16  -5  13       4.831       8.524       4.468 o 
 -16  -5  16     129.860     131.456      10.452 o 
 -16  -5  17     131.860     125.845      10.368 o 
 -16  -4   7     142.883     148.816      13.104 o 
 -16  -4   8      20.967      24.666      13.066 o 
 -16  -4   9      91.229      92.207       9.492 o 
 -16  -4  10      41.787      49.859      10.617 o 
 -16  -4  11      19.593      23.496       4.085 o 
 -16  -4  12     370.997     377.311      15.224 o 
 -16  -4  13     239.501     235.107      13.477 o 
 -16  -4  14       5.939       5.817       4.032 o 
 -16  -4  15      66.874      52.109      17.255 o 
 -16  -4  16     179.101     188.271      19.242 o 
 -16  -4  17      53.806      51.028      11.476 o 
 -16  -3   6      16.134      14.437       8.315 o 
 -16  -3   7       9.357       6.080       5.911 o 
 -16  -3   8     129.065     114.154       9.851 o 
 -16  -3   9      90.152      38.461       6.450 o 
 -16  -3  10       4.043       5.494       4.306 o 
 -16  -3  11      19.722      29.987       4.062 o 
 -16  -3  12       4.377       2.446       2.663 o 
 -16  -3  13     100.761     105.212       7.980 o 
 -16  -3  14      37.008      10.463      28.850 o 
 -16  -3  16       5.982      18.354       8.817 o 
 -16  -3  17      35.786      26.011      10.910 o 
 -16  -2   5      18.284      15.954       5.146 o 
 -16  -2   6     112.028     114.019       8.063 o 
 -16  -2   7      84.826      75.331       6.530 o 
 -16  -2   8      58.048      60.551       5.168 o 
 -16  -2   9       9.493       5.311       4.964 o 
 -16  -2  10       2.598       6.909       4.025 o 
 -16  -2  11       9.020      11.925       3.219 o 
 -16  -2  12     561.901     425.991      18.152 o 
 -16  -2  13      12.626       3.780       3.899 o 
 -16  -2  14       7.167      15.431       7.352 o 
 -16  -2  15      34.665      30.395       8.518 o 
 -16  -2  16      90.752      92.528      15.384 o 
 -16  -1   4      14.149       6.323       5.526 o 
 -16  -1   5      72.062      75.180       6.815 o 
 -16  -1   6     204.980     197.890      10.863 o 
 -16  -1   7      27.975      25.833       3.539 o 
 -16  -1   8      15.296      14.608       3.145 o 
 -16  -1   9      99.624      90.679       7.128 o 
 -16  -1  10      45.789      47.716       5.324 o 
 -16  -1  11      64.773      71.630       5.135 o 
 -16  -1  12      11.032       5.088       5.315 o 
 -16  -1  13      85.854      94.056       6.768 o 
 -16  -1  14      51.474      55.879       6.463 o 
 -16  -1  15     166.504     156.006      16.143 o 
 -16   0   4      31.390      31.693       4.725 o 
 -16   0   5     179.620     185.026       9.873 o 
 -16   0   6      21.049      15.336       5.832 o 
 -16   0   7      18.863      17.845       3.439 o 
 -16   0   8     394.687     405.124      17.422 o 
 -16   0   9       7.041       5.862       2.813 o 
 -16   0  10      72.374      74.642       6.778 o 
 -16   0  11     358.478     365.021      31.827 o 
 -16   0  12    1206.871    1233.113      47.693 o 
 -16   0  13      49.834      48.431       4.899 o 
 -16   0  15      11.000      10.200       7.483 o 
 -16   1   4      19.932      13.370       3.939 o 
 -16   1   5       1.594       3.945       4.708 o 
 -16   1   6     233.956     243.863      10.480 o 
 -16   1   7      49.030      30.628      16.622 o 
 -16   1   8       5.856       7.891       7.073 o 
 -16   1  11     198.738     198.003      10.884 o 
 -16   1  12       3.962       3.664       2.908 o 
 -16   1  14      69.991      68.469       6.600 o 
 -16   1  15     211.420     205.456      13.869 o 
 -16   2   4      49.879      42.582      15.101 o 
 -16   2   5      59.118      50.239       7.030 o 
 -16   2   6      74.743      65.699       6.247 o 
 -16   2   8     280.046     277.001      17.255 o 
 -16   2   9       4.864       6.780      10.747 o 
 -16   2  10      42.117      41.720       4.507 o 
 -16   2  11     584.766     610.282      22.827 o 
 -16   2  12     327.914     334.876      14.490 o 
 -16   2  13       2.501       1.154       4.529 o 
 -16   2  14      24.558      28.738       9.865 o 
 -16   3   3      38.509      39.484       5.865 o 
 -16   3   4      58.089      50.268       5.817 o 
 -16   3   5      43.030      46.556       6.366 o 
 -16   3   7      17.959      10.726       4.491 o 
 -16   3   8     152.365     154.489      13.370 o 
 -16   3   9      55.406      61.968       5.578 o 
 -16   3  10      13.935      16.160       5.194 o 
 -16   3  11     122.480     120.260       8.645 o 
 -16   3  12      63.086      72.341       6.814 o 
 -16   3  13      38.860      33.570       5.907 o 
 -16   4   3      56.017      54.593       6.466 o 
 -16   4   4      30.679      32.002       5.438 o 
 -16   4   5      15.891      18.646       7.128 o 
 -16   4   6     105.694     104.890      13.945 o 
 -16   4   7     424.843     459.309      21.097 o 
 -16   4   8       0.995       7.964       4.214 o 
 -16   4   9      12.338      12.584       7.764 o 
 -16   4  10     108.370     108.001       8.679 o 
 -16   4  11     297.316     296.698      16.819 o 
 -16   4  12      25.990      21.153       6.594 o 
 -16   5   3       0.996       2.430       4.069 o 
 -16   5   4      92.467      79.669      12.989 o 
 -16   5   5       7.955       8.738       4.672 o 
 -16   5   7      47.963      42.090       5.574 o 
 -16   5   8      31.896      33.275       5.387 o 
 -16   5   9      52.402      56.607       6.286 o 
 -16   5  10     150.778     139.235      10.647 o 
 -16   6   4      64.110      64.238       7.461 o 
 -16   6   5      54.760      51.516       6.455 o 
 -16   6   7     388.286     387.443      20.792 o 
 -16   6   8       2.653      14.021       6.761 o 
 -15  -8  12      72.871      85.105       9.292 o 
 -15  -8  13      26.735      31.564      15.714 o 
 -15  -8  14      10.778      15.490       8.600 o 
 -15  -8  15      62.537       8.359      21.767 o 
 -15  -7   9      54.007      56.055      14.877 o 
 -15  -7  10       2.746       5.728      10.765 o 
 -15  -7  11      28.824      27.004      11.347 o 
 -15  -7  12     122.543     131.778      11.115 o 
 -15  -7  13      13.932      12.947       6.303 o 
 -15  -7  14      37.932      43.020       6.740 o 
 -15  -7  16       6.387       5.261       3.885 o 
 -15  -7  17      69.016      67.160       7.397 o 
 -15  -6   8     115.330     117.457      25.074 o 
 -15  -6   9      14.223      15.110       9.798 o 
 -15  -6  10       8.336      12.567       5.565 o 
 -15  -6  12     192.823     215.655      15.891 o 
 -15  -6  13     187.561     161.248      13.960 o 
 -15  -6  14       0.009       4.138       4.180 o 
 -15  -6  16     291.346     287.988      17.339 o 
 -15  -6  17      85.990      78.792       7.681 o 
 -15  -5   7     335.796     344.715      38.372 o 
 -15  -5   8      50.729      51.057       7.018 o 
 -15  -5   9      68.490      78.003       8.418 o 
 -15  -5  10       2.997       5.787       4.732 o 
 -15  -5  11     231.683     253.561      13.592 o 
 -15  -5  12      26.979      26.620       3.856 o 
 -15  -5  13       7.186       5.699       4.060 o 
 -15  -5  14      20.602       8.622       5.441 o 
 -15  -5  15     140.843     139.201       8.967 o 
 -15  -5  16      12.655       9.469       4.610 o 
 -15  -5  17      10.376       9.060       6.061 o 
 -15  -5  18      44.989      47.521       6.896 o 
 -15  -4   5      47.832      50.882       9.828 o 
 -15  -4   6     117.121     117.224      10.789 o 
 -15  -4   7      59.801      50.969       6.483 o 
 -15  -4   8     140.672     158.023      16.843 o 
 -15  -4  10      51.498      60.438       6.081 o 
 -15  -4  11      23.254      30.519       4.007 o 
 -15  -4  12     553.784     595.909      23.913 o 
 -15  -4  13      94.218      95.334       7.348 o 
 -15  -4  15     109.861     119.240       7.968 o 
 -15  -4  16     230.339     222.406      11.860 o 
 -15  -4  17     101.533      90.716      12.620 o 
 -15  -4  18      23.653      19.815      11.317 o 
 -15  -3   4      22.088      29.179       6.665 o 
 -15  -3   5      24.802      20.496       4.449 o 
 -15  -3   7      84.433      80.293       6.022 o 
 -15  -3   8       0.721       0.201       2.900 o 
 -15  -3   9     134.858     133.205      16.413 o 
 -15  -3  10       2.427       0.438       2.997 o 
 -15  -3  11     300.195     306.164      12.935 o 
 -15  -3  12      10.080       8.020       2.738 o 
 -15  -3  14       0.408       0.370       3.011 o 
 -15  -3  15     325.415     322.942      21.381 o 
 -15  -3  16      59.755      54.301       8.827 o 
 -15  -3  17      21.614      23.147       6.953 o 
 -15  -2   3       0.223       6.182       5.394 o 
 -15  -2   4      21.328      23.320       4.745 o 
 -15  -2   5      32.969      39.146       4.543 o 
 -15  -2   6     321.183     333.718      13.153 o 
 -15  -2   7       1.913       2.070       2.987 o 
 -15  -2   8       1.627       0.941       2.410 o 
 -15  -2   9      32.531      37.058       3.856 o 
 -15  -2  10     392.867     404.821      13.352 o 
 -15  -2  11     505.068     535.120      18.045 o 
 -15  -2  12     475.517     405.651      22.070 o 
 -15  -2  13      19.800       8.505      14.260 o 
 -15  -2  14       0.285       5.728       6.192 o 
 -15  -2  15     703.075     246.079      15.090 o 
 -15  -2  16       9.373      25.076       7.866 o 
 -15  -2  17     112.004     111.203      11.782 o 
 -15  -1   2      35.211      22.096       6.222 o 
 -15  -1   3     111.647     111.711      12.975 o 
 -15  -1   4     154.611     144.554       8.012 o 
 -15  -1   5      15.438      17.142       3.418 o 
 -15  -1   6       0.168       5.689       2.503 o 
 -15  -1   7      86.255      87.501       5.765 o 
 -15  -1   8      27.280      33.004       5.866 o 
 -15  -1   9     158.380     162.915       8.287 o 
 -15  -1  10      19.602      24.548       3.544 o 
 -15  -1  11      72.469      73.425       4.967 o 
 -15  -1  12     149.931     162.114       8.472 o 
 -15  -1  13      96.541      91.885      11.418 o 
 -15  -1  14       5.212       0.585       3.574 o 
 -15  -1  15      43.566      44.101       5.340 o 
 -15  -1  16      41.460      21.685       5.769 o 
 -15  -1  17      16.919      16.775      10.397 o 
 -15   0   2     433.249     434.831      18.241 o 
 -15   0   3     178.402     176.584      12.073 o 
 -15   0   5      64.323      62.643       5.676 o 
 -15   0   6     104.546     102.378       5.534 o 
 -15   0   7     197.493     201.919       9.365 o 
 -15   0   8     128.721     119.766      12.031 o 
 -15   0   9     136.503     137.667       7.746 o 
 -15   0  10      85.425      86.888       5.622 o 
 -15   0  11     501.576     517.409      20.945 o 
 -15   0  12      43.431      48.690       7.562 o 
 -15   0  13      12.710      10.070       2.883 o 
 -15   0  14       3.034       0.438       3.835 o 
 -15   0  15     221.686     225.913      12.831 o 
 -15   0  16      10.926      13.122       5.716 o 
 -15   1   1      14.581      15.939       7.158 o 
 -15   1   2     230.513     234.156      11.207 o 
 -15   1   3      36.720      30.051       3.816 o 
 -15   1   4      26.639      25.650       5.111 o 
 -15   1   5      20.695      22.211       3.467 o 
 -15   1   6     238.613     242.397      14.118 o 
 -15   1   7       3.643       0.117       5.404 o 
 -15   1   8      73.971      74.862       5.038 o 
 -15   1   9      43.052      40.581       3.761 o 
 -15   1  10     209.827     202.871       8.627 o 
 -15   1  11     150.777     148.360       7.416 o 
 -15   1  12     212.129     214.189       9.485 o 
 -15   1  13      93.799     100.302       7.744 o 
 -15   1  14      91.754      75.402      14.680 o 
 -15   1  15      48.295      39.016       6.282 o 
 -15   2   1      15.401      12.708       3.643 o 
 -15   2   2      20.892      12.950       4.419 o 
 -15   2   3     196.274     209.226      11.174 o 
 -15   2   4     168.838     163.780      11.456 o 
 -15   2   6       1.559       2.261       2.230 o 
 -15   2   7     234.607     237.178      14.966 o 
 -15   2   8     232.549     226.638       9.373 o 
 -15   2   9       0.046       1.686       2.471 o 
 -15   2  10     101.046     107.271      11.437 o 
 -15   2  11     485.272     490.749      18.095 o 
 -15   2  12      37.069      31.272       5.954 o 
 -15   2  13      29.747      31.266       4.431 o 
 -15   2  14      54.103      49.859      14.983 o 
 -15   2  15     169.252     146.128      12.234 o 
 -15   3   1      14.278      10.695       4.131 o 
 -15   3   2     268.694     255.548      17.582 o 
 -15   3   3      10.430       5.768       2.818 o 
 -15   3   5      77.829      76.742       5.387 o 
 -15   3   6     129.417     132.421       8.154 o 
 -15   3   7      99.643     109.135      11.235 o 
 -15   3   8       3.307       2.782       2.729 o 
 -15   3   9     102.655      98.578       8.879 o 
 -15   3  10      94.617      92.234       8.859 o 
 -15   3  11      26.674      33.798       4.398 o 
 -15   3  12       6.714       5.863       3.917 o 
 -15   3  13      20.869      21.990       5.038 o 
 -15   3  14     168.357     161.112      15.789 o 
 -15   4   1      56.328      51.433       4.982 o 
 -15   4   2       2.112       4.495       4.154 o 
 -15   4   3      15.702       4.950       6.512 o 
 -15   4   4     246.280     252.640      10.975 o 
 -15   4   5     192.515     185.816      10.416 o 
 -15   4   6       2.015       2.440       3.159 o 
 -15   4   7     265.224     250.240      10.859 o 
 -15   4   8       0.100       2.868       3.312 o 
 -15   4   9       6.151       4.403       3.210 o 
 -15   4  10     447.144     466.017      18.236 o 
 -15   4  11     286.935     292.009      13.373 o 
 -15   4  12       0.086       3.137       4.625 o 
 -15   4  13       2.918       1.310       5.458 o 
 -15   5   1      12.871      15.206       4.928 o 
 -15   5   2      39.898      37.589       4.274 o 
 -15   5   3      32.649      23.564      12.295 o 
 -15   5   4     132.872     122.365       7.717 o 
 -15   5   6       4.524       0.583       3.072 o 
 -15   5   7     301.737     285.808      26.183 o 
 -15   5   8      91.528     104.073      10.479 o 
 -15   5   9      19.473      22.569       5.622 o 
 -15   5  10      21.121      21.399       5.409 o 
 -15   5  11      30.098      35.073       9.978 o 
 -15   6   1      45.271      51.792       5.467 o 
 -15   6   2     120.176      98.110      20.353 o 
 -15   6   3      50.322      45.261       4.458 o 
 -15   6   4      41.821      37.152       4.971 o 
 -15   6   5      87.328      92.677       7.591 o 
 -15   6   6     166.169     151.966      16.902 o 
 -15   6   7       0.533       2.865       3.742 o 
 -15   6   8       4.450       4.035       4.578 o 
 -15   6   9       2.376       1.083       6.149 o 
 -15   6  10     377.186     373.181      20.941 o 
 -15   7   2      50.311      52.824       5.387 o 
 -15   7   3      27.735      19.500       4.403 o 
 -15   7   4      27.353      22.522       4.370 o 
 -15   7   5      32.332      26.457       4.475 o 
 -15   7   6      24.169      17.241       7.108 o 
 -15   7   7     325.758     311.257      20.333 o 
 -15   7   8       0.531       2.660       6.983 o 
 -14  -9  12       4.703      12.333      17.773 o 
 -14  -9  14       9.955       6.839       8.192 o 
 -14  -8   9      13.906      25.894      14.292 o 
 -14  -8  10      36.709      58.100      12.722 o 
 -14  -8  11      25.523      40.331      12.562 o 
 -14  -8  12     110.129     125.261      15.010 o 
 -14  -8  13     241.041     255.460      30.810 o 
 -14  -8  16      12.272      12.742       4.060 o 
 -14  -8  17      21.619      16.775       4.305 o 
 -14  -7   7     161.189     167.287      14.960 o 
 -14  -7   8     115.950     126.021      12.414 o 
 -14  -7   9      11.396       7.949       9.342 o 
 -14  -7  10       4.567       7.482       5.454 o 
 -14  -7  11      88.464      89.167       9.498 o 
 -14  -7  12     143.057     140.458       9.642 o 
 -14  -7  13     114.153     100.039      15.744 o 
 -14  -7  14      29.269      14.963      20.667 o 
 -14  -7  16      32.641      31.680       5.179 o 
 -14  -7  17      17.714      14.905       4.185 o 
 -14  -7  18       6.281       2.923       3.524 o 
 -14  -6   6     235.406     228.690      15.668 o 
 -14  -6   7       0.432       0.000      10.404 o 
 -14  -6   9      32.119      36.503       5.922 o 
 -14  -6  10     542.794     582.407      24.640 o 
 -14  -6  11      35.509      39.776       5.763 o 
 -14  -6  12       6.269       7.630       6.556 o 
 -14  -6  13      72.934      72.596       5.422 o 
 -14  -6  14     193.003     186.167       9.930 o 
 -14  -6  15      88.474      94.486      12.202 o 
 -14  -6  16       7.604       2.923       2.964 o 
 -14  -6  18     101.808     112.343       9.177 o 
 -14  -5   4     114.348     131.698      18.484 o 
 -14  -5   5       1.453       3.829       9.300 o 
 -14  -5   6      41.887      41.734       6.328 o 
 -14  -5   7       9.455       9.849       4.575 o 
 -14  -5   8     320.168     333.756      15.869 o 
 -14  -5  10       8.165       9.089       3.929 o 
 -14  -5  11       2.824       2.133       3.491 o 
 -14  -5  12      47.996      51.397       4.937 o 
 -14  -5  13     191.735     193.561       9.333 o 
 -14  -5  14      23.411      24.666       4.810 o 
 -14  -5  15      59.533      59.240       5.117 o 
 -14  -5  16       4.657       6.050       4.258 o 
 -14  -5  17      65.298      78.851      18.888 o 
 -14  -5  18      82.082      95.568       8.103 o 
 -14  -4   3     155.641     151.475      12.724 o 
 -14  -4   4      10.812      10.426       6.296 o 
 -14  -4   6     224.749     235.996      12.558 o 
 -14  -4   7      71.077      69.235       6.877 o 
 -14  -4   8      56.223      62.718       7.014 o 
 -14  -4  10     199.161     205.339      15.633 o 
 -14  -4  11      16.683      20.938       5.234 o 
 -14  -4  12      73.558      67.454       7.780 o 
 -14  -4  13      14.389      16.461       5.745 o 
 -14  -4  14       0.694       4.296       2.807 o 
 -14  -4  15     159.564     163.623       8.513 o 
 -14  -4  16     144.478     146.389       7.741 o 
 -14  -4  17       1.878       5.900       4.742 o 
 -14  -3   2      68.842      55.656       9.597 o 
 -14  -3   3       6.921       5.520       4.382 o 
 -14  -3   4      39.045      45.482       6.730 o 
 -14  -3   5       8.573       7.070       3.079 o 
 -14  -3   6     422.040     433.924      15.699 o 
 -14  -3   7       0.061       1.993       2.554 o 
 -14  -3   8     143.284     149.136       6.636 o 
 -14  -3   9      23.510      24.866       6.087 o 
 -14  -3  10     478.780     476.597      25.080 o 
 -14  -3  11       0.283       0.346       1.615 o 
 -14  -3  12     186.315     179.401      15.860 o 
 -14  -3  13      37.700      40.682       5.884 o 
 -14  -3  14      77.807      82.387       6.295 o 
 -14  -3  15      29.160      30.771       3.854 o 
 -14  -3  16       8.740       9.323       5.499 o 
 -14  -3  17      93.341     100.740       9.852 o 
 -14  -3  18      65.567      60.146      22.422 o 
 -14  -2   2      81.334      94.160      13.128 o 
 -14  -2   3     324.411     317.220      15.505 o 
 -14  -2   4      18.480      17.231       4.191 o 
 -14  -2   5     437.616     447.175      16.272 o 
 -14  -2   6       1.396       4.325       4.960 o 
 -14  -2   7     392.849     401.004      15.908 o 
 -14  -2   8     320.454     317.232      11.256 o 
 -14  -2   9       6.683       6.830       1.969 o 
 -14  -2  10       4.610       5.478       1.598 o 
 -14  -2  11      10.028      13.530       2.706 o 
 -14  -2  12     283.190     277.476       9.812 o 
 -14  -2  13      83.965      88.320       5.835 o 
 -14  -2  14      42.115      40.390       5.477 o 
 -14  -2  15      86.484      79.624       8.747 o 
 -14  -2  16     198.754     186.284      11.991 o 
 -14  -2  17      36.453      36.883      11.340 o 
 -14  -1   1      96.028     105.292       9.940 o 
 -14  -1   2     209.452     203.386      10.066 o 
 -14  -1   3       1.448       1.650       2.343 o 
 -14  -1   4      25.770      27.687       3.205 o 
 -14  -1   5       9.314      11.486       2.767 o 
 -14  -1   6     241.643     242.572      10.260 o 
 -14  -1   7      31.226      29.053       2.691 o 
 -14  -1   8       1.015       2.516       1.694 o 
 -14  -1   9       0.903       0.581       2.519 o 
 -14  -1  10     235.408     247.732       8.246 o 
 -14  -1  11      30.736      28.362       4.111 o 
 -14  -1  13       1.930       2.680       3.376 o 
 -14  -1  14       2.336       6.780       3.887 o 
 -14  -1  15     105.170      98.798       6.513 o 
 -14  -1  16     151.872     144.061       8.526 o 
 -14   0   1     177.860     176.145       9.471 o 
 -14   0   2       2.889       0.284       2.977 o 
 -14   0   3      63.767      65.535       6.916 o 
 -14   0   4       7.372       7.635       1.842 o 
 -14   0   5     588.823     607.394      22.865 o 
 -14   0   6       0.094       0.293       1.708 o 
 -14   0   7       3.794       4.271       2.783 o 
 -14   0   8      56.073      57.962       3.710 o 
 -14   0   9     244.656     242.651       8.861 o 
 -14   0  10      26.713      24.745       2.578 o 
 -14   0  11      23.375      22.124       3.037 o 
 -14   0  12       2.911       2.646       1.918 o 
 -14   0  14     456.414     451.856      45.083 o 
 -14   0  16       8.541       2.543       4.356 o 
 -14   1   0      16.353      19.278       3.632 o 
 -14   1   1      18.723      20.014       3.629 o 
 -14   1   2     146.310     142.568       7.765 o 
 -14   1   3     216.609     211.973      10.142 o 
 -14   1   5      19.197      14.204       6.286 o 
 -14   1   6      13.033      14.467       3.177 o 
 -14   1   7     272.805     268.041       9.745 o 
 -14   1   8     175.963     180.890      10.417 o 
 -14   1   9      51.848      51.750       3.821 o 
 -14   1  10       5.329       6.168       2.013 o 
 -14   1  11      46.646      56.171       4.889 o 
 -14   1  12     172.305     172.781       9.812 o 
 -14   1  14       6.145       1.111       9.424 o 
 -14   1  15      18.663      23.351       5.423 o 
 -14   1  16      53.278      44.524       6.213 o 
 -14   2   0       0.606       2.533       2.964 o 
 -14   2   1     328.233     317.437      12.801 o 
 -14   2   2      98.790      98.461       6.858 o 
 -14   2   3      35.389      28.992       3.609 o 
 -14   2   4      19.969       0.058       2.296 o 
 -14   2   5     550.610     566.303      21.196 o 
 -14   2   6      24.197      23.215       2.719 o 
 -14   2   7     271.682     279.711      12.276 o 
 -14   2   8       4.865       1.671       1.598 o 
 -14   2   9     255.255     269.191      10.091 o 
 -14   2  10     226.321     224.858       9.660 o 
 -14   2  11      54.539      47.127       3.891 o 
 -14   2  12       9.199      11.690       3.574 o 
 -14   2  13      26.886      23.147       4.476 o 
 -14   2  14     283.170     267.005      14.442 o 
 -14   2  15      19.358       3.010       7.646 o 
 -14   3   0      11.276       9.234       3.330 o 
 -14   3   1      35.662      35.771       3.462 o 
 -14   3   2      20.669      15.249       3.972 o 
 -14   3   3       7.719       5.642       3.413 o 
 -14   3   4      24.509      22.772       3.047 o 
 -14   3   5     137.424     147.586       6.775 o 
 -14   3   6       1.271       1.764       3.059 o 
 -14   3   7      39.420      39.324       4.760 o 
 -14   3   8       2.706       2.303       1.905 o 
 -14   3   9       4.948       2.168       2.585 o 
 -14   3  10     341.892     359.240      15.331 o 
 -14   3  11      12.885      10.327       3.019 o 
 -14   3  12      97.692      91.046       6.784 o 
 -14   3  13      33.957      27.881       6.050 o 
 -14   3  14      90.766      80.692       9.796 o 
 -14   4   0     317.480     314.923      15.093 o 
 -14   4   1      85.091      69.047      12.221 o 
 -14   4   2     272.573     281.301      11.485 o 
 -14   4   3      10.771       6.140       2.247 o 
 -14   4   4     107.704     107.126      11.970 o 
 -14   4   5       0.278       4.015       3.380 o 
 -14   4   6      29.025      27.550       3.815 o 
 -14   4   7     304.946     301.278      13.282 o 
 -14   4   8      59.828      60.969       4.744 o 
 -14   4   9      92.538      96.871       6.139 o 
 -14   4  10     114.964     112.783       6.911 o 
 -14   4  11     258.656     265.604      12.343 o 
 -14   4  12      51.227      50.568       6.330 o 
 -14   4  13      18.732      19.210       5.568 o 
 -14   5   0      21.373      17.564       5.283 o 
 -14   5   1     131.129     130.426       9.865 o 
 -14   5   3     103.423     102.308       6.283 o 
 -14   5   4      69.564      62.436      10.709 o 
 -14   5   5     318.756     326.595      14.582 o 
 -14   5   7       7.571       5.598       5.808 o 
 -14   5   8       1.218       2.765       2.607 o 
 -14   5   9       0.342       2.286       3.000 o 
 -14   5  10     475.435     490.461      25.930 o 
 -14   5  12      44.055      52.243      10.556 o 
 -14   6   0     548.269     560.566      39.847 o 
 -14   6   1      32.175      34.806       4.398 o 
 -14   6   2      79.590      85.149       6.723 o 
 -14   6   3      84.553      77.683       5.744 o 
 -14   6   4     286.307     281.900      14.232 o 
 -14   6   5      33.938      30.583       3.512 o 
 -14   6   6       3.939       1.299       2.858 o 
 -14   6   7      81.812      82.371       6.792 o 
 -14   6   8     173.660     171.912       9.401 o 
 -14   6   9     215.051     217.551      16.368 o 
 -14   6  10     107.044     113.874       8.903 o 
 -14   6  11      34.652      35.769       6.978 o 
 -14   7   1       4.328       5.947       3.563 o 
 -14   7   2      17.343      19.136       3.594 o 
 -14   7   3     169.799     171.494       9.702 o 
 -14   7   4      20.750      22.946       3.605 o 
 -14   7   5      14.741       9.801       3.586 o 
 -14   7   6      48.280      48.811       4.844 o 
 -14   7   7     146.454     134.711       9.326 o 
 -14   7   8       2.060       5.331       4.282 o 
 -14   7   9      85.352      87.647      12.562 o 
 -14   8   0     223.968     225.592      14.938 o 
 -14   8   1      36.566      32.584       5.394 o 
 -14   8   2      58.382      67.944       6.235 o 
 -14   8   3       2.022       2.917       4.542 o 
 -14   8   4     194.109     177.383      22.312 o 
 -14   8   5      62.605      55.005       5.396 o 
 -14   8   6      33.932      29.253       6.806 o 
 -14   8   7      32.385      35.277       6.507 o 
 -13 -10  12      25.060      16.892       8.327 o 
 -13 -10  13     149.627     162.436      26.576 o 
 -13 -10  14      10.174       7.102       7.428 o 
 -13  -9   9       4.344       9.995      12.760 o 
 -13  -9  10      19.150      25.192      13.225 o 
 -13  -9  11      47.470      70.200      15.296 o 
 -13  -9  12     202.056     215.071      17.730 o 
 -13  -9  13     141.275     139.055      14.060 o 
 -13  -9  14      52.220      50.297       7.733 o 
 -13  -9  15      29.719      17.155      20.791 o 
 -13  -9  17     175.118     179.737      13.081 o 
 -13  -8   7      38.642      50.677       9.911 o 
 -13  -8   8     189.978     199.903      22.169 o 
 -13  -8   9       5.622      14.321      10.073 o 
 -13  -8  10      85.115     124.092      16.835 o 
 -13  -8  11      25.873      19.990       8.273 o 
 -13  -8  12     205.078     200.692      11.794 o 
 -13  -8  13       6.955       6.283       4.548 o 
 -13  -8  15      81.603       0.585      10.134 o 
 -13  -8  16     287.323     289.391      17.418 o 
 -13  -8  17      81.717      82.358       7.859 o 
 -13  -8  18       9.349       7.540       3.721 o 
 -13  -7   5     247.461     244.119      18.837 o 
 -13  -7   6       4.335       7.148       5.747 o 
 -13  -7   7      11.790      10.872       5.879 o 
 -13  -7   8       7.256       3.507       4.844 o 
 -13  -7   9      30.184      27.647       5.308 o 
 -13  -7  10      52.915      54.886      13.254 o 
 -13  -7  11      43.591      40.185       5.516 o 
 -13  -7  12      58.914      67.763       8.336 o 
 -13  -7  13     124.113     119.077       7.055 o 
 -13  -7  14       5.355       3.449       3.855 o 
 -13  -7  15       3.779       1.140       4.207 o 
 -13  -7  16      42.428      53.775       5.742 o 
 -13  -7  17       5.120       7.131       3.708 o 
 -13  -7  18      77.629      80.312       7.608 o 
 -13  -6   5     228.610     260.888      27.572 o 
 -13  -6   6       1.974       3.302       9.052 o 
 -13  -6   7     195.260     182.134      11.723 o 
 -13  -6   8      37.850      31.973       4.657 o 
 -13  -6   9     173.659     178.685      12.234 o 
 -13  -6  10       5.655       5.933       4.423 o 
 -13  -6  11      58.106      63.858       6.067 o 
 -13  -6  12     207.808     205.758      18.464 o 
 -13  -6  13      40.108      38.078      13.740 o 
 -13  -6  14      73.563      77.097      13.035 o 
 -13  -6  15       3.552       0.994       3.193 o 
 -13  -6  16     129.237     144.491      15.299 o 
 -13  -6  17     161.735     160.916      10.304 o 
 -13  -6  18      24.344      24.608       4.166 o 
 -13  -6  19       0.200       1.870       3.113 o 
 -13  -5   4     166.171     170.562      10.725 o 
 -13  -5   5     203.679     208.466      12.068 o 
 -13  -5   6      11.133      10.317       4.570 o 
 -13  -5   7       0.744       1.491       4.257 o 
 -13  -5   8      97.393     101.296       6.967 o 
 -13  -5  10      84.049      91.096       7.051 o 
 -13  -5  11     125.483     129.440      13.833 o 
 -13  -5  12      27.119      29.367       3.287 o 
 -13  -5  13       2.315       0.599       2.728 o 
 -13  -5  14       2.953       0.669       2.013 o 
 -13  -5  15     210.957     213.410       8.586 o 
 -13  -5  16     161.531     162.132       7.535 o 
 -13  -5  17       5.496       7.482       3.341 o 
 -13  -5  18      37.658      28.290      10.921 o 
 -13  -5  19      17.412      33.551       9.559 o 
 -13  -4   2       1.025       8.392       5.167 o 
 -13  -4   3       0.538       0.126       4.100 o 
 -13  -4   4      19.951      22.749       3.704 o 
 -13  -4   5     635.909     642.284      37.656 o 
 -13  -4   6     123.144     110.414      21.728 o 
 -13  -4   7      17.620      17.990       2.515 o 
 -13  -4   8       2.475       4.095       2.192 o 
 -13  -4   9     354.782     371.486      14.781 o 
 -13  -4  10     241.550     256.133      10.887 o 
 -13  -4  11     214.524     226.196      10.785 o 
 -13  -4  12     121.046     111.167      15.900 o 
 -13  -4  13     490.207     500.429      18.705 o 
 -13  -4  14     140.286     142.708       7.299 o 
 -13  -4  15      58.109      57.085       4.083 o 
 -13  -4  16       2.978       6.313       2.694 o 
 -13  -4  17     380.315     395.265      15.337 o 
 -13  -4  18      66.285      50.356       7.113 o 
 -13  -3   1      47.213      48.625       6.525 o 
 -13  -3   2      23.933      20.298       4.312 o 
 -13  -3   3       7.418       4.500       3.105 o 
 -13  -3   4      79.798      81.544       5.352 o 
 -13  -3   5       1.421       2.728       2.433 o 
 -13  -3   6       2.586       5.658       2.457 o 
 -13  -3   7     266.227     268.725       9.643 o 
 -13  -3   8      12.753      13.179       2.064 o 
 -13  -3   9       5.332       5.926       2.396 o 
 -13  -3  10      33.905      33.814       2.987 o 
 -13  -3  11      57.843      53.687       5.456 o 
 -13  -3  12      87.295      89.196       5.395 o 
 -13  -3  13      28.894      29.795       2.864 o 
 -13  -3  14      54.631      54.949       5.477 o 
 -13  -3  15      58.603      60.330       4.209 o 
 -13  -3  16     183.143     184.221       8.275 o 
 -13  -3  17       2.732       7.277       4.898 o 
 -13  -3  18       2.293       0.438      10.870 o 
 -13  -2   1      55.697      52.715       5.285 o 
 -13  -2   2     274.072     274.392      11.505 o 
 -13  -2   3      55.682      55.173       8.291 o 
 -13  -2   4      40.163      35.858       3.105 o 
 -13  -2   5     530.865     545.108      18.034 o 
 -13  -2   6     201.072     202.445       8.522 o 
 -13  -2   7      46.827      48.380       3.133 o 
 -13  -2   8      50.096      52.213       2.858 o 
 -13  -2   9     275.195     286.168       8.924 o 
 -13  -2  10      32.308      36.099       2.689 o 
 -13  -2  11     531.498     556.290      17.562 o 
 -13  -2  12      56.148      56.701       3.256 o 
 -13  -2  13     310.813     321.515      10.238 o 
 -13  -2  14      99.665     103.405       7.212 o 
 -13  -2  15      38.899      31.417       5.833 o 
 -13  -2  16      63.710      75.022      13.403 o 
 -13  -2  17       5.339       7.073      16.120 o 
 -13  -1   3      16.305      15.285       3.272 o 
 -13  -1   4      20.571      20.150       3.219 o 
 -13  -1   5     276.790     288.357      11.942 o 
 -13  -1   6     114.661     111.074       7.399 o 
 -13  -1   7     109.424     115.178       4.387 o 
 -13  -1   8      30.691      28.222       3.460 o 
 -13  -1   9      78.683      77.567       3.444 o 
 -13  -1  10     236.838     242.898      12.751 o 
 -13  -1  11       4.921       5.993       1.549 o 
 -13  -1  12     126.601     126.956       9.312 o 
 -13  -1  13     294.593     301.063      10.839 o 
 -13  -1  14     108.809     112.201       8.214 o 
 -13  -1  15       2.641       1.491       4.670 o 
 -13  -1  16      92.293      98.331       7.027 o 
 -13  -1  17     142.628     133.486      16.110 o 
 -13   0   1       7.808       6.451       2.905 o 
 -13   0   2     234.008     239.649       9.344 o 
 -13   0   3       5.416       3.244       1.526 o 
 -13   0   4    1206.873    1246.002      43.377 o 
 -13   0   5      39.051      28.436       4.363 o 
 -13   0   6     457.864     459.221      16.668 o 
 -13   0   7      54.932      56.038       3.223 o 
 -13   0   8     527.926     535.977      16.984 o 
 -13   0   9      12.979      11.164       4.054 o 
 -13   0  10      53.967      52.811       4.744 o 
 -13   0  11     676.327     685.368      26.496 o 
 -13   0  12     241.170     236.084      16.949 o 
 -13   0  13       0.076       0.488       1.829 o 
 -13   0  14      65.387      64.189       5.053 o 
 -13   0  15     148.209     144.196       7.819 o 
 -13   0  16      94.347      88.824      11.224 o 
 -13   0  17       7.091      10.031       5.437 o 
 -13   1   0     220.838     214.701       9.481 o 
 -13   1   1       2.573       2.156       2.043 o 
 -13   1   2      24.347      17.665       4.263 o 
 -13   1   3     178.870     173.658      10.452 o 
 -13   1   4      91.019      82.531       4.095 o 
 -13   1   5     273.754     279.075      14.453 o 
 -13   1   7      55.674      51.125       3.215 o 
 -13   1   8      22.165      27.027       3.488 o 
 -13   1   9     239.038     242.501       8.664 o 
 -13   1  10     117.127     120.526       6.198 o 
 -13   1  11      11.500      10.200       4.508 o 
 -13   1  12       4.630       4.238       4.175 o 
 -13   1  13      31.539      25.661       3.172 o 
 -13   1  14     103.296     106.484       7.764 o 
 -13   1  15      78.183      70.594       5.900 o 
 -13   1  16       1.690       4.986       5.002 o 
 -13   2   0     854.879     866.911      29.647 o 
 -13   2   1       0.130       0.390       1.747 o 
 -13   2   2     257.306     238.081      20.406 o 
 -13   2   3     142.269     148.311       6.057 o 
 -13   2   4    1566.088    1612.344      55.270 o 
 -13   2   5      48.372      51.700       3.515 o 
 -13   2   6     184.401     180.947       6.868 o 
 -13   2   8     441.497     436.634      14.438 o 
 -13   2   9      76.461      81.173       4.365 o 
 -13   2  10       6.841       2.430       2.602 o 
 -13   2  11      92.488      92.850       9.088 o 
 -13   2  12      66.434      65.348       5.481 o 
 -13   2  13      47.354      39.659       4.877 o 
 -13   2  14      59.912      61.961       5.833 o 
 -13   2  15       0.023       0.569       6.986 o 
 -13   3   0       4.560       2.514       2.338 o 
 -13   3   2     141.276     133.929      10.289 o 
 -13   3   3     202.956     190.555      16.018 o 
 -13   3   4      13.244      14.337       2.286 o 
 -13   3   5      23.644      27.723       2.619 o 
 -13   3   6      26.289      31.700       2.751 o 
 -13   3   7     358.534     358.094      12.280 o 
 -13   3   8     135.322     141.591       7.566 o 
 -13   3   9      20.150      19.535       2.495 o 
 -13   3  10     333.403     336.374      12.364 o 
 -13   3  11     137.952     139.581       9.277 o 
 -13   3  12       2.213       5.757       3.860 o 
 -13   3  13       6.078       9.206       4.372 o 
 -13   3  14      28.844      37.233       9.194 o 
 -13   4   0     519.037     512.036      20.601 o 
 -13   4   1     208.683     211.501       9.436 o 
 -13   4   2       1.493       2.294       2.294 o 
 -13   4   3     260.567     267.923      11.749 o 
 -13   4   4     659.804     658.247      33.865 o 
 -13   4   5     115.424     118.280       5.585 o 
 -13   4   6     229.238     243.915       9.160 o 
 -13   4   7      58.772      57.757       4.057 o 
 -13   4   8     605.310     602.333      20.227 o 
 -13   4   9      70.201      55.441       8.436 o 
 -13   4  10      61.640      55.037       5.910 o 
 -13   4  11      21.315      21.132       4.053 o 
 -13   4  12      19.497      15.109       5.410 o 
 -13   4  13     121.492     116.877      14.915 o 
 -13   5   0     212.912     221.589       8.433 o 
 -13   5   2     160.446     171.584       7.414 o 
 -13   5   3      30.893      29.819       2.559 o 
 -13   5   4      38.344      40.769       3.026 o 
 -13   5   5       9.669       8.274       2.153 o 
 -13   5   6       0.026       0.636       2.049 o 
 -13   5   7     132.953     127.540      10.203 o 
 -13   5   8      43.556      39.876       3.817 o 
 -13   5   9      70.729      71.485       5.553 o 
 -13   5  10      41.487      38.614       5.556 o 
 -13   5  11      56.475      49.370       8.238 o 
 -13   5  12       1.877       3.555       5.035 o 
 -13   6   0     266.304     275.837      19.744 o 
 -13   6   1     237.463     247.231       9.426 o 
 -13   6   2      19.588      16.600       6.536 o 
 -13   6   3     420.498     434.603      14.403 o 
 -13   6   4      52.534      52.149       3.909 o 
 -13   6   5      60.371      54.593       5.206 o 
 -13   6   6     103.993     100.343       7.751 o 
 -13   6   7      97.001      97.941       6.316 o 
 -13   6   8       3.378       4.171       3.230 o 
 -13   6   9       8.804      13.840       3.743 o 
 -13   6  10      26.215      23.707       4.995 o 
 -13   6  11      35.346      40.761       6.087 o 
 -13   7   0     123.457     115.765      11.973 o 
 -13   7   1      14.181      15.416       2.942 o 
 -13   7   2     117.437     123.716       6.241 o 
 -13   7   3      71.831      75.211       5.785 o 
 -13   7   4     274.345     279.612      11.581 o 
 -13   7   6      86.556      84.108      10.293 o 
 -13   7   7      12.845      11.221       4.728 o 
 -13   7   8     111.477     105.207       8.449 o 
 -13   7   9     142.214     140.418      10.186 o 
 -13   7  10      12.053      19.833       6.819 o 
 -13   8   0       3.615       1.981       3.857 o 
 -13   8   1      97.072     119.043       7.945 o 
 -13   8   2      93.512     100.410      12.165 o 
 -13   8   3     690.495     723.128      26.488 o 
 -13   8   4      98.503      96.603      12.033 o 
 -13   8   5      78.368      75.539      11.517 o 
 -13   8   6       9.919       6.406       4.811 o 
 -13   8   7      34.851      39.528       8.725 o 
 -13   8   8     234.182     226.878      18.658 o 
 -13   9   0      21.802      26.595       5.155 o 
 -13   9   1       6.923      10.813       4.854 o 
 -13   9   2     250.722     253.377      12.739 o 
 -13   9   3       8.872      11.967       4.871 o 
 -13   9   4      77.048      73.199       7.141 o 
 -13   9   5       7.410      11.529       5.301 o 
 -13   9   6      56.225      48.368       8.406 o 
 -12 -10   9     143.211     163.400      17.683 o 
 -12 -10  11       0.015       0.175       6.511 o 
 -12 -10  12      79.913      72.421       9.001 o 
 -12 -10  13     123.596     135.343      12.247 o 
 -12 -10  14      80.758      72.129       8.467 o 
 -12 -10  16     269.946     267.589      17.616 o 
 -12 -10  17      24.508      26.186       5.237 o 
 -12  -9   7      22.358      30.248      17.490 o 
 -12  -9   8     298.941     313.707      19.634 o 
 -12  -9   9      54.100      56.055      12.725 o 
 -12  -9  10      76.711      79.143      13.675 o 
 -12  -9  11      22.298      30.862       9.303 o 
 -12  -9  12      48.395      54.009      10.626 o 
 -12  -9  16     347.826     352.635      20.728 o 
 -12  -9  17      87.409      86.858       8.246 o 
 -12  -9  18      19.777      23.205       4.693 o 
 -12  -8   5     542.262     549.599      24.746 o 
 -12  -8   6     127.224     133.797      11.052 o 
 -12  -8   7       6.904       6.369       5.055 o 
 -12  -8   8       3.386       5.611       5.539 o 
 -12  -8   9     373.751     420.672      26.888 o 
 -12  -8  10     152.725     177.984      15.957 o 
 -12  -8  11      44.631      56.814       9.934 o 
 -12  -8  12     135.625     128.475       9.731 o 
 -12  -8  13      72.096      70.755       7.319 o 
 -12  -8  16     394.461     378.412      21.270 o 
 -12  -8  17      39.055      42.026       5.426 o 
 -12  -8  18      31.625      23.322       4.422 o 
 -12  -7   4      75.113      79.730      12.291 o 
 -12  -7   5      17.968      16.558       5.629 o 
 -12  -7   6      13.915      13.356      10.128 o 
 -12  -7   7      11.203       7.803       4.498 o 
 -12  -7   8     308.367     314.525      24.402 o 
 -12  -7   9      26.694      21.335       4.776 o 
 -12  -7  10      11.373      16.103       4.064 o 
 -12  -7  11       6.938       9.966       3.640 o 
 -12  -7  12      29.060      29.372       3.199 o 
 -12  -7  13      84.282      80.091       5.244 o 
 -12  -7  16     293.302     281.150      15.542 o 
 -12  -7  17       0.047       1.929       2.544 o 
 -12  -7  18      96.914      94.398       8.017 o 
 -12  -7  19      13.034      12.275       3.822 o 
 -12  -6   3      23.525      26.745       6.183 o 
 -12  -6   4      58.201      65.328       9.317 o 
 -12  -6   5     100.632     103.634       8.924 o 
 -12  -6   6     342.787     345.008      20.456 o 
 -12  -6   7      51.214      41.851       5.580 o 
 -12  -6   8      13.622      13.005       4.758 o 
 -12  -6   9      20.146      21.072       4.188 o 
 -12  -6  10     136.581     141.101       8.882 o 
 -12  -6  11     527.657     553.210      38.092 o 
 -12  -6  12      17.533      20.348       3.882 o 
 -12  -6  13       8.538       8.602       4.994 o 
 -12  -6  14      66.007      65.851       4.070 o 
 -12  -6  15     635.862     645.610      21.581 o 
 -12  -6  16       1.754       3.406       2.669 o 
 -12  -6  17       4.612       5.465       3.266 o 
 -12  -6  18      42.669      37.613       5.118 o 
 -12  -6  19     107.399     109.333       8.881 o 
 -12  -5   2      27.513      26.857      13.913 o 
 -12  -5   3     108.864     116.135       8.715 o 
 -12  -5   4     198.636     196.746      19.592 o 
 -12  -5   5     171.921     188.797      10.017 o 
 -12  -5   6       2.251       0.146       5.910 o 
 -12  -5   7       6.217       3.799       2.612 o 
 -12  -5   8     156.280     154.194       9.175 o 
 -12  -5   9     165.989     169.625       8.107 o 
 -12  -5  10      96.638      96.327       5.746 o 
 -12  -5  11       5.544       7.590       1.815 o 
 -12  -5  12     213.859     206.270      15.961 o 
 -12  -5  13      74.357      72.665       4.608 o 
 -12  -5  14      96.778      96.659       4.670 o 
 -12  -5  15       7.145       6.162       3.084 o 
 -12  -5  16      89.819      92.129       5.275 o 
 -12  -5  17      24.518      24.754       3.351 o 
 -12  -5  18      38.884      38.053       4.442 o 
 -12  -5  19       2.542       8.242       7.904 o 
 -12  -4   1       8.360       9.232       4.578 o 
 -12  -4   2     179.228     202.169      13.868 o 
 -12  -4   3     159.577     159.321       8.817 o 
 -12  -4   4     337.720     349.625      20.874 o 
 -12  -4   5       1.405       2.471       2.078 o 
 -12  -4   6     290.174     294.717      10.312 o 
 -12  -4   7     123.067     127.602       5.398 o 
 -12  -4   8     397.823     403.955      15.153 o 
 -12  -4   9      26.680      39.133       3.661 o 
 -12  -4  10     154.861     163.254       7.320 o 
 -12  -4  11     600.735     630.512      19.778 o 
 -12  -4  12      10.923       7.311       3.304 o 
 -12  -4  13      35.977      37.482       2.678 o 
 -12  -4  14       7.272       4.071       1.706 o 
 -12  -4  15     145.918     148.776       6.386 o 
 -12  -4  16      35.636      39.369       3.495 o 
 -12  -4  17     195.182     194.478       8.839 o 
 -12  -4  18      32.157      26.040       5.867 o 
 -12  -4  19      39.869      21.510      18.189 o 
 -12  -3   1       8.485       0.903       3.144 o 
 -12  -3   2      15.293      11.005       2.555 o 
 -12  -3   3     372.788     382.279      13.798 o 
 -12  -3   4     293.019     289.924      10.395 o 
 -12  -3   5      50.191      55.211       4.681 o 
 -12  -3   6       0.598       1.088       1.488 o 
 -12  -3   7     264.125     268.196       9.079 o 
 -12  -3   8      11.999      13.405       1.701 o 
 -12  -3   9      27.859      30.943       2.254 o 
 -12  -3  10     150.758     160.056       5.625 o 
 -12  -3  11     279.702     283.075       9.421 o 
 -12  -3  12      20.685      22.879       1.990 o 
 -12  -3  13      75.848      73.658       3.783 o 
 -12  -3  14      84.442      91.523       5.329 o 
 -12  -3  15      48.830      44.882       5.625 o 
 -12  -3  16      31.696      30.979       3.366 o 
 -12  -3  17      21.779      14.700       4.759 o 
 -12  -3  18      55.863      49.946       8.839 o 
 -12  -2   1       0.747       0.523       2.300 o 
 -12  -2   2       0.402       1.961       2.257 o 
 -12  -2   3      20.131      18.429       2.302 o 
 -12  -2   4     809.590     815.977      25.636 o 
 -12  -2   5      12.280      12.373       1.891 o 
 -12  -2   6      45.114      45.971       2.742 o 
 -12  -2   7     208.386     216.964       7.396 o 
 -12  -2   8     512.036     522.949      15.141 o 
 -12  -2   9     696.619     713.132      48.167 o 
 -12  -2  10       4.397       7.972       1.210 o 
 -12  -2  11     198.035     192.491      10.113 o 
 -12  -2  12       0.191       0.714       1.067 o 
 -12  -2  13     186.604     193.418       6.453 o 
 -12  -2  14     366.446     382.035      11.983 o 
 -12  -2  15       0.342       0.760       2.318 o 
 -12  -2  16     119.545     121.520       8.513 o 
 -12  -2  17     249.571     252.538      20.358 o 
 -12  -2  18      54.905      37.818       9.277 o 
 -12  -1   1       6.257       4.761       2.477 o 
 -12  -1   2     118.647     125.293       5.623 o 
 -12  -1   3     825.318     815.416      25.662 o 
 -12  -1   4     102.474     105.235       7.469 o 
 -12  -1   5      62.145      59.896       3.136 o 
 -12  -1   6       7.274       7.838       1.429 o 
 -12  -1   7     370.166     377.769      13.415 o 
 -12  -1   8      27.285      24.462       2.211 o 
 -12  -1   9      40.634      43.681       4.380 o 
 -12  -1  10     185.214     192.413       6.180 o 
 -12  -1  11      70.949      73.751       3.180 o 
 -12  -1  12      19.593      18.294       3.343 o 
 -12  -1  14     163.096     164.576       6.982 o 
 -12  -1  16      10.209       6.030       3.318 o 
 -12  -1  17      29.010      26.566       6.750 o 
 -12   0   1     352.980     345.636      12.209 o 
 -12   0   2      75.015      73.680       3.317 o 
 -12   0   3      20.140      22.328       5.797 o 
 -12   0   5     362.268     347.462      22.704 o 
 -12   0   6      14.321      14.106       1.568 o 
 -12   0   7     197.869     203.398       6.921 o 
 -12   0   8     115.278     114.944       5.182 o 
 -12   0   9     416.419     417.867      14.811 o 
 -12   0  10     294.324     298.480      11.203 o 
 -12   0  11      41.316      40.070       4.108 o 
 -12   0  12       5.717       6.452       1.877 o 
 -12   0  13       8.096       7.563       2.068 o 
 -12   0  14     497.916     446.712      67.780 o 
 -12   0  15      29.880      29.779       5.556 o 
 -12   0  16      18.802      24.442       4.215 o 
 -12   1   0     111.232     108.301       5.196 o 
 -12   1   1      15.202      11.762       2.523 o 
 -12   1   3      84.896      77.188       5.292 o 
 -12   1   4     120.546     116.990       5.550 o 
 -12   1   5      15.192      17.290       1.696 o 
 -12   1   6       6.672       6.054       1.297 o 
 -12   1   7      20.364      18.339       1.637 o 
 -12   1   8     163.870     169.859       6.986 o 
 -12   1   9      95.483      92.762       5.729 o 
 -12   1  10      23.764      20.575       2.419 o 
 -12   1  11       0.279       1.638       1.695 o 
 -12   1  12     100.867      98.128       5.001 o 
 -12   1  13     224.191     225.954       9.429 o 
 -12   1  14       8.164       8.018       2.926 o 
 -12   1  16     113.114     110.969       8.952 o 
 -12   2   0       9.749      12.202       2.058 o 
 -12   2   1     273.953     275.810       8.771 o 
 -12   2   2      14.949      14.167       1.523 o 
 -12   2   3     423.499     412.577      14.757 o 
 -12   2   4      51.297      47.917       3.546 o 
 -12   2   5     218.928     210.554       7.322 o 
 -12   2   6      48.508      44.014      13.574 o 
 -12   2   7     445.064     445.261      14.168 o 
 -12   2   8      61.845      59.918       3.315 o 
 -12   2   9       1.085       0.696       1.286 o 
 -12   2  10     273.942     290.327      11.559 o 
 -12   2  11     271.112     275.831      11.507 o 
 -12   2  12     227.291     236.301       9.696 o 
 -12   2  13       1.504       1.271       6.822 o 
 -12   2  14     330.301     338.972      14.556 o 
 -12   2  15      67.479      74.274       6.750 o 
 -12   3   0     150.854     149.910       5.563 o 
 -12   3   1       8.858       6.607       1.729 o 
 -12   3   2      17.232      15.152       1.657 o 
 -12   3   3      27.038      23.258       2.741 o 
 -12   3   4     130.827     128.975       5.241 o 
 -12   3   5      58.494      58.778       4.256 o 
 -12   3   6      40.411      41.055       2.958 o 
 -12   3   7      31.717      25.597       2.193 o 
 -12   3   8     189.593     193.454       7.263 o 
 -12   3  10       0.242       0.935       2.272 o 
 -12   3  11      86.169      78.734       6.490 o 
 -12   3  12      18.513      20.107       4.228 o 
 -12   3  13      81.136      88.906       6.829 o 
 -12   3  15      50.708      46.919       6.635 o 
 -12   4   0      18.352      18.320       1.966 o 
 -12   4   1       5.259       8.914       1.613 o 
 -12   4   2      99.077     102.943       4.156 o 
 -12   4   3    1621.674    1652.073      50.563 o 
 -12   4   4     220.112     214.306       7.109 o 
 -12   4   5     258.019     250.870       8.903 o 
 -12   4   6      37.727      39.336       4.842 o 
 -12   4   7     326.831     331.867      11.457 o 
 -12   4   8     208.447     207.959       8.059 o 
 -12   4   9      43.293      44.646       4.490 o 
 -12   4  10      24.369      15.606       6.865 o 
 -12   4  11      82.659      77.857       7.541 o 
 -12   4  12     233.764     233.571      12.467 o 
 -12   4  13      44.569      48.281      10.526 o 
 -12   4  14      64.206      66.225      11.126 o 
 -12   5   0      12.085      15.480       3.029 o 
 -12   5   1      38.475      38.652       2.763 o 
 -12   5   2      73.213      74.716       3.689 o 
 -12   5   3       5.651       5.856       2.365 o 
 -12   5   4       3.309       2.134       1.603 o 
 -12   5   5       0.665       1.030       1.528 o 
 -12   5   6     300.140     296.546      10.692 o 
 -12   5   7     109.548     118.036       5.755 o 
 -12   5   8      58.104      55.851       5.218 o 
 -12   5  10       0.577       3.981       3.023 o 
 -12   5  11     308.422     320.139      18.372 o 
 -12   5  12      47.856      45.081       5.701 o 
 -12   5  13     139.861     143.700      16.821 o 
 -12   6   0      81.070      81.854       4.874 o 
 -12   6   1      58.493      60.512       3.627 o 
 -12   6   2     650.125     674.309      20.629 o 
 -12   6   3     550.904     558.684      18.668 o 
 -12   6   4     312.039     316.116      10.502 o 
 -12   6   5      10.740      10.925       2.112 o 
 -12   6   6     285.402     289.713      19.115 o 
 -12   6   7      38.693      35.480       4.153 o 
 -12   6   8     208.768     201.256      12.074 o 
 -12   6   9     395.013     402.188      15.859 o 
 -12   6  10       6.381       2.322       5.341 o 
 -12   6  11       5.909       6.740       7.086 o 
 -12   7   1      95.646     107.168      10.402 o 
 -12   7   2       2.186       3.927       2.212 o 
 -12   7   3     125.446     133.163       7.915 o 
 -12   7   4       6.961       8.538       2.824 o 
 -12   7   5       4.656       7.200       5.868 o 
 -12   7   6      12.876      10.707       3.290 o 
 -12   7   7      71.344      80.168       7.645 o 
 -12   7   8      16.769      15.489       4.373 o 
 -12   7   9       7.047      11.515       5.909 o 
 -12   7  10       8.798      14.699       9.572 o 
 -12   8   0     317.019     325.160      13.160 o 
 -12   8   1      69.087      74.094       5.639 o 
 -12   8   2     299.001     295.896      20.310 o 
 -12   8   3      25.698      17.425       4.712 o 
 -12   8   4      36.531      36.333       3.968 o 
 -12   8   5     100.701      94.299      17.031 o 
 -12   8   6     224.575     217.546      14.242 o 
 -12   8   7       0.288       0.058       4.393 o 
 -12   8   8      21.221      19.588       5.664 o 
 -12   9   0      60.357      53.350       5.260 o 
 -12   9   2      48.292      53.153       7.560 o 
 -12   9   3     127.171     128.419       8.591 o 
 -12   9   4      15.141      13.561       5.572 o 
 -12   9   5      55.195      55.324       7.532 o 
 -12   9   6      28.272      25.514       7.739 o 
 -12   9   7      43.495      38.812       9.278 o 
 -12  10   0      33.580      32.785       5.693 o 
 -12  10   1      10.332      21.973       5.213 o 
 -12  10   2     411.904     412.548      18.232 o 
 -12  10   3      49.067      48.281       7.660 o 
 -12  10   4       4.069       6.868       7.895 o 
 -11 -11  10      17.477      25.010       6.638 o 
 -11 -11  11      21.771      25.942       6.810 o 
 -11 -11  12       7.374      12.538      10.128 o 
 -11 -11  13     273.171     256.337      16.301 o 
 -11 -11  14       0.562       5.582       6.485 o 
 -11 -10   8      86.502     113.191      16.177 o 
 -11 -10   9      10.049       7.160       7.427 o 
 -11 -10  10     323.900     339.952      27.251 o 
 -11 -10  11      83.914     103.605       9.361 o 
 -11 -10  12      23.171      15.490       7.361 o 
 -11 -10  13      16.935      22.036       5.632 o 
 -11 -10  14      99.584     108.836       9.019 o 
 -11 -10  16      76.999      84.286       8.271 o 
 -11 -10  17      97.781     103.049       9.449 o 
 -11  -9   6      16.505      20.516       9.925 o 
 -11  -9   7      10.953      14.467       9.468 o 
 -11  -9   8     127.272     124.793      17.294 o 
 -11  -9   9      11.295       8.008       7.803 o 
 -11  -9  10       0.144       7.599       7.228 o 
 -11  -9  12      17.088      19.055       4.475 o 
 -11  -9  13     280.688     269.635      15.312 o 
 -11  -9  14      19.315       3.741       8.015 o 
 -11  -9  16       1.139       5.962       4.281 o 
 -11  -9  18      27.373      23.790       4.672 o 
 -11  -8   4     140.054     156.851      14.310 o 
 -11  -8   5       8.123      10.345       5.677 o 
 -11  -8   6     343.390     368.037      23.274 o 
 -11  -8   8      62.136      61.549       7.667 o 
 -11  -8   9     112.336     129.002       8.923 o 
 -11  -8  10      12.253      10.960       3.931 o 
 -11  -8  11     181.876     209.080      16.455 o 
 -11  -8  12      73.592      85.076      20.256 o 
 -11  -8  13      38.302      31.651       8.983 o 
 -11  -8  16      12.692      12.684       2.978 o 
 -11  -8  18     113.573     120.175       9.377 o 
 -11  -8  19     130.548     136.600      10.461 o 
 -11  -7   3      73.369      84.531       8.999 o 
 -11  -7   4       0.000       2.246       7.958 o 
 -11  -7   5      42.154      47.811       7.144 o 
 -11  -7   6     131.819     138.003       9.027 o 
 -11  -7   7      23.241       4.559       9.042 o 
 -11  -7   8      13.346      10.463       3.088 o 
 -11  -7   9       4.690       5.991       3.002 o 
 -11  -7  10     116.338     127.716       7.335 o 
 -11  -7  11      76.866      71.115       4.346 o 
 -11  -7  12       5.000       5.390       3.725 o 
 -11  -7  13      43.861      44.335       3.536 o 
 -11  -7  15      88.897      81.744       4.851 o 
 -11  -7  16      12.116       6.459       2.428 o 
 -11  -7  18       8.745      11.398       5.376 o 
 -11  -7  19     121.279     128.242       9.478 o 
 -11  -6   1      67.273      57.797       8.546 o 
 -11  -6   2      33.920      38.189       6.258 o 
 -11  -6   3      45.400      41.651       5.609 o 
 -11  -6   4     191.361     213.335      10.487 o 
 -11  -6   5     143.156     136.366      10.340 o 
 -11  -6   6      18.194      20.107       3.860 o 
 -11  -6   7       9.845       8.826       3.309 o 
 -11  -6   8     310.808     301.783      17.390 o 
 -11  -6   9     295.003     295.675      11.918 o 
 -11  -6  10     228.605     244.413      19.604 o 
 -11  -6  11      45.039      51.198       3.377 o 
 -11  -6  12      90.390      86.347       8.093 o 
 -11  -6  13     234.020     229.830       8.016 o 
 -11  -6  14     674.061     690.670      22.077 o 
 -11  -6  15     190.061     194.999       7.585 o 
 -11  -6  17     318.810     308.655      12.218 o 
 -11  -6  18     198.421     198.149      15.225 o 
 -11  -6  19       9.929       5.202       7.890 o 
 -11  -5   1      46.834      41.501       4.993 o 
 -11  -5   2     140.083     142.801       9.827 o 
 -11  -5   3       9.827      14.045       3.744 o 
 -11  -5   4       8.479       5.942       2.460 o 
 -11  -5   5       1.879       2.677       1.861 o 
 -11  -5   6      42.339      40.273       5.986 o 
 -11  -5   7     113.969     111.758      18.107 o 
 -11  -5   9       3.352       1.315       1.873 o 
 -11  -5  10       3.279       5.261       2.894 o 
 -11  -5  11      22.902      22.704       2.029 o 
 -11  -5  12      37.578      36.102       3.236 o 
 -11  -5  13      19.256      18.169       1.861 o 
 -11  -5  14       1.016       1.023       1.444 o 
 -11  -5  15       7.363       5.383       1.943 o 
 -11  -5  16      42.993      42.102       6.259 o 
 -11  -5  17     223.514     227.627       9.581 o 
 -11  -5  18      18.067       9.469      13.640 o 
 -11  -5  19      36.283      50.794       9.821 o 
 -11  -4   1     106.555      97.702       6.445 o 
 -11  -4   2     154.460     163.843       7.463 o 
 -11  -4   3       0.410       1.104       2.059 o 
 -11  -4   4      44.463      46.880       4.465 o 
 -11  -4   5     148.178     150.093       5.864 o 
 -11  -4   6     183.977     185.470       8.323 o 
 -11  -4   7     225.495     234.778       9.865 o 
 -11  -4   8      57.467      58.179       3.729 o 
 -11  -4   9     305.242     300.292      14.091 o 
 -11  -4  10     257.777     272.470      14.580 o 
 -11  -4  11       7.179       6.406       1.132 o 
 -11  -4  12     481.224     492.976      15.350 o 
 -11  -4  13      48.338      48.905       2.885 o 
 -11  -4  14    1986.919    2078.515      64.189 o 
 -11  -4  15      94.838     104.706       4.962 o 
 -11  -4  16      81.469      88.433       5.246 o 
 -11  -4  18     388.452     396.912      19.431 o 
 -11  -4  19      80.492      71.983       8.791 o 
 -11  -3   1       8.019      10.606       2.730 o 
 -11  -3   2       3.309       5.178       1.795 o 
 -11  -3   3      37.678      35.453       4.314 o 
 -11  -3   4      43.573      46.684       3.697 o 
 -11  -3   5       7.956      10.719       2.674 o 
 -11  -3   6     138.491     135.781       5.055 o 
 -11  -3   7      73.883      77.853       3.394 o 
 -11  -3   8     457.669     471.665      14.499 o 
 -11  -3   9      11.518      11.860       1.307 o 
 -11  -3  10       0.627       0.383       1.062 o 
 -11  -3  11       3.229       3.376       1.181 o 
 -11  -3  12     147.307     147.830       4.834 o 
 -11  -3  13     142.682     141.005       4.795 o 
 -11  -3  14       0.021       1.135       1.681 o 
 -11  -3  15       8.763      11.192       2.189 o 
 -11  -3  16      84.360      84.725       6.973 o 
 -11  -3  17     401.499     402.962      43.045 o 
 -11  -3  18      44.323      39.016      12.704 o 
 -11  -2   1     110.519      98.947       6.539 o 
 -11  -2   2      87.837      84.194       6.349 o 
 -11  -2   3     263.583     261.322       8.915 o 
 -11  -2   4     424.168     423.123      13.353 o 
 -11  -2   5      76.388      75.884       3.353 o 
 -11  -2   6     597.780     608.096      18.419 o 
 -11  -2   7     650.837     664.723      18.788 o 
 -11  -2   8     143.665     148.261       8.791 o 
 -11  -2   9      42.621      38.698       3.661 o 
 -11  -2  10     632.532     676.489      20.456 o 
 -11  -2  11      35.803      35.569       1.964 o 
 -11  -2  12     802.726     825.779      23.597 o 
 -11  -2  13      21.007      25.695       2.140 o 
 -11  -2  14    1555.650    1649.595      47.936 o 
 -11  -2  15       0.538       3.748       2.099 o 
 -11  -2  16     131.352     119.714      10.587 o 
 -11  -2  17       3.422       4.559       4.761 o 
 -11  -2  18     124.793     112.168      11.653 o 
 -11  -1   1      17.192      17.972       2.318 o 
 -11  -1   2      16.866      15.532       1.751 o 
 -11  -1   3       4.726       4.462       0.995 o 
 -11  -1   4      48.716      42.700       5.518 o 
 -11  -1   5       0.945       2.572       1.315 o 
 -11  -1   6     146.365     147.151       5.918 o 
 -11  -1   7      13.592      13.824       1.669 o 
 -11  -1   8      23.847      24.491       2.025 o 
 -11  -1   9      64.949      61.785       4.217 o 
 -11  -1  10     101.590     107.485       3.693 o 
 -11  -1  11       2.556       2.903       1.397 o 
 -11  -1  12      34.100      34.838       3.303 o 
 -11  -1  13      86.098      85.754       5.736 o 
 -11  -1  14     177.277     177.829       7.209 o 
 -11  -1  15     107.501     102.436      17.064 o 
 -11  -1  16       3.344       2.447       3.121 o 
 -11  -1  17     137.988     129.400      16.792 o 
 -11   0   1      48.710      48.579       2.544 o 
 -11   0   2      91.366      92.791       3.770 o 
 -11   0   3     309.703     296.510      14.570 o 
 -11   0   4     340.071     340.623      10.667 o 
 -11   0   5     110.386     111.722       4.153 o 
 -11   0   6      38.074      34.055       2.068 o 
 -11   0   7     476.364     462.874      15.715 o 
 -11   0   8     247.926     249.656       7.935 o 
 -11   0   9     267.309     266.742      17.342 o 
 -11   0  10      54.270      56.926       2.956 o 
 -11   0  11      38.676      41.504       2.673 o 
 -11   0  12     473.093     480.622      15.578 o 
 -11   0  13     350.371     361.960      12.533 o 
 -11   0  14     113.598     115.872       5.969 o 
 -11   0  15       0.135       1.295       2.904 o 
 -11   0  16     242.547     239.946      18.773 o 
 -11   0  17     133.214     123.224      16.838 o 
 -11   1   0       2.457       1.848       1.331 o 
 -11   1   1      73.361      70.209       3.284 o 
 -11   1   2      95.407     101.941       3.589 o 
 -11   1   3      36.012      37.818       3.005 o 
 -11   1   4      76.250      78.386       5.496 o 
 -11   1   5      84.152      79.510       3.308 o 
 -11   1   6     499.703     486.440      14.872 o 
 -11   1   7      16.142      13.327       1.737 o 
 -11   1   8      26.061      24.959       2.257 o 
 -11   1   9      23.528      21.159       3.817 o 
 -11   1  10     314.481     320.009      10.537 o 
 -11   1  11     107.076     102.716       4.588 o 
 -11   1  12      36.859      33.690       2.821 o 
 -11   1  13     208.189     222.550       8.852 o 
 -11   1  14      28.645      26.572       3.380 o 
 -11   1  15      43.277      46.599       4.663 o 
 -11   1  16      27.615      23.508       5.049 o 
 -11   2   0     142.830     140.916       4.874 o 
 -11   2   1    1343.801    1340.488      38.113 o 
 -11   2   2       7.021       6.348       1.439 o 
 -11   2   3     409.594     391.474      11.429 o 
 -11   2   4     319.331     309.814       9.171 o 
 -11   2   5     348.594     342.088      10.825 o 
 -11   2   6     284.405     280.043       9.055 o 
 -11   2   7      77.580      75.125       3.489 o 
 -11   2   8     668.582     639.484      23.267 o 
 -11   2   9     713.239     710.911      29.542 o 
 -11   2  10      28.020      28.943       2.793 o 
 -11   2  11       0.721       1.194       3.180 o 
 -11   2  12     123.618     130.305       7.719 o 
 -11   2  13     545.939     553.985      20.772 o 
 -11   2  14      33.673      37.823       4.409 o 
 -11   2  15       6.055       7.982       6.007 o 
 -11   3   0       5.095       4.595       1.214 o 
 -11   3   1       0.602       0.425       1.192 o 
 -11   3   2       8.976       6.888       1.744 o 
 -11   3   3     157.613     150.544       4.999 o 
 -11   3   4     103.813     105.402       3.800 o 
 -11   3   5       3.360       2.205       1.052 o 
 -11   3   6      31.326      28.776       3.252 o 
 -11   3   7      38.626      36.454       2.536 o 
 -11   3   8      90.389      85.689       4.823 o 
 -11   3   9      64.767      63.361       7.016 o 
 -11   3  10       2.715       2.455       2.293 o 
 -11   3  11     328.067     340.397      12.313 o 
 -11   3  12     273.979     278.792      17.579 o 
 -11   3  13     164.489     168.998      10.441 o 
 -11   3  14      52.865      52.478       5.591 o 
 -11   3  15       9.611       8.799       5.591 o 
 -11   4   0     168.658     167.564       6.691 o 
 -11   4   1     692.842     696.895      20.271 o 
 -11   4   2     110.341     109.730       4.401 o 
 -11   4   3       9.077       6.383       1.245 o 
 -11   4   4     115.828     109.374       4.025 o 
 -11   4   5      74.671      70.352       3.092 o 
 -11   4   6     276.397     274.757       9.318 o 
 -11   4   7     246.179     239.106       8.470 o 
 -11   4   8      15.564      16.139       2.161 o 
 -11   4   9     500.453     491.340      18.445 o 
 -11   4  10       7.965       8.083       2.458 o 
 -11   4  11     127.837     126.269      12.512 o 
 -11   4  12      42.331      39.514       7.990 o 
 -11   4  13     242.558     227.112      13.312 o 
 -11   4  14       5.608       7.365       6.626 o 
 -11   5   0      16.217      15.634       1.984 o 
 -11   5   1     160.742     164.168       5.707 o 
 -11   5   2      60.646      62.047       7.464 o 
 -11   5   3     444.469     447.934      13.449 o 
 -11   5   4     297.172     296.258       9.279 o 
 -11   5   5       0.844       3.473       1.697 o 
 -11   5   6       0.689       0.430       2.067 o 
 -11   5   7      31.543      30.437       3.942 o 
 -11   5   8     181.351     188.084       7.023 o 
 -11   5   9      64.655      58.850       5.964 o 
 -11   5  11     111.786     123.050       7.106 o 
 -11   5  12     127.244     135.300       8.501 o 
 -11   5  13      50.251      57.266       6.384 o 
 -11   6   0       0.575       3.908       1.605 o 
 -11   6   1     190.766     190.074       6.648 o 
 -11   6   2     404.630     400.872      13.427 o 
 -11   6   3     228.708     229.158       8.539 o 
 -11   6   4       1.089       1.550       3.325 o 
 -11   6   5      11.684       8.706       2.121 o 
 -11   6   6     401.977     409.017      14.150 o 
 -11   6   7     138.369     148.624       6.200 o 
 -11   6   8      33.050      38.150       3.953 o 
 -11   6   9      47.046      47.363       4.068 o 
 -11   6  10      62.068      60.811       5.066 o 
 -11   6  11      66.797      63.626       7.288 o 
 -11   6  12      37.533      37.830       6.198 o 
 -11   7   0     145.525     147.128       5.856 o 
 -11   7   1      11.238      12.184       1.974 o 
 -11   7   2      42.540      44.855       4.301 o 
 -11   7   3      10.353       5.344       1.898 o 
 -11   7   4      91.898      95.293       5.434 o 
 -11   7   5      44.359      35.487       3.390 o 
 -11   7   6      26.717      23.906       2.898 o 
 -11   7   7      13.994      14.842       2.987 o 
 -11   7   8      18.477      26.271       3.525 o 
 -11   7   9      50.082      44.915       6.611 o 
 -11   7  10      41.502      46.757       5.680 o 
 -11   8   0     159.175     176.504       8.203 o 
 -11   8   1      64.399      64.326       5.249 o 
 -11   8   2     182.365     190.843      10.026 o 
 -11   8   3      49.505      59.036       5.625 o 
 -11   8   4      55.812      47.112      11.679 o 
 -11   8   5     215.195     222.231      11.925 o 
 -11   8   6      71.331      64.604       4.849 o 
 -11   8   7      29.279      29.017       5.293 o 
 -11   8   8      74.788      74.524       6.217 o 
 -11   8   9      64.383      64.514       6.630 o 
 -11   9   0     329.997     341.205      13.714 o 
 -11   9   1       0.088       2.552       3.064 o 
 -11   9   2      31.964      29.251       4.041 o 
 -11   9   3      85.027     101.208      13.528 o 
 -11   9   4      12.936      12.070       4.774 o 
 -11   9   5      56.587      57.360       5.784 o 
 -11   9   6      99.748     104.133       9.638 o 
 -11   9   7       0.175       1.344       6.549 o 
 -11  10   0      67.962      78.609       8.477 o 
 -11  10   1     210.910     207.949      10.881 o 
 -11  10   2       1.981      10.581       4.505 o 
 -11  10   3      31.307      32.294      19.887 o 
 -11  10   4     103.829     110.852      11.669 o 
 -11  10   5     130.730     112.832       9.609 o 
 -11  11   0     120.888     139.873      13.724 o 
 -11  11   1     154.482     154.847      11.263 o 
 -11  11   2      21.158      15.899       6.628 o 
 -10 -12  12      72.561      61.482       7.828 o 
 -10 -12  13     221.863     207.157      19.719 o 
 -10 -12  14       3.207       7.271       6.509 o 
 -10 -11   9      40.071      34.866      12.370 o 
 -10 -11  10     243.291     258.262      15.362 o 
 -10 -11  11       0.121       7.439       5.170 o 
 -10 -11  12       0.752       5.290       5.244 o 
 -10 -11  13       2.970       7.716       5.613 o 
 -10 -11  14     149.055     154.720      11.687 o 
 -10 -11  16      66.465      69.557       7.824 o 
 -10 -11  17      11.814      15.373       4.563 o 
 -10 -10   6      43.688      43.458       9.902 o 
 -10 -10   7      16.190      14.204       7.955 o 
 -10 -10   8       8.802      13.678       9.509 o 
 -10 -10   9     563.811     588.339      26.777 o 
 -10 -10  10      71.185      86.625      12.831 o 
 -10 -10  11      51.758      72.158       6.641 o 
 -10 -10  12      79.151      82.474      16.419 o 
 -10 -10  13      51.673      30.190       7.826 o 
 -10 -10  15       2.258       1.461       5.317 o 
 -10 -10  16     112.226     105.738       8.841 o 
 -10 -10  17      94.849      90.365       8.412 o 
 -10 -10  18     201.540     219.133      14.971 o 
 -10  -9   4      19.598      17.038      14.262 o 
 -10  -9   5       0.487       3.653       7.349 o 
 -10  -9   6      42.978      51.992       8.057 o 
 -10  -9   7      39.246      47.521       6.908 o 
 -10  -9   8       2.412       7.891       7.507 o 
 -10  -9   9     441.285     494.087      28.633 o 
 -10  -9  10     156.123     138.354      20.157 o 
 -10  -9  11       3.434       4.501       3.335 o 
 -10  -9  12      53.959      54.886       4.961 o 
 -10  -9  13     130.547     128.271       7.963 o 
 -10  -9  16     186.661     184.062      11.568 o 
 -10  -9  17     217.926     217.672      13.631 o 
 -10  -9  18      11.241       6.780       3.542 o 
 -10  -8   3      30.065      22.668       6.987 o 
 -10  -8   4      47.637      48.107       6.240 o 
 -10  -8   5      93.345      97.699       8.587 o 
 -10  -8   6     225.672     239.233      10.664 o 
 -10  -8   7     138.895     155.305      10.671 o 
 -10  -8   8      46.657      39.864       4.667 o 
 -10  -8   9     472.330     480.146      18.656 o 
 -10  -8  10     180.344     199.932      18.336 o 
 -10  -8  11     143.681     144.128       8.493 o 
 -10  -8  12      37.513      48.281       4.406 o 
 -10  -8  13      58.190      30.541      24.018 o 
 -10  -8  15      63.295      57.574       4.114 o 
 -10  -8  16      53.380      54.038       4.419 o 
 -10  -8  17      19.705      20.224       3.637 o 
 -10  -8  18     703.872     734.116      30.228 o 
 -10  -8  19       1.625       0.234       4.045 o 
 -10  -7   1      21.329       8.282       8.762 o 
 -10  -7   2       5.478      13.264       5.741 o 
 -10  -7   3       8.051       9.966       4.358 o 
 -10  -7   4      27.104      25.554       4.660 o 
 -10  -7   5     124.691     111.408       9.352 o 
 -10  -7   6      24.813      25.134       4.893 o 
 -10  -7   7      27.231      28.261       3.750 o 
 -10  -7   8       1.040       0.321       2.386 o 
 -10  -7   9     300.184     301.695      23.753 o 
 -10  -7  10       0.678       5.494       2.461 o 
 -10  -7  11      13.333      14.005       2.025 o 
 -10  -7  12     207.459     204.082       8.202 o 
 -10  -7  13      14.062      13.334       3.563 o 
 -10  -7  14       1.807       2.394       1.578 o 
 -10  -7  15     122.420     126.517       5.959 o 
 -10  -7  16     179.562     182.075       8.207 o 
 -10  -7  17     152.104     145.748       7.688 o 
 -10  -7  18       4.881       1.958       2.916 o 
 -10  -6   1      29.868      21.814       8.974 o 
 -10  -6   2     280.706     294.904      14.291 o 
 -10  -6   3     157.558     164.571       8.277 o 
 -10  -6   4     212.703     219.162      12.279 o 
 -10  -6   5     125.406     131.164       7.115 o 
 -10  -6   6     230.702     226.673       9.753 o 
 -10  -6   7     500.836     523.868      18.899 o 
 -10  -6   8     191.417     201.101       8.483 o 
 -10  -6   9     217.458     213.171       8.689 o 
 -10  -6  10      63.553      70.375      10.228 o 
 -10  -6  11     392.791     398.371      13.373 o 
 -10  -6  12     254.791     250.696       8.255 o 
 -10  -6  13       2.590       2.694       1.636 o 
 -10  -6  14     558.817     559.296      17.830 o 
 -10  -6  15       3.332       4.060       2.696 o 
 -10  -6  16     155.187     157.825       9.370 o 
 -10  -6  17     179.330     189.735       8.431 o 
 -10  -6  18     290.671     322.708      20.334 o 
 -10  -6  19       4.730       3.566       7.150 o 
 -10  -5   1      13.059      14.277       3.492 o 
 -10  -5   2      22.985      26.213       3.111 o 
 -10  -5   3      12.784      12.155       2.397 o 
 -10  -5   4      10.678      10.420       1.968 o 
 -10  -5   5     203.359     191.543      13.166 o 
 -10  -5   6      56.699      58.363       4.842 o 
 -10  -5   7      17.524      23.760       2.714 o 
 -10  -5   8      10.579      14.379       4.222 o 
 -10  -5   9     285.178     290.327      10.737 o 
 -10  -5  10      88.026      93.083       4.642 o 
 -10  -5  11     108.269     109.465       4.276 o 
 -10  -5  12       0.687       1.254       1.816 o 
 -10  -5  13     193.231     199.031       6.845 o 
 -10  -5  14     271.373     271.755       9.213 o 
 -10  -5  15      39.941      45.076       3.964 o 
 -10  -5  16      34.736      38.573       3.015 o 
 -10  -5  17      98.851      95.368       5.849 o 
 -10  -5  18      54.253      42.845       7.306 o 
 -10  -5  19      12.745       9.644       7.274 o 
 -10  -4   1      80.248      91.301       9.477 o 
 -10  -4   2       7.535       4.900       1.960 o 
 -10  -4   3     163.380     167.397       9.784 o 
 -10  -4   4    1023.736    1062.249      32.275 o 
 -10  -4   5      31.713      34.166       2.859 o 
 -10  -4   6      89.755      84.604       4.569 o 
 -10  -4   7     121.246     125.532       4.568 o 
 -10  -4   8     287.793     294.944      10.653 o 
 -10  -4   9     568.816     586.703      23.371 o 
 -10  -4  10       7.499       8.342       1.150 o 
 -10  -4  11     534.955     543.787      16.458 o 
 -10  -4  12     250.474     243.705       7.925 o 
 -10  -4  13     580.625     584.207      18.076 o 
 -10  -4  14     137.376     142.894       5.497 o 
 -10  -4  15       3.541       2.044       1.718 o 
 -10  -4  16      90.812      92.349       4.987 o 
 -10  -4  17     472.059     448.495      62.894 o 
 -10  -4  18       0.051       1.081       5.236 o 
 -10  -4  19      12.021      13.999       7.231 o 
 -10  -3   1      61.615      55.797       3.972 o 
 -10  -3   2       0.572       0.723       1.367 o 
 -10  -3   3     242.703     238.655       8.428 o 
 -10  -3   4      66.138      65.855       3.907 o 
 -10  -3   5     586.477     583.479      17.674 o 
 -10  -3   6      42.016      42.986       2.310 o 
 -10  -3   7      46.793      49.577       2.100 o 
 -10  -3   8      26.769      30.558       1.658 o 
 -10  -3   9     297.234     303.376      14.300 o 
 -10  -3  10      11.816      13.312       0.962 o 
 -10  -3  11      21.570      24.176       1.446 o 
 -10  -3  12     203.006     196.418       6.035 o 
 -10  -3  13      47.619      48.138       2.350 o 
 -10  -3  14     339.477     345.786      11.500 o 
 -10  -3  15       5.709       8.344       1.978 o 
 -10  -3  16       7.941       7.219       3.450 o 
 -10  -3  17       3.942       3.332       4.147 o 
 -10  -3  18       7.415       3.390       6.283 o 
 -10  -2   1     729.137     736.086      21.493 o 
 -10  -2   2       2.134       2.494       0.989 o 
 -10  -2   3      36.584      34.581       2.009 o 
 -10  -2   4     829.317     819.660      26.924 o 
 -10  -2   6       3.201       2.514       0.851 o 
 -10  -2   7      68.027      68.914       3.323 o 
 -10  -2   8      30.421      29.384       1.733 o 
 -10  -2   9     705.813     737.273      19.857 o 
 -10  -2  10     114.744     114.209       3.497 o 
 -10  -2  11      18.248      22.119       1.441 o 
 -10  -2  12      25.168      25.534       1.873 o 
 -10  -2  13     730.388     742.767      21.422 o 
 -10  -2  14      63.219      61.944       3.692 o 
 -10  -2  15     161.981     167.223       6.998 o 
 -10  -2  16      28.887      23.788       6.129 o 
 -10  -2  17     369.576     363.829      40.788 o 
 -10  -2  18      45.134      33.580      19.309 o 
 -10  -1   1      23.317      22.851       2.296 o 
 -10  -1   2      85.192      86.423       3.109 o 
 -10  -1   3     220.855     213.826       8.962 o 
 -10  -1   4     556.974     546.372      30.789 o 
 -10  -1   5      25.811      26.245       2.004 o 
 -10  -1   6      81.936      78.529       3.490 o 
 -10  -1   7     124.319     122.017       5.904 o 
 -10  -1   8      90.678      94.996       3.426 o 
 -10  -1   9     124.268     125.238       4.697 o 
 -10  -1  10      35.766      42.263       1.937 o 
 -10  -1  11     300.511     306.280       9.043 o 
 -10  -1  12     126.625     122.402       5.256 o 
 -10  -1  13      11.899      10.437       2.634 o 
 -10  -1  14      32.542      37.302       3.129 o 
 -10  -1  15      35.262      33.742       3.389 o 
 -10  -1  16     157.543     143.466      13.245 o 
 -10  -1  17       3.717       8.943       4.991 o 
 -10   0   1     530.645     508.133      19.555 o 
 -10   0   2     311.691     297.647       9.297 o 
 -10   0   3     143.272     146.643       4.539 o 
 -10   0   4      22.846      24.192       1.787 o 
 -10   0   5     261.119     266.221       7.715 o 
 -10   0   6     654.416     642.377      27.872 o 
 -10   0   7     209.611     210.424      10.777 o 
 -10   0   8       0.220       0.660       0.723 o 
 -10   0   9     265.467     260.418       8.343 o 
 -10   0  10     203.455     202.730       6.844 o 
 -10   0  11     584.579     597.388      18.425 o 
 -10   0  12      49.046      51.226       3.235 o 
 -10   0  13     732.860     741.259      27.596 o 
 -10   0  14      12.434      11.845       2.407 o 
 -10   0  15     439.293     450.993      22.891 o 
 -10   0  16     126.227     120.504       8.368 o 
 -10   0  17     261.848     262.371      28.361 o 
 -10   1   0      93.159      85.821       3.549 o 
 -10   1   1      73.057      72.938       2.701 o 
 -10   1   2       5.748       5.821       0.981 o 
 -10   1   3     315.378     314.106       9.095 o 
 -10   1   4      68.134      66.234       2.413 o 
 -10   1   5       7.027       6.868       0.807 o 
 -10   1   6       4.795       4.128       1.229 o 
 -10   1   7      53.187      52.284       4.662 o 
 -10   1   8      17.300      18.440       2.728 o 
 -10   1   9     255.967     254.827       8.322 o 
 -10   1  10      53.483      52.812       4.159 o 
 -10   1  11      25.769      23.088       2.153 o 
 -10   1  12       7.102      10.223       2.037 o 
 -10   1  13      41.024      45.201       4.903 o 
 -10   1  14      32.995      26.251       3.385 o 
 -10   1  15      30.227      25.155       4.773 o 
 -10   1  16      79.197      75.737      11.917 o 
 -10   2   0       5.329       4.862       0.986 o 
 -10   2   1     121.753     118.581       4.294 o 
 -10   2   2     225.182     216.985       6.934 o 
 -10   2   3     334.845     335.638       9.731 o 
 -10   2   4     124.965     122.824       3.993 o 
 -10   2   5      36.569      37.076       1.804 o 
 -10   2   6     295.058     265.302       9.205 o 
 -10   2   7     189.299     187.540       7.817 o 
 -10   2   8     227.788     216.474       8.160 o 
 -10   2   9      29.541      28.806       2.159 o 
 -10   2  10       6.359       5.883       1.593 o 
 -10   2  11     108.723     117.144       5.191 o 
 -10   2  12     500.102     518.151      19.107 o 
 -10   2  14       5.008       3.998       3.271 o 
 -10   2  15     251.383     242.516      12.142 o 
 -10   3   0      57.596      55.121       3.750 o 
 -10   3   1     162.689     165.497       5.246 o 
 -10   3   2      95.999     102.469       3.817 o 
 -10   3   3      36.779      37.060       2.711 o 
 -10   3   4      33.095      31.835       1.724 o 
 -10   3   5       2.003       1.300       1.866 o 
 -10   3   6     178.024     178.973       6.187 o 
 -10   3   7     206.551     201.744       7.786 o 
 -10   3   8     121.527     117.545       6.393 o 
 -10   3   9     529.113     523.673      15.556 o 
 -10   3  10      68.213      72.036       5.576 o 
 -10   3  11      56.955      58.638       3.656 o 
 -10   3  12      18.596      19.734       2.784 o 
 -10   3  13     138.756     141.582       7.276 o 
 -10   3  14      21.171      21.148       5.802 o 
 -10   3  15      61.857      71.150      10.269 o 
 -10   4   0     636.873     647.533      18.637 o 
 -10   4   2       9.874      11.940       1.229 o 
 -10   4   3      55.507      51.322       2.417 o 
 -10   4   4    1190.896    1169.296      32.888 o 
 -10   4   5     234.914     230.066       7.916 o 
 -10   4   6      31.231      30.248       4.651 o 
 -10   4   7     104.796     102.422       4.007 o 
 -10   4   8     743.646     762.804      23.734 o 
 -10   4   9      66.074      64.493       4.000 o 
 -10   4  10      13.840      15.417       2.237 o 
 -10   4  11      15.430      20.147       2.837 o 
 -10   4  12     566.454     600.988      30.506 o 
 -10   4  13      82.508     101.937      12.718 o 
 -10   4  14       7.665       2.752       6.536 o 
 -10   5   0     153.166     154.201       5.224 o 
 -10   5   1      19.142      20.194       1.576 o 
 -10   5   2      33.560      31.640       1.985 o 
 -10   5   3       4.034       5.286       1.182 o 
 -10   5   4       9.077       6.525       3.309 o 
 -10   5   5       0.099       0.645       1.400 o 
 -10   5   6      10.716      11.876       1.659 o 
 -10   5   7      75.107      75.381       3.676 o 
 -10   5   8      26.821      24.964       2.936 o 
 -10   5   9      69.309      67.731       4.351 o 
 -10   5  10      17.062      17.890       3.265 o 
 -10   5  11      37.952      37.646       4.453 o 
 -10   5  12      45.077      33.603       6.298 o 
 -10   5  13      16.177      14.651       8.279 o 
 -10   6   0     598.934     607.090      17.893 o 
 -10   6   1      85.918      92.609       3.786 o 
 -10   6   2      59.951      58.903       5.357 o 
 -10   6   3       1.692       0.634       1.592 o 
 -10   6   4     198.785     197.126       8.436 o 
 -10   6   5     338.943     338.448      10.658 o 
 -10   6   6     116.095     113.408       6.660 o 
 -10   6   7       2.149       4.844       1.907 o 
 -10   6   8      96.739      95.756       5.444 o 
 -10   6   9      35.804      43.353       3.715 o 
 -10   6  10     314.600     335.363      12.894 o 
 -10   6  11      21.593      25.654       5.916 o 
 -10   6  12     158.375     151.811      10.876 o 
 -10   7   0      53.388      54.821       3.111 o 
 -10   7   1      28.882      26.144       3.302 o 
 -10   7   2      44.917      41.179       3.877 o 
 -10   7   3      56.968      59.801       4.075 o 
 -10   7   4      91.202      91.053       4.321 o 
 -10   7   5       7.639       8.047       2.899 o 
 -10   7   6      25.922      25.562       2.747 o 
 -10   7   7       8.723      12.354       3.566 o 
 -10   7   8     174.710     173.897       8.918 o 
 -10   7   9       6.846      12.735       5.923 o 
 -10   7  10      10.223      12.629       4.761 o 
 -10   8   0       1.337       6.795       2.301 o 
 -10   8   1     262.466     285.093      10.597 o 
 -10   8   2     584.907     609.528      31.359 o 
 -10   8   3      41.701      39.162       6.724 o 
 -10   8   4       6.299       1.795       2.754 o 
 -10   8   5     138.601     145.351       9.984 o 
 -10   8   6     293.835     312.650      17.439 o 
 -10   8   7     136.675     129.946       8.755 o 
 -10   8   8       1.789       3.755       5.293 o 
 -10   8   9     122.759     133.371       9.762 o 
 -10   9   0      13.810      16.543       4.036 o 
 -10   9   1     120.930     121.986      11.625 o 
 -10   9   3      41.789      51.463       5.459 o 
 -10   9   4       1.033       3.216       3.549 o 
 -10   9   5       4.028       2.164       3.975 o 
 -10   9   6      30.406      31.513       8.510 o 
 -10   9   7      14.617      11.866       5.642 o 
 -10  10   0      57.842      60.179       6.241 o 
 -10  10   1      46.133      49.479       5.985 o 
 -10  10   2     179.958     183.303      11.877 o 
 -10  10   3      64.461      61.769       5.686 o 
 -10  10   4      24.279      24.762       5.312 o 
 -10  10   5       0.609       1.513       5.530 o 
 -10  11   0      11.359      11.781       4.628 o 
 -10  11   1     133.174     128.417      12.217 o 
 -10  11   2     136.610     142.358      13.054 o 
 -10  11   3      23.787      19.230      18.684 o 
  -9 -12   9     138.299     156.493      14.510 o 
  -9 -12  10     223.476     228.018      15.412 o 
  -9 -12  11      19.431      28.904       8.575 o 
  -9 -12  12      28.200      29.013       7.319 o 
  -9 -12  13      52.680      52.504      10.707 o 
  -9 -12  14     232.308     283.868      16.611 o 
  -9 -12  15     104.379      95.275       9.547 o 
  -9 -12  16       1.918       5.670       4.150 o 
  -9 -11   7       1.442       7.189       7.863 o 
  -9 -11   8      19.353      17.915       7.688 o 
  -9 -11   9     102.206     119.094      12.456 o 
  -9 -11  11      62.997      64.571       6.312 o 
  -9 -11  12      28.720      26.917       6.338 o 
  -9 -11  13      63.847      48.807       9.702 o 
  -9 -11  14      40.807      15.899      10.006 o 
  -9 -11  15       6.857       2.630       3.488 o 
  -9 -11  16      82.728      74.934       7.952 o 
  -9 -11  17      43.430      45.592       6.745 o 
  -9 -10   5       1.922       3.887      13.102 o 
  -9 -10   6     276.256     293.658      17.842 o 
  -9 -10   7     107.193     108.193      11.145 o 
  -9 -10   8      22.315      28.027       6.060 o 
  -9 -10   9      22.553      16.805       5.184 o 
  -9 -10  10       0.086       1.023       4.505 o 
  -9 -10  11     133.813     137.711      11.773 o 
  -9 -10  12     229.221     233.191      11.925 o 
  -9 -10  14       0.338       0.818       3.856 o 
  -9 -10  15     166.265     164.131      10.634 o 
  -9 -10  16     123.096     114.213       9.093 o 
  -9 -10  17      11.029       9.001       3.609 o 
  -9 -10  18       2.956       3.156       3.188 o 
  -9  -9   3      15.831      22.627       7.616 o 
  -9  -9   5      53.123      59.608       6.041 o 
  -9  -9   6     100.608     107.723       8.057 o 
  -9  -9   7       6.842       6.634       4.346 o 
  -9  -9   8       7.715       9.060       7.049 o 
  -9  -9   9     451.917     474.915      26.056 o 
  -9  -9  10      91.541      88.203      10.448 o 
  -9  -9  11     123.268     129.937       7.957 o 
  -9  -9  12      49.722      45.826       4.295 o 
  -9  -9  13      72.797      64.647       5.415 o 
  -9  -9  15      42.630      45.826       5.012 o 
  -9  -9  16      89.799      95.918       6.511 o 
  -9  -9  17      81.811      85.309       6.190 o 
  -9  -9  18       4.877       4.179       4.258 o 
  -9  -8   1      58.414      56.374       8.771 o 
  -9  -8   3     100.391     100.557       8.144 o 
  -9  -8   4     364.235     378.380      15.168 o 
  -9  -8   5     156.341     181.969      12.019 o 
  -9  -8   6      78.468      76.279       6.540 o 
  -9  -8   7      36.975      43.897       4.663 o 
  -9  -8   8     562.685     588.632      21.680 o 
  -9  -8   9      52.506      55.090       4.669 o 
  -9  -8  10      11.118      13.210       2.925 o 
  -9  -8  11      57.426      62.505       7.674 o 
  -9  -8  12     362.581     295.733      68.728 o 
  -9  -8  13     171.366     184.121       7.346 o 
  -9  -8  14      49.344      40.097       4.509 o 
  -9  -8  15     128.030     137.185       6.388 o 
  -9  -8  16      70.691      68.797       7.355 o 
  -9  -8  17     142.925     154.369      10.215 o 
  -9  -8  18      46.167      47.784       4.894 o 
  -9  -7   1      54.911      64.544       6.934 o 
  -9  -7   2      34.763      29.598       5.247 o 
  -9  -7   3      10.678      12.093       3.386 o 
  -9  -7   4      11.135       7.726       4.667 o 
  -9  -7   6      19.881      18.266       3.772 o 
  -9  -7   7      67.320      77.886       4.926 o 
  -9  -7   8      51.865      42.143       5.860 o 
  -9  -7   9     289.451     283.312      10.951 o 
  -9  -7  10      11.260      11.281       2.194 o 
  -9  -7  11       0.795       1.184       1.983 o 
  -9  -7  12     359.684     352.561      13.563 o 
  -9  -7  13      83.032      77.352       3.477 o 
  -9  -7  14       8.863       6.277       2.335 o 
  -9  -7  15      16.541      19.689       2.303 o 
  -9  -7  16      69.307      68.738       4.485 o 
  -9  -7  17       3.139       0.351       4.133 o 
  -9  -7  18       1.443       1.344       2.709 o 
  -9  -7  19      48.407      51.846       8.341 o 
  -9  -6   1     109.719     104.008       7.562 o 
  -9  -6   2      32.993      38.270       4.938 o 
  -9  -6   3       5.622       3.168       3.599 o 
  -9  -6   4     547.561     565.456      20.764 o 
  -9  -6   5      94.846      95.100       5.334 o 
  -9  -6   6       7.963       8.475       4.383 o 
  -9  -6   7     573.702     598.422      20.683 o 
  -9  -6   8     458.115     479.971      16.716 o 
  -9  -6   9     259.611     282.260      15.285 o 
  -9  -6  10     115.299     116.784       5.296 o 
  -9  -6  11      93.443     101.341       8.765 o 
  -9  -6  12       1.362       2.214       1.056 o 
  -9  -6  13     220.423     225.977       7.544 o 
  -9  -6  14     483.333     469.394      14.963 o 
  -9  -6  15      69.424      65.988       3.788 o 
  -9  -6  16       7.925       7.616       2.181 o 
  -9  -6  17     275.033     276.582      11.507 o 
  -9  -6  18     267.589     283.312      18.427 o 
  -9  -6  19      80.220      86.157      13.486 o 
  -9  -5   1      29.582      27.183       2.933 o 
  -9  -5   2      30.006      37.136       3.501 o 
  -9  -5   3     236.484     245.497       8.616 o 
  -9  -5   4      64.565      65.652       4.345 o 
  -9  -5   5      18.361      17.038       3.523 o 
  -9  -5   6      29.039      26.917       2.439 o 
  -9  -5   7      21.181      25.806       2.511 o 
  -9  -5   8     320.973     333.697      11.791 o 
  -9  -5   9      14.647      11.749       2.247 o 
  -9  -5  10       8.262      11.032       1.247 o 
  -9  -5  11      73.431      66.686       4.774 o 
  -9  -5  12     182.465     176.997       5.902 o 
  -9  -5  13      13.227      13.127       1.751 o 
  -9  -5  14       6.078       4.181       1.470 o 
  -9  -5  15       5.565       3.754       1.680 o 
  -9  -5  16       3.239       3.702       2.133 o 
  -9  -5  17      84.987      88.378       7.463 o 
  -9  -5  18      17.166      14.905       5.047 o 
  -9  -5  19      62.620      87.267      14.054 o 
  -9  -4   1     407.678     424.398      15.745 o 
  -9  -4   2     244.292     255.680       8.831 o 
  -9  -4   3     318.077     316.865      13.175 o 
  -9  -4   4     100.200     101.829       5.838 o 
  -9  -4   5     110.189     113.767       4.815 o 
  -9  -4   6     234.932     238.766       7.107 o 
  -9  -4   7    1366.234    1335.917      44.854 o 
  -9  -4   8      91.379      94.299       3.880 o 
  -9  -4   9      52.737      51.203       2.363 o 
  -9  -4  10    1000.097    1028.529      28.677 o 
  -9  -4  11     263.740     263.940       8.270 o 
  -9  -4  12      11.652      12.861       1.720 o 
  -9  -4  13       2.117       1.507       1.190 o 
  -9  -4  14     237.280     240.010       8.200 o 
  -9  -4  15     583.664     596.470      19.276 o 
  -9  -4  16      79.745      86.625       6.750 o 
  -9  -4  17     178.554     174.564      10.815 o 
  -9  -4  18      44.289      47.784       6.715 o 
  -9  -3   1      48.878      49.833       3.347 o 
  -9  -3   2      10.945      11.725       1.635 o 
  -9  -3   3       4.413       3.767       1.234 o 
  -9  -3   4     223.588     223.066       7.198 o 
  -9  -3   5      17.133      18.725       1.456 o 
  -9  -3   6      64.718      67.693       3.441 o 
  -9  -3   7     437.316     444.675      17.479 o 
  -9  -3   8      50.855      52.143       2.111 o 
  -9  -3   9     353.971     367.230      10.272 o 
  -9  -3  10      11.914      11.284       1.123 o 
  -9  -3  11      10.867      10.047       0.947 o 
  -9  -3  12       5.375       5.856       1.049 o 
  -9  -3  13     135.565     133.104       4.404 o 
  -9  -3  14     101.455     105.170       4.489 o 
  -9  -3  15       3.887       3.390       3.720 o 
  -9  -3  16       7.487       8.037       3.453 o 
  -9  -3  17     183.046     190.901      20.476 o 
  -9  -3  18     157.096     164.540      12.494 o 
  -9  -2   1      35.900      32.687       1.961 o 
  -9  -2   2     206.036     202.824       6.159 o 
  -9  -2   3     515.717     507.604      14.351 o 
  -9  -2   4      11.821      10.840       1.607 o 
  -9  -2   5     153.240     144.170       5.285 o 
  -9  -2   6       2.730       3.040       0.682 o 
  -9  -2   7    1445.523    1532.593      69.254 o 
  -9  -2   8     230.823     233.934      10.450 o 
  -9  -2   9     329.075     339.135       9.028 o 
  -9  -2  10     354.710     353.040      11.054 o 
  -9  -2  11     314.462     320.028       9.270 o 
  -9  -2  12     325.432     332.683       9.746 o 
  -9  -2  13     266.415     263.442       8.082 o 
  -9  -2  14       8.022       8.382       2.283 o 
  -9  -2  15     473.601     482.794      18.080 o 
  -9  -2  16     530.829     542.514      30.851 o 
  -9  -1   1     344.855     339.847       9.894 o 
  -9  -1   2      24.363      24.140       1.400 o 
  -9  -1   3       0.006       0.083       0.781 o 
  -9  -1   4     146.834     146.687       4.191 o 
  -9  -1   5       1.367       0.821       0.518 o 
  -9  -1   6     184.991     172.683      14.932 o 
  -9  -1   7     163.374     157.847       5.810 o 
  -9  -1   8     245.529     250.344       8.873 o 
  -9  -1   9      41.616      38.436       2.033 o 
  -9  -1  10      27.143      28.027       1.690 o 
  -9  -1  11      55.075      52.217       2.485 o 
  -9  -1  12       5.129       6.663       1.689 o 
  -9  -1  13     175.443     175.295       7.810 o 
  -9  -1  14       2.008       2.602       1.903 o 
  -9  -1  15      32.620      26.210       4.643 o 
  -9  -1  16      54.835      58.616       8.716 o 
  -9  -1  17      63.220      68.931       9.927 o 
  -9   0   1     347.809     338.545      15.837 o 
  -9   0   2      56.965      56.542       2.132 o 
  -9   0   3    1676.065    1696.777      55.689 o 
  -9   0   4     420.328     419.879      15.892 o 
  -9   0   5     150.615     148.195       6.688 o 
  -9   0   6     336.998     311.783      27.960 o 
  -9   0   7     871.146     872.078      24.350 o 
  -9   0   8    1003.350     983.545      27.404 o 
  -9   0   9     218.427     217.604       7.677 o 
  -9   0  10       5.288       7.100       0.990 o 
  -9   0  11       3.749       2.916       1.386 o 
  -9   0  12     800.729     822.734      25.315 o 
  -9   0  13     178.759     171.199       6.776 o 
  -9   0  14       0.217       1.844       2.520 o 
  -9   0  15      10.621      11.347       4.114 o 
  -9   0  16     146.017     147.369      14.331 o 
  -9   0  17      35.116      22.050       5.426 o 
  -9   1   0       0.220       0.196       0.644 o 
  -9   1   1       0.190       0.580       0.618 o 
  -9   1   2      29.569      30.576       1.504 o 
  -9   1   3      13.371      10.534       0.871 o 
  -9   1   4      28.110      24.789       1.487 o 
  -9   1   5     380.965     374.105      15.899 o 
  -9   1   6     449.815     434.339      13.051 o 
  -9   1   7     183.463     178.289       5.850 o 
  -9   1   8       0.449       0.336       0.799 o 
  -9   1   9      61.919      60.137       3.493 o 
  -9   1  10       4.816       5.098       1.466 o 
  -9   1  11     208.389     214.185       6.963 o 
  -9   1  12     459.834     476.596      14.530 o 
  -9   1  13      66.809      67.081       4.444 o 
  -9   1  14      37.184      33.397       4.949 o 
  -9   1  15      59.114      65.897       5.978 o 
  -9   1  16      99.070      98.667      15.544 o 
  -9   2   0     120.785     115.971       5.440 o 
  -9   2   1     407.555     389.665      11.176 o 
  -9   2   2    1170.358    1138.732      31.759 o 
  -9   2   3      98.901      92.064       3.077 o 
  -9   2   4     319.631     299.590       9.595 o 
  -9   2   5     484.573     461.630      13.979 o 
  -9   2   6     670.380     651.642      21.526 o 
  -9   2   7       0.683       0.496       0.894 o 
  -9   2   8      39.250      37.630       2.230 o 
  -9   2   9     493.853     499.256      17.880 o 
  -9   2  10     684.584     686.607      19.917 o 
  -9   2  11      64.191      62.397       3.598 o 
  -9   2  12     388.527     399.933      14.714 o 
  -9   2  13      72.493      73.164       6.027 o 
  -9   2  14     224.204     235.802      17.280 o 
  -9   2  15      32.619      31.302       5.138 o 
  -9   3   0      10.904      10.140       0.983 o 
  -9   3   1      12.180      13.604       1.798 o 
  -9   3   3     141.312     129.902       4.162 o 
  -9   3   4     331.983     322.486      10.038 o 
  -9   3   5      41.027      40.872       2.185 o 
  -9   3   6     332.302     320.344      10.037 o 
  -9   3   7       1.433       0.495       0.992 o 
  -9   3   8     195.629     192.758       6.198 o 
  -9   3  10      18.229      20.891       1.997 o 
  -9   3  11      35.389      32.743       2.667 o 
  -9   3  12     504.140     518.532      22.305 o 
  -9   3  13       0.400       2.236       2.953 o 
  -9   3  14      41.219      43.376       4.848 o 
  -9   4   0      10.357       9.931       1.049 o 
  -9   4   1     719.817     706.440      21.123 o 
  -9   4   2    1380.442    1360.806      38.078 o 
  -9   4   3      51.466      49.023       2.482 o 
  -9   4   4      22.780      23.045       1.774 o 
  -9   4   5     499.364     477.789      13.778 o 
  -9   4   6     473.628     479.039      13.914 o 
  -9   4   7      21.806      21.072       3.030 o 
  -9   4   8      40.349      41.609       2.895 o 
  -9   4   9      76.192      81.438       3.854 o 
  -9   4  10     487.873     509.072      17.396 o 
  -9   4  11      95.436      92.626       5.793 o 
  -9   4  12      54.582      54.438       5.823 o 
  -9   4  13      19.876      31.933       4.815 o 
  -9   4  14      86.960      91.375       7.550 o 
  -9   5   0      73.628      74.760       2.952 o 
  -9   5   1      65.800      61.024       2.913 o 
  -9   5   2      29.683      29.705       1.813 o 
  -9   5   3      28.096      29.250       2.034 o 
  -9   5   4     109.900     111.370       3.951 o 
  -9   5   5     407.885     412.641      12.193 o 
  -9   5   6       2.190       1.703       1.173 o 
  -9   5   7      19.446      16.400       2.187 o 
  -9   5   8     205.108     204.545       7.836 o 
  -9   5   9      32.508      33.902       3.185 o 
  -9   5  10      44.823      43.252       3.925 o 
  -9   5  11      78.613      75.173       9.412 o 
  -9   5  12     398.153     413.494      22.166 o 
  -9   5  13       9.200      13.980       6.241 o 
  -9   6   0     388.232     391.763      11.620 o 
  -9   6   1       0.969       0.469       1.093 o 
  -9   6   2     721.194     738.366      22.510 o 
  -9   6   3     270.012     272.689       8.416 o 
  -9   6   4      54.207      51.586       2.786 o 
  -9   6   5     108.296     112.640       4.785 o 
  -9   6   6     128.374     133.254       5.214 o 
  -9   6   7     586.192     577.855      17.766 o 
  -9   6   8      60.614      65.729       4.452 o 
  -9   6   9      13.959      18.349       2.971 o 
  -9   6  10       7.703       7.257       3.918 o 
  -9   6  11     248.699     264.500      19.938 o 
  -9   6  12      54.478      54.906      12.540 o 
  -9   7   0      58.584      52.117       3.495 o 
  -9   7   1     467.696     479.124      17.329 o 
  -9   7   2       9.885       9.570       1.527 o 
  -9   7   3       0.358       0.088       1.392 o 
  -9   7   4      18.080      18.162       1.980 o 
  -9   7   5     334.708     351.793      11.333 o 
  -9   7   6       4.408       5.651       2.143 o 
  -9   7   7       4.555       3.160       3.533 o 
  -9   7   8      53.981      56.769       4.410 o 
  -9   7   9       0.152       1.897       3.700 o 
  -9   7  10      13.874      16.346       6.377 o 
  -9   8   0     206.914     219.663       8.334 o 
  -9   8   1      92.262     102.436       6.094 o 
  -9   8   2     103.970     108.555       7.480 o 
  -9   8   3     112.476     107.259       5.550 o 
  -9   8   4      50.175      52.117       3.694 o 
  -9   8   5     309.987     331.535      14.233 o 
  -9   8   6       8.869      11.880       3.001 o 
  -9   8   7     237.264     222.273      14.615 o 
  -9   8   9      43.215      38.877       5.913 o 
  -9   9   0      20.052      14.993       3.358 o 
  -9   9   1     168.458     156.886       7.437 o 
  -9   9   2       0.039       2.929       4.322 o 
  -9   9   3      36.661      37.395       3.953 o 
  -9   9   4      74.857      91.768      12.604 o 
  -9   9   5      48.320      48.197       5.064 o 
  -9   9   7     257.096     273.150      14.452 o 
  -9  10   0     111.861     112.022       8.530 o 
  -9  10   1     124.636     133.772       7.799 o 
  -9  10   2      28.437      25.999       4.452 o 
  -9  10   3      72.050      89.906       8.486 o 
  -9  10   4      23.057      22.299       4.873 o 
  -9  10   5     470.777     529.002      22.198 o 
  -9  10   6      22.135       4.501       6.617 o 
  -9  11   0       9.184       8.095       5.149 o 
  -9  11   1     113.829     118.013      12.212 o 
  -9  11   2       2.795       7.912       5.721 o 
  -9  11   4      24.934      28.143       7.146 o 
  -9  12   0       3.523       2.163      11.539 o 
  -8 -12   8      67.336      77.144      16.105 o 
  -8 -12   9     116.645     112.773       9.299 o 
  -8 -12  10      10.145       8.927       5.076 o 
  -8 -12  11      29.141      23.693       5.413 o 
  -8 -12  12      79.226     101.338       9.039 o 
  -8 -12  13      90.432     104.744      19.002 o 
  -8 -12  14      70.785      66.868       7.776 o 
  -8 -12  15      28.715      23.731       4.912 o 
  -8 -12  16       8.420       8.592       4.375 o 
  -8 -11   5       0.406       1.987      17.194 o 
  -8 -11   6       0.181       4.004       7.961 o 
  -8 -11   7     155.889     167.170      16.987 o 
  -8 -11   8      84.031      88.057      10.077 o 
  -8 -11   9      17.165      14.046       6.564 o 
  -8 -11  10      14.620      16.108       4.021 o 
  -8 -11  11      66.582      70.318       7.251 o 
  -8 -11  12      80.222      88.173       7.074 o 
  -8 -11  13       5.073       6.459       4.510 o 
  -8 -11  15      36.776      37.175       5.317 o 
  -8 -11  17      37.520      39.221       5.819 o 
  -8 -10   3      11.560      11.047       9.937 o 
  -8 -10   4     155.069     199.114      16.289 o 
  -8 -10   5       1.015       2.192       6.275 o 
  -8 -10   6     118.987     115.529      10.771 o 
  -8 -10   7     251.561     295.792      18.338 o 
  -8 -10   8     118.361     152.908      12.714 o 
  -8 -10   9     154.859     138.237      12.933 o 
  -8 -10  10     188.555     200.283      10.075 o 
  -8 -10  11     400.982     420.088      52.417 o 
  -8 -10  12     114.724     126.634       8.144 o 
  -8 -10  13     346.309     335.159      17.479 o 
  -8 -10  14     199.362     169.157      10.345 o 
  -8 -10  15      50.311      46.352       5.396 o 
  -8 -10  16      18.305      23.673       6.618 o 
  -8 -10  17     185.853     194.291      12.722 o 
  -8 -10  18     409.702     408.339      24.206 o 
  -8  -9   3      58.624      56.152       6.437 o 
  -8  -9   5      47.131      51.337       5.026 o 
  -8  -9   6      19.863      19.114       4.949 o 
  -8  -9   7     312.278     346.836      12.909 o 
  -8  -9   8     230.118     265.017      16.926 o 
  -8  -9   9      18.216      26.011       5.734 o 
  -8  -9  10      86.507      88.583       5.775 o 
  -8  -9  11      31.456      31.038       3.352 o 
  -8  -9  12      78.635      71.047       5.176 o 
  -8  -9  13      10.072      11.932       2.897 o 
  -8  -9  14       2.779       2.513       1.654 o 
  -8  -9  15       1.557       2.981       1.883 o 
  -8  -9  17     104.626     109.654      11.947 o 
  -8  -9  18      47.018      56.055       7.656 o 
  -8  -8   1       0.083       5.908       5.860 o 
  -8  -8   2     671.331     669.236      28.392 o 
  -8  -8   3      89.480     113.251       7.403 o 
  -8  -8   4      56.032      62.769       6.000 o 
  -8  -8   5      32.954      36.363       3.475 o 
  -8  -8   6     115.579     116.581       8.590 o 
  -8  -8   7     674.597     725.933      25.714 o 
  -8  -8   8       3.325       1.841       3.761 o 
  -8  -8   9      61.711      53.892       9.380 o 
  -8  -8  10     167.423     159.028      11.389 o 
  -8  -8  11     656.422     652.782      39.002 o 
  -8  -8  12       2.113       1.755       1.429 o 
  -8  -8  13       4.484       4.957       2.451 o 
  -8  -8  14     291.769     285.446      10.820 o 
  -8  -8  15     144.786     157.029       6.929 o 
  -8  -8  16      84.487      87.267       8.136 o 
  -8  -8  17      28.090      31.797       5.808 o 
  -8  -8  18     197.903     204.608      10.425 o 
  -8  -8  19     231.847     246.254      19.164 o 
  -8  -7   1      12.704      11.740       4.309 o 
  -8  -7   2     119.114     118.451      13.466 o 
  -8  -7   3      20.622      19.421       3.908 o 
  -8  -7   4       0.474       2.805       2.711 o 
  -8  -7   5      23.938      24.637       5.758 o 
  -8  -7   6      87.013      91.710      11.827 o 
  -8  -7   7       1.247       3.653       1.915 o 
  -8  -7   8       4.508       5.202       1.864 o 
  -8  -7   9     222.461     226.293       8.717 o 
  -8  -7  10      22.361      21.685       1.992 o 
  -8  -7  11      78.806      75.877       3.142 o 
  -8  -7  12      45.881      42.152       2.366 o 
  -8  -7  13     327.295     342.100      10.950 o 
  -8  -7  14      22.380      20.803       1.939 o 
  -8  -7  15       4.966       3.881       1.736 o 
  -8  -7  16       2.203       1.491       1.770 o 
  -8  -7  17     205.964     205.894       9.448 o 
  -8  -7  18      78.552      79.669       9.720 o 
  -8  -7  19      16.362      19.815       7.158 o 
  -8  -6   1      37.047      37.593       7.900 o 
  -8  -6   2     124.665     116.653       5.872 o 
  -8  -6   3     370.819     397.653      13.421 o 
  -8  -6   4     475.856     504.053      17.946 o 
  -8  -6   5      10.169       7.248       1.868 o 
  -8  -6   6       3.792       5.465       1.550 o 
  -8  -6   7    1327.551    1394.643      45.816 o 
  -8  -6   8     444.202     457.906      15.663 o 
  -8  -6   9      44.936      50.706       4.820 o 
  -8  -6  10      61.292      60.976       2.427 o 
  -8  -6  11     807.198     798.734      23.706 o 
  -8  -6  12     258.285     267.253       8.477 o 
  -8  -6  13     423.660     418.521      13.041 o 
  -8  -6  14     209.556     215.621       7.410 o 
  -8  -6  15     473.015     480.273      15.671 o 
  -8  -6  16     110.860      99.495       5.053 o 
  -8  -6  17      62.992      60.058       6.545 o 
  -8  -6  18       3.561       8.300       4.984 o 
  -8  -6  19      95.704      79.143      13.115 o 
  -8  -5   1       5.852       5.608       2.086 o 
  -8  -5   2      69.013      72.162       3.489 o 
  -8  -5   3      54.969      54.216       4.584 o 
  -8  -5   4       8.752       7.575       1.568 o 
  -8  -5   5       0.039       1.169       1.240 o 
  -8  -5   6     151.415     156.707       9.483 o 
  -8  -5   7      68.986      66.689       2.870 o 
  -8  -5   8      20.052      21.588       2.506 o 
  -8  -5   9      86.456      91.076       3.365 o 
  -8  -5  10       2.300       2.938       0.753 o 
  -8  -5  11      88.090      86.626       3.241 o 
  -8  -5  12       9.992      12.294       2.191 o 
  -8  -5  13       2.078       2.510       1.120 o 
  -8  -5  14      91.560      92.060       3.943 o 
  -8  -5  15     136.771     132.393       5.373 o 
  -8  -5  16       4.568       2.522       1.947 o 
  -8  -5  17      19.714      19.932       4.392 o 
  -8  -5  18      63.124      64.267       8.142 o 
  -8  -5  19      14.902       7.832       8.306 o 
  -8  -4   1     272.228     278.361       8.786 o 
  -8  -4   2       2.399       2.266       1.646 o 
  -8  -4   3     465.391     472.113      15.077 o 
  -8  -4   4     328.775     346.459      10.407 o 
  -8  -4   5     202.447     212.676       6.899 o 
  -8  -4   6     792.077     866.590      36.448 o 
  -8  -4   7    2423.423    2481.471      75.692 o 
  -8  -4   8     228.117     237.254       7.386 o 
  -8  -4   9       8.674      10.029       1.037 o 
  -8  -4  10     630.381     657.335      19.418 o 
  -8  -4  11      74.874      73.408       2.841 o 
  -8  -4  12     322.904     335.509      10.372 o 
  -8  -4  13     584.326     589.865      17.989 o 
  -8  -4  14      16.712      17.311       5.224 o 
  -8  -4  15      12.260      12.918       1.875 o 
  -8  -4  16      56.011      46.293       6.857 o 
  -8  -4  17     108.952     117.136      16.636 o 
  -8  -4  18     119.398     112.460      13.755 o 
  -8  -3   1     103.930     102.423       3.631 o 
  -8  -3   2      44.102      44.021       2.812 o 
  -8  -3   3      80.336      80.857       3.108 o 
  -8  -3   4     845.744     873.101      22.911 o 
  -8  -3   5      64.361      65.277       2.208 o 
  -8  -3   6     870.855     882.424      42.135 o 
  -8  -3   7     195.601     199.743       5.401 o 
  -8  -3   8      13.592      18.083       1.347 o 
  -8  -3   9      48.382      49.206       1.764 o 
  -8  -3  10     264.296     278.000      11.014 o 
  -8  -3  11     322.888     325.906       9.324 o 
  -8  -3  12       1.089       0.721       0.718 o 
  -8  -3  13      21.330      19.662       2.231 o 
  -8  -3  14      59.704      59.106       3.250 o 
  -8  -3  15     246.062     252.041      17.730 o 
  -8  -3  16      32.968      36.737       4.542 o 
  -8  -3  17      24.452      25.309       4.990 o 
  -8  -3  18      45.352      53.629      16.430 o 
  -8  -2   1     757.465     734.280      20.617 o 
  -8  -2   2     915.669     911.165      25.395 o 
  -8  -2   3      84.915      83.855       2.766 o 
  -8  -2   4      86.047      90.009       4.521 o 
  -8  -2   5     361.464     372.256      14.990 o 
  -8  -2   6    4549.519    4534.828     173.600 o 
  -8  -2   7    1068.997    1092.562      37.333 o 
  -8  -2   8     181.016     188.649       6.432 o 
  -8  -2   9      37.713      39.793       1.522 o 
  -8  -2  10    1524.792    1567.757      42.169 o 
  -8  -2  11      34.154      29.726       1.511 o 
  -8  -2  12      75.639      72.679       3.386 o 
  -8  -2  13     598.068     608.762      18.845 o 
  -8  -2  14     122.997     123.104       5.208 o 
  -8  -2  15      27.218      25.747       2.715 o 
  -8  -2  17      71.287      70.813       8.072 o 
  -8  -2  18     159.214     160.682      17.896 o 
  -8  -1   1      26.325      25.650       2.327 o 
  -8  -1   2      14.940      13.289       1.046 o 
  -8  -1   3       1.082       1.270       0.513 o 
  -8  -1   4     249.700     256.149       7.145 o 
  -8  -1   5       7.929       8.636       0.894 o 
  -8  -1   6      18.740      17.915       1.031 o 
  -8  -1   7     112.996     117.297       3.563 o 
  -8  -1   8      23.010      20.970       1.626 o 
  -8  -1   9      58.390      56.703       2.092 o 
  -8  -1  10       1.875       3.059       0.706 o 
  -8  -1  11      20.509      24.018       1.481 o 
  -8  -1  12     107.779     103.761       4.159 o 
  -8  -1  13      29.011      28.703       2.719 o 
  -8  -1  14       0.555       1.355       3.132 o 
  -8  -1  15       3.341       3.478       2.935 o 
  -8  -1  16      97.075      97.156       8.516 o 
  -8  -1  17      41.850      32.801       6.963 o 
  -8   0   1     209.542     201.744       7.624 o 
  -8   0   2    1139.328    1146.021      32.037 o 
  -8   0   3      72.406      68.220       2.246 o 
  -8   0   4      53.547      47.227       1.796 o 
  -8   0   5       2.593       4.055       0.848 o 
  -8   0   6    1628.051    1604.400      45.587 o 
  -8   0   7       4.814       4.303       0.750 o 
  -8   0   8     358.279     356.440      11.895 o 
  -8   0   9      33.572      33.299       1.568 o 
  -8   0  10     612.865     605.062      18.205 o 
  -8   0  11      41.930      40.064       2.443 o 
  -8   0  12     293.780     299.551      12.716 o 
  -8   0  13       0.010       0.974       1.938 o 
  -8   0  14      79.697      78.101       4.977 o 
  -8   0  15     246.061     253.218      17.576 o 
  -8   0  16     154.400     153.041      17.509 o 
  -8   1   0      78.424      77.618       2.606 o 
  -8   1   1     160.199     153.288       5.396 o 
  -8   1   2     373.348     377.396      12.685 o 
  -8   1   3     241.530     228.470       6.676 o 
  -8   1   4     369.841     369.764      10.575 o 
  -8   1   5      83.762      80.429       3.378 o 
  -8   1   6      86.872      86.962       3.180 o 
  -8   1   7      79.366      76.087       3.981 o 
  -8   1   8      48.593      49.761       2.082 o 
  -8   1   9     250.563     246.937       7.431 o 
  -8   1  10      37.451      38.070       2.137 o 
  -8   1  11      11.979      11.133       1.407 o 
  -8   1  12     204.393     212.392       8.527 o 
  -8   1  13       6.573       5.557       3.388 o 
  -8   1  14       4.357       5.011       2.905 o 
  -8   1  15      30.951      37.176       6.501 o 
  -8   1  16       6.492       4.949       5.011 o 
  -8   2   0     454.844     450.722      12.742 o 
  -8   2   1      16.024      13.679       1.320 o 
  -8   2   2    1599.907    1578.378      44.533 o 
  -8   2   3     125.849     123.584       4.135 o 
  -8   2   4      87.738      90.974       3.305 o 
  -8   2   5    1279.723    1242.582      40.897 o 
  -8   2   6    1186.311    1161.674      32.593 o 
  -8   2   7     390.528     377.838      10.911 o 
  -8   2   8     449.595     437.731      12.626 o 
  -8   2   9     103.943      94.946       3.508 o 
  -8   2  10     159.276     155.775       5.353 o 
  -8   2  11     226.707     225.445       7.538 o 
  -8   2  12     128.023     135.640       5.671 o 
  -8   2  13      74.115      72.098       4.857 o 
  -8   2  14      27.179      22.675       3.700 o 
  -8   2  15     237.265     225.440      10.927 o 
  -8   3   0     107.443     103.024       3.273 o 
  -8   3   1      63.278      61.232       2.466 o 
  -8   3   2      18.017      20.277       1.280 o 
  -8   3   3       0.278       0.351       0.701 o 
  -8   3   4       0.017       0.496       0.931 o 
  -8   3   5     305.713     306.766       9.523 o 
  -8   3   6      57.417      57.430       2.599 o 
  -8   3   7       8.908      10.045       1.109 o 
  -8   3   8     542.990     522.339      15.111 o 
  -8   3   9     180.340     174.028       5.861 o 
  -8   3  10     124.043     124.642       6.197 o 
  -8   3  11       3.293       4.429       1.905 o 
  -8   3  12       7.494       7.987       3.633 o 
  -8   3  13      31.704      37.930       3.944 o 
  -8   3  14       6.162       8.718       4.215 o 
  -8   4   0     630.592     628.554      17.038 o 
  -8   4   1     654.693     611.375      18.283 o 
  -8   4   2     872.413     845.571      25.117 o 
  -8   4   3      55.105      56.000       2.691 o 
  -8   4   4       7.715       4.929       0.862 o 
  -8   4   5    2714.097    2707.828      77.945 o 
  -8   4   6      44.183      44.800       2.536 o 
  -8   4   7      64.661      61.223       2.920 o 
  -8   4   8      30.324      27.962       2.874 o 
  -8   4   9     531.439     540.966      16.291 o 
  -8   4  10     209.224     213.737       7.720 o 
  -8   4  11      53.310      59.832       4.575 o 
  -8   4  12      38.076      41.144       6.088 o 
  -8   4  13     156.302     162.251      12.058 o 
  -8   5   0       3.492       4.642       0.889 o 
  -8   5   1      51.906      53.465       2.275 o 
  -8   5   2      96.846      95.742       3.696 o 
  -8   5   3      66.904      65.510       2.604 o 
  -8   5   4      96.079      93.865       3.440 o 
  -8   5   5     272.082     269.239       8.220 o 
  -8   5   6       0.473       0.649       1.126 o 
  -8   5   7      11.988      12.992       1.884 o 
  -8   5   8     217.075     231.259       8.537 o 
  -8   5   9      88.405      92.189       4.710 o 
  -8   5  10       3.485       3.427       2.817 o 
  -8   5  11      68.263      81.345       6.032 o 
  -8   5  12      10.270      18.326       4.430 o 
  -8   6   0     137.445     136.494       5.975 o 
  -8   6   1     960.075     967.073      49.458 o 
  -8   6   2      84.571      88.967       3.335 o 
  -8   6   3     106.699     106.762       3.868 o 
  -8   6   4      48.898      48.485       2.978 o 
  -8   6   5    1222.845    1250.543      35.645 o 
  -8   6   6      51.327      48.963       3.135 o 
  -8   6   7      44.532      49.200       5.437 o 
  -8   6   8       5.419       7.487       2.266 o 
  -8   6   9     327.583     342.696      16.678 o 
  -8   6  10     231.233     246.158      10.445 o 
  -8   6  11       0.136       3.640       5.901 o 
  -8   7   0       3.202       1.323       1.748 o 
  -8   7   1      32.493      28.832       2.235 o 
  -8   7   2       4.558       3.043       1.264 o 
  -8   7   3       5.041       5.062       1.926 o 
  -8   7   4      77.508      75.538       3.678 o 
  -8   7   5       1.602       1.341       1.871 o 
  -8   7   6      57.250      62.968       3.971 o 
  -8   7   7      24.132      26.133       4.537 o 
  -8   7   8      32.706      31.315       4.086 o 
  -8   7   9       0.299       1.866       3.640 o 
  -8   7  10     216.844     225.408      14.906 o 
  -8   8   0      71.796      72.360       5.122 o 
  -8   8   1     112.534     108.352       4.940 o 
  -8   8   2     234.265     237.232       8.943 o 
  -8   8   3     298.451     299.773      10.800 o 
  -8   8   4      86.439      89.944       6.332 o 
  -8   8   5     161.167     165.742      15.943 o 
  -8   8   6      90.058      89.866       8.015 o 
  -8   8   7      88.866      92.056       6.476 o 
  -8   8   8     212.531     219.554      12.846 o 
  -8   8   9       0.332       1.093       5.411 o 
  -8   9   0      17.759      15.569       3.708 o 
  -8   9   1       0.030       0.583       2.249 o 
  -8   9   2      45.508      40.951       3.567 o 
  -8   9   3      71.829      84.602       7.905 o 
  -8   9   4     409.334     431.414      20.307 o 
  -8   9   5       0.453       0.636       3.453 o 
  -8   9   6       0.025       2.549       4.394 o 
  -8  10   0     463.085     499.653      28.675 o 
  -8  10   1      30.957      33.783       3.962 o 
  -8  10   2     122.072     127.680       7.776 o 
  -8  10   3     113.057     106.204       7.776 o 
  -8  10   4     393.906     439.783      18.199 o 
  -8  10   5      19.082      25.545       5.936 o 
  -8  10   6     177.214     178.781      13.045 o 
  -8  11   0       5.232       8.388      14.095 o 
  -8  11   1      51.232      56.806       5.851 o 
  -8  11   2      40.824      42.432       7.829 o 
  -8  11   3     261.892     277.861      15.891 o 
  -8  11   4     112.389      99.113       9.426 o 
  -8  12   0     177.450     197.039      22.666 o 
  -8  12   1      51.751      64.881      14.679 o 
  -7 -13  10      46.215      13.736      13.400 o 
  -7 -13  11      83.992     102.406      10.121 o 
  -7 -13  12       3.891       2.923       3.905 o 
  -7 -13  13      30.082      36.473       6.035 o 
  -7 -13  14      39.853      40.507       6.324 o 
  -7 -12   6     137.600     160.039      17.758 o 
  -7 -12   7     263.621     361.228      21.942 o 
  -7 -12   8       2.406       4.464       5.132 o 
  -7 -12   9       2.918       7.771       7.610 o 
  -7 -12  10      47.109      35.894       5.381 o 
  -7 -12  11     318.039     354.366      22.707 o 
  -7 -12  12      18.868      12.275       4.679 o 
  -7 -12  14      76.882      71.193       7.777 o 
  -7 -12  15      54.917      71.719       7.950 o 
  -7 -12  16     316.938     342.348      21.162 o 
  -7 -11   4      56.246      72.596      11.197 o 
  -7 -11   6      80.087      98.753      11.134 o 
  -7 -11   7      26.072      31.476       6.389 o 
  -7 -11   8      10.514       8.885       5.045 o 
  -7 -11   9      98.254      94.688       6.692 o 
  -7 -11  10     248.587     252.158      17.569 o 
  -7 -11  11     106.433     111.777       8.878 o 
  -7 -11  12      71.593      74.817       9.908 o 
  -7 -11  14       7.687       5.787       2.977 o 
  -7 -11  15      13.713      13.794       4.517 o 
  -7 -11  17     129.458     139.172      10.656 o 
  -7 -10   2      78.142      80.838      13.452 o 
  -7 -10   3     312.011     374.525      21.293 o 
  -7 -10   4      39.446      41.734       7.746 o 
  -7 -10   5      36.417      41.062       6.621 o 
  -7 -10   6       1.704       1.812       4.466 o 
  -7 -10   7     627.741     705.680      30.884 o 
  -7 -10   8     387.449     414.652      17.700 o 
  -7 -10   9       9.982      14.135       2.742 o 
  -7 -10  10      47.968      41.646       7.181 o 
  -7 -10  11     158.159     170.560      15.284 o 
  -7 -10  12     191.725     189.849       9.233 o 
  -7 -10  13      75.781      68.096       5.642 o 
  -7 -10  14      51.282      45.826      10.193 o 
  -7 -10  15       2.782       2.455       2.398 o 
  -7 -10  17      84.819      90.044      17.376 o 
  -7 -10  18     119.418     128.592      17.888 o 
  -7  -9   1      20.966      30.268      10.745 o 
  -7  -9   2     216.298     246.223      12.706 o 
  -7  -9   3      11.927      17.769       4.294 o 
  -7  -9   4      48.171      45.471       4.435 o 
  -7  -9   5     160.459     178.277       8.363 o 
  -7  -9   6     258.276     283.345      12.488 o 
  -7  -9   8      25.119      20.283       4.972 o 
  -7  -9   9       1.160       1.520       4.150 o 
  -7  -9  10     318.469     339.484      20.872 o 
  -7  -9  11       6.776       7.073       2.231 o 
  -7  -9  13       3.165       2.583       1.668 o 
  -7  -9  14      37.601      35.480       3.040 o 
  -7  -9  15      44.060      50.268      10.940 o 
  -7  -9  16      67.179      69.674       4.742 o 
  -7  -9  17      28.512      30.102       3.484 o 
  -7  -9  18     106.474     105.884       7.989 o 
  -7  -8   1     176.446     172.508      15.119 o 
  -7  -8   2       0.064       0.142       3.400 o 
  -7  -8   3     175.690     189.056       8.530 o 
  -7  -8   4      41.916      44.810       3.712 o 
  -7  -8   5     239.583     233.084       8.788 o 
  -7  -8   6     228.901     285.417      11.264 o 
  -7  -8   7     199.622     222.874       9.032 o 
  -7  -8   8     276.075     292.694      10.988 o 
  -7  -8   9      84.553      86.800       7.997 o 
  -7  -8  10     312.865     336.941      34.839 o 
  -7  -8  11       5.177       7.090       3.220 o 
  -7  -8  12     154.341     159.922       6.150 o 
  -7  -8  13     363.622     354.944      12.711 o 
  -7  -8  14     123.393     127.599       5.631 o 
  -7  -8  15      67.307      71.573       4.152 o 
  -7  -8  16     173.837     180.789       8.155 o 
  -7  -8  17     264.593     270.921      12.106 o 
  -7  -8  18      67.036      72.538      10.301 o 
  -7  -7   1      26.864      29.664       4.476 o 
  -7  -7   2     115.138     109.670       6.864 o 
  -7  -7   3      68.526      68.468       4.415 o 
  -7  -7   4      27.956      24.520       4.647 o 
  -7  -7   5       3.152       2.426       1.573 o 
  -7  -7   6     607.178     614.467      20.939 o 
  -7  -7   7      31.278      33.697       7.005 o 
  -7  -7   8     110.355     113.307       8.176 o 
  -7  -7   9       2.575       2.850       1.117 o 
  -7  -7  10     523.668     535.519      15.209 o 
  -7  -7  11       3.135       4.127       1.521 o 
  -7  -7  12       4.403       5.764       1.465 o 
  -7  -7  13       6.395       6.636       1.293 o 
  -7  -7  14      69.587      68.007       5.116 o 
  -7  -7  15       7.682       8.279       1.781 o 
  -7  -7  16       5.531       4.851       1.925 o 
  -7  -7  18       0.052       7.482       4.971 o 
  -7  -6   1     991.589    1034.023      32.710 o 
  -7  -6   2      96.449     106.345       9.438 o 
  -7  -6   3       0.900       1.695       1.639 o 
  -7  -6   4       7.913       9.440       2.443 o 
  -7  -6   5     975.839     976.250      45.083 o 
  -7  -6   6     657.360     688.904      22.665 o 
  -7  -6   7     172.223     179.652       5.978 o 
  -7  -6   9       8.759      11.793       0.992 o 
  -7  -6  10    1543.791    1595.001      44.539 o 
  -7  -6  11      53.726      49.483       3.462 o 
  -7  -6  12     134.419     137.020       4.804 o 
  -7  -6  13     115.376     115.207       4.283 o 
  -7  -6  14      28.084      25.580       2.748 o 
  -7  -6  15     412.582     432.163      14.246 o 
  -7  -6  16      46.653      47.796       3.442 o 
  -7  -6  17     164.904     170.765      10.018 o 
  -7  -6  18      82.785      85.105      10.868 o 
  -7  -5   1      49.584      45.302       3.844 o 
  -7  -5   2       6.471       8.651       1.699 o 
  -7  -5   3       4.838       5.620       1.559 o 
  -7  -5   4     165.976     168.719      13.857 o 
  -7  -5   5     143.672     148.044       4.965 o 
  -7  -5   6     341.814     345.095      11.859 o 
  -7  -5   7      71.890      71.310       4.194 o 
  -7  -5   8      35.137      34.233       1.756 o 
  -7  -5   9     180.968     186.697       5.527 o 
  -7  -5  10       0.575       0.508       1.057 o 
  -7  -5  11       1.564       0.339       1.092 o 
  -7  -5  12      79.180      80.166       3.420 o 
  -7  -5  13      97.996      97.859       3.771 o 
  -7  -5  14      29.072      30.332       2.855 o 
  -7  -5  15      50.572      55.194       3.346 o 
  -7  -5  16      47.349      51.671       7.276 o 
  -7  -5  17       3.794       6.780       3.966 o 
  -7  -5  18     111.369     124.998      11.159 o 
  -7  -4   1     133.568     139.651       5.089 o 
  -7  -4   2     419.276     444.141      22.886 o 
  -7  -4   3     549.274     575.558      16.223 o 
  -7  -4   4      10.539       9.665       0.939 o 
  -7  -4   5      10.484      10.980       0.773 o 
  -7  -4   6     412.720     428.861      12.903 o 
  -7  -4   7     377.983     390.285      11.055 o 
  -7  -4   8     340.016     335.392      11.122 o 
  -7  -4   9     305.941     310.692       8.864 o 
  -7  -4  10     972.013     940.823      36.525 o 
  -7  -4  11    1096.373    1082.339      50.205 o 
  -7  -4  12     152.088     151.618       5.079 o 
  -7  -4  13      42.199      42.943       3.292 o 
  -7  -4  14       0.230       1.239       1.256 o 
  -7  -4  15     587.616     577.321      21.387 o 
  -7  -4  16     658.455     682.124      28.643 o 
  -7  -4  17      30.619      31.739       5.042 o 
  -7  -4  18      67.353      67.336       7.842 o 
  -7  -3   1     551.683     554.960      15.688 o 
  -7  -3   3     113.986     121.093       3.472 o 
  -7  -3   4      19.260      18.512       0.889 o 
  -7  -3   5     484.057     515.653      14.976 o 
  -7  -3   6      64.791      68.652       2.266 o 
  -7  -3   7     210.306     225.784       6.775 o 
  -7  -3   8       0.013       0.827       0.431 o 
  -7  -3   9       5.529       6.486       0.676 o 
  -7  -3  10     113.269     119.263       4.911 o 
  -7  -3  12      36.104      35.956       1.704 o 
  -7  -3  13       0.954       0.967       0.951 o 
  -7  -3  14      44.620      45.113       5.469 o 
  -7  -3  15       0.113       2.893       3.183 o 
  -7  -3  17      21.234      16.425       5.093 o 
  -7  -3  18     137.952     138.880      14.959 o 
  -7  -2   1      88.949      89.173       2.941 o 
  -7  -2   2     369.519     362.156      10.304 o 
  -7  -2   3    1701.777    1677.470      53.275 o 
  -7  -2   4      20.938      21.975       0.919 o 
  -7  -2   5     414.445     453.677      15.600 o 
  -7  -2   6     192.971     204.529       6.262 o 
  -7  -2   7     602.348     645.621      17.047 o 
  -7  -2   8     249.063     243.183       6.857 o 
  -7  -2   9     795.805     816.749      33.416 o 
  -7  -2  10     147.964     147.792       5.108 o 
  -7  -2  11     311.305     316.411       8.756 o 
  -7  -2  12     368.414     375.373      10.870 o 
  -7  -2  13      99.843      92.518       3.971 o 
  -7  -2  14      69.537      68.684       4.857 o 
  -7  -2  15     122.131     117.662       6.933 o 
  -7  -2  16     347.306     355.938      37.662 o 
  -7  -2  17      50.437      38.256       9.897 o 
  -7  -1   1      87.944      82.787       2.938 o 
  -7  -1   2       3.413       2.875       0.486 o 
  -7  -1   3     182.236     187.786       5.288 o 
  -7  -1   4       0.116       0.028       0.479 o 
  -7  -1   5      80.686      85.074       4.410 o 
  -7  -1   6      21.020      21.247       1.889 o 
  -7  -1   7     201.589     214.449       9.433 o 
  -7  -1   8     160.964     158.822       6.713 o 
  -7  -1   9      71.897      72.061       2.426 o 
  -7  -1  10     159.292     164.954       4.990 o 
  -7  -1  11      26.473      24.024       2.399 o 
  -7  -1  12      80.767      81.198       3.552 o 
  -7  -1  14     179.415     185.171       7.403 o 
  -7  -1  15      41.809      43.225       3.930 o 
  -7  -1  16      14.251       8.602       3.749 o 
  -7  -1  17       0.661       1.732       5.995 o 
  -7   0   1     196.377     200.760       6.900 o 
  -7   0   2     165.726     169.644       5.467 o 
  -7   0   3      69.875      66.514       2.206 o 
  -7   0   4     442.986     456.827      12.575 o 
  -7   0   5    5280.657    5055.586     168.164 o 
  -7   0   6      64.936      65.177       2.500 o 
  -7   0   7       9.943      10.095       0.784 o 
  -7   0   8      22.968      22.227       1.110 o 
  -7   0   9    2810.117    2836.812      76.476 o 
  -7   0  10     114.894     111.252       3.769 o 
  -7   0  11      16.379      15.480       2.200 o 
  -7   0  12     300.970     301.373       9.375 o 
  -7   0  13     430.136     435.828      13.564 o 
  -7   0  14     351.548     342.923      13.964 o 
  -7   0  15      16.903      16.913       3.439 o 
  -7   0  16     263.161     259.214      20.547 o 
  -7   1   0      30.339      29.379       1.564 o 
  -7   1   1      23.089      26.533       2.725 o 
  -7   1   2       2.458       2.731       0.536 o 
  -7   1   3     342.579     340.945      11.581 o 
  -7   1   4     239.512     182.075      10.735 o 
  -7   1   6     108.392     101.932       3.303 o 
  -7   1   7     156.230     150.710       4.394 o 
  -7   1   8     214.682     211.887       6.368 o 
  -7   1   9      57.330      56.451       2.372 o 
  -7   1  10      45.560      43.716       2.266 o 
  -7   1  11      61.012      60.497       2.949 o 
  -7   1  12      56.038      58.113       3.342 o 
  -7   1  13     267.245     274.635      11.936 o 
  -7   1  14      23.661      23.401       3.433 o 
  -7   1  15     103.801     105.689       7.226 o 
  -7   2   0     549.299     520.996      18.151 o 
  -7   2   1     404.439     396.514      11.285 o 
  -7   2   2     731.912     693.393      18.922 o 
  -7   2   3     192.440     190.297       6.118 o 
  -7   2   4       0.046       0.614       0.648 o 
  -7   2   5    3604.036    3410.007     103.962 o 
  -7   2   6      55.775      53.438       2.071 o 
  -7   2   7       4.890       5.407       0.794 o 
  -7   2   8      31.815      32.525       1.806 o 
  -7   2   9     576.094     562.389      16.149 o 
  -7   2  10     236.999     236.274       7.509 o 
  -7   2  11     246.534     247.382       8.239 o 
  -7   2  12      23.628      26.937       2.527 o 
  -7   2  13      34.691      36.823       3.395 o 
  -7   2  14     273.866     287.465      11.617 o 
  -7   2  15     106.454     115.377       8.546 o 
  -7   3   0     171.890     152.636       4.988 o 
  -7   3   1     133.627     125.082       3.935 o 
  -7   3   2      42.296      43.166       2.098 o 
  -7   3   3      29.022      27.834       2.479 o 
  -7   3   4       3.328       3.665       1.158 o 
  -7   3   5    1282.437    1277.039      38.070 o 
  -7   3   7     119.349     115.426       3.929 o 
  -7   3   8     157.020     145.779       4.881 o 
  -7   3   9     117.964     123.016       4.526 o 
  -7   3  10       3.727       4.785       1.579 o 
  -7   3  11       2.798       2.003       2.814 o 
  -7   3  12      16.707      18.897       2.964 o 
  -7   3  13     260.271     273.257      13.399 o 
  -7   3  14       2.554       4.460       4.374 o 
  -7   4   0     431.795     420.870      11.994 o 
  -7   4   1      45.742      38.598       2.157 o 
  -7   4   2    1608.215    1562.321      46.785 o 
  -7   4   3     434.632     427.519      12.222 o 
  -7   4   4     808.013     787.289      22.148 o 
  -7   4   5     627.392     624.070      18.724 o 
  -7   4   6     452.957     445.216      12.862 o 
  -7   4   7     462.764     462.312      13.482 o 
  -7   4   8     201.880     201.211       6.781 o 
  -7   4   9      66.812      66.265       3.561 o 
  -7   4  10     181.021     184.502       8.072 o 
  -7   4  11     438.546     455.634      21.156 o 
  -7   4  12      19.603      19.774       3.576 o 
  -7   5   0      25.930      25.663       1.792 o 
  -7   5   1     187.997     187.167       5.667 o 
  -7   5   2      30.506      31.351       1.876 o 
  -7   5   3       1.883       2.121       0.790 o 
  -7   5   4      10.792       9.269       1.113 o 
  -7   5   5     320.650     333.062       9.894 o 
  -7   5   6       1.741       3.118       1.527 o 
  -7   5   7      14.722      13.323       1.659 o 
  -7   5   8      20.145      18.905       2.322 o 
  -7   5   9      30.218      29.593       3.789 o 
  -7   5  10      12.521      15.330       3.061 o 
  -7   5  11      12.983      15.110       3.428 o 
  -7   6   0     655.014     615.157      19.360 o 
  -7   6   1      55.318      49.955       2.117 o 
  -7   6   2     118.703     118.345       4.249 o 
  -7   6   3     155.151     162.049       5.246 o 
  -7   6   4    1160.911    1164.170      32.862 o 
  -7   6   5     158.003     156.981       5.446 o 
  -7   6   6       0.292       0.188       1.622 o 
  -7   6   7      32.190      33.914       5.875 o 
  -7   6   8     496.028     516.082      18.343 o 
  -7   6   9      28.177      26.245       3.270 o 
  -7   6  10      28.750      31.242       4.139 o 
  -7   6  11      13.466      13.283       4.905 o 
  -7   7   0     264.652     259.217       7.790 o 
  -7   7   1      78.776      76.796       3.504 o 
  -7   7   2     452.824     454.609      13.309 o 
  -7   7   3      24.671      25.769       2.393 o 
  -7   7   4      27.774      27.915       2.110 o 
  -7   7   5      25.595      25.100       2.340 o 
  -7   7   6       9.457       9.963       2.163 o 
  -7   7   7     271.475     275.125      10.029 o 
  -7   7   8      15.704      19.572       3.322 o 
  -7   7   9      52.573      58.747       5.141 o 
  -7   7  10      53.251      57.865       6.300 o 
  -7   8   0     934.539     922.709      28.161 o 
  -7   8   1      73.991      78.535       4.031 o 
  -7   8   2      63.931      62.285       7.595 o 
  -7   8   3      13.342      11.715       3.084 o 
  -7   8   4     754.063     783.841      25.400 o 
  -7   8   5      17.344      22.603       2.774 o 
  -7   8   6     136.663     136.012      15.142 o 
  -7   8   7       0.022       2.040       3.493 o 
  -7   8   8     337.566     346.628      15.894 o 
  -7   8   9     154.478     122.441      13.101 o 
  -7   9   0     314.355     316.408      15.148 o 
  -7   9   1     111.898     110.763       5.983 o 
  -7   9   2      94.259      92.985       5.494 o 
  -7   9   3       1.494       0.517       2.593 o 
  -7   9   5       0.164       0.210       3.479 o 
  -7   9   6       4.838       3.751      10.355 o 
  -7   9   7      21.746      33.626       9.984 o 
  -7  10   0     134.184     143.380       7.722 o 
  -7  10   1     189.292     201.746       9.133 o 
  -7  10   2      33.709      36.789       4.143 o 
  -7  10   5       8.346      12.854       6.614 o 
  -7  10   6     188.755     179.785      13.449 o 
  -7  11   0     374.533     391.755      15.594 o 
  -7  11   1      22.233      17.148       6.768 o 
  -7  11   2       6.200       4.276       4.522 o 
  -7  11   3       4.204       8.553       9.716 o 
  -7  11   4      43.591      44.815       7.094 o 
  -7  12   0       4.155      19.756      10.255 o 
  -7  12   1      16.829      20.867      21.991 o 
  -7  12   2     113.958      84.286      15.366 o 
  -6 -13   8       8.052       6.663       7.414 o 
  -6 -13   9      15.247       6.810       9.631 o 
  -6 -13  10      60.748      63.653      12.193 o 
  -6 -13  12       5.223       4.208       3.960 o 
  -6 -13  14      10.198      13.210       4.199 o 
  -6 -13  15      91.575     111.291      10.190 o 
  -6 -12   5      80.659      92.002      12.371 o 
  -6 -12   6     151.876     220.156      16.961 o 
  -6 -12   7      21.636      40.544       6.117 o 
  -6 -12   8     193.042     234.330      21.251 o 
  -6 -12   9      11.267       9.217       3.952 o 
  -6 -12  10     252.804     277.144      12.306 o 
  -6 -12  11      22.925      33.025       5.006 o 
  -6 -12  12     142.629     146.888      10.459 o 
  -6 -12  13     288.699     292.431      21.266 o 
  -6 -12  14     111.951     102.640       8.661 o 
  -6 -12  15       4.852       5.553       3.619 o 
  -6 -12  16      36.536      39.221       5.768 o 
  -6 -11   4      10.272      13.181       7.773 o 
  -6 -11   5       7.774       3.010       6.838 o 
  -6 -11   6      17.417      17.389       6.495 o 
  -6 -11   7      17.618      20.604       5.754 o 
  -6 -11   8       4.661       6.108       3.422 o 
  -6 -11   9      59.097      57.026       5.430 o 
  -6 -11  10       2.528       2.735       2.811 o 
  -6 -11  11      55.150      61.990       7.929 o 
  -6 -11  12      25.086      26.157       5.430 o 
  -6 -11  13      12.071      17.535       3.573 o 
  -6 -11  14      12.926      12.918       3.272 o 
  -6 -11  16      29.231      37.496       5.477 o 
  -6 -10   1      27.351      35.538       9.828 o 
  -6 -10   2      40.874      45.416       9.086 o 
  -6 -10   3      89.214     113.424      11.753 o 
  -6 -10   4      14.783      13.035       6.368 o 
  -6 -10   5     301.304     318.705      28.350 o 
  -6 -10   6     103.939     125.553       8.835 o 
  -6 -10   7      17.211      14.700       3.804 o 
  -6 -10   8       0.031       0.497       3.328 o 
  -6 -10   9      15.590      14.979       2.472 o 
  -6 -10  10     299.316     320.792      17.152 o 
  -6 -10  11     228.485     234.798      10.437 o 
  -6 -10  12      55.602      55.762       8.724 o 
  -6 -10  13     198.151     212.061       8.634 o 
  -6 -10  14     135.003     126.313       6.047 o 
  -6 -10  15     245.799     252.100      10.745 o 
  -6 -10  16      94.150      94.983       8.870 o 
  -6 -10  17     187.686     205.602      10.424 o 
  -6 -10  18       0.594       0.175       3.288 o 
  -6  -9   1       2.387      10.943       5.059 o 
  -6  -9   2      25.554      25.495       4.662 o 
  -6  -9   3      81.909     102.502       9.699 o 
  -6  -9   4       2.247       1.808       2.639 o 
  -6  -9   5      16.644      18.021       4.023 o 
  -6  -9   6      41.463      49.960       3.876 o 
  -6  -9   7      15.710      22.582       2.593 o 
  -6  -9   8     171.419     181.023      12.234 o 
  -6  -9   9       1.341       1.315       2.015 o 
  -6  -9  10      19.429      17.652       2.630 o 
  -6  -9  11      35.424      32.468       2.296 o 
  -6  -9  12      13.898      13.432       2.962 o 
  -6  -9  13     150.759     147.034       6.140 o 
  -6  -9  14      26.111      26.391       5.101 o 
  -6  -9  15      56.636      54.623       3.888 o 
  -6  -9  16      20.300      23.001       2.882 o 
  -6  -9  18      31.478      35.538       6.871 o 
  -6  -8   2     141.288     151.797       8.548 o 
  -6  -8   3     491.075     522.585      17.545 o 
  -6  -8   4     226.199     210.249       8.900 o 
  -6  -8   5      60.293      52.402       3.902 o 
  -6  -8   6     255.855     293.132      11.043 o 
  -6  -8   7     488.445     512.002      17.710 o 
  -6  -8   8     329.171     321.364      17.310 o 
  -6  -8   9      21.657      21.656       6.828 o 
  -6  -8  10     545.861     538.607      17.739 o 
  -6  -8  11     748.597     744.567      22.539 o 
  -6  -8  12     192.768     184.150       8.725 o 
  -6  -8  13       9.673       9.878       2.237 o 
  -6  -8  14       1.220       0.760       2.232 o 
  -6  -8  15     948.269     983.878      35.040 o 
  -6  -8  16     305.759     316.980      16.477 o 
  -6  -8  17     285.855     294.886      17.683 o 
  -6  -8  18     136.005     142.387      13.025 o 
  -6  -7   1      34.620      34.232       3.285 o 
  -6  -7   2       0.076       0.311       1.880 o 
  -6  -7   3     106.265     102.005       4.691 o 
  -6  -7   4      75.732      74.876       8.351 o 
  -6  -7   5      41.002      45.037       7.186 o 
  -6  -7   6       1.298       2.075       1.695 o 
  -6  -7   7       0.024       1.140       1.034 o 
  -6  -7   8      78.956      83.673       5.013 o 
  -6  -7   9      52.039      54.983       2.483 o 
  -6  -7  10      17.792      21.291       1.837 o 
  -6  -7  11      28.945      26.246       3.785 o 
  -6  -7  12      53.804      48.985       2.343 o 
  -6  -7  13      43.173      39.944       2.234 o 
  -6  -7  14     102.731     105.603       6.109 o 
  -6  -7  15      19.541      21.374       2.157 o 
  -6  -7  16      13.246      10.697       2.352 o 
  -6  -7  18     197.825     222.465      16.714 o 
  -6  -6   1     118.817     121.464       4.664 o 
  -6  -6   2     390.786     411.692      13.225 o 
  -6  -6   3     145.864     152.031      15.072 o 
  -6  -6   4     202.385     195.227       7.463 o 
  -6  -6   5     365.204     398.578      13.624 o 
  -6  -6   6       9.330       8.308       0.917 o 
  -6  -6   7     632.940     630.220      20.234 o 
  -6  -6   8     631.233     617.039      18.226 o 
  -6  -6   9     330.726     358.984      10.194 o 
  -6  -6  11     236.992     227.903       7.106 o 
  -6  -6  12     459.376     468.187      14.169 o 
  -6  -6  13     139.854     137.749       4.880 o 
  -6  -6  14     416.780     422.702      13.485 o 
  -6  -6  15     279.808     286.837       9.932 o 
  -6  -6  16     770.044     789.557      68.191 o 
  -6  -6  17       4.174       6.050       4.589 o 
  -6  -6  18     239.552     239.065      17.765 o 
  -6  -5   1      89.277      94.666       4.277 o 
  -6  -5   2     165.328     174.621       5.476 o 
  -6  -5   3      14.516      13.444       1.653 o 
  -6  -5   4     106.286     111.992       4.613 o 
  -6  -5   5      86.858      88.926       4.026 o 
  -6  -5   6      23.423      26.234       1.317 o 
  -6  -5   7     105.435     100.260       3.577 o 
  -6  -5   8     198.570     198.278       5.811 o 
  -6  -5   9      84.578      89.023       3.161 o 
  -6  -5  10     195.520     201.422       7.566 o 
  -6  -5  11     183.706     174.212       5.561 o 
  -6  -5  12      11.703      13.451       1.500 o 
  -6  -5  13      46.496      39.174       2.269 o 
  -6  -5  14       2.054       1.304       1.175 o 
  -6  -5  15     138.793     150.365       7.306 o 
  -6  -5  16      35.476      38.315       9.484 o 
  -6  -5  17      11.215       9.294       7.028 o 
  -6  -5  18      62.631      56.435       7.381 o 
  -6  -4   1     624.330     653.857      19.562 o 
  -6  -4   2      34.083      32.639       1.988 o 
  -6  -4   3       0.136       0.971       0.669 o 
  -6  -4   4    1235.526    1305.657      40.711 o 
  -6  -4   5     773.499     856.484      24.088 o 
  -6  -4   6     789.023     808.028      26.601 o 
  -6  -4   7      14.584      15.812       1.046 o 
  -6  -4   8    2066.488    2103.917      60.381 o 
  -6  -4   9     906.798     933.394      26.034 o 
  -6  -4  10      23.802      23.790       1.704 o 
  -6  -4  11       3.864       3.795       0.841 o 
  -6  -4  12     349.818     355.060      11.492 o 
  -6  -4  13     205.938     203.287       6.768 o 
  -6  -4  14     525.775     534.038      19.078 o 
  -6  -4  15       1.208       1.257       2.347 o 
  -6  -4  16     420.664     432.743      36.725 o 
  -6  -4  18     142.008     139.932      14.879 o 
  -6  -3   1     126.176     131.146       4.462 o 
  -6  -3   2     592.270     591.794      16.051 o 
  -6  -3   3      27.375      26.924       1.152 o 
  -6  -3   4     121.177     126.403       4.864 o 
  -6  -3   5     198.720     214.243       6.434 o 
  -6  -3   6     365.399     370.559       9.870 o 
  -6  -3   7     418.731     433.916      12.579 o 
  -6  -3   8     244.712     246.734       7.109 o 
  -6  -3   9       0.873       1.606       0.683 o 
  -6  -3  10      20.568      22.260       1.501 o 
  -6  -3  11     146.938     146.003       4.205 o 
  -6  -3  12      76.954      81.341       2.838 o 
  -6  -3  13      28.441      29.115       2.023 o 
  -6  -3  14      12.325      14.469       2.062 o 
  -6  -3  15     123.327     127.190       7.242 o 
  -6  -3  16      30.472      29.372       4.533 o 
  -6  -3  17      84.033      73.648       7.939 o 
  -6  -2   1      94.284      95.542       3.039 o 
  -6  -2   2     619.553     629.372      22.226 o 
  -6  -2   3     899.212     936.883      27.829 o 
  -6  -2   4     789.662     807.321      23.930 o 
  -6  -2   5     148.271     162.979       5.532 o 
  -6  -2   6     829.842     870.956      25.390 o 
  -6  -2   7     793.709     837.195      21.750 o 
  -6  -2   8      10.033      10.239       0.857 o 
  -6  -2   9     520.770     540.305      17.564 o 
  -6  -2  10     492.113     496.637      14.228 o 
  -6  -2  11     290.285     292.301       8.441 o 
  -6  -2  12       3.504       2.989       1.064 o 
  -6  -2  13       2.863       3.720       1.366 o 
  -6  -2  14     815.478     833.980      26.457 o 
  -6  -2  15     360.032     368.237      17.506 o 
  -6  -2  16      92.560      99.454      11.464 o 
  -6  -2  17      55.836      52.664       7.223 o 
  -6  -1   1     244.982     236.313       9.474 o 
  -6  -1   2     275.175     284.828       7.697 o 
  -6  -1   3      17.595      18.836       1.007 o 
  -6  -1   4     339.821     365.340       9.881 o 
  -6  -1   5     525.286     552.055      23.135 o 
  -6  -1   6      15.872      13.982       1.138 o 
  -6  -1   7     400.667     403.252      13.003 o 
  -6  -1   8     269.505     272.245       8.131 o 
  -6  -1   9      12.483      12.286       1.280 o 
  -6  -1  10       0.888       0.821       0.691 o 
  -6  -1  11      16.991      15.960       1.415 o 
  -6  -1  12      61.455      61.260       3.212 o 
  -6  -1  13     129.677     131.803       7.018 o 
  -6  -1  14      19.935      19.427       3.681 o 
  -6  -1  15      73.879      68.752       5.175 o 
  -6  -1  16      80.163      78.992       6.565 o 
  -6   0   1     320.849     320.091      13.003 o 
  -6   0   2    2411.249    2389.720      79.489 o 
  -6   0   3    1129.693    1174.370      31.139 o 
  -6   0   4      52.331      52.602       1.621 o 
  -6   0   5     116.157     118.581       4.399 o 
  -6   0   6    1778.975    1787.744      53.919 o 
  -6   0   7     297.996     288.856       9.356 o 
  -6   0   8     279.148     290.961       7.972 o 
  -6   0   9       0.359       4.056       0.725 o 
  -6   0  10     441.305     436.785      12.563 o 
  -6   0  11     463.789     458.553      13.372 o 
  -6   0  12       9.775      11.290       1.543 o 
  -6   0  13      80.549      76.274       4.521 o 
  -6   0  14      69.148      73.076       4.822 o 
  -6   0  15     205.753     207.145       9.908 o 
  -6   1   0     553.330     536.843      19.750 o 
  -6   1   1     180.887     173.275       4.949 o 
  -6   1   3    1072.098    1093.649      29.608 o 
  -6   1   4     126.774     122.988       3.582 o 
  -6   1   5     725.871     735.583      21.170 o 
  -6   1   6       9.593       7.565       0.692 o 
  -6   1   7      50.944      49.277       1.783 o 
  -6   1   8      56.004      56.237       2.339 o 
  -6   1   9      19.915      14.971       1.172 o 
  -6   1  10     229.778     229.668       7.103 o 
  -6   1  11      29.255      29.963       3.175 o 
  -6   1  12      13.695      11.509       1.853 o 
  -6   1  13     100.537     106.399       5.241 o 
  -6   1  14      17.698      18.378       3.186 o 
  -6   1  15       5.287      11.169       4.117 o 
  -6   2   0     496.788     509.339      14.514 o 
  -6   2   1     354.323     356.187       9.607 o 
  -6   2   2     183.845     188.481       5.440 o 
  -6   2   3     765.055     759.654      20.999 o 
  -6   2   4     384.123     389.666      11.318 o 
  -6   2   5     130.959     124.534       3.943 o 
  -6   2   6      36.073      32.004       2.300 o 
  -6   2   7      43.518      43.336       1.824 o 
  -6   2   8    1055.802    1024.589      28.733 o 
  -6   2   9     287.595     284.488       8.580 o 
  -6   2  10      71.917      72.466       3.361 o 
  -6   2  11     271.774     274.623       8.989 o 
  -6   2  12     220.780     218.849       8.160 o 
  -6   2  13     148.653     137.997      10.739 o 
  -6   2  14      65.084      74.544       5.634 o 
  -6   2  15      32.404      33.268       5.896 o 
  -6   3   0       0.626       1.009       0.539 o 
  -6   3   1      41.172      38.789       1.580 o 
  -6   3   2     859.491     845.138      22.527 o 
  -6   3   3      15.259      14.260       1.683 o 
  -6   3   4       4.591       4.041       0.761 o 
  -6   3   5     229.895     223.739       6.668 o 
  -6   3   6     352.530     336.665       9.792 o 
  -6   3   7     160.762     155.763       4.976 o 
  -6   3   8       0.075       0.355       0.930 o 
  -6   3   9      12.159      12.869       1.552 o 
  -6   3  10      69.138      66.221       3.551 o 
  -6   3  11      20.478      19.704       3.066 o 
  -6   3  13       8.294       5.515       3.561 o 
  -6   4   0     140.452     151.620       4.737 o 
  -6   4   1    1314.648    1308.568      34.676 o 
  -6   4   2     286.834     285.002       8.579 o 
  -6   4   3     567.381     561.201      15.949 o 
  -6   4   4     640.699     627.554      18.795 o 
  -6   4   5      46.607      45.983       2.046 o 
  -6   4   6     381.077     382.354      11.133 o 
  -6   4   7      44.291      43.451       2.322 o 
  -6   4   8     645.237     644.979      19.320 o 
  -6   4   9     119.147     119.497       5.658 o 
  -6   4  10     171.542     176.710       9.883 o 
  -6   4  12       7.010       8.157       4.175 o 
  -6   4  13     104.124     126.440       9.140 o 
  -6   5   0     164.575     157.782       5.787 o 
  -6   5   1       6.252       7.086       0.791 o 
  -6   5   2     260.565     253.829       7.230 o 
  -6   5   3     158.589     153.819       4.845 o 
  -6   5   4     274.527     272.922       8.131 o 
  -6   5   5      13.721      15.196       2.175 o 
  -6   5   6      45.815      47.654       3.055 o 
  -6   5   7       0.208       0.184       1.902 o 
  -6   5   8      88.981      93.686       5.086 o 
  -6   5   9       8.614      10.613       2.309 o 
  -6   5  10       0.018       2.725       2.664 o 
  -6   5  12      96.451      90.084       7.031 o 
  -6   6   0       1.887       7.538       1.399 o 
  -6   6   1     457.651     448.537      12.264 o 
  -6   6   2     197.961     199.888       5.814 o 
  -6   6   3     536.448     538.116      15.406 o 
  -6   6   5     171.872     172.199       5.819 o 
  -6   6   6     507.302     523.046      15.677 o 
  -6   6   7     353.811     361.024      12.302 o 
  -6   6   8       7.654      11.462       2.186 o 
  -6   6   9      27.128      33.977       3.244 o 
  -6   6  10     298.879     324.379      16.505 o 
  -6   6  11     117.423     129.339      10.803 o 
  -6   7   0      86.140      84.013       3.484 o 
  -6   7   1      64.439      59.178       2.898 o 
  -6   7   2      57.756      56.374       2.628 o 
  -6   7   3     135.296     132.445       4.702 o 
  -6   7   4     271.324     281.869       8.911 o 
  -6   7   5       4.327       5.935       1.706 o 
  -6   7   6       6.536       7.680       2.154 o 
  -6   7   7       9.084      12.108       4.549 o 
  -6   7   8      44.079      46.555       5.967 o 
  -6   7   9       0.522       6.126       4.040 o 
  -6   7  10       0.918       0.203       5.490 o 
  -6   8   0       0.192       0.896       1.238 o 
  -6   8   1      66.772      63.533       3.811 o 
  -6   8   2      19.055      21.311       2.268 o 
  -6   8   3     839.250     837.078      37.816 o 
  -6   8   4      68.694      72.331       5.413 o 
  -6   8   5      11.237      10.013       3.595 o 
  -6   8   6     209.055     215.655      13.859 o 
  -6   8   7     154.778     146.530      15.955 o 
  -6   8   8       0.096       1.161       4.689 o 
  -6   8   9      56.288      44.659      10.095 o 
  -6   9   0      14.048      11.467       3.796 o 
  -6   9   1      16.071      15.347       3.101 o 
  -6   9   2      49.145      50.098       6.409 o 
  -6   9   3     321.929     324.702      14.624 o 
  -6   9   4       6.389       6.956       4.777 o 
  -6   9   5      56.017      62.318       5.609 o 
  -6   9   6      43.129      54.295       6.027 o 
  -6   9   7       5.760       6.008       5.901 o 
  -6  10   0      66.948      55.067       9.104 o 
  -6  10   1     374.043     408.672      14.914 o 
  -6  10   2       8.333      10.631       3.410 o 
  -6  10   3     533.649     556.522      20.834 o 
  -6  10   4      63.618      70.908       6.351 o 
  -6  10   5     211.135     206.304      14.902 o 
  -6  10   6       0.876       2.076       7.140 o 
  -6  11   0       2.406       0.702       3.544 o 
  -6  11   1      98.837     110.694      15.990 o 
  -6  11   2      87.607      88.044      10.866 o 
  -6  11   3      67.308      66.260       7.267 o 
  -6  11   4       1.511       2.446       7.045 o 
  -6  12   0      80.030      66.167       8.671 o 
  -6  12   1     170.993     182.601      19.557 o 
  -6  12   2      18.686      22.854      13.314 o 
  -5 -13   7      36.070      53.775       8.792 o 
  -5 -13   9      22.336      26.800       6.860 o 
  -5 -13  10      28.880      43.605       9.119 o 
  -5 -13  11      33.644      31.213       5.543 o 
  -5 -13  12     218.739     218.081      14.654 o 
  -5 -13  13      24.055      26.887       5.288 o 
  -5 -13  14      24.589      19.114       4.599 o 
  -5 -13  15       0.093       0.468       3.465 o 
  -5 -12   4       5.893       7.686      19.798 o 
  -5 -12   5      38.384      55.178       9.839 o 
  -5 -12   6       6.522      10.633       4.944 o 
  -5 -12   7     413.917     423.373      17.315 o 
  -5 -12   8      77.664      82.918       7.963 o 
  -5 -12   9       0.135       2.630       4.286 o 
  -5 -12  10     101.405      87.151       7.345 o 
  -5 -12  11     487.975     473.512      24.666 o 
  -5 -12  12       4.531       5.494       3.047 o 
  -5 -12  13       9.744       6.897       3.624 o 
  -5 -12  14      32.877      23.965       4.456 o 
  -5 -12  15     116.878     116.142       9.445 o 
  -5 -12  16     114.065     142.270      10.977 o 
  -5 -11   2       2.094       6.897       8.835 o 
  -5 -11   3      37.409      45.153       9.574 o 
  -5 -11   5       4.700       5.757       6.903 o 
  -5 -11   6      18.583      29.839       5.583 o 
  -5 -11   7      25.067      19.394       5.288 o 
  -5 -11   8       9.191      11.338       2.950 o 
  -5 -11   9      17.174      15.000       2.945 o 
  -5 -11  10      28.482      30.984       3.559 o 
  -5 -11  11     445.107     421.871      25.481 o 
  -5 -11  12      86.622      78.792       5.890 o 
  -5 -11  13      81.128      87.326       8.789 o 
  -5 -11  14      40.741      37.467       3.441 o 
  -5 -11  15       0.844       1.754       3.836 o 
  -5 -11  16       9.153      13.210       5.873 o 
  -5 -10   1      84.115      95.734       8.783 o 
  -5 -10   2      31.000      33.322       5.636 o 
  -5 -10   3     126.333     115.591       8.165 o 
  -5 -10   4     230.214     254.408      20.283 o 
  -5 -10   5      75.417      44.306       6.882 o 
  -5 -10   6      37.988      36.649       4.694 o 
  -5 -10   7     196.153     181.695      14.708 o 
  -5 -10   8     294.202     303.518      10.835 o 
  -5 -10   9     503.789     542.132      18.058 o 
  -5 -10  10       3.725       3.460       1.316 o 
  -5 -10  11     324.897     327.050      10.048 o 
  -5 -10  12     137.082     142.708       6.098 o 
  -5 -10  13     333.009     328.641      12.580 o 
  -5 -10  14      18.777      25.076       4.811 o 
  -5 -10  15      26.353      25.689       5.759 o 
  -5 -10  16     295.240     331.038      21.198 o 
  -5 -10  17      64.988      63.595       8.984 o 
  -5  -9   1       2.304       4.587       6.646 o 
  -5  -9   3     195.989     200.947       8.648 o 
  -5  -9   4       4.211      12.224       2.816 o 
  -5  -9   5      69.159      68.150       8.980 o 
  -5  -9   6      12.157      11.869       2.094 o 
  -5  -9   7      25.927      27.267       4.526 o 
  -5  -9   8      18.489      17.448       2.423 o 
  -5  -9   9      14.157      15.770       1.773 o 
  -5  -9  10      25.394      25.306       1.712 o 
  -5  -9  11     271.163     261.832      13.111 o 
  -5  -9  12      88.927      85.923       6.589 o 
  -5  -9  13       0.836       0.464       1.029 o 
  -5  -9  14       1.104       1.257       2.191 o 
  -5  -9  15      22.542      18.909       2.331 o 
  -5  -9  16       4.291       5.436       2.180 o 
  -5  -9  17       0.748       4.793       7.357 o 
  -5  -9  18       3.357       4.910       5.609 o 
  -5  -8   1     366.147     381.986      13.991 o 
  -5  -8   2       7.412       6.800       3.149 o 
  -5  -8   3      19.243      14.542       2.191 o 
  -5  -8   4     357.088     364.744      12.038 o 
  -5  -8   5     375.943     415.100      13.286 o 
  -5  -8   6     359.867     375.461      29.737 o 
  -5  -8   7     180.481     178.100      11.074 o 
  -5  -8   8     196.533     196.074       7.633 o 
  -5  -8   9     169.805     180.789       5.548 o 
  -5  -8  10     302.572     310.886      10.040 o 
  -5  -8  11      13.333      16.142       2.147 o 
  -5  -8  12     204.079     213.731       9.583 o 
  -5  -8  13     120.647     112.548       4.876 o 
  -5  -8  14      90.857      93.259       3.802 o 
  -5  -8  15     294.108     299.591      12.237 o 
  -5  -8  16     172.959     184.822      14.111 o 
  -5  -8  18     192.834     194.817      15.908 o 
  -5  -7   1      19.769      20.303       6.117 o 
  -5  -7   2       1.411       2.215       1.704 o 
  -5  -7   3      15.810      16.101       3.253 o 
  -5  -7   4      19.482      16.456       2.488 o 
  -5  -7   5     236.361     249.002      21.769 o 
  -5  -7   6      43.272      46.264       2.788 o 
  -5  -7   7     228.445     221.705       7.976 o 
  -5  -7   8       0.014       0.294       0.886 o 
  -5  -7   9     168.039     177.340       5.287 o 
  -5  -7  10      27.839      24.803       1.667 o 
  -5  -7  11     315.537     319.089      12.984 o 
  -5  -7  12       8.757      10.571       1.273 o 
  -5  -7  13      64.068      68.193       3.323 o 
  -5  -7  14       7.873       6.910       1.128 o 
  -5  -7  15     199.090     206.392       7.745 o 
  -5  -7  16      37.526      37.526       5.277 o 
  -5  -7  17      16.043      18.061       5.215 o 
  -5  -6   1     171.545     174.611       8.677 o 
  -5  -6   2     520.498     523.144      21.710 o 
  -5  -6   3     340.597     350.356      29.782 o 
  -5  -6   4      10.156       6.751       1.286 o 
  -5  -6   5     107.592     110.008       3.482 o 
  -5  -6   6    1646.580    1667.697      46.915 o 
  -5  -6   7     222.780     223.228       6.862 o 
  -5  -6   8      18.739      19.475       1.789 o 
  -5  -6   9      21.695      24.077       1.497 o 
  -5  -6  10     441.709     425.084      18.003 o 
  -5  -6  11    1007.928    1022.584      28.363 o 
  -5  -6  12      25.193      24.207       1.345 o 
  -5  -6  13     102.670      93.996       3.310 o 
  -5  -6  14     411.352     408.128      12.159 o 
  -5  -6  15     473.869     476.891      14.603 o 
  -5  -6  16      50.135      57.194       5.214 o 
  -5  -6  17     148.299     156.883      23.360 o 
  -5  -6  18     217.640     218.782      17.626 o 
  -5  -5   1       6.385       8.072       1.025 o 
  -5  -5   2     205.280     205.862       6.661 o 
  -5  -5   3       0.394       0.877       0.959 o 
  -5  -5   4      19.531      22.825       1.325 o 
  -5  -5   5     386.513     410.402      11.629 o 
  -5  -5   6       7.003       6.292       0.598 o 
  -5  -5   7     496.138     515.266      15.343 o 
  -5  -5   8       7.684       8.102       0.673 o 
  -5  -5   9      53.865      56.055       4.227 o 
  -5  -5  10       1.043       1.497       0.482 o 
  -5  -5  11      21.366      20.919       1.426 o 
  -5  -5  12       9.537       9.989       1.212 o 
  -5  -5  13      10.484      10.736       1.404 o 
  -5  -5  14      15.044      13.750       1.660 o 
  -5  -5  15       9.323      12.348       2.072 o 
  -5  -5  16      17.773      25.718       4.235 o 
  -5  -5  18       8.444      13.561       7.029 o 
  -5  -4   1     287.630     289.369       8.421 o 
  -5  -4   2      65.050      62.500       2.284 o 
  -5  -4   3    1217.639    1288.917      42.944 o 
  -5  -4   4     367.990     419.480      25.626 o 
  -5  -4   5     129.784     141.865       4.052 o 
  -5  -4   6     616.777     648.053      17.690 o 
  -5  -4   7     175.550     184.632       5.316 o 
  -5  -4   8     223.735     247.195       6.838 o 
  -5  -4   9      53.171      50.621       1.820 o 
  -5  -4  10       1.758       1.696       0.496 o 
  -5  -4  11     511.985     497.628      13.969 o 
  -5  -4  12     575.310     575.608      17.277 o 
  -5  -4  13     153.619     150.346       4.830 o 
  -5  -4  14     102.408     101.796       4.434 o 
  -5  -4  15     252.790     261.802      11.410 o 
  -5  -4  16       0.426       1.111       3.581 o 
  -5  -4  17     760.603     761.647      53.009 o 
  -5  -3   1      58.298      58.324       1.999 o 
  -5  -3   2      99.546     103.372       3.572 o 
  -5  -3   3     307.617     322.023       8.677 o 
  -5  -3   4      32.367      33.794       1.071 o 
  -5  -3   5     391.168     415.780      11.530 o 
  -5  -3   6     130.979     140.020       4.608 o 
  -5  -3   7       0.989       0.111       0.389 o 
  -5  -3   8     113.264     113.372       3.453 o 
  -5  -3   9       4.622       5.966       0.724 o 
  -5  -3  10      60.787      59.093       1.931 o 
  -5  -3  11      81.326      81.715       2.445 o 
  -5  -3  12      59.738      62.551       2.195 o 
  -5  -3  13       0.016       0.189       1.148 o 
  -5  -3  14      67.138      63.314       5.232 o 
  -5  -3  15      40.498      41.296       8.086 o 
  -5  -3  16      31.438      32.440       4.986 o 
  -5  -3  17       0.168       1.344       9.341 o 
  -5  -2   1      49.584      49.169       1.589 o 
  -5  -2   2     923.464     957.896      27.968 o 
  -5  -2   3     935.410     949.164      25.167 o 
  -5  -2   4    2410.132    2458.944      76.530 o 
  -5  -2   5    1027.855    1048.735      27.873 o 
  -5  -2   6       0.099       0.501       0.272 o 
  -5  -2   7     460.882     475.560      12.467 o 
  -5  -2   8     606.993     672.047      20.969 o 
  -5  -2   9    1028.194    1049.250      36.135 o 
  -5  -2  10     274.710     275.881       8.077 o 
  -5  -2  11     644.295     631.424      18.851 o 
  -5  -2  12     369.880     368.292      11.571 o 
  -5  -2  13     370.280     375.701      12.237 o 
  -5  -2  14     158.341     156.931       6.492 o 
  -5  -2  15     191.575     191.580      12.125 o 
  -5  -2  16      48.216      36.707       8.204 o 
  -5  -2  17     342.708     324.404      67.565 o 
  -5  -1   1      32.358      34.066       1.265 o 
  -5  -1   3      20.588      22.571       0.850 o 
  -5  -1   4      57.161      58.284       2.004 o 
  -5  -1   5     561.144     572.094      18.311 o 
  -5  -1   6     162.938     163.308       4.554 o 
  -5  -1   7     211.508     213.643       5.975 o 
  -5  -1   8     201.973     205.385       6.958 o 
  -5  -1   9      58.359      58.218       2.049 o 
  -5  -1  10     122.852     118.881       4.980 o 
  -5  -1  11       0.463       1.315       0.862 o 
  -5  -1  12       9.044       9.302       1.421 o 
  -5  -1  13     285.782     288.197      13.285 o 
  -5  -1  14      23.621      25.162       3.659 o 
  -5  -1  15      72.015      76.624      11.674 o 
  -5  -1  16       3.491       8.781       4.873 o 
  -5   0   1     332.515     339.474       9.050 o 
  -5   0   2    1038.545    1051.190      30.043 o 
  -5   0   3     876.593     884.055      27.639 o 
  -5   0   4     193.311     196.417       5.992 o 
  -5   0   5    1164.489    1207.588      33.664 o 
  -5   0   6    1669.316    1682.894      45.847 o 
  -5   0   7      29.587      30.833       1.234 o 
  -5   0   8      68.340      66.983       2.846 o 
  -5   0   9     542.163     535.898      15.175 o 
  -5   0  10     770.602     782.198      22.031 o 
  -5   0  11       0.057       0.172       1.038 o 
  -5   0  12       4.861       5.874       1.476 o 
  -5   0  13     251.771     255.971      13.136 o 
  -5   0  14     687.308     721.456      35.789 o 
  -5   0  15       3.906       3.026       3.532 o 
  -5   0  16       0.011       3.624       8.304 o 
  -5   1   0    1125.023    1096.104      30.596 o 
  -5   1   1     124.083     118.473       3.305 o 
  -5   1   2       5.717       6.520       0.577 o 
  -5   1   3      29.984      33.749       1.411 o 
  -5   1   4     205.243     209.581       5.590 o 
  -5   1   5      17.624      16.593       0.925 o 
  -5   1   6       3.016       1.614       0.992 o 
  -5   1   7       1.151       1.089       0.499 o 
  -5   1   8     219.720     213.189       6.392 o 
  -5   1   9     147.108     138.997       4.509 o 
  -5   1  10      48.561      48.735       2.437 o 
  -5   1  11     159.824     165.359       5.760 o 
  -5   1  12      11.398      12.222       1.935 o 
  -5   1  13      36.010      35.883       3.154 o 
  -5   1  14       7.696      12.558       3.390 o 
  -5   1  15       6.405       9.426       4.688 o 
  -5   2   0     339.919     338.418       9.035 o 
  -5   2   1     493.054     495.816      13.181 o 
  -5   2   2    2676.333    2660.056      72.236 o 
  -5   2   3     267.207     274.894       7.259 o 
  -5   2   4     469.189     464.850      13.496 o 
  -5   2   5     737.537     712.226      32.015 o 
  -5   2   6    2083.634    2041.474      56.473 o 
  -5   2   7     776.922     768.456      20.792 o 
  -5   2   8      21.285      20.701       1.373 o 
  -5   2   9     444.720     446.605      13.017 o 
  -5   2  10     298.807     294.699      10.706 o 
  -5   2  11     180.043     182.322       9.277 o 
  -5   2  12     156.102     161.157       9.540 o 
  -5   2  13     146.206     161.302       8.235 o 
  -5   2  14     287.242     288.040      14.777 o 
  -5   3   0      75.204      72.090       2.559 o 
  -5   3   1       7.971      10.143       0.867 o 
  -5   3   2      48.505      51.019       2.030 o 
  -5   3   3     181.911     178.355       5.406 o 
  -5   3   4      98.308      88.106       3.025 o 
  -5   3   5      16.331      12.787       0.957 o 
  -5   3   6     253.407     245.631       7.311 o 
  -5   3   7      22.880      19.991       1.399 o 
  -5   3   8      21.348      19.358       1.484 o 
  -5   3   9      79.143      77.240       3.449 o 
  -5   3  10      81.393      78.365       3.934 o 
  -5   3  11      21.473      18.283       2.618 o 
  -5   3  12       4.688       3.756       2.874 o 
  -5   3  13      21.330      28.506       4.567 o 
  -5   4   0     308.547     306.070      12.511 o 
  -5   4   1     120.758     122.229       3.644 o 
  -5   4   2     179.907     178.791       5.412 o 
  -5   4   3     986.424     991.611      30.727 o 
  -5   4   4     647.311     636.719      18.022 o 
  -5   4   5      24.391      27.212       1.570 o 
  -5   4   6     120.415     120.282       4.066 o 
  -5   4   7     536.911     525.625      15.204 o 
  -5   4   8     272.274     276.887       8.720 o 
  -5   4   9      30.633      29.475       3.946 o 
  -5   4  10      50.618      55.924       4.189 o 
  -5   4  11     189.669     192.326      12.347 o 
  -5   4  12     195.426     204.519       9.959 o 
  -5   4  13      28.428      37.286       6.265 o 
  -5   5   0     177.345     178.747       5.463 o 
  -5   5   1     122.771     132.348       3.924 o 
  -5   5   2     312.283     311.322      10.043 o 
  -5   5   3       9.275       8.728       0.935 o 
  -5   5   4      60.968      60.173       3.118 o 
  -5   5   5      69.806      67.495       3.208 o 
  -5   5   6      28.007      25.524       1.797 o 
  -5   5   7      66.047      64.549       3.561 o 
  -5   5   8      14.089      12.418       2.001 o 
  -5   5   9     106.400     113.623       5.541 o 
  -5   5  10      21.975      25.458       3.375 o 
  -5   5  11       7.321       9.744       7.102 o 
  -5   5  12      13.703      15.738       5.705 o 
  -5   6   0     528.589     529.365      16.989 o 
  -5   6   1     916.688     912.164      38.170 o 
  -5   6   2      55.118      53.281       2.089 o 
  -5   6   3     672.871     676.665      19.169 o 
  -5   6   4     819.510     844.688      23.924 o 
  -5   6   5      86.923      88.813       4.968 o 
  -5   6   6       2.615       2.185       1.513 o 
  -5   6   7     143.915     147.829       5.500 o 
  -5   6   8     193.208     202.160      11.000 o 
  -5   6   9     277.776     287.825      12.948 o 
  -5   6  10       3.620       3.141       3.745 o 
  -5   6  11     113.762     103.562      11.965 o 
  -5   7   0      44.956      44.543       3.751 o 
  -5   7   1       1.789       2.306       1.237 o 
  -5   7   2      26.971      26.508       3.300 o 
  -5   7   3     297.622     304.158      10.157 o 
  -5   7   4       9.480       6.883       2.220 o 
  -5   7   5      62.233      60.262       3.528 o 
  -5   7   6       5.585       7.106       2.852 o 
  -5   7   7      31.772      30.351       3.231 o 
  -5   7   8      25.208      26.397       3.921 o 
  -5   7   9       7.102       4.992       4.631 o 
  -5   8   0     187.289     178.188       6.346 o 
  -5   8   1     717.418     755.702      23.188 o 
  -5   8   2     125.501     129.508       5.414 o 
  -5   8   3      53.461      56.600       3.951 o 
  -5   8   4      90.757      91.605       9.967 o 
  -5   8   5      42.121      38.893       3.231 o 
  -5   8   6     256.391     246.749      20.555 o 
  -5   8   7      17.931      26.326       4.067 o 
  -5   8   8      16.061      13.830       5.072 o 
  -5   9   0     119.065     125.296       5.473 o 
  -5   9   1       1.239       0.753       2.915 o 
  -5   9   2       0.004       0.990       2.240 o 
  -5   9   3     307.947     317.312      12.020 o 
  -5   9   4       3.060       4.440       3.367 o 
  -5   9   5      18.567      22.169       4.467 o 
  -5   9   6       5.351       5.297       4.849 o 
  -5   9   7      26.254      26.606       7.949 o 
  -5  10   0      18.875      13.366       2.645 o 
  -5  10   1      71.610      89.794       5.931 o 
  -5  10   2     631.660     663.215      26.429 o 
  -5  10   3       5.919       5.142       3.837 o 
  -5  10   4      50.494      53.104       5.982 o 
  -5  10   5       0.108       0.248       5.915 o 
  -5  11   0      32.421      31.174       4.348 o 
  -5  11   1       8.293      12.216       5.792 o 
  -5  11   2      36.162      36.970       6.739 o 
  -5  11   3      69.083      59.438       7.151 o 
  -5  11   4       8.241      16.913      11.216 o 
  -5  12   0      21.915      28.524       8.691 o 
  -5  12   1      93.079      92.265      31.569 o 
  -5  12   2     114.667      98.285      12.083 o 
  -4 -14  11      35.276      26.478       5.560 o 
  -4 -13   8       1.240       4.764       6.136 o 
  -4 -13  10       0.303       1.227       4.154 o 
  -4 -13  11      93.241     105.913       9.127 o 
  -4 -13  12      66.271      67.686       7.671 o 
  -4 -13  13       0.693       1.812       3.573 o 
  -4 -13  14     120.590     130.872      10.469 o 
  -4 -13  15     106.186     101.997       9.512 o 
  -4 -12   3      22.336      34.252      14.539 o 
  -4 -12   4      28.098      30.628      12.820 o 
  -4 -12   5     115.329     127.482      15.671 o 
  -4 -12   6     111.449     121.286       9.930 o 
  -4 -12   7       0.458       1.841       4.286 o 
  -4 -12   8      43.755      47.462       5.483 o 
  -4 -12   9      23.852      27.618       4.652 o 
  -4 -12  10     352.811     354.652      28.619 o 
  -4 -12  12      16.540      18.471       3.737 o 
  -4 -12  13      34.198      39.981       5.005 o 
  -4 -12  14     413.817     440.604      24.206 o 
  -4 -12  15     134.366     131.632      16.909 o 
  -4 -12  16       2.149       6.020       3.894 o 
  -4 -11   1      27.876      20.195       9.321 o 
  -4 -11   2       1.714       4.208       9.341 o 
  -4 -11   3     135.113     137.565      17.372 o 
  -4 -11   5       7.243       4.764       4.650 o 
  -4 -11   6       0.337       3.449       7.688 o 
  -4 -11   7       0.659       0.963       2.529 o 
  -4 -11   8     133.243     143.468       8.373 o 
  -4 -11   9       7.535       6.839       2.578 o 
  -4 -11  10      91.340      99.124       4.897 o 
  -4 -11  11     111.401     105.899       4.414 o 
  -4 -11  12     137.290     137.252      10.962 o 
  -4 -11  13      15.494      17.389       2.439 o 
  -4 -11  14      44.490      42.202       4.099 o 
  -4 -11  15     117.579     116.405      12.413 o 
  -4 -11  16      16.493      15.519       3.281 o 
  -4 -11  17      21.248      26.654       4.813 o 
  -4 -10   1     304.048     338.839      27.696 o 
  -4 -10   2      20.130      24.749       4.635 o 
  -4 -10   3     153.789     157.993      10.656 o 
  -4 -10   4      68.007      66.667       6.599 o 
  -4 -10   5     108.647     118.159       7.675 o 
  -4 -10   6     833.764     895.208      38.605 o 
  -4 -10   7      40.235      42.452       3.174 o 
  -4 -10   8      24.474      27.842       3.703 o 
  -4 -10   9       0.633       0.268       1.292 o 
  -4 -10  10    1119.080    1132.133      32.558 o 
  -4 -10  11       9.742       9.394       1.573 o 
  -4 -10  12     141.855     133.328       6.018 o 
  -4 -10  13       4.714       5.784       1.336 o 
  -4 -10  14     391.096     400.536      15.559 o 
  -4 -10  15     302.044     323.293      13.449 o 
  -4 -10  16      42.803      40.419       4.141 o 
  -4 -10  17      20.924      14.730       5.917 o 
  -4  -9   1      20.411      26.132       5.283 o 
  -4  -9   2       0.010       0.399       2.654 o 
  -4  -9   3      10.504      11.544       2.671 o 
  -4  -9   4       0.038       1.903       1.455 o 
  -4  -9   5      10.789       4.385       2.476 o 
  -4  -9   6       2.264       1.613       3.166 o 
  -4  -9   7      12.864      14.106       1.762 o 
  -4  -9   9       1.315       2.394       1.355 o 
  -4  -9  10      61.257      60.535       2.596 o 
  -4  -9  11      23.387      20.429       1.562 o 
  -4  -9  12      49.391      44.775       2.902 o 
  -4  -9  13       5.511       4.914       1.971 o 
  -4  -9  14     138.395     142.829       5.407 o 
  -4  -9  17      37.699      37.350       6.911 o 
  -4  -8   1      46.596      55.371       4.390 o 
  -4  -8   2       9.453       9.617       2.058 o 
  -4  -8   3     297.934     317.966      10.646 o 
  -4  -8   4     242.229     247.406      10.383 o 
  -4  -8   5     138.183     135.660       5.314 o 
  -4  -8   6     245.564     229.128      27.354 o 
  -4  -8   7     150.910     155.434       5.269 o 
  -4  -8   8     516.249     544.084      16.387 o 
  -4  -8   9     474.861     463.597      13.203 o 
  -4  -8  10     201.142     198.050       6.490 o 
  -4  -8  11     111.473     115.728       3.982 o 
  -4  -8  12    1199.911    1209.604      36.914 o 
  -4  -8  13      67.235      66.846       2.891 o 
  -4  -8  14      15.984      14.202       1.447 o 
  -4  -8  15      89.613      91.638       4.218 o 
  -4  -8  16     619.516     634.370      32.554 o 
  -4  -8  17     153.830     168.164      13.488 o 
  -4  -8  18      10.869       5.553       6.512 o 
  -4  -7   1      25.991      26.781       2.374 o 
  -4  -7   2     190.027     200.144       7.057 o 
  -4  -7   3      11.079       8.959       1.343 o 
  -4  -7   4      21.072      21.932       2.265 o 
  -4  -7   5       7.943       9.422       1.189 o 
  -4  -7   6     136.964     142.095       5.577 o 
  -4  -7   7     115.000     126.867       4.307 o 
  -4  -7   8       0.044       0.557       0.775 o 
  -4  -7   9      83.934      84.015       2.803 o 
  -4  -7  10     307.440     303.431      10.176 o 
  -4  -7  11       1.231       1.317       0.992 o 
  -4  -7  12       9.652      12.464       1.415 o 
  -4  -7  13       1.716       2.458       1.024 o 
  -4  -7  14      18.502      17.365       1.516 o 
  -4  -7  15      29.403      30.061       2.174 o 
  -4  -7  16       1.580       4.150       3.457 o 
  -4  -7  17       1.579       6.722       4.730 o 
  -4  -7  18       1.105       6.371       7.176 o 
  -4  -6   1     204.007     200.811       6.909 o 
  -4  -6   2     248.977     262.479      10.153 o 
  -4  -6   3     945.025     996.153      47.062 o 
  -4  -6   4    1027.167    1042.434      30.849 o 
  -4  -6   5     463.672     462.599      13.473 o 
  -4  -6   6      40.192      41.214       1.759 o 
  -4  -6   8     924.998     955.120      30.774 o 
  -4  -6   9    1829.493    1831.085      51.455 o 
  -4  -6  10      16.830      18.566       1.039 o 
  -4  -6  11     103.726     104.813       3.302 o 
  -4  -6  12     642.049     639.081      18.012 o 
  -4  -6  13     107.177     106.261       4.959 o 
  -4  -6  14     155.533     158.872       5.344 o 
  -4  -6  15       0.003       2.277       1.913 o 
  -4  -6  16     196.649     193.296      19.991 o 
  -4  -6  17     267.317     260.926      35.455 o 
  -4  -5   1     649.336     651.391      17.741 o 
  -4  -5   2     154.335     165.124      10.177 o 
  -4  -5   3      47.245      51.736       2.024 o 
  -4  -5   4       6.554       6.685       1.064 o 
  -4  -5   5      19.149      18.645       1.618 o 
  -4  -5   6      20.249      19.124       1.221 o 
  -4  -5   7      12.216      10.541       0.966 o 
  -4  -5   8     475.614     466.807      12.028 o 
  -4  -5   9      60.832      58.806       1.956 o 
  -4  -5  10      48.498      48.252       1.725 o 
  -4  -5  11      27.452      27.709       1.517 o 
  -4  -5  12     289.226     288.734       8.394 o 
  -4  -5  13       0.451       1.420       0.844 o 
  -4  -5  14      76.265      72.201       6.970 o 
  -4  -5  15      30.542      38.958       4.047 o 
  -4  -5  16       3.026       4.179       7.233 o 
  -4  -5  17      81.150      78.938      15.714 o 
  -4  -4   1     472.313     489.656      14.354 o 
  -4  -4   2     877.675     917.629      25.008 o 
  -4  -4   3      90.031      95.892       3.788 o 
  -4  -4   4     300.295     326.265       9.461 o 
  -4  -4   5    2268.138    2272.274      61.270 o 
  -4  -4   6       1.347       1.987       0.426 o 
  -4  -4   7    1497.195    1543.038      41.395 o 
  -4  -4   8      15.892      15.531       0.871 o 
  -4  -4   9    3886.651    3735.083     114.184 o 
  -4  -4  10     408.032     402.942      11.298 o 
  -4  -4  11      11.367      13.491       1.101 o 
  -4  -4  12       4.562       5.151       0.794 o 
  -4  -4  13     218.777     223.158       7.518 o 
  -4  -4  14     889.252     892.116      28.962 o 
  -4  -4  15      35.984      33.079       5.366 o 
  -4  -4  16       1.050       5.582       4.045 o 
  -4  -4  17     156.507     157.847      39.633 o 
  -4  -3   1     322.519     338.399      10.329 o 
  -4  -3   2      10.862      12.752       0.680 o 
  -4  -3   3     694.300     716.692      19.203 o 
  -4  -3   4      96.933      91.991       2.726 o 
  -4  -3   5     321.245     331.066      10.860 o 
  -4  -3   6      55.773      55.370       1.691 o 
  -4  -3   7      18.184      17.259       0.802 o 
  -4  -3   8     556.734     543.416      14.351 o 
  -4  -3   9      21.521      20.097       0.904 o 
  -4  -3  10       1.143       1.510       0.512 o 
  -4  -3  11       4.370       3.419       0.688 o 
  -4  -3  12      87.751      83.199       3.016 o 
  -4  -3  13       2.309       1.807       1.108 o 
  -4  -3  14       4.572       4.123       1.546 o 
  -4  -3  15      44.792      47.842       5.072 o 
  -4  -3  16       7.205      11.047       8.929 o 
  -4  -3  17      31.147      30.073       6.849 o 
  -4  -2   1    1049.840    1097.051      34.298 o 
  -4  -2   2    1593.781    1634.070      47.861 o 
  -4  -2   3    1490.681    1520.564      42.102 o 
  -4  -2   4      23.838      25.330       0.853 o 
  -4  -2   5    3056.471    2974.359     107.036 o 
  -4  -2   6     412.928     427.270      11.671 o 
  -4  -2   7    1371.248    1368.375      34.967 o 
  -4  -2   8      33.814      35.474       1.135 o 
  -4  -2   9     725.508     703.880      18.708 o 
  -4  -2  10     149.360     148.214       4.157 o 
  -4  -2  11     455.467     446.570      12.247 o 
  -4  -2  12      91.233      88.065       3.287 o 
  -4  -2  13      36.014      33.553       2.561 o 
  -4  -2  14     200.009     212.096      10.461 o 
  -4  -2  15      50.292      44.861       5.021 o 
  -4  -2  16     196.981     196.116      23.440 o 
  -4  -1   1     412.500     449.823      12.510 o 
  -4  -1   2      20.207      19.027       0.744 o 
  -4  -1   3     256.833     270.602       7.461 o 
  -4  -1   4      32.568      36.522       1.241 o 
  -4  -1   5     521.870     549.511      14.774 o 
  -4  -1   6     650.540     671.083      18.495 o 
  -4  -1   7       0.289       0.167       0.332 o 
  -4  -1   8     167.228     167.299       4.830 o 
  -4  -1   9      66.610      62.477       2.091 o 
  -4  -1  10     223.698     226.570       7.159 o 
  -4  -1  11      76.455      74.156       3.128 o 
  -4  -1  12       1.964       2.653       1.220 o 
  -4  -1  13      19.736      19.439       3.324 o 
  -4  -1  14     336.570     325.314      20.029 o 
  -4  -1  15     141.308     131.956      10.573 o 
  -4  -1  16      11.237      16.625       5.078 o 
  -4   0   1    2608.559    2483.236      70.755 o 
  -4   0   2     481.861     480.301      16.786 o 
  -4   0   3    5623.599    5845.108     367.201 o 
  -4   0   4    1844.333    1807.629      57.588 o 
  -4   0   5       3.946       3.335       0.489 o 
  -4   0   6     168.502     171.961       4.693 o 
  -4   0   7    1384.113    1377.938      48.821 o 
  -4   0   8     535.878     523.995      14.855 o 
  -4   0   9      63.441      63.135       2.562 o 
  -4   0  10       0.236       1.575       1.411 o 
  -4   0  11     576.930     568.695      16.554 o 
  -4   0  12     597.505     601.298      18.020 o 
  -4   0  13      40.087      38.801       3.511 o 
  -4   0  14      66.263      67.174       9.071 o 
  -4   0  15      14.664      11.865       4.432 o 
  -4   1   0       0.658       0.123       0.243 o 
  -4   1   1    1640.397    1617.260      59.334 o 
  -4   1   3     135.254     137.057       3.780 o 
  -4   1   4       8.714       8.342       0.505 o 
  -4   1   5       1.324       1.375       0.348 o 
  -4   1   6     588.501     551.540      24.060 o 
  -4   1   8     478.793     463.557      13.213 o 
  -4   1   9      21.388      22.548       1.484 o 
  -4   1  10       1.346       1.430       1.450 o 
  -4   1  11       1.454       4.228       1.546 o 
  -4   1  12      62.138      62.026       3.669 o 
  -4   1  13       1.728       2.867       3.836 o 
  -4   1  14     163.075     167.319      16.917 o 
  -4   2   0     198.737     192.464       6.224 o 
  -4   2   1    2918.943    2851.115      79.429 o 
  -4   2   2      64.125      69.978       2.511 o 
  -4   2   3    2208.957    2232.387      61.554 o 
  -4   2   4    2428.515    2377.498      65.269 o 
  -4   2   5      15.740      16.432       1.518 o 
  -4   2   6       0.155       0.630       0.541 o 
  -4   2   7      11.804       9.959       1.257 o 
  -4   2   8     657.616     650.192      18.427 o 
  -4   2   9     231.753     226.546       7.354 o 
  -4   2  10      16.417      14.440       2.633 o 
  -4   2  11      36.455      36.554       2.794 o 
  -4   2  12     198.877     202.168       8.291 o 
  -4   2  13     316.589     327.526      15.003 o 
  -4   2  14       0.062       5.957       4.850 o 
  -4   3   0      15.322      16.429       0.726 o 
  -4   3   1     196.178     184.414       4.940 o 
  -4   3   2     122.049     118.614       3.449 o 
  -4   3   3     382.331     370.957      10.080 o 
  -4   3   4      18.677      21.360       3.093 o 
  -4   3   5     204.411     203.523       5.852 o 
  -4   3   6     212.545     205.363       5.933 o 
  -4   3   7     429.845     418.186      12.093 o 
  -4   3   8     169.479     170.606       5.587 o 
  -4   3   9      15.832      14.061       2.066 o 
  -4   3  10       7.822       6.524       1.869 o 
  -4   3  11      19.442      19.797       3.115 o 
  -4   3  12      56.435      57.267       6.943 o 
  -4   4   0       4.656       4.186       0.495 o 
  -4   4   1    1691.785    1695.853      63.727 o 
  -4   4   2     934.198     944.441      36.170 o 
  -4   4   3     139.277     129.917       5.898 o 
  -4   4   4     727.002     709.766      20.054 o 
  -4   4   5     241.062     230.232       6.901 o 
  -4   4   6     474.459     470.742      13.543 o 
  -4   4   7     403.798     407.192      12.023 o 
  -4   4   8     279.156     283.526       8.977 o 
  -4   4   9     243.951     250.551      10.320 o 
  -4   4  10     146.792     172.635       9.705 o 
  -4   4  11     241.391     256.315      16.610 o 
  -4   4  12      43.007      48.903       5.314 o 
  -4   5   0      32.589      32.390       1.301 o 
  -4   5   1      18.265      15.996       1.680 o 
  -4   5   2     131.310     128.785       4.089 o 
  -4   5   3      63.972      63.816       2.328 o 
  -4   5   4      70.540      69.786       2.716 o 
  -4   5   5      18.617      16.700       1.466 o 
  -4   5   6      20.682      19.487       1.635 o 
  -4   5   7       7.284       6.358       1.649 o 
  -4   5   8      58.885      57.214       3.763 o 
  -4   5   9     144.807     160.371       9.136 o 
  -4   5  10      36.527      34.728       4.100 o 
  -4   6   0     115.450     122.876       4.171 o 
  -4   6   1     756.998     753.358      20.321 o 
  -4   6   2     353.763     369.919      10.215 o 
  -4   6   3      99.708      95.547       3.799 o 
  -4   6   4      13.096      12.531       1.345 o 
  -4   6   5       8.856       8.205       1.738 o 
  -4   6   6     414.361     440.287      12.833 o 
  -4   6   7     426.235     427.969      15.414 o 
  -4   6   8       4.270       4.190       2.739 o 
  -4   6   9       1.755       1.726       3.349 o 
  -4   6  10      27.178      22.199       4.542 o 
  -4   7   0     126.751     138.227       5.472 o 
  -4   7   1     258.689     251.360       8.162 o 
  -4   7   2      59.970      59.206       2.668 o 
  -4   7   3      23.617      20.464       2.004 o 
  -4   7   4      38.347      36.850       2.418 o 
  -4   7   5      61.774      65.632       3.798 o 
  -4   7   6      36.060      42.207       7.048 o 
  -4   7   7       8.004       7.331       2.828 o 
  -4   7   8       1.267       1.289       3.575 o 
  -4   7   9     142.586     154.199      11.126 o 
  -4   8   0     821.617     851.621      25.668 o 
  -4   8   1       6.227       8.576       2.009 o 
  -4   8   2     133.256     135.170       5.653 o 
  -4   8   3     412.896     438.997      17.448 o 
  -4   8   4     149.426     150.463       6.859 o 
  -4   8   5     214.086     238.809      10.276 o 
  -4   8   6      32.380      30.407       3.856 o 
  -4   8   7     644.378     627.437      59.337 o 
  -4   8   8      61.091      46.846       7.039 o 
  -4   9   0       3.819       4.011       1.793 o 
  -4   9   1      48.595      55.565       3.935 o 
  -4   9   2       4.626       4.504       2.300 o 
  -4   9   3     101.185     110.940       6.695 o 
  -4   9   4      96.414     101.928       7.080 o 
  -4   9   5      29.634      32.643       5.069 o 
  -4   9   6      99.939     100.974      11.368 o 
  -4   9   7       4.961       3.975       7.686 o 
  -4  10   0     277.632     283.917      10.648 o 
  -4  10   1      92.839      95.420       6.945 o 
  -4  10   2      35.625      35.256       7.338 o 
  -4  10   3     110.264      73.064      10.002 o 
  -4  10   4      25.080      21.317       8.059 o 
  -4  10   5     154.432     136.746      13.555 o 
  -4  11   0       4.727       4.121       7.316 o 
  -4  11   1      10.407      17.157       4.446 o 
  -4  11   2      44.267      57.537       6.187 o 
  -4  12   0      77.105      83.527      14.608 o 
  -4  12   1     368.857     341.354      20.913 o 
  -3 -14   9      29.668      30.278       5.739 o 
  -3 -14  10     204.212     238.188      16.079 o 
  -3 -14  11      10.604       8.885       4.401 o 
  -3 -14  12      98.244     107.959       9.828 o 
  -3 -13   5      16.704       6.254       6.941 o 
  -3 -13   6       9.412       2.250      16.078 o 
  -3 -13   7      48.059      71.018      13.473 o 
  -3 -13   8      56.367      78.997       8.319 o 
  -3 -13   9      14.295      12.392       5.369 o 
  -3 -13  10      67.814      76.454       7.835 o 
  -3 -13  12       5.444       8.826       3.641 o 
  -3 -13  13      80.135      83.877       8.030 o 
  -3 -13  14      27.475      23.906       4.690 o 
  -3 -12   2      16.682      30.336      14.417 o 
  -3 -12   3     113.769     127.365      20.577 o 
  -3 -12   4     671.563     409.976      23.198 o 
  -3 -12   5       2.441       2.426       4.783 o 
  -3 -12   6      41.673      72.947      18.635 o 
  -3 -12   7     102.618     101.559      10.416 o 
  -3 -12   8     313.249     300.409      13.654 o 
  -3 -12   9     221.351     244.764      11.711 o 
  -3 -12  10      64.964      73.159       5.394 o 
  -3 -12  11     177.159     170.151       8.220 o 
  -3 -12  12     424.495     446.829      17.917 o 
  -3 -12  13     174.561     161.793      10.575 o 
  -3 -12  14     135.519     126.108       7.422 o 
  -3 -12  15      71.799      80.166      10.697 o 
  -3 -12  16     175.370     166.323      10.038 o 
  -3 -11   1       0.507       1.227      11.116 o 
  -3 -11   2       3.774       3.536      13.681 o 
  -3 -11   3      22.344      24.140      13.645 o 
  -3 -11   4     124.982     126.810       9.998 o 
  -3 -11   6       1.677       0.818       2.187 o 
  -3 -11   8       0.003       2.406       1.956 o 
  -3 -11   9       4.445       6.917       1.846 o 
  -3 -11  10      16.824      21.182       1.939 o 
  -3 -11  11      23.841      29.094       2.547 o 
  -3 -11  12      16.416      17.255       1.977 o 
  -3 -11  13      20.717      24.830       2.270 o 
  -3 -11  14     134.667     131.340       6.953 o 
  -3 -11  15       6.542       5.641       7.895 o 
  -3 -11  16      10.110      14.934       6.741 o 
  -3 -10   1      67.254      75.191       7.505 o 
  -3 -10   2      38.334      37.443       6.072 o 
  -3 -10   3      76.103      86.968       6.561 o 
  -3 -10   4     592.407     603.841      27.530 o 
  -3 -10   5     202.963     239.679      10.885 o 
  -3 -10   6       0.040       1.495       1.909 o 
  -3 -10   7      73.527      68.615       4.759 o 
  -3 -10   8      42.771      40.649       2.260 o 
  -3 -10   9     818.944     858.249      24.697 o 
  -3 -10  10      13.387      16.777       1.464 o 
  -3 -10  11      10.061      11.981       2.195 o 
  -3 -10  12     141.507     140.936       5.489 o 
  -3 -10  13     416.737     432.888      14.339 o 
  -3 -10  14      13.806      20.291       2.039 o 
  -3 -10  15      38.848      36.766       5.980 o 
  -3 -10  16     123.632     109.128      10.621 o 
  -3 -10  17      88.297      78.792      11.551 o 
  -3  -9   1       1.058       0.038       2.788 o 
  -3  -9   2       3.982       2.428       2.340 o 
  -3  -9   3       1.709       3.888       1.770 o 
  -3  -9   4     216.042     216.446       7.846 o 
  -3  -9   5       8.045       6.765       2.209 o 
  -3  -9   6       1.394       2.806       1.448 o 
  -3  -9   7     174.010     163.794       5.420 o 
  -3  -9   8      46.031      49.523       6.083 o 
  -3  -9   9      17.150      19.685       1.327 o 
  -3  -9  10       1.708       0.529       0.880 o 
  -3  -9  11      75.311      80.336       5.270 o 
  -3  -9  12      64.976      60.476       3.175 o 
  -3  -9  13       0.019       1.033       1.073 o 
  -3  -9  14     106.818     101.001       4.351 o 
  -3  -9  15       4.058       3.795       1.597 o 
  -3  -9  16      15.027       9.644       4.230 o 
  -3  -8   1     253.593     255.794       9.281 o 
  -3  -8   2     701.506     731.989      22.660 o 
  -3  -8   3      88.922      97.225       4.237 o 
  -3  -8   4     402.896     402.989      12.653 o 
  -3  -8   5     577.659     549.455      50.325 o 
  -3  -8   6     256.329     252.293       9.806 o 
  -3  -8   7     441.555     472.469      14.368 o 
  -3  -8   8      12.606      13.630       2.145 o 
  -3  -8   9    2856.329    2868.949      87.649 o 
  -3  -8  10      12.525      12.116       1.473 o 
  -3  -8  11     159.075     167.320       5.519 o 
  -3  -8  12     115.024     122.599       4.078 o 
  -3  -8  13     963.334     983.095      36.556 o 
  -3  -8  14     153.756     162.234       5.987 o 
  -3  -8  15     112.386     106.527       5.743 o 
  -3  -8  16       5.129       1.111       3.705 o 
  -3  -8  17      37.706      51.437       8.020 o 
  -3  -7   1      48.008      42.972       5.055 o 
  -3  -7   2      84.035      84.004       3.673 o 
  -3  -7   3      56.837      59.670       2.824 o 
  -3  -7   4      62.142      64.203       2.689 o 
  -3  -7   5       9.101      12.988       2.302 o 
  -3  -7   6     304.702     326.391      11.292 o 
  -3  -7   7     279.745     270.583       8.435 o 
  -3  -7   8      18.144      19.520       1.175 o 
  -3  -7   9      37.426      39.338       2.285 o 
  -3  -7  10      60.030      65.205       2.733 o 
  -3  -7  11       4.303       5.411       0.774 o 
  -3  -7  12      92.508      90.952       4.373 o 
  -3  -7  13       5.795       6.731       1.208 o 
  -3  -7  15      66.963      69.088       4.408 o 
  -3  -7  16      69.762      74.116       6.472 o 
  -3  -7  17      45.165      48.807       7.369 o 
  -3  -6   1     181.580     170.531       6.917 o 
  -3  -6   2     436.362     431.124      16.588 o 
  -3  -6   3     385.441     412.126      11.798 o 
  -3  -6   4      14.601      15.450       0.950 o 
  -3  -6   5     222.530     228.149       9.128 o 
  -3  -6   6      60.912      63.305       2.517 o 
  -3  -6   7    1118.294    1178.023      38.512 o 
  -3  -6   8     540.812     557.345      16.632 o 
  -3  -6   9    1726.791    1707.204      47.817 o 
  -3  -6  10     201.260     200.455       5.462 o 
  -3  -6  11     351.780     347.306       9.900 o 
  -3  -6  12    1095.877    1104.948      33.302 o 
  -3  -6  13      35.546      36.404       2.668 o 
  -3  -6  14      71.982      67.343       8.159 o 
  -3  -6  15     470.924     470.396      16.268 o 
  -3  -6  16      72.443      76.279       8.657 o 
  -3  -6  17      36.044      41.851       7.486 o 
  -3  -5   1     337.788     333.792      11.745 o 
  -3  -5   2       6.622       8.283       2.260 o 
  -3  -5   3     141.559     137.614       5.065 o 
  -3  -5   4       4.123       5.114       0.640 o 
  -3  -5   5      36.401      34.886       1.784 o 
  -3  -5   6     191.262     204.283       5.839 o 
  -3  -5   7      15.785      13.450       0.882 o 
  -3  -5   8     144.406     145.076       4.462 o 
  -3  -5   9     289.712     302.914       8.243 o 
  -3  -5  10      17.103      17.727       1.430 o 
  -3  -5  11      47.516      48.860       2.667 o 
  -3  -5  12       7.427       8.139       0.929 o 
  -3  -5  14       7.262       7.499       1.782 o 
  -3  -5  15       1.342       2.413       2.830 o 
  -3  -5  16       8.122       4.054       3.188 o 
  -3  -5  17       6.090       0.292       6.144 o 
  -3  -4   1      18.951      20.552       1.467 o 
  -3  -4   2     586.888     612.684      16.878 o 
  -3  -4   3     308.882     308.121       8.378 o 
  -3  -4   4    3124.487    3093.945      98.065 o 
  -3  -4   5      58.862      57.489       2.029 o 
  -3  -4   6     354.632     369.591      10.285 o 
  -3  -4   7     895.994     889.064      22.750 o 
  -3  -4   8    1866.044    1927.009      51.576 o 
  -3  -4   9     140.466     131.918       3.793 o 
  -3  -4  10     118.014     116.717       3.577 o 
  -3  -4  11     385.332     375.825      10.677 o 
  -3  -4  12     747.664     736.104      22.144 o 
  -3  -4  13     101.092      95.065       5.676 o 
  -3  -4  14      22.853      24.836       2.485 o 
  -3  -4  15     270.196     271.977      14.842 o 
  -3  -4  16     102.951      93.293      16.412 o 
  -3  -4  17     111.613     107.082      14.312 o 
  -3  -3   1     267.667     259.694       6.938 o 
  -3  -3   2     468.421     477.845      12.505 o 
  -3  -3   3      54.228      51.313       1.666 o 
  -3  -3   4      87.258      95.708       2.911 o 
  -3  -3   5      61.852      67.023       2.153 o 
  -3  -3   6      34.129      31.680       0.968 o 
  -3  -3   7      28.157      30.077       1.073 o 
  -3  -3   8       7.254       6.037       0.484 o 
  -3  -3   9      26.890      28.750       1.125 o 
  -3  -3  10      29.982      31.663       1.294 o 
  -3  -3  11      58.232      58.532       2.231 o 
  -3  -3  12       7.697       6.229       1.684 o 
  -3  -3  13       4.296       2.482       1.275 o 
  -3  -3  14      14.855      10.532       2.130 o 
  -3  -3  15      17.939       5.363       6.354 o 
  -3  -3  16      13.372      19.552       6.414 o 
  -3  -2   1    1400.537    1433.606      42.657 o 
  -3  -2   2       7.650       5.212       0.521 o 
  -3  -2   3      21.125      23.966       0.809 o 
  -3  -2   4    2523.297    2542.067      84.400 o 
  -3  -2   5      96.633      92.981       2.480 o 
  -3  -2   6    1283.198    1335.467      34.068 o 
  -3  -2   7     295.218     302.363       8.458 o 
  -3  -2   8    2663.172    2642.199      72.313 o 
  -3  -2   9       7.802       7.067       0.849 o 
  -3  -2  10     795.522     804.994      21.628 o 
  -3  -2  11     119.198     119.067       3.735 o 
  -3  -2  12     569.627     568.876      15.876 o 
  -3  -2  13     400.765     397.307      12.344 o 
  -3  -2  14     156.663     157.098      13.281 o 
  -3  -2  15      45.133      43.160       4.358 o 
  -3  -2  16      36.511      36.883       6.908 o 
  -3  -1   1     466.599     511.957      14.480 o 
  -3  -1   2     499.397     508.090      13.810 o 
  -3  -1   3      37.129      42.323       1.330 o 
  -3  -1   4     131.998     149.598       4.171 o 
  -3  -1   5      17.892      19.761       0.664 o 
  -3  -1   6     703.027     710.771      18.247 o 
  -3  -1   7      85.290      80.657       2.216 o 
  -3  -1   8     538.183     523.629      16.702 o 
  -3  -1   9     128.651     124.728       3.710 o 
  -3  -1  10      63.409      63.682       2.630 o 
  -3  -1  11     481.407     480.120      13.362 o 
  -3  -1  12      41.193      39.545       4.754 o 
  -3  -1  13       9.356       6.626       1.991 o 
  -3   0   3       0.132       1.198       0.407 o 
  -3   0   4    3868.359    3719.120     119.086 o 
  -3   0   5     487.939     490.187      13.263 o 
  -3   0   6    2632.121    2554.657      80.174 o 
  -3   0   7    1828.390    1758.337      55.142 o 
  -3   0   8    1681.872    1638.442      44.466 o 
  -3   0   9      47.716      57.790       3.332 o 
  -3   0  10     597.097     586.025      16.789 o 
  -3   0  11     467.002     462.498      15.742 o 
  -3   0  12     103.818     102.802       7.193 o 
  -3   0  13     165.324     166.650      11.217 o 
  -3   0  14      35.594      33.374       5.202 o 
  -3   0  15     209.938     200.729      17.506 o 
  -3   1   0     434.343     418.375      11.580 o 
  -3   1   1      20.843      17.863       0.685 o 
  -3   1   2     152.403     158.563       4.391 o 
  -3   1   3      10.996      15.006       0.637 o 
  -3   1   4      18.940      19.848       0.733 o 
  -3   1   5       7.850       6.772       0.446 o 
  -3   1   6      22.214      17.506       1.622 o 
  -3   1   7       9.711       8.577       0.803 o 
  -3   1   8     135.690     137.372       4.504 o 
  -3   1   9     350.190     350.213      10.299 o 
  -3   1  10     152.138     157.619       5.384 o 
  -3   1  11     126.772     126.380       5.064 o 
  -3   1  12       0.174       1.225       2.377 o 
  -3   1  13      59.905      63.214       9.670 o 
  -3   1  14       3.185       8.677       4.510 o 
  -3   2   0     488.978     501.656      13.640 o 
  -3   2   1     636.870     637.918      17.138 o 
  -3   2   2     856.829     891.122      23.861 o 
  -3   2   3    1236.002    1248.170      32.530 o 
  -3   2   4      30.727      32.738       1.148 o 
  -3   2   5     242.290     215.413       9.569 o 
  -3   2   6     593.178     580.932      19.309 o 
  -3   2   7    1853.987    1772.500      50.007 o 
  -3   2   8      86.469      82.204       3.112 o 
  -3   2   9      15.793      15.224       1.500 o 
  -3   2  10     444.605     445.347      16.782 o 
  -3   2  11     512.445     530.092      21.131 o 
  -3   2  12      79.867      78.693       8.430 o 
  -3   3   0     141.588     149.440       4.134 o 
  -3   3   1      60.556      65.160       1.961 o 
  -3   3   2     379.405     400.601      10.515 o 
  -3   3   3      43.129      41.581       1.404 o 
  -3   3   4     366.329     378.271      13.995 o 
  -3   3   5      40.307      42.821       1.727 o 
  -3   3   6      17.433      16.581       1.102 o 
  -3   3   7       0.582       1.054       0.926 o 
  -3   3   8      14.487      12.803       1.437 o 
  -3   3   9      90.642      90.159       4.004 o 
  -3   3  10       6.535       7.114       2.686 o 
  -3   3  11       7.925       8.190       3.632 o 
  -3   3  12      17.496      17.867       3.986 o 
  -3   3  13      66.472      51.496       6.830 o 
  -3   4   0    2588.772    2577.161      73.060 o 
  -3   4   1      79.360      75.379       2.155 o 
  -3   4   2     284.899     304.976       8.814 o 
  -3   4   3    1075.345    1084.414      49.145 o 
  -3   4   4     493.377     481.165      13.724 o 
  -3   4   5     217.491     210.863       6.386 o 
  -3   4   6      65.536      61.764       2.638 o 
  -3   4   7    1031.520    1048.572      31.105 o 
  -3   4   8     111.533     115.968       4.662 o 
  -3   4   9      47.846      47.267       3.264 o 
  -3   4  10       8.144      10.900       2.720 o 
  -3   4  11     211.433     226.322      10.812 o 
  -3   4  12     181.234     178.192      10.915 o 
  -3   5   0       9.500       8.239       0.758 o 
  -3   5   1      54.544      59.174       2.988 o 
  -3   5   3      19.540      18.463       1.156 o 
  -3   5   4     275.388     270.587       8.035 o 
  -3   5   5       1.069       1.914       0.969 o 
  -3   5   6     335.343     349.601      11.995 o 
  -3   5   7      39.861      44.208       3.054 o 
  -3   5   8     110.884     118.607       5.338 o 
  -3   5   9       1.402       2.533       3.147 o 
  -3   5  10      85.267      94.771       8.212 o 
  -3   5  11       4.008       2.630       5.260 o 
  -3   6   0     597.924     606.927      34.049 o 
  -3   6   1     795.091     831.209      23.300 o 
  -3   6   2     247.366     243.919       7.032 o 
  -3   6   3     241.881     247.516       9.512 o 
  -3   6   4     201.369     199.119       6.386 o 
  -3   6   5     686.605     709.736      20.503 o 
  -3   6   6     311.992     333.166      10.514 o 
  -3   6   7     368.982     371.954      12.301 o 
  -3   6   8      36.553      27.545       4.015 o 
  -3   6   9      44.235      51.243       6.511 o 
  -3   6  10     504.413     500.875      46.945 o 
  -3   7   0       0.033       0.464       0.795 o 
  -3   7   1      17.545      19.057       1.717 o 
  -3   7   2       2.554       4.434       1.734 o 
  -3   7   3       3.223       5.568       1.467 o 
  -3   7   4     192.122     202.290       6.885 o 
  -3   7   5       1.758       1.121       1.789 o 
  -3   7   6     270.039     277.598      18.366 o 
  -3   7   7      77.011      76.003       6.733 o 
  -3   7   8      23.581      26.894       5.419 o 
  -3   7   9       1.216       3.196       6.704 o 
  -3   8   0     306.395     291.847       9.517 o 
  -3   8   1     320.479     344.178      11.201 o 
  -3   8   2     468.467     504.556      16.181 o 
  -3   8   3       7.571       7.226       2.247 o 
  -3   8   4     126.721     129.115       6.546 o 
  -3   8   5     227.543     236.259      11.721 o 
  -3   8   6     119.768     119.766       9.948 o 
  -3   8   7      11.054       7.378       6.254 o 
  -3   8   8       5.588       7.131      14.549 o 
  -3   9   0       1.123       1.445       1.813 o 
  -3   9   1      70.383      70.016       5.529 o 
  -3   9   2      23.177      23.465       3.020 o 
  -3   9   3       9.321       5.568       2.942 o 
  -3   9   4      66.896      50.545      16.124 o 
  -3   9   5      21.702      12.281       7.057 o 
  -3   9   6       9.066      14.145       8.104 o 
  -3  10   0       6.322       5.367       2.547 o 
  -3  10   1      11.403      10.255       3.061 o 
  -3  10   2     157.925     150.212       8.566 o 
  -3  10   3     257.636     262.065      14.045 o 
  -3  10   4      25.317      38.519      10.516 o 
  -3  10   5       9.201       0.994       7.879 o 
  -3  11   0      10.333       9.118       7.524 o 
  -3  11   1      11.118      21.949       4.693 o 
  -3  11   2       3.376      11.627       5.303 o 
  -3  11   3       4.705       7.131      12.317 o 
  -3  12   0      18.901      18.529      12.072 o 
  -2 -14   9     300.163       7.131       4.213 o 
  -2 -14  10      29.460      24.082       4.942 o 
  -2 -14  11       6.565       7.774       4.021 o 
  -2 -14  12       5.197       3.039       4.076 o 
  -2 -13   7      17.657       8.027       9.145 o 
  -2 -13   8     114.464     118.510       9.650 o 
  -2 -13   9     136.600     139.377       8.595 o 
  -2 -13  10      22.524      27.764       3.918 o 
  -2 -13  12      33.485      37.584       5.179 o 
  -2 -13  13     140.215     130.521      10.170 o 
  -2 -12   2      48.325      59.211      13.409 o 
  -2 -12   3      37.720      20.429      19.718 o 
  -2 -12   5     107.745      55.938       6.437 o 
  -2 -12   6      34.580      34.077       8.449 o 
  -2 -12   7     251.546     257.565      11.978 o 
  -2 -12   8      20.593      12.093       5.645 o 
  -2 -12   9     384.602     452.917      14.706 o 
  -2 -12  10      70.779      70.574       5.790 o 
  -2 -12  11      32.957      37.435       2.970 o 
  -2 -12  12      16.175      24.161       2.655 o 
  -2 -12  13      98.469     112.372       7.511 o 
  -2 -12  14      44.265      45.095       5.052 o 
  -2 -12  15     147.865     147.384       8.951 o 
  -2 -11   1       6.959       5.494       9.760 o 
  -2 -11   2      16.504      15.139       8.380 o 
  -2 -11   3      57.224      64.939       9.899 o 
  -2 -11   4     100.967      90.979       7.039 o 
  -2 -11   6      10.580       8.740       2.616 o 
  -2 -11   7      13.022      11.880       2.349 o 
  -2 -11   8      10.290      12.876       5.317 o 
  -2 -11   9      25.637      24.582       2.414 o 
  -2 -11  10     307.437     321.028      10.629 o 
  -2 -11  11     110.158     125.102       5.246 o 
  -2 -11  12      94.712     101.997       4.720 o 
  -2 -11  13     104.087     113.608       5.919 o 
  -2 -11  14      35.159      42.640       5.210 o 
  -2 -11  15       5.586       4.121       2.853 o 
  -2 -11  16      14.292      20.809       5.967 o 
  -2 -10   1      65.291      63.984       5.436 o 
  -2 -10   2     121.368     134.039       7.151 o 
  -2 -10   3     309.110     325.505      11.883 o 
  -2 -10   4       6.644       5.962       2.582 o 
  -2 -10   5      77.042      68.787       4.208 o 
  -2 -10   6      72.242      71.398       8.712 o 
  -2 -10   7     986.123    1014.272      40.470 o 
  -2 -10   8     113.978     144.199       9.937 o 
  -2 -10   9      18.813      29.973       2.175 o 
  -2 -10  10       6.139       6.024       1.614 o 
  -2 -10  11     436.723     448.115      14.384 o 
  -2 -10  12     687.587     736.764      23.416 o 
  -2 -10  13      20.998      25.084       3.948 o 
  -2 -10  14      36.506      40.708       3.223 o 
  -2 -10  15     210.960     210.950      14.224 o 
  -2 -10  16     269.752     275.363      18.743 o 
  -2  -9   1      38.436      43.232       6.705 o 
  -2  -9   2     121.265     118.714       5.467 o 
  -2  -9   3      68.806      61.101       5.849 o 
  -2  -9   4     209.435     195.601       9.555 o 
  -2  -9   5       0.153       1.725       1.131 o 
  -2  -9   6      35.725      37.547       2.283 o 
  -2  -9   7       0.371       1.711       1.363 o 
  -2  -9   8      63.158      63.901       4.738 o 
  -2  -9   9      91.252      86.787       3.179 o 
  -2  -9  10      46.287      43.919       2.130 o 
  -2  -9  11      17.590      13.651       2.076 o 
  -2  -9  12      14.792      16.705       1.605 o 
  -2  -9  13      40.419      40.665       3.416 o 
  -2  -9  14       0.044       0.946       2.164 o 
  -2  -9  15      23.866      26.537       3.383 o 
  -2  -9  16       4.822       2.923       4.838 o 
  -2  -9  17      12.619      12.041       6.815 o 
  -2  -8   1       3.342       3.379       2.277 o 
  -2  -8   2       5.563       2.724       2.197 o 
  -2  -8   3     661.494     652.782      32.360 o 
  -2  -8   4     489.727     532.360      15.510 o 
  -2  -8   5     118.475      98.144       3.535 o 
  -2  -8   6     115.663     122.100       4.068 o 
  -2  -8   7     144.324     130.981       4.279 o 
  -2  -8   8     631.632     674.046      18.910 o 
  -2  -8   9     138.456     123.877       4.229 o 
  -2  -8  10      10.362       8.143       0.867 o 
  -2  -8  11      24.011      22.289       1.388 o 
  -2  -8  12    1043.887    1069.661      32.296 o 
  -2  -8  13     130.439     134.742       5.020 o 
  -2  -8  14       1.394       1.432       2.521 o 
  -2  -8  15      30.262      25.192       2.926 o 
  -2  -8  16      66.729      72.976       7.012 o 
  -2  -8  17     449.917     485.319      30.616 o 
  -2  -7   1      52.783      55.376       2.974 o 
  -2  -7   2     183.466     181.707       9.423 o 
  -2  -7   3     467.388     476.032      14.320 o 
  -2  -7   4     142.824     147.757       5.025 o 
  -2  -7   5     123.568     119.796       6.134 o 
  -2  -7   6       0.908       1.000       0.880 o 
  -2  -7   7     380.242     392.140      15.829 o 
  -2  -7   8     106.747     117.954       6.553 o 
  -2  -7   9       6.773       7.007       0.867 o 
  -2  -7  10      15.433      19.698       1.340 o 
  -2  -7  11      54.043      55.673       3.399 o 
  -2  -7  12     104.591     105.691       4.160 o 
  -2  -7  13       9.896       9.571       1.251 o 
  -2  -7  14      33.068      37.307       3.020 o 
  -2  -7  15      27.136      26.059       4.346 o 
  -2  -7  16       4.125       6.459      10.871 o 
  -2  -7  17      13.869      20.166       7.202 o 
  -2  -6   1     141.982     149.068       5.486 o 
  -2  -6   2    1214.800    1240.975      33.533 o 
  -2  -6   3       0.511       0.831       0.634 o 
  -2  -6   4    1266.302    1292.541      55.643 o 
  -2  -6   5    1316.593    1304.774      44.099 o 
  -2  -6   6     114.766     108.836       5.773 o 
  -2  -6   7     217.239     227.291       6.651 o 
  -2  -6   8     917.434     922.703      32.706 o 
  -2  -6   9     610.760     619.932      17.312 o 
  -2  -6  10     771.858     768.661      20.066 o 
  -2  -6  11     215.664     225.752       6.656 o 
  -2  -6  12    1297.832    1302.501      36.747 o 
  -2  -6  13     351.561     358.250      11.687 o 
  -2  -6  14     187.579     187.899       9.185 o 
  -2  -6  15       6.457       4.863       3.544 o 
  -2  -6  16      18.824      12.801       3.892 o 
  -2  -6  17     311.060     330.015      23.512 o 
  -2  -5   1     113.735     109.924       4.981 o 
  -2  -5   2     488.925     483.327      23.182 o 
  -2  -5   3     118.589     120.444       3.554 o 
  -2  -5   4       1.960       1.280       1.203 o 
  -2  -5   5      12.462      10.496       0.828 o 
  -2  -5   6     242.230     244.576       7.586 o 
  -2  -5   7      20.124      20.990       1.404 o 
  -2  -5   8     166.289     174.077       4.605 o 
  -2  -5   9      94.869      98.892       2.819 o 
  -2  -5  10      10.654      11.565       0.833 o 
  -2  -5  11       2.538       2.983       0.791 o 
  -2  -5  12      14.453      14.436       1.988 o 
  -2  -5  13      26.515      26.245       3.621 o 
  -2  -5  14       8.367       8.965       1.988 o 
  -2  -5  15      31.533      33.498       4.284 o 
  -2  -5  16       5.742       3.638       4.032 o 
  -2  -4   1    1419.190    1458.927      38.595 o 
  -2  -4   2    2247.612    2173.264      65.926 o 
  -2  -4   3       4.422       6.181       0.671 o 
  -2  -4   4      37.424      36.341       2.019 o 
  -2  -4   5    1033.094    1059.899      29.835 o 
  -2  -4   6    1274.474    1269.031      34.412 o 
  -2  -4   7     526.974     539.705      14.009 o 
  -2  -4   8     476.656     473.413      12.819 o 
  -2  -4   9      31.029      32.895       1.519 o 
  -2  -4  10     988.572     962.210      28.516 o 
  -2  -4  11    1328.508    1312.823      38.815 o 
  -2  -4  12     356.193     353.650      11.223 o 
  -2  -4  13      23.132      22.116       2.061 o 
  -2  -4  14     175.713     172.523      12.366 o 
  -2  -4  15     198.618     191.555       8.810 o 
  -2  -4  16     112.217     114.810      10.101 o 
  -2  -3   1      18.481      19.407       0.707 o 
  -2  -3   2    1025.262    1023.736      30.968 o 
  -2  -3   3     251.101     249.864       7.712 o 
  -2  -3   4     780.364     823.973      25.014 o 
  -2  -3   5     483.021     465.075      12.213 o 
  -2  -3   6     228.968     234.569       6.725 o 
  -2  -3   7     166.772     173.788       4.631 o 
  -2  -3   8      36.473      38.428       1.296 o 
  -2  -3   9     346.359     339.403      11.981 o 
  -2  -3  10       7.374       5.891       0.713 o 
  -2  -3  11      65.391      64.468       2.583 o 
  -2  -3  12      31.210      34.379       3.402 o 
  -2  -3  13       3.202       2.508       2.060 o 
  -2  -3  14      51.405      58.736       5.080 o 
  -2  -3  15       5.572       4.855       4.600 o 
  -2  -3  16      94.824      97.029      11.428 o 
  -2  -2   1     417.404     430.943      13.287 o 
  -2  -2   2    2095.967    2014.195      72.347 o 
  -2  -2   4    2318.829    2271.836      67.177 o 
  -2  -2   5      94.863     107.343       2.859 o 
  -2  -2   6     965.840     950.508      24.574 o 
  -2  -2   7    4057.531    3978.713     115.395 o 
  -2  -2   8       9.765      12.088       0.817 o 
  -2  -2   9      17.306      18.028       1.212 o 
  -2  -2  10     351.121     340.638       9.408 o 
  -2  -2  11    1194.417    1203.327      32.620 o 
  -2  -2  12      52.603      49.434       3.119 o 
  -2  -2  13      19.440      14.507       2.248 o 
  -2  -2  14     163.243     159.359       8.913 o 
  -2  -2  15     106.813      79.552      11.148 o 
  -2  -1   1     132.207     139.941       4.330 o 
  -2  -1   2     785.352     767.708      21.981 o 
  -2  -1   3     852.966     841.713      22.789 o 
  -2  -1   4      87.679      93.473       2.495 o 
  -2  -1   5    1079.635    1097.945      30.183 o 
  -2  -1   6      76.469      80.125       2.183 o 
  -2  -1   7     495.709     490.973      14.932 o 
  -2  -1   8     312.542     305.698       8.425 o 
  -2  -1   9       0.174       0.336       0.564 o 
  -2  -1  10       7.082       6.612       0.885 o 
  -2  -1  11       7.779       6.633       1.099 o 
  -2  -1  12       4.765       6.441       1.408 o 
  -2  -1  13      11.322       7.424       3.640 o 
  -2  -1  14      30.196      27.890       3.902 o 
  -2  -1  15      71.986      67.809      14.493 o 
  -2   0   1     495.071     503.938      17.421 o 
  -2   0   2     413.114     439.939      12.316 o 
  -2   0   4    1542.531    1543.857      42.526 o 
  -2   0   5      38.176      35.273       1.146 o 
  -2   0   6     207.243     213.989       5.753 o 
  -2   0   7    2134.140    2031.368      56.170 o 
  -2   0   8     108.029     105.293       3.231 o 
  -2   0   9     149.270     153.878       4.977 o 
  -2   0  10      44.273      41.992       3.456 o 
  -2   0  11     114.576     116.234       4.588 o 
  -2   0  12     157.098     160.216       7.989 o 
  -2   0  13     362.987     366.349      17.943 o 
  -2   0  14       6.464      12.407       4.427 o 
  -2   1   0     744.839     744.532      21.936 o 
  -2   1   1     391.661     397.414      11.052 o 
  -2   1   2     740.590     750.892      21.508 o 
  -2   1   3     307.426     310.119       8.084 o 
  -2   1   4     119.157     127.055       3.354 o 
  -2   1   5      44.854      49.061       1.754 o 
  -2   1   6     114.012     109.986       3.535 o 
  -2   1   7     501.236     491.393      13.956 o 
  -2   1   8      72.321      70.000       2.719 o 
  -2   1   9      57.808      60.066       3.551 o 
  -2   1  10      95.735      99.173       4.670 o 
  -2   1  11      10.854       8.141       1.920 o 
  -2   1  12       0.877       6.538       2.563 o 
  -2   1  14      16.915      21.857       5.902 o 
  -2   2   1    1146.495    1127.516      30.830 o 
  -2   2   2     995.331     985.035      26.520 o 
  -2   2   3     137.626     144.369       3.800 o 
  -2   2   4     619.558     603.385      15.611 o 
  -2   2   5    2440.516    2368.713     104.779 o 
  -2   2   6     548.696     548.963      16.185 o 
  -2   2   7    1048.630    1027.792      28.776 o 
  -2   2   8       1.093       2.124       0.948 o 
  -2   2   9     464.317     465.856      19.426 o 
  -2   2  10     426.288     421.057      13.193 o 
  -2   2  11      32.522      32.535       3.047 o 
  -2   2  12      44.334      49.181       4.777 o 
  -2   2  13     113.735     112.563      14.605 o 
  -2   3   0     165.063     157.608       4.294 o 
  -2   3   1     459.899     485.531      12.848 o 
  -2   3   2     634.701     625.181      16.095 o 
  -2   3   3     279.495     269.265       7.307 o 
  -2   3   4      12.881      10.698       0.834 o 
  -2   3   5      50.293      50.412       1.911 o 
  -2   3   6      36.647      36.382       1.674 o 
  -2   3   7       4.746       2.700       1.351 o 
  -2   3   8      19.439      18.791       2.092 o 
  -2   3   9       8.232       9.735       1.852 o 
  -2   3  10      43.990      50.531       6.784 o 
  -2   3  11      26.242      28.026       3.700 o 
  -2   3  12       9.704       2.455       5.666 o 
  -2   4   0     276.431     269.521       7.250 o 
  -2   4   1     581.215     595.394      15.762 o 
  -2   4   2     679.509     671.445      20.346 o 
  -2   4   3      43.305      47.101       2.303 o 
  -2   4   4      13.910      13.614       1.214 o 
  -2   4   5     337.076     340.973       9.940 o 
  -2   4   6     530.536     533.510      15.370 o 
  -2   4   7       1.697       3.713       1.267 o 
  -2   4   8     253.142     256.081      10.275 o 
  -2   4   9     101.983     103.347       5.311 o 
  -2   4  10     376.913     361.988      16.586 o 
  -2   4  11      81.548      83.761       6.731 o 
  -2   5   0       7.331       6.516       1.243 o 
  -2   5   1     159.114     159.551       5.793 o 
  -2   5   2      65.298      63.815       2.581 o 
  -2   5   3     673.309     675.408      18.303 o 
  -2   5   4       5.157       3.857       1.360 o 
  -2   5   5       0.124       0.667       1.392 o 
  -2   5   6       1.879       1.808       2.006 o 
  -2   5   7      63.858      68.755       3.829 o 
  -2   5   8       0.043       0.569       2.195 o 
  -2   5   9       2.638       4.136       3.401 o 
  -2   5  10       0.181       3.358       4.334 o 
  -2   6   0     149.398     158.637       5.277 o 
  -2   6   1       0.185       0.512       0.691 o 
  -2   6   2    1378.603    1395.502      37.594 o 
  -2   6   3     456.355     483.413      15.114 o 
  -2   6   4       6.829       7.939       1.174 o 
  -2   6   5       7.687       6.483       1.419 o 
  -2   6   6     127.737     127.485       9.179 o 
  -2   6   7     314.629     321.689      18.445 o 
  -2   6   9      14.986      12.634       7.045 o 
  -2   7   0     124.507     134.008       4.774 o 
  -2   7   1      35.304      40.295       2.486 o 
  -2   7   2      50.287      52.472       2.562 o 
  -2   7   3     175.208     180.386       6.043 o 
  -2   7   4      38.239      39.675       3.386 o 
  -2   7   5       4.116       0.964       2.417 o 
  -2   7   6       1.035       0.599       2.637 o 
  -2   7   7       4.691       2.561       3.585 o 
  -2   7   8      19.615      21.138       6.474 o 
  -2   8   0     426.493     471.267      14.665 o 
  -2   8   1      98.510      94.403       6.315 o 
  -2   8   2      42.656      43.739       3.213 o 
  -2   8   3      38.132      34.530       3.427 o 
  -2   8   6       4.937       4.318       5.698 o 
  -2   8   7      22.619      23.556       7.397 o 
  -2   9   0       7.840       6.881       1.964 o 
  -2   9   1       4.753       5.333       2.735 o 
  -2   9   2      74.303      76.726       5.320 o 
  -2   9   3       0.126       4.727       3.285 o 
  -2   9   4      28.704      21.295      13.530 o 
  -2   9   5       3.258       6.371       6.531 o 
  -2   9   6      25.831      24.754       8.101 o 
  -2  10   0     474.712     516.350      39.986 o 
  -2  10   1     143.815     146.303      14.079 o 
  -2  10   2      58.303      67.336      18.217 o 
  -2  10   3       1.757       2.020       4.820 o 
  -2  10   4     233.650     265.280      19.268 o 
  -2  11   0       7.137       2.441       6.118 o 
  -2  11   1      25.622      13.473      14.261 o 
  -2  11   3       2.172       5.290       9.135 o 
  -2  12   0       8.901       0.058      16.615 o 
  -2  12   1      23.815      20.867      12.259 o 
  -1 -14   8      58.446       4.121       7.316 o 
  -1 -14   9      11.034       4.618       4.524 o 
  -1 -14  11     166.139     100.244       9.068 o 
  -1 -13   3       0.770       2.367       7.044 o 
  -1 -13   4       0.111      20.925      11.769 o 
  -1 -13   5       1.509       5.494       5.182 o 
  -1 -13   8       9.216       1.812       5.456 o 
  -1 -13   9      15.455      21.535       4.209 o 
  -1 -13  11      17.073      22.679       6.192 o 
  -1 -13  12      20.600      28.086       4.021 o 
  -1 -13  13      80.472      74.174      11.879 o 
  -1 -13  14      53.018      58.013       5.731 o 
  -1 -12   1       2.791       5.728       6.835 o 
  -1 -12   3      11.721       5.757      12.606 o 
  -1 -12   6       0.110       1.231       4.414 o 
  -1 -12   7     151.456     134.357      12.639 o 
  -1 -12   8     175.341     211.040       8.705 o 
  -1 -12   9     138.777     119.835       8.337 o 
  -1 -12  10      24.194      26.157       6.750 o 
  -1 -12  11       7.907       4.297       2.422 o 
  -1 -12  12     334.359     371.515      15.571 o 
  -1 -12  13     276.013     292.918      11.631 o 
  -1 -12  14      19.303      18.821       3.574 o 
  -1 -12  15      34.904      29.752       7.300 o 
  -1 -11   1       1.492       8.242       7.764 o 
  -1 -11   2      15.375      10.521      19.509 o 
  -1 -11   3       0.000       0.171       2.822 o 
  -1 -11   4       5.050       1.511       2.583 o 
  -1 -11   5      16.742      15.153       6.130 o 
  -1 -11   6      22.224      24.196       3.245 o 
  -1 -11   7     295.265     313.794      10.902 o 
  -1 -11   8      28.495      34.447       3.869 o 
  -1 -11   9       9.539      13.482       1.806 o 
  -1 -11  10       0.636       0.175       1.673 o 
  -1 -11  11      15.680      19.269       2.104 o 
  -1 -11  12       7.965       9.192       1.837 o 
  -1 -11  13      24.148      24.407       3.918 o 
  -1 -11  14      11.057      11.905       2.454 o 
  -1 -11  15      55.495      49.508       7.302 o 
  -1 -10   1      76.342      81.130       9.674 o 
  -1 -10   2     738.123     802.767      34.801 o 
  -1 -10   3      35.811      41.851       8.787 o 
  -1 -10   4     599.238     606.769      30.042 o 
  -1 -10   5     242.578     236.573       9.338 o 
  -1 -10   6     469.859     484.689      15.337 o 
  -1 -10   8     432.018     494.341      15.581 o 
  -1 -10   9     530.603     511.048      15.092 o 
  -1 -10  10     138.063     134.291       5.767 o 
  -1 -10  11      18.977      31.568       2.639 o 
  -1 -10  12     146.178     152.073       6.459 o 
  -1 -10  13     369.478     385.514      21.585 o 
  -1 -10  14     154.631     159.104       8.135 o 
  -1  -9   1       3.121       2.397       1.848 o 
  -1  -9   2      13.811      14.380       2.249 o 
  -1  -9   3       0.000       0.549       1.389 o 
  -1  -9   4       5.444       4.324       1.273 o 
  -1  -9   6     156.535     149.566       5.306 o 
  -1  -9   7      79.597      70.580       4.882 o 
  -1  -9   8       4.803       5.575       1.623 o 
  -1  -9   9      37.726      36.737       2.064 o 
  -1  -9  10      22.223      22.621       1.914 o 
  -1  -9  11      14.601      13.118       2.743 o 
  -1  -9  12      21.931      20.758       2.331 o 
  -1  -9  13      55.935      54.050       3.257 o 
  -1  -9  14      23.418      22.942       4.437 o 
  -1  -9  16       2.740       1.052       5.157 o 
  -1  -8   1     112.495     115.956       6.776 o 
  -1  -8   2    1188.158    1184.201      33.323 o 
  -1  -8   3      15.288      18.485       1.387 o 
  -1  -8   4       0.668       0.101       0.864 o 
  -1  -8   5     163.867     167.995       5.693 o 
  -1  -8   6     804.311     794.233      25.674 o 
  -1  -8   7     114.380     128.671       4.449 o 
  -1  -8   8     206.492     196.867       7.218 o 
  -1  -8   9     299.701     300.000      10.275 o 
  -1  -8  10     834.134     852.433      25.456 o 
  -1  -8  11     163.200     168.747       7.184 o 
  -1  -8  12      19.772      16.567       3.962 o 
  -1  -8  13       5.803       4.585       2.116 o 
  -1  -8  14     326.351     336.707      13.568 o 
  -1  -8  15     162.191     166.732       8.698 o 
  -1  -8  16     209.007     211.447      11.561 o 
  -1  -7   1      11.634      13.832       1.122 o 
  -1  -7   2     588.124     576.660      15.675 o 
  -1  -7   3     185.926     171.188       4.981 o 
  -1  -7   4     650.289     672.211      18.969 o 
  -1  -7   5     290.429     299.070       8.708 o 
  -1  -7   6       5.278       4.365       1.769 o 
  -1  -7   7       4.415       5.917       1.337 o 
  -1  -7   8      37.197      37.498       1.591 o 
  -1  -7   9     149.825     149.270       4.813 o 
  -1  -7  10      28.343      27.979       1.490 o 
  -1  -7  11      34.161      32.668       1.702 o 
  -1  -7  12       6.868       7.353       1.622 o 
  -1  -7  13      21.249      25.167       2.423 o 
  -1  -7  14      44.905      48.727       5.320 o 
  -1  -7  15       0.001       1.403       4.204 o 
  -1  -7  16       2.942       6.313       4.035 o 
  -1  -6   1      12.783      13.676       1.204 o 
  -1  -6   2    2470.427    2462.854      68.724 o 
  -1  -6   3     324.864     342.948       9.175 o 
  -1  -6   4     352.614     356.158      11.850 o 
  -1  -6   5      51.919      50.356       2.409 o 
  -1  -6   6     773.801     791.545      26.070 o 
  -1  -6   7     332.670     352.665      10.649 o 
  -1  -6   8    1049.687    1042.779      28.919 o 
  -1  -6   9      17.882      17.313       1.022 o 
  -1  -6  10     516.101     516.540      14.517 o 
  -1  -6  11     325.115     332.768       9.668 o 
  -1  -6  12      51.678      48.883       2.638 o 
  -1  -6  13      68.754      74.522       6.298 o 
  -1  -6  14       0.547       2.773       2.102 o 
  -1  -6  15      98.751     106.238       8.823 o 
  -1  -6  16     532.933     510.444      47.568 o 
  -1  -5   1      40.560      43.106       1.595 o 
  -1  -5   2     757.932     750.313      20.064 o 
  -1  -5   3     352.202     339.819      10.016 o 
  -1  -5   4      39.620      38.709       1.674 o 
  -1  -5   5     361.511     363.168      10.594 o 
  -1  -5   6     144.031     135.113       5.120 o 
  -1  -5   7      15.861      15.238       0.759 o 
  -1  -5   8      33.234      31.024       1.184 o 
  -1  -5   9      42.308      41.007       2.025 o 
  -1  -5  10      52.001      49.834       1.958 o 
  -1  -5  11       3.042       3.806       0.898 o 
  -1  -5  12       8.634       8.400       1.347 o 
  -1  -5  13       8.004       8.516       1.781 o 
  -1  -5  14       1.673       1.547       2.185 o 
  -1  -5  15      13.235      14.189       3.245 o 
  -1  -4   1    3483.615    3422.241      97.484 o 
  -1  -4   2    1343.517    1332.603      35.947 o 
  -1  -4   3     497.480     537.969      16.072 o 
  -1  -4   4     124.375     132.538       3.985 o 
  -1  -4   5     861.933     869.442      25.048 o 
  -1  -4   6     436.845     470.812      12.581 o 
  -1  -4   7     408.752     420.442      10.899 o 
  -1  -4   8    1478.446    1441.258      38.992 o 
  -1  -4   9     234.860     230.797       6.637 o 
  -1  -4  10     175.283     179.383       5.379 o 
  -1  -4  11     116.728     110.670       4.067 o 
  -1  -4  12     308.189     305.229      10.040 o 
  -1  -4  13     439.997     447.321      20.137 o 
  -1  -4  14      78.592      78.266       6.727 o 
  -1  -4  15       0.066       4.301       3.374 o 
  -1  -3   1     710.302     732.316      20.499 o 
  -1  -3   2    1918.228    1867.711      59.702 o 
  -1  -3   3    1558.883    1546.136      48.672 o 
  -1  -3   5       8.982       8.369       0.468 o 
  -1  -3   6     466.703     474.672      12.264 o 
  -1  -3   7       1.441       3.190       0.585 o 
  -1  -3   8     120.139     125.694       5.320 o 
  -1  -3   9      28.398      29.577       1.285 o 
  -1  -3  10      36.395      35.582       1.866 o 
  -1  -3  11      12.159      11.818       1.809 o 
  -1  -3  12       0.415       1.770       1.592 o 
  -1  -3  13      15.858      15.297       1.879 o 
  -1  -3  14       8.795      10.999       2.512 o 
  -1  -3  15       0.035       4.491       4.019 o 
  -1  -2   2     224.482     226.286       7.320 o 
  -1  -2   4    1913.599    1886.824      51.923 o 
  -1  -2   5    1608.071    1564.724      40.851 o 
  -1  -2   6     164.487     167.499       4.657 o 
  -1  -2   7       0.103       0.438       0.362 o 
  -1  -2   8     138.118     135.291       4.887 o 
  -1  -2   9     425.696     429.070      17.911 o 
  -1  -2  10     577.542     566.273      15.452 o 
  -1  -2  11      10.354       9.424       1.097 o 
  -1  -2  12       1.721       0.058       1.271 o 
  -1  -2  13     438.456     451.147      16.515 o 
  -1  -2  14      87.129      91.237       5.559 o 
  -1  -2  15      63.227      62.747       7.938 o 
  -1  -1   1      61.475      66.754       2.196 o 
  -1  -1   2     354.992     326.647       9.607 o 
  -1  -1   3      24.469      23.846       0.737 o 
  -1  -1   4      87.261      89.606       2.429 o 
  -1  -1   5       3.043       2.536       0.309 o 
  -1  -1   6     257.531     263.073       6.845 o 
  -1  -1   7     275.481     276.895       9.236 o 
  -1  -1   8       7.771       7.319       0.664 o 
  -1  -1   9     124.516     124.592       3.797 o 
  -1  -1  10     193.939     197.404       7.707 o 
  -1  -1  11       1.338       0.108       1.137 o 
  -1  -1  12     112.228     105.946       5.928 o 
  -1  -1  13       1.779       4.347       2.697 o 
  -1   0   2     204.225     192.336       5.445 o 
  -1   0   4     102.349     108.376       3.077 o 
  -1   0   5    1144.716    1127.422      28.583 o 
  -1   0   6     339.861     325.791       9.130 o 
  -1   0   7     577.240     557.093      15.143 o 
  -1   0   8     604.962     595.354      16.137 o 
  -1   0   9     145.514     138.694       4.289 o 
  -1   0  10    1196.673    1188.895      43.388 o 
  -1   0  11     215.763     216.512       8.393 o 
  -1   0  12     114.205     112.915       5.858 o 
  -1   0  13     135.186     132.229       9.281 o 
  -1   0  14      97.000      92.488       8.293 o 
  -1   1   0     130.915     116.408       3.543 o 
  -1   1   1     539.556     527.036      14.513 o 
  -1   1   2      12.189      11.132       0.434 o 
  -1   1   3      55.735      58.669       1.612 o 
  -1   1   4      16.242      16.735       0.610 o 
  -1   1   5     121.111     122.679       3.527 o 
  -1   1   6      79.436      76.231       2.561 o 
  -1   1   7     222.326     222.197       6.304 o 
  -1   1   8      32.406      34.054       1.704 o 
  -1   1   9     126.487     126.489       4.968 o 
  -1   1  10      93.621      87.834       5.760 o 
  -1   1  11       6.729       6.902       2.637 o 
  -1   1  12       0.011       0.803       3.149 o 
  -1   1  13      10.055      13.137       4.565 o 
  -1   2   1     140.682     142.129       3.925 o 
  -1   2   2    2934.147    2810.211      74.810 o 
  -1   2   3    1394.817    1429.924      36.247 o 
  -1   2   4      25.072      21.387       0.951 o 
  -1   2   5     155.905     144.613       4.981 o 
  -1   2   6     533.323     512.227      13.946 o 
  -1   2   7     317.968     310.174       9.142 o 
  -1   2   8     408.779     413.319      12.205 o 
  -1   2   9     100.129      98.968       4.190 o 
  -1   2  10     185.335     191.894       8.578 o 
  -1   2  11     135.226     134.169       9.360 o 
  -1   2  12     237.262     215.351      10.397 o 
  -1   3   0     408.163     405.484      10.514 o 
  -1   3   1      20.598      18.771       0.792 o 
  -1   3   2      36.395      37.859       1.154 o 
  -1   3   3     242.647     244.747       6.408 o 
  -1   3   4      39.378      40.759       1.528 o 
  -1   3   5       2.169       2.497       0.607 o 
  -1   3   6     286.122     295.486       8.715 o 
  -1   3   7      72.233      75.266       4.212 o 
  -1   3   8      36.531      32.883       2.299 o 
  -1   3   9       2.352       2.725       1.889 o 
  -1   3  10     131.932     119.130      14.795 o 
  -1   3  11       0.730       2.523       3.843 o 
  -1   3  12       2.233       6.992       5.547 o 
  -1   4   0    4262.852    4100.367     114.834 o 
  -1   4   1    1025.311    1015.056      25.581 o 
  -1   4   2     148.897     155.978       5.452 o 
  -1   4   3     139.363     144.857       4.126 o 
  -1   4   4     704.679     691.541      19.468 o 
  -1   4   5    1458.813    1461.990      39.459 o 
  -1   4   6      24.096      20.851       1.825 o 
  -1   4   7     134.133     135.345       5.448 o 
  -1   4   8     610.366     617.226      28.080 o 
  -1   4   9     216.565     189.614      21.947 o 
  -1   5   0     485.998     489.191      13.095 o 
  -1   5   1      55.906      53.718       1.864 o 
  -1   5   2      49.814      49.492       2.140 o 
  -1   5   3      37.252      36.826       1.707 o 
  -1   5   4      67.443      67.727       2.604 o 
  -1   5   5     339.366     336.841      10.311 o 
  -1   5   6      94.719      95.351      10.666 o 
  -1   5   7       0.659       1.127       1.936 o 
  -1   5   8       0.009       0.647       2.543 o 
  -1   5   9       4.047       2.525       4.152 o 
  -1   6   0    1334.865    1409.197      39.772 o 
  -1   6   1     131.160     120.111       3.727 o 
  -1   6   2     149.581     148.448       4.338 o 
  -1   6   3     106.360     112.372       5.147 o 
  -1   6   4     398.774     411.001      25.396 o 
  -1   6   5     615.269     630.985      30.083 o 
  -1   6   6      14.347       9.007       4.125 o 
  -1   6   7      71.535      66.853       6.182 o 
  -1   6   8     168.269     175.243      10.657 o 
  -1   6   9      82.074      98.941       9.878 o 
  -1   7   0      27.306      30.314       3.687 o 
  -1   7   1     297.787     301.385       9.647 o 
  -1   7   2     131.680     137.623       6.326 o 
  -1   7   4      29.308      32.763       2.861 o 
  -1   7   5     369.535     386.903      14.812 o 
  -1   7   6      44.754      36.036       4.595 o 
  -1   7   7      55.891      61.756       5.995 o 
  -1   7   8      12.006      10.044       6.475 o 
  -1   8   0      43.854      57.455       3.926 o 
  -1   8   1     363.854     346.632      11.438 o 
  -1   8   2     251.653     257.419      10.641 o 
  -1   8   3     381.968     414.535      18.092 o 
  -1   8   6     137.998     154.252      14.426 o 
  -1   8   7     114.049     113.103      22.967 o 
  -1   9   0       8.362       6.214       2.013 o 
  -1   9   2      22.731      12.214       7.880 o 
  -1   9   3      30.771      36.444       5.196 o 
  -1   9   4       0.779       2.280       5.199 o 
  -1   9   5      68.536      75.519      12.292 o 
  -1  10   0     119.022     108.368       7.457 o 
  -1  10   1     162.351     149.606       9.498 o 
  -1  10   3      74.394      87.238       8.722 o 
  -1  10   4      88.544      87.004      10.474 o 
  -1  11   0      21.502      29.021       8.155 o 
  -1  11   1      41.486      52.226       7.727 o 
  -1  11   2      19.410      16.512       9.438 o 
  -1  12   0     175.515     168.398      22.062 o 
   0 -14   7       4.459       4.033      12.400 o 
   0 -14   8      27.971      18.441       5.966 o 
   0 -14   9     115.562     113.746      19.756 o 
   0 -13   3     139.740     157.526      21.855 o 
   0 -13   4      54.132      61.666      12.540 o 
   0 -13   6      72.134      34.954       8.585 o 
   0 -13   7       5.704       2.484       3.844 o 
   0 -13   8       0.470       4.317       3.755 o 
   0 -13   9       2.138       4.686       3.705 o 
   0 -13  10       0.007       7.014       4.630 o 
   0 -13  11       5.602       4.939       3.170 o 
   0 -13  12      84.480      93.585      15.725 o 
   0 -13  13      20.511      18.734       4.047 o 
   0 -12   1      44.448      19.114      25.214 o 
   0 -12   4       0.844       3.244       5.167 o 
   0 -12   5      64.510      56.259       5.895 o 
   0 -12   6     207.574     235.149      11.864 o 
   0 -12   7     152.094     156.211       9.202 o 
   0 -12   8      81.037      76.873       5.261 o 
   0 -12   9     116.074     113.676       5.751 o 
   0 -12  10     120.703     130.994       6.306 o 
   0 -12  11     315.858     338.820      13.353 o 
   0 -12  12      97.801     102.727       5.680 o 
   0 -12  13     123.894     132.801       6.882 o 
   0 -12  14     106.186     115.382      13.090 o 
   0 -11   1      30.819      15.314      25.957 o 
   0 -11   3       4.454       4.406       4.635 o 
   0 -11   4      24.185      27.121       8.277 o 
   0 -11   6      19.382      22.897       2.596 o 
   0 -11   7       8.407       6.495       2.343 o 
   0 -11   8      14.253      21.383       1.945 o 
   0 -11   9      57.871      66.624       3.851 o 
   0 -11  10       9.650       7.283       1.854 o 
   0 -11  11      52.292      66.182       5.624 o 
   0 -11  12      25.835      27.199       2.471 o 
   0 -11  13       3.324       4.713       2.064 o 
   0 -11  14      70.619      75.782       6.779 o 
   0 -11  15      34.175      29.693       7.609 o 
   0 -10   2     247.378     264.520      24.538 o 
   0 -10   3     361.747     367.482      13.978 o 
   0 -10   4      54.548      59.269       3.157 o 
   0 -10   5       3.498       3.773       1.341 o 
   0 -10   6      51.235      57.784       3.348 o 
   0 -10   7     135.939     144.303       5.592 o 
   0 -10   8     473.467     484.529      15.330 o 
   0 -10   9       0.705       1.844       1.584 o 
   0 -10  10       8.832      10.784       4.013 o 
   0 -10  11      99.473     112.809       4.729 o 
   0 -10  12     330.483     342.956      13.250 o 
   0 -10  13     112.351     127.102       6.897 o 
   0 -10  14       1.800       1.140       2.926 o 
   0 -10  15      56.615      54.038       5.213 o 
   0  -9   1     147.368     144.807      11.425 o 
   0  -9   2       5.391       6.842       1.741 o 
   0  -9   3       0.556       0.390       1.174 o 
   0  -9   4       5.855       6.063       1.302 o 
   0  -9   5       5.192       9.356       1.977 o 
   0  -9   6      14.946      14.264       2.304 o 
   0  -9   7      31.948      38.391       2.576 o 
   0  -9   8      48.342      46.421       2.753 o 
   0  -9   9      26.870      27.004       1.943 o 
   0  -9  10       7.534       7.365       1.905 o 
   0  -9  12       5.516       6.945       1.732 o 
   0  -9  13      16.747      17.155       2.472 o 
   0  -9  14       0.920       5.114       2.531 o 
   0  -9  15       4.174       7.599       3.583 o 
   0  -8   1     792.016     836.908      23.811 o 
   0  -8   2      83.415      88.055       5.140 o 
   0  -8   3     130.553     132.264       4.676 o 
   0  -8   4     107.127     108.905       4.022 o 
   0  -8   5    1687.298    1684.069      51.084 o 
   0  -8   6      39.382      33.956       2.064 o 
   0  -8   7     312.087     333.995       9.624 o 
   0  -8   8     622.837     580.320      19.236 o 
   0  -8   9     347.278     346.257      10.766 o 
   0  -8  10     118.076     126.651       4.940 o 
   0  -8  11      10.918      14.188       1.346 o 
   0  -8  12     319.878     323.955      13.971 o 
   0  -8  13     641.874     696.152      32.314 o 
   0  -8  14      84.326      84.520       5.780 o 
   0  -8  15      34.134      49.070       6.781 o 
   0  -8  16     178.229     182.952      11.742 o 
   0  -7   1     979.656    1016.786      28.514 o 
   0  -7   2     375.892     386.353      11.135 o 
   0  -7   3     131.491     129.981       5.160 o 
   0  -7   4       5.358       5.057       0.906 o 
   0  -7   5       0.494       1.421       0.694 o 
   0  -7   6       4.713       6.663       1.056 o 
   0  -7   7      26.510      26.556       2.615 o 
   0  -7   8       0.124       0.936       0.581 o 
   0  -7  10       3.622       2.465       0.990 o 
   0  -7  11      48.310      47.618       4.758 o 
   0  -7  12      13.780      13.100       1.659 o 
   0  -7  13      22.158      20.195       2.315 o 
   0  -7  14      11.115      11.618       2.713 o 
   0  -7  16      93.849     101.150      24.232 o 
   0  -6   1    2284.243    2337.862      64.863 o 
   0  -6   2      68.755      67.508       2.189 o 
   0  -6   3      22.495      24.228       1.995 o 
   0  -6   4     321.798     329.547      11.868 o 
   0  -6   5    2952.749    2891.663      92.179 o 
   0  -6   6     580.610     582.419      17.335 o 
   0  -6   7       2.934       2.436       0.419 o 
   0  -6   8     132.274     129.172       4.122 o 
   0  -6   9     155.012     155.527       4.677 o 
   0  -6  10     421.487     424.319      12.849 o 
   0  -6  11     636.031     643.067      19.620 o 
   0  -6  12      18.016      17.986       2.752 o 
   0  -6  13     653.748     660.299      27.266 o 
   0  -6  14     149.953     152.183       7.183 o 
   0  -6  15     171.366     177.971      14.900 o 
   0  -5   1     266.418     285.960       7.771 o 
   0  -5   2      90.011      91.589       2.906 o 
   0  -5   3       3.483       3.977       0.688 o 
   0  -5   4       9.153       6.973       1.081 o 
   0  -5   5     310.860     295.196       8.593 o 
   0  -5   6      11.971       9.156       0.833 o 
   0  -5   7     152.447     150.711       4.521 o 
   0  -5   8       5.844       6.547       0.754 o 
   0  -5   9       0.116       0.332       0.726 o 
   0  -5  10       3.182       4.040       0.837 o 
   0  -5  11      10.250       9.877       1.262 o 
   0  -5  12       6.859       6.999       1.997 o 
   0  -5  13       3.745       6.852       5.748 o 
   0  -5  14      16.931      15.919       4.959 o 
   0  -5  15       2.032       2.808       4.487 o 
   0  -4   1    2029.911    2004.451      59.442 o 
   0  -4   2    1646.968    1651.395      47.961 o 
   0  -4   3    2115.429    1984.525      58.186 o 
   0  -4   4     608.024     560.811      16.561 o 
   0  -4   5    1905.784    1845.534      63.623 o 
   0  -4   6     812.860     785.857      20.434 o 
   0  -4   7    1691.569    1714.610      61.225 o 
   0  -4   8       7.642      12.449       1.351 o 
   0  -4   9     234.269     233.893       7.258 o 
   0  -4  10     386.998     393.437      11.271 o 
   0  -4  11     823.887     819.174      23.362 o 
   0  -4  12      76.887      73.631       3.754 o 
   0  -4  13     150.798     146.919       6.506 o 
   0  -4  14      76.344      66.938       5.169 o 
   0  -4  15     282.053     280.240      27.056 o 
   0  -3   1      11.152      12.986       0.608 o 
   0  -3   2      20.805      19.797       1.078 o 
   0  -3   3       7.708       8.340       0.913 o 
   0  -3   4     879.259     865.357      36.412 o 
   0  -3   5      32.198      33.529       1.141 o 
   0  -3   6       0.119       0.921       0.269 o 
   0  -3   7       3.959       3.661       0.534 o 
   0  -3   8      57.728      58.131       3.956 o 
   0  -3   9       0.196       1.883       0.651 o 
   0  -3  10      65.023      66.839       2.574 o 
   0  -3  11      39.566      37.456       2.227 o 
   0  -3  12      17.753      18.737       1.824 o 
   0  -3  13      15.419      15.606       2.705 o 
   0  -3  15      41.332      46.253       6.416 o 
   0  -2   1    2525.452    2246.006      84.544 o 
   0  -2   2    1458.803    1414.592      50.512 o 
   0  -2   3     309.947     302.744       8.890 o 
   0  -2   4    3280.043    3122.650     111.964 o 
   0  -2   5       1.240       0.391       0.278 o 
   0  -2   6       3.560       2.248       0.386 o 
   0  -2   7     963.759     970.685      25.514 o 
   0  -2   8     955.515     956.646      25.660 o 
   0  -2   9     168.750     166.810       4.932 o 
   0  -2  10     176.306     169.027       5.382 o 
   0  -2  11     287.327     278.352       9.264 o 
   0  -2  12     240.080     242.374       8.956 o 
   0  -2  13     156.271     147.875       7.534 o 
   0  -1   1      23.057      20.754       0.971 o 
   0  -1   2      38.757      32.738       1.030 o 
   0  -1   3    1518.276    1476.790      40.275 o 
   0  -1   4     461.791     481.244      13.013 o 
   0  -1   5     508.172     516.525      13.249 o 
   0  -1   6     277.673     287.777      10.293 o 
   0  -1   7      45.655      48.029       1.859 o 
   0  -1   8      35.121      34.338       1.625 o 
   0  -1   9      60.760      58.621       2.643 o 
   0  -1  10      55.708      52.463       2.440 o 
   0  -1  11       1.461       2.091       1.352 o 
   0  -1  12      39.677      37.164       4.085 o 
   0  -1  13      17.092      22.461       3.904 o 
   0  -1  14      38.217      36.051       5.592 o 
   0   0   1     734.521     689.799      19.430 o 
   0   0   2    2096.915    2038.598      62.298 o 
   0   0   3     138.095     130.606       3.406 o 
   0   0   4    4319.063    4079.190     115.515 o 
   0   0   5     990.792     984.579      25.341 o 
   0   0   6       7.090      10.649       0.805 o 
   0   0   7     456.691     439.528      11.984 o 
   0   0   8     557.925     560.106      15.270 o 
   0   0   9     548.623     536.517      17.802 o 
   0   0  10       0.107       0.949       1.237 o 
   0   0  11      57.749      52.204       7.839 o 
   0   0  12     105.894     111.998       6.684 o 
   0   0  13      85.951      95.509       7.950 o 
   0   1   0      30.214      28.829       1.027 o 
   0   1   1     543.168     523.687      14.859 o 
   0   1   2     356.114     381.748      10.088 o 
   0   1   3     662.567     687.846      17.404 o 
   0   1   4      46.895      45.309       1.340 o 
   0   1   5      10.872      10.245       1.016 o 
   0   1   6      76.864      77.362       2.374 o 
   0   1   7       1.410       0.766       0.632 o 
   0   1   8      98.538      95.853       3.306 o 
   0   1   9      41.475      37.249       2.478 o 
   0   1  10     117.462     124.068      11.505 o 
   0   1  11      16.632      14.485       3.407 o 
   0   1  12      13.440      19.132       5.799 o 
   0   2   2     547.697     543.563      13.961 o 
   0   2   3     268.573     269.942       7.961 o 
   0   2   4     279.707     280.724       8.809 o 
   0   2   5     422.346     415.967      11.066 o 
   0   2   6     800.036     766.621      20.143 o 
   0   2   7      33.958      34.420       1.853 o 
   0   2   8      24.668      25.467       2.325 o 
   0   2   9     330.696     337.347      10.883 o 
   0   2  10     228.945     226.061      14.774 o 
   0   2  11     106.106      95.059       7.168 o 
   0   2  12      16.540       8.003       4.963 o 
   0   3   0     613.493     614.093      16.060 o 
   0   3   1      23.864      21.979       0.753 o 
   0   3   2     134.188     137.482       3.712 o 
   0   3   3      86.064      90.038       2.545 o 
   0   3   4      12.405      14.330       1.307 o 
   0   3   5      45.581      45.150       1.882 o 
   0   3   6     125.847     117.280       4.228 o 
   0   3   7      18.226      19.485       1.711 o 
   0   3   8      13.276       9.611       3.254 o 
   0   3   9       6.066       4.741       2.837 o 
   0   3  10      26.149      27.032       7.633 o 
   0   4   0    1006.464    1023.215      26.218 o 
   0   4   1     155.700     158.324       4.213 o 
   0   4   2    1113.695    1128.182      29.266 o 
   0   4   3     600.804     622.942      17.570 o 
   0   4   4       3.421       4.628       0.992 o 
   0   4   5     369.992     359.882      10.135 o 
   0   4   6     209.866     211.217       9.572 o 
   0   4   7     102.231     103.939       8.017 o 
   0   4   8     138.854     142.967       7.691 o 
   0   4   9      74.186      83.648       7.031 o 
   0   4  10      63.156      69.298      12.025 o 
   0   5   0      83.168      93.941       3.210 o 
   0   5   1     185.585     186.377       5.119 o 
   0   5   2     285.161     290.128       7.673 o 
   0   5   3       3.160       3.904       0.898 o 
   0   5   4       0.096       0.865       1.355 o 
   0   5   5      73.059      70.555       3.642 o 
   0   5   6      18.990      14.050       4.348 o 
   0   5   9       2.402       4.022       5.647 o 
   0   6   0      46.155      58.583       4.741 o 
   0   6   1       1.086       1.564       0.798 o 
   0   6   2       9.089       9.200       1.073 o 
   0   6   3     632.396     673.316      19.358 o 
   0   6   4     763.818     780.942      22.744 o 
   0   6   5      62.248      62.928       4.434 o 
   0   6   6       0.265       4.609       2.444 o 
   0   6   7      14.822      15.171       7.924 o 
   0   6   8     512.486     515.285      24.461 o 
   0   7   0       0.381       7.729       2.264 o 
   0   7   1     137.460     143.048       5.437 o 
   0   7   2     162.275     164.237       5.612 o 
   0   7   3      29.227      27.197       2.553 o 
   0   7   4       9.127       7.208       3.333 o 
   0   7   5      66.598      70.012       5.480 o 
   0   7   6      91.672      97.775       7.746 o 
   0   7   7       1.629       3.315       5.315 o 
   0   8   0     238.957     238.918      11.616 o 
   0   8   1      83.727      91.789       4.623 o 
   0   8   2      74.009      91.534       6.109 o 
   0   8   3     107.271     114.739       7.569 o 
   0   8   4     439.214     452.762      20.506 o 
   0   8   5       1.534       1.603       6.082 o 
   0   8   6      27.056      20.867      11.577 o 
   0   9   0      96.109      97.993       6.240 o 
   0   9   2      11.209       6.534       5.748 o 
   0   9   3      38.473      41.266       5.790 o 
   0   9   4     101.463      87.852       9.344 o 
   0   9   5      35.887      31.710       8.821 o 
   0  10   0      37.649      17.798      17.733 o 
   0  10   1     120.787     117.867      26.641 o 
   0  10   2     257.822     284.540      15.876 o 
   0  10   3      58.828      60.088      10.541 o 
   0  11   0      20.636      21.393       9.487 o 
   0  11   1      24.828      25.602      11.216 o 
   0  11   2      19.447       8.943      13.197 o 
   0  12   0      96.603     117.428      18.247 o 
   1 -14   8     187.748     202.884      14.141 o 
   1 -14   9      13.167      22.737       6.623 o 
   1 -14  10      20.674      29.518       8.404 o 
   1 -13   3       6.286      10.609      18.228 o 
   1 -13   5      28.266      36.795       9.813 o 
   1 -13   6      41.471      53.366       9.368 o 
   1 -13   7       8.437       6.108       7.564 o 
   1 -13   8      14.680      10.813       4.539 o 
   1 -13   9       0.504       1.687       2.848 o 
   1 -13  10       4.192       6.989       5.734 o 
   1 -13  11       5.134       3.600       5.322 o 
   1 -12   1     358.556     422.251      29.607 o 
   1 -12   2      29.988      49.099       9.931 o 
   1 -12   4      44.341      29.605       5.372 o 
   1 -12   5     377.077     392.002      17.210 o 
   1 -12   6      71.323      74.379       7.352 o 
   1 -12   7      37.842       2.513       2.593 o 
   1 -12   8     491.503     502.825      20.401 o 
   1 -12   9     127.805     122.630      12.387 o 
   1 -12  10      58.117      66.345       4.480 o 
   1 -12  11       6.403       6.810       4.093 o 
   1 -12  12     208.392     201.013      10.837 o 
   1 -12  13      54.742      60.526       6.403 o 
   1 -11   2     146.562     128.972      33.086 o 
   1 -11   3       1.110       0.580       2.390 o 
   1 -11   4      19.733      22.650       3.722 o 
   1 -11   5      40.870      52.898      10.367 o 
   1 -11   6     158.936     176.259       8.521 o 
   1 -11   7       3.586       2.343       2.727 o 
   1 -11   8      83.927      83.867       4.347 o 
   1 -11  10      18.383      21.221       2.861 o 
   1 -11  11       4.557       5.348       2.119 o 
   1 -11  12      66.366      66.897       5.796 o 
   1 -11  13      31.324      29.839       4.159 o 
   1 -11  14      31.815      36.298       4.903 o 
   1 -10   1     487.239     539.445      20.260 o 
   1 -10   2      18.109      12.024       2.847 o 
   1 -10   3     179.321     165.715      12.847 o 
   1 -10   4       4.599       5.961       2.836 o 
   1 -10   5     845.595     913.415      35.877 o 
   1 -10   6     400.285     405.103      12.944 o 
   1 -10   7     108.250     107.287       5.240 o 
   1 -10   8      58.191      48.479       3.031 o 
   1 -10   9      87.098      99.352       4.690 o 
   1 -10  10     848.465     901.725      31.574 o 
   1 -10  11     281.369     280.275      12.463 o 
   1 -10  12     183.041     188.446       8.870 o 
   1 -10  13      43.210      55.412       7.820 o 
   1 -10  14     358.964     389.956      17.677 o 
   1 -10  15      90.226     100.974      14.431 o 
   1  -9   1     202.220     208.905      11.819 o 
   1  -9   2     144.910     153.418       5.819 o 
   1  -9   3       4.635       5.397       1.223 o 
   1  -9   4     170.760     172.314       5.448 o 
   1  -9   5     110.666     117.211       5.696 o 
   1  -9   6       2.329       2.021       1.570 o 
   1  -9   7      17.373      11.196       1.167 o 
   1  -9   8       0.921       1.033       1.091 o 
   1  -9  11       3.626       2.977       1.611 o 
   1  -9  12       3.300       7.014       2.554 o 
   1  -9  13       0.760       0.760       2.381 o 
   1  -9  14      26.449      32.119       4.017 o 
   1  -9  15      46.672      49.070       5.400 o 
   1  -8   1     378.694     415.137      14.508 o 
   1  -8   2     713.220     759.683      21.785 o 
   1  -8   3     496.203     498.708      14.125 o 
   1  -8   4      95.658     104.290       4.499 o 
   1  -8   5     476.058     483.005      17.138 o 
   1  -8   6     862.751     868.127      25.618 o 
   1  -8   7     198.535     191.910       6.834 o 
   1  -8   8       0.168       0.630       1.104 o 
   1  -8   9     179.677     184.784       5.717 o 
   1  -8  10     805.018     845.413      25.601 o 
   1  -8  11     906.496     925.140      31.923 o 
   1  -8  12      84.795      82.902       4.263 o 
   1  -8  13      18.035      14.671       4.278 o 
   1  -8  14      29.861      27.560       3.792 o 
   1  -8  15     204.807     225.037      12.425 o 
   1  -7   1     198.042     206.212       6.700 o 
   1  -7   2      21.353      18.554       1.411 o 
   1  -7   3     506.454     536.042      15.473 o 
   1  -7   4      54.497      50.030       3.686 o 
   1  -7   5      95.589      96.697       3.408 o 
   1  -7   6       0.247       0.964       0.553 o 
   1  -7   7       0.053       1.171       0.625 o 
   1  -7   8      16.562      16.314       1.493 o 
   1  -7   9      20.627      18.767       1.279 o 
   1  -7  10      41.711      39.471       2.295 o 
   1  -7  11       0.657       0.074       1.191 o 
   1  -7  12       1.456       2.535       2.917 o 
   1  -7  13      87.336      79.946       7.689 o 
   1  -7  14       2.805       4.321       2.996 o 
   1  -7  15      32.615      28.466       4.837 o 
   1  -6   1     201.826     194.934      17.712 o 
   1  -6   2     629.621     656.534      20.910 o 
   1  -6   3     647.671     670.925      18.203 o 
   1  -6   4    1211.718    1229.045      36.905 o 
   1  -6   5      66.532      66.802       2.625 o 
   1  -6   6     170.359     164.460       4.866 o 
   1  -6   7     442.624     447.406      13.372 o 
   1  -6   8     505.989     523.273      15.446 o 
   1  -6   9     784.006     803.498      26.196 o 
   1  -6  10      98.801      98.949       4.483 o 
   1  -6  11     675.297     686.403      21.679 o 
   1  -6  12     135.137     143.722       7.433 o 
   1  -6  13     208.045     206.888      19.332 o 
   1  -6  14       3.336       0.211       2.879 o 
   1  -6  15      57.091      62.187       6.759 o 
   1  -5   1     348.902     360.580       9.749 o 
   1  -5   2      48.969      49.448       2.683 o 
   1  -5   3     167.233     165.155       5.283 o 
   1  -5   4     501.366     500.546      15.246 o 
   1  -5   5       1.100       1.114       0.478 o 
   1  -5   6       9.476       9.257       1.173 o 
   1  -5   7      14.006      13.642       1.247 o 
   1  -5   8      14.694      16.081       2.113 o 
   1  -5   9       1.303       1.386       1.032 o 
   1  -5  10       5.579       6.398       1.053 o 
   1  -5  11       4.535       2.966       2.248 o 
   1  -5  12       0.044       0.140       1.509 o 
   1  -5  13      45.727      40.810       3.263 o 
   1  -5  14      44.252      44.325       4.176 o 
   1  -4   1       4.696       3.305       0.408 o 
   1  -4   2      29.621      31.630       2.185 o 
   1  -4   3       3.885       0.985       0.398 o 
   1  -4   4    3725.839    3492.622      99.110 o 
   1  -4   5     201.861     199.972       5.664 o 
   1  -4   6       0.071       0.318       0.505 o 
   1  -4   7       2.564       2.560       1.175 o 
   1  -4   8     241.246     238.411       7.123 o 
   1  -4   9     724.745     719.673      20.144 o 
   1  -4  10     131.442     133.886       4.364 o 
   1  -4  11      24.945      24.917       1.765 o 
   1  -4  12      28.448      28.248       2.165 o 
   1  -4  13     271.324     273.270      10.782 o 
   1  -4  14     178.870     169.284      10.226 o 
   1  -3   1    2534.897    2443.571      72.575 o 
   1  -3   2     424.272     436.970      13.367 o 
   1  -3   3     728.104     687.361      19.766 o 
   1  -3   4     179.005     190.012       5.276 o 
   1  -3   5      18.485      16.415       0.702 o 
   1  -3   6      25.807      28.852       1.776 o 
   1  -3   7      52.606      53.582       1.859 o 
   1  -3   8     159.739     156.918       6.964 o 
   1  -3   9     114.840     115.857       3.755 o 
   1  -3  10      72.993      66.607       3.140 o 
   1  -3  11      61.069      59.596       2.974 o 
   1  -3  12      16.327      16.408       2.354 o 
   1  -3  13       0.860       2.242       2.721 o 
   1  -2   1     152.123     163.135       4.773 o 
   1  -2   2     204.725     207.349       6.235 o 
   1  -2   3    5310.926    4561.388     179.762 o 
   1  -2   4     657.081     659.451      18.216 o 
   1  -2   5    2361.472    2207.668      77.295 o 
   1  -2   6     945.590     976.560      34.311 o 
   1  -2   7      20.599      23.282       1.272 o 
   1  -2   8      34.210      33.806       1.904 o 
   1  -2   9     429.902     420.661      12.141 o 
   1  -2  10     960.123     938.374      26.930 o 
   1  -2  11      12.185      12.851       1.859 o 
   1  -2  12      21.319      16.586       2.597 o 
   1  -2  13      48.909      47.375       7.685 o 
   1  -2  14     547.099     559.581      27.071 o 
   1  -1   1     845.707     761.010      21.983 o 
   1  -1   2    1417.190    1341.324      39.492 o 
   1  -1   3     316.278     329.738       9.698 o 
   1  -1   4      27.176      25.007       0.945 o 
   1  -1   5     107.931     109.201       2.942 o 
   1  -1   7      89.076      86.085       2.705 o 
   1  -1   8     149.835     142.640       4.336 o 
   1  -1   9      87.954      80.378       3.914 o 
   1  -1  10     111.645     109.730       4.254 o 
   1  -1  11     265.587     263.494      10.990 o 
   1  -1  12       0.990       1.036       2.348 o 
   1  -1  13       7.523       2.421       6.526 o 
   1   0   0    1138.854    1075.640      40.652 o 
   1   0   1     778.094     764.622      22.436 o 
   1   0   2      53.143      49.633       1.562 o 
   1   0   3    3046.369    2859.930      85.586 o 
   1   0   4     251.209     244.674       6.399 o 
   1   0   5     131.703     122.126       3.350 o 
   1   0   6     756.083     717.914      18.834 o 
   1   0   7     134.754     128.453       5.006 o 
   1   0   8     345.615     332.206       9.372 o 
   1   0   9       7.911       9.050       1.253 o 
   1   0  10     264.828     262.465       8.740 o 
   1   0  11     116.286     122.224       5.919 o 
   1   0  12     348.395     330.499      24.500 o 
   1   1   0    1306.907    1230.705      37.260 o 
   1   1   1      54.257      48.372       1.344 o 
   1   1   2     174.632     183.467       5.244 o 
   1   1   3     223.604     222.932       5.787 o 
   1   1   4      12.390      11.393       2.211 o 
   1   1   5       1.810       0.797       0.630 o 
   1   1   6      15.975      15.684       1.101 o 
   1   1   7       1.625       1.427       0.699 o 
   1   1   8     108.099     107.172       4.722 o 
   1   1   9      16.801      17.989       1.782 o 
   1   1  10      16.419      15.258       2.625 o 
   1   1  11      59.030      51.807       6.501 o 
   1   1  12      44.243      38.596       5.618 o 
   1   2   0      10.468       9.995       0.427 o 
   1   2   1     744.070     734.263      21.520 o 
   1   2   2     447.799     441.735      11.335 o 
   1   2   3    4654.592    4445.450     128.924 o 
   1   2   4     761.487     737.267      19.454 o 
   1   2   5     128.697     132.440       3.822 o 
   1   2   6      51.556      47.375       1.900 o 
   1   2   7     299.658     303.735       9.682 o 
   1   2   8     785.203     794.455      33.505 o 
   1   2   9     102.553     110.678       6.116 o 
   1   2  10      48.030      52.893       5.791 o 
   1   2  11      39.288      41.763       6.891 o 
   1   3   0     217.976     214.206       5.466 o 
   1   3   1      82.168      83.345       2.241 o 
   1   3   2      10.173       8.931       0.569 o 
   1   3   3      75.680      73.421       2.285 o 
   1   3   4      23.706      23.149       1.537 o 
   1   3   5     158.540     157.791       4.775 o 
   1   3   6      24.256      23.744       1.948 o 
   1   3   7      42.227      42.260       3.265 o 
   1   3   8       0.001       3.160       1.910 o 
   1   3   9       3.164       1.758       3.175 o 
   1   3  10      20.261      16.298       4.939 o 
   1   4   0       7.534       7.953       0.588 o 
   1   4   1     549.274     544.430      13.934 o 
   1   4   2     780.942     772.788      21.309 o 
   1   4   3     505.441     515.000      14.052 o 
   1   4   4     260.664     257.034       9.828 o 
   1   4   5     346.219     331.229      15.481 o 
   1   4   6      93.188      93.475       4.172 o 
   1   4   7      77.239      71.293       5.691 o 
   1   4   8     382.275     378.356      21.296 o 
   1   4   9     453.672     446.823      26.101 o 
   1   4  10       0.793       6.792       6.543 o 
   1   5   0      80.021      80.416       2.438 o 
   1   5   1      30.705      32.113       1.244 o 
   1   5   2      51.287      48.861       1.906 o 
   1   5   3      43.108      48.270       2.492 o 
   1   5   4      39.367      39.721       2.416 o 
   1   5   5       7.211       6.698       1.786 o 
   1   5   6      88.963      92.154       4.883 o 
   1   5   7      41.878      45.574       4.561 o 
   1   5   8      37.852      37.884       5.302 o 
   1   5   9      51.914      64.049       7.944 o 
   1   6   0     181.037     196.243       5.279 o 
   1   6   1    1181.997    1172.651      36.950 o 
   1   6   2     539.143     545.782      16.255 o 
   1   6   3      12.683      13.555       3.662 o 
   1   6   4      25.669      24.546       3.207 o 
   1   6   5     406.498     429.556      13.980 o 
   1   6   6     149.719     159.778      11.097 o 
   1   6   7     231.057     233.480      14.699 o 
   1   6   8      79.775      84.832      11.307 o 
   1   7   0       5.970       5.052       1.160 o 
   1   7   2       2.970       1.449       1.379 o 
   1   7   3       6.963       6.548       1.792 o 
   1   7   5       7.423      14.293       6.773 o 
   1   7   6      67.705      80.450       9.701 o 
   1   7   7       0.980       0.478       6.487 o 
   1   8   0      51.652      47.719       4.367 o 
   1   8   1      62.825      62.297       5.150 o 
   1   8   2     288.890     292.016      11.083 o 
   1   8   3     174.705     174.184       9.908 o 
   1   8   4      25.470      32.470       5.837 o 
   1   9   0       0.625       0.808       3.368 o 
   1   9   1      81.040      85.923       7.535 o 
   1   9   2      22.788      23.439       4.972 o 
   1   9   3       2.779       1.637       5.494 o 
   1   9   4      12.152      11.018       7.282 o 
   1  10   0     163.204     163.751      16.285 o 
   1  10   1      91.026     106.849      15.346 o 
   1  10   2      95.476     102.611      10.481 o 
   1  10   3     342.434     350.823      36.874 o 
   1  11   0       6.048      14.262      10.382 o 
   1  11   1       0.230       2.981      11.099 o 
   2 -14   5     208.481     120.000      21.099 o 
   2 -14   6     341.101     381.978      29.514 o 
   2 -14   7       3.376      14.788       8.270 o 
   2 -14   8      34.459      62.630       8.048 o 
   2 -14   9      46.607      44.627       7.194 o 
   2 -13   2       0.612       0.585       8.928 o 
   2 -13   3       4.980       4.764       7.067 o 
   2 -13   4      39.834      41.120       7.380 o 
   2 -13   5       6.675       6.839       7.845 o 
   2 -13   7      27.926      35.246       5.319 o 
   2 -13   8       2.691       5.377       3.033 o 
   2 -13   9       4.949       6.267       3.243 o 
   2 -13  10      49.216      53.249       6.346 o 
   2 -13  11       7.474      11.690       6.533 o 
   2 -12   1      11.936      11.223       6.334 o 
   2 -12   2     134.146     108.193      25.352 o 
   2 -12   3      96.682      80.896       8.782 o 
   2 -12   4     134.436     158.023      13.338 o 
   2 -12   5      85.702      87.034       8.442 o 
   2 -12   7      18.012      23.293       9.224 o 
   2 -12   8      46.518      40.770       4.553 o 
   2 -12   9      77.830      86.800       7.088 o 
   2 -12  10     160.744     185.027      10.382 o 
   2 -12  11     369.148     434.584      25.116 o 
   2 -12  12      21.919      29.138       4.630 o 
   2 -12  13     318.077     331.535      22.524 o 
   2 -11   1       0.319       2.343       4.526 o 
   2 -11   2      18.936      12.421       4.073 o 
   2 -11   3       0.554       1.366       2.346 o 
   2 -11   4      28.244      32.031       7.539 o 
   2 -11   5       1.026       1.576       3.122 o 
   2 -11   6       5.182       1.540       2.228 o 
   2 -11   7       0.625       1.676       1.573 o 
   2 -11   8      26.573      24.232       3.355 o 
   2 -11   9      89.302      96.191       6.173 o 
   2 -11  10     136.251     146.474       8.888 o 
   2 -11  11       0.214       5.027       3.802 o 
   2 -11  12      11.834      15.080       7.526 o 
   2 -11  13      46.219      63.010       6.480 o 
   2 -10   1      46.645      51.122       3.789 o 
   2 -10   2     205.778     222.184       8.295 o 
   2 -10   3     172.354     168.661       7.900 o 
   2 -10   4     559.225     586.311      19.805 o 
   2 -10   5      71.586      78.222       3.881 o 
   2 -10   6      57.118      62.399       3.340 o 
   2 -10   7     238.821     246.230       8.523 o 
   2 -10   8     240.088     248.456       8.672 o 
   2 -10   9     342.717     370.026      12.443 o 
   2 -10  10      12.852      12.596       1.998 o 
   2 -10  11     492.179     538.919      26.782 o 
   2 -10  12      17.724      19.610       3.375 o 
   2 -10  13     568.545     595.500      25.029 o 
   2 -10  14      13.641      10.667       4.364 o 
   2  -9   1       3.824       4.575       3.077 o 
   2  -9   2       1.591       2.743       1.224 o 
   2  -9   3       5.139       5.383       1.238 o 
   2  -9   4      40.787      42.665       3.720 o 
   2  -9   5      11.358      10.948       1.581 o 
   2  -9   6      19.667      23.230       1.515 o 
   2  -9   7      20.219      22.265       4.055 o 
   2  -9   8       3.206       5.981       1.370 o 
   2  -9   9      10.956      12.639       1.437 o 
   2  -9  10       0.032       1.052       2.221 o 
   2  -9  11       4.075       2.426       2.109 o 
   2  -9  12      27.748      25.865       3.132 o 
   2  -9  13       9.773       8.943       3.006 o 
   2  -9  14      10.194       4.618       3.787 o 
   2  -8   1     326.043     337.454      13.597 o 
   2  -8   2       8.039       8.552       1.775 o 
   2  -8   3      69.105      70.381       2.660 o 
   2  -8   4      83.782      84.587       3.670 o 
   2  -8   5     191.507     200.229       9.758 o 
   2  -8   6     830.524     832.367      22.617 o 
   2  -8   7      32.745      31.708       1.700 o 
   2  -8   8     107.125     114.115       3.854 o 
   2  -8   9     512.515     524.643      15.237 o 
   2  -8  10     513.297     512.587      26.129 o 
   2  -8  11      99.553     105.598       6.333 o 
   2  -8  12      55.727      58.051       5.989 o 
   2  -8  13     518.363     554.847      22.538 o 
   2  -8  14     383.199     410.327      18.695 o 
   2  -7   1       7.381       8.664       1.256 o 
   2  -7   2     329.941     340.160      13.205 o 
   2  -7   3       2.821       3.310       0.737 o 
   2  -7   4     254.097     254.784       8.311 o 
   2  -7   5       1.569       2.203       0.573 o 
   2  -7   6       0.001       0.440       0.574 o 
   2  -7   7       4.713       4.973       0.963 o 
   2  -7   8       2.279       1.731       0.952 o 
   2  -7   9       0.133       0.146       1.612 o 
   2  -7  10      42.426      45.702       2.700 o 
   2  -7  11       1.938       3.554       1.880 o 
   2  -7  12      53.216      57.049       3.952 o 
   2  -7  13       1.094       1.156       2.654 o 
   2  -7  14       0.058       2.820       7.948 o 
   2  -6   1     693.786     702.524      19.797 o 
   2  -6   2    1246.492    1232.961      33.508 o 
   2  -6   3      86.030      89.286       2.729 o 
   2  -6   4      62.027      64.767       2.439 o 
   2  -6   5     351.586     354.809      14.138 o 
   2  -6   6    1273.753    1323.958      39.802 o 
   2  -6   7     112.805     119.478       4.335 o 
   2  -6   8      90.744      93.376       3.825 o 
   2  -6   9     816.506     841.696      27.713 o 
   2  -6  10     885.974     890.730      27.156 o 
   2  -6  11      92.170      91.641       4.220 o 
   2  -6  12     528.598     532.779      27.550 o 
   2  -6  13     117.610     117.758       6.466 o 
   2  -6  14     605.361     618.155      41.371 o 
   2  -5   1      15.115      14.370       0.850 o 
   2  -5   2       6.725       4.347       1.180 o 
   2  -5   3       4.350       4.245       0.868 o 
   2  -5   4     479.126     456.557      19.590 o 
   2  -5   5      59.941      55.884       3.980 o 
   2  -5   6     259.168     261.908       7.513 o 
   2  -5   7      16.150      18.032       1.464 o 
   2  -5   8      27.001      28.378       2.236 o 
   2  -5   9      17.671      17.468       1.382 o 
   2  -5  10       0.570       1.931       1.071 o 
   2  -5  11     159.760     152.317       6.785 o 
   2  -5  12      30.942      34.154       3.295 o 
   2  -5  13      40.987      41.830       5.728 o 
   2  -5  14      45.963      48.773       6.695 o 
   2  -4   1      40.506      36.604       1.312 o 
   2  -4   2     284.904     278.630       8.330 o 
   2  -4   3    1533.598    1495.874      40.854 o 
   2  -4   4     914.537     916.174      33.094 o 
   2  -4   5      31.454      26.239       1.061 o 
   2  -4   6     447.528     470.464      20.292 o 
   2  -4   7     329.825     355.529      42.162 o 
   2  -4   8    1694.776    1668.504      46.624 o 
   2  -4   9       7.101       6.842       0.928 o 
   2  -4  10     809.240     822.372      25.571 o 
   2  -4  11       6.879       8.130       1.490 o 
   2  -4  12     948.384     952.273      49.670 o 
   2  -4  13      12.678      14.881       4.169 o 
   2  -4  14     290.133     293.302      14.744 o 
   2  -3   1     516.172     515.684      15.609 o 
   2  -3   2       1.517       0.895       0.228 o 
   2  -3   3      27.133      24.969       0.946 o 
   2  -3   4      10.536      11.534       0.602 o 
   2  -3   5      21.008      20.577       1.016 o 
   2  -3   6       5.667       5.316       1.391 o 
   2  -3   7      82.667      79.834       2.535 o 
   2  -3   8       7.395       6.625       1.089 o 
   2  -3   9      24.582      19.908       3.047 o 
   2  -3  10       7.457       5.470       1.176 o 
   2  -3  11      66.430      63.249       5.698 o 
   2  -3  12       9.916       7.188       3.066 o 
   2  -3  13      10.134       9.843       4.065 o 
   2  -2   1    1792.462    1723.939      56.990 o 
   2  -2   2     862.175     908.961      26.346 o 
   2  -2   3    2958.447    2758.780      75.895 o 
   2  -2   4     944.878     954.056      29.007 o 
   2  -2   5     289.944     305.996      10.180 o 
   2  -2   6     193.909     190.686       5.341 o 
   2  -2   7     178.147     171.786       4.712 o 
   2  -2   8     737.668     712.928      25.064 o 
   2  -2   9     479.639     464.177      14.122 o 
   2  -2  10      70.132      68.450       4.779 o 
   2  -2  11      54.582      54.197       5.698 o 
   2  -2  12     382.479     376.421      16.003 o 
   2  -2  13      59.204      59.522      10.316 o 
   2  -1   1     418.005     414.350      11.331 o 
   2  -1   2     639.685     651.046      20.618 o 
   2  -1   3      74.109      73.959       2.257 o 
   2  -1   4     914.021     926.777      26.178 o 
   2  -1   5     210.804     200.072       5.863 o 
   2  -1   6       1.584       1.716       0.430 o 
   2  -1   7      49.031      50.249       1.796 o 
   2  -1   8      98.109      89.666       3.047 o 
   2  -1   9       3.950       2.562       1.079 o 
   2  -1  11     111.627     104.757       8.279 o 
   2  -1  12       0.091       3.393       3.353 o 
   2   0   0     603.514     613.134      17.420 o 
   2   0   2    1237.475    1199.586      34.633 o 
   2   0   3     925.401     906.565      24.296 o 
   2   0   4     478.437     451.758      14.114 o 
   2   0   5     854.079     846.658      22.229 o 
   2   0   6     235.165     235.317       6.583 o 
   2   0   7      94.377      88.608       2.877 o 
   2   0   8     386.734     378.974      14.439 o 
   2   0   9    1069.539    1053.633      32.869 o 
   2   0  10      15.649      12.571       2.902 o 
   2   0  11      24.002      17.020       2.940 o 
   2   0  12      70.491      72.555       6.469 o 
   2   1   0     634.896     663.765      19.826 o 
   2   1   1     320.943     322.445       8.652 o 
   2   1   2       2.690       1.703       0.252 o 
   2   1   3       2.884       1.502       0.362 o 
   2   1   4       8.268       7.415       0.625 o 
   2   1   5      39.500      38.530       1.476 o 
   2   1   6       0.368       0.735       0.659 o 
   2   1   7      11.960      11.576       1.171 o 
   2   1   8      15.129      13.873       1.545 o 
   2   1   9      38.812      29.299       2.354 o 
   2   1  10     147.792     126.343       8.641 o 
   2   1  11      76.492      79.932       8.523 o 
   2   2   0    1370.183    1397.934      42.818 o 
   2   2   1    1357.382    1379.644      37.471 o 
   2   2   2    1456.584    1475.937      38.944 o 
   2   2   3       2.974       3.063       0.499 o 
   2   2   4     156.064     157.779       4.490 o 
   2   2   5     352.760     344.201       9.310 o 
   2   2   6     169.727     172.238       5.104 o 
   2   2   7     419.483     403.073      13.629 o 
   2   2   8      11.877      13.008       2.817 o 
   2   2   9     369.967     365.701      16.427 o 
   2   2  10       1.519       1.143       3.581 o 
   2   3   0      27.243      26.235       0.830 o 
   2   3   1      19.280      19.570       0.837 o 
   2   3   2     120.424     122.921       4.069 o 
   2   3   3       3.541       3.098       0.801 o 
   2   3   4       5.005       4.204       0.742 o 
   2   3   5       6.143       5.225       1.049 o 
   2   3   6      47.368      42.082       2.708 o 
   2   3   7      57.343      61.056       5.443 o 
   2   3   8      17.698      10.112       2.780 o 
   2   3   9      27.346      32.205       4.825 o 
   2   3  10      46.925      40.244       7.230 o 
   2   4   0       6.152       5.696       0.591 o 
   2   4   1       0.414       0.654       0.401 o 
   2   4   2     626.388     631.465      17.118 o 
   2   4   3     376.056     374.024      13.661 o 
   2   4   4     578.879     582.790      18.658 o 
   2   4   5      35.013      38.928       4.711 o 
   2   4   6     334.915     339.449      11.085 o 
   2   4   7     255.717     253.172      17.345 o 
   2   4   8      82.197      85.226      15.597 o 
   2   4   9       3.202       2.663       5.718 o 
   2   5   0     507.138     518.872      13.419 o 
   2   5   1     227.238     225.217       6.151 o 
   2   5   2      42.732      43.573       2.816 o 
   2   5   3       6.412       7.659       1.447 o 
   2   5   4       3.214       2.293       1.478 o 
   2   5   5       0.512       0.948       1.615 o 
   2   5   6       1.986       2.254       2.551 o 
   2   5   7       2.172       0.286       4.281 o 
   2   5   8       7.344      12.325       5.699 o 
   2   6   0     243.094     249.954       6.870 o 
   2   6   1     156.549     166.138       7.005 o 
   2   6   2     188.776     195.843       8.511 o 
   2   6   3      14.847      17.548       2.100 o 
   2   6   4     470.838     486.784      15.374 o 
   2   6   5      68.272      66.590       4.883 o 
   2   6   6      21.229      19.928       4.449 o 
   2   6   7      22.304      35.547       7.434 o 
   2   7   0     157.321     159.149       5.974 o 
   2   7   1       6.124       4.999       2.489 o 
   2   7   2       8.280       8.820       4.025 o 
   2   7   3       4.192       4.931       2.565 o 
   2   7   4       2.572       2.543       3.195 o 
   2   7   5       0.589       2.046       4.371 o 
   2   7   6      21.742      16.435       6.401 o 
   2   8   0     172.694     184.482       7.376 o 
   2   8   1     619.554     645.055      21.323 o 
   2   8   2      32.377      39.016      14.107 o 
   2   8   4     162.948     161.383      12.477 o 
   2   8   5     103.922     110.911      12.064 o 
   2   9   0      71.380      74.391       6.320 o 
   2   9   1       4.902       6.137       4.382 o 
   2   9   3       6.822      10.638       6.768 o 
   2  10   0      23.374      18.704       5.619 o 
   2  10   1     141.617     153.551      12.361 o 
   2  10   2      23.625      27.764      10.507 o 
   2  11   0       1.207       8.826      10.831 o 
   3 -14   6      15.385      18.587       6.580 o 
   3 -14   7       2.797       7.511      14.342 o 
   3 -14   8     199.367     191.603      21.385 o 
   3 -13   1      51.539      51.642      22.127 o 
   3 -13   2       0.120       4.150       7.684 o 
   3 -13   3       2.051       7.540      16.037 o 
   3 -13   4       0.068       5.436       8.522 o 
   3 -13   5      51.143      49.450      10.135 o 
   3 -13   6     102.880     108.076      14.440 o 
   3 -13   7     148.592     152.937      10.895 o 
   3 -13   8       0.778       4.498       3.381 o 
   3 -13   9      78.233      73.678       7.434 o 
   3 -13  10      13.298      17.594      11.824 o 
   3 -13  11       4.943       6.313       6.959 o 
   3 -12   1     405.165     341.880      91.914 o 
   3 -12   2      25.854      28.992       5.993 o 
   3 -12   3       0.788       4.413       4.734 o 
   3 -12   4       4.912      11.661      10.293 o 
   3 -12   5     530.673     566.040      30.823 o 
   3 -12   7      14.469      14.291       5.502 o 
   3 -12   8      46.217      42.582       4.935 o 
   3 -12   9     312.915     346.147      16.016 o 
   3 -12  10     465.925     549.528      23.788 o 
   3 -12  11       6.096      19.523       6.228 o 
   3 -12  12      45.189      42.757       8.500 o 
   3 -11   1      13.855      15.107       3.337 o 
   3 -11   2       6.984       6.956       5.374 o 
   3 -11   3      87.720      96.678       7.146 o 
   3 -11   4       5.474       0.771       2.151 o 
   3 -11   5       6.441       4.445       2.021 o 
   3 -11   6     146.240     147.823       9.469 o 
   3 -11   7     352.227     360.468      30.705 o 
   3 -11   8       0.715       6.396       2.838 o 
   3 -11   9      23.060      28.115       5.062 o 
   3 -11  10      46.279      57.048       6.625 o 
   3 -11  11     103.948     115.207      10.186 o 
   3 -10   1     622.357     650.093      23.691 o 
   3 -10   2     125.364     127.055       5.681 o 
   3 -10   3      68.654      71.663       4.055 o 
   3 -10   4      70.024      73.017       3.992 o 
   3 -10   5     487.975     480.099      15.343 o 
   3 -10   6     355.355     408.239      20.802 o 
   3 -10   7     132.066     112.367       7.782 o 
   3 -10   8       5.689       5.143       1.634 o 
   3 -10   9      45.986      47.667       4.310 o 
   3 -10  10     508.812     547.277      28.665 o 
   3 -10  11      43.284      39.250       4.875 o 
   3 -10  12     140.700     159.484       9.088 o 
   3 -10  13      28.636      32.996       4.801 o 
   3  -9   1       1.488       0.597       1.393 o 
   3  -9   2      81.397      81.861       4.873 o 
   3  -9   3     133.035     135.826       5.158 o 
   3  -9   4     132.511     127.750       5.007 o 
   3  -9   5     188.594     180.219       5.641 o 
   3  -9   6       0.589       1.346       0.898 o 
   3  -9   8      27.780      26.631       3.259 o 
   3  -9   9      10.390      14.097       1.869 o 
   3  -9  10       0.138       1.169       2.445 o 
   3  -9  11      19.337      21.481       5.095 o 
   3  -9  12      28.267      26.361       6.956 o 
   3  -8   1      13.591      11.275       1.590 o 
   3  -8   2     143.717     143.395       5.097 o 
   3  -8   3    1170.268    1170.050      34.714 o 
   3  -8   4     601.075     614.087      19.571 o 
   3  -8   5       8.002       8.852       0.829 o 
   3  -8   6     348.261     359.998      10.609 o 
   3  -8   7    1124.637    1137.715      32.009 o 
   3  -8   8     189.509     193.786       6.717 o 
   3  -8   9       1.050       0.555       2.025 o 
   3  -8  10     193.920     194.496       8.781 o 
   3  -8  11      83.828      87.174      10.002 o 
   3  -8  12     880.123     903.654      34.422 o 
   3  -8  13       1.798       9.206       3.754 o 
   3  -7   1       0.953       1.389       0.791 o 
   3  -7   2     338.769     349.835       9.997 o 
   3  -7   4     346.641     343.215      11.995 o 
   3  -7   5      21.942      17.927       2.695 o 
   3  -7   6      10.784       9.042       0.905 o 
   3  -7   7      36.243      39.851       2.586 o 
   3  -7   8       0.819       0.235       0.965 o 
   3  -7   9      64.249      67.336       3.605 o 
   3  -7  10       3.451       3.738       1.574 o 
   3  -7  11       0.146       0.760       6.200 o 
   3  -7  13       2.565       0.099       3.604 o 
   3  -6   1      14.063      16.068       1.263 o 
   3  -6   2       1.630       1.868       0.586 o 
   3  -6   3     438.448     452.707      13.254 o 
   3  -6   4    1013.018     996.673      37.595 o 
   3  -6   5     503.086     507.243      16.147 o 
   3  -6   6     115.798     120.877       4.882 o 
   3  -6   7     238.231     231.028       8.341 o 
   3  -6   8     119.907     126.488       5.015 o 
   3  -6   9     715.569     748.466      22.869 o 
   3  -6  10      11.017       9.163       2.290 o 
   3  -6  11       2.890       4.405       2.586 o 
   3  -6  12     420.874     443.200      27.758 o 
   3  -6  13     291.867     297.830      16.537 o 
   3  -5   1      12.686      11.918       0.845 o 
   3  -5   2     164.805     168.005       5.337 o 
   3  -5   3     401.548     386.280      15.488 o 
   3  -5   4      56.178      54.000       1.904 o 
   3  -5   5     227.601     237.298       9.708 o 
   3  -5   6       3.269       3.368       0.704 o 
   3  -5   7       4.183       4.004       1.283 o 
   3  -5   8      46.845      51.145       3.484 o 
   3  -5   9      58.033      58.208       2.838 o 
   3  -5  10      59.407      59.740       3.312 o 
   3  -5  11      73.858      67.123       8.152 o 
   3  -5  12       7.858       9.612       2.833 o 
   3  -5  13       6.827      10.308       4.051 o 
   3  -4   1    2164.026    2135.797      59.472 o 
   3  -4   2     135.758     126.550       3.578 o 
   3  -4   3      10.546       9.629       0.837 o 
   3  -4   4     609.332     607.576      23.092 o 
   3  -4   5    2443.514    2418.478      75.995 o 
   3  -4   6      67.549      67.570       2.794 o 
   3  -4   7       7.521       9.284       1.543 o 
   3  -4   8      89.713      90.763       3.159 o 
   3  -4   9    1378.383    1330.113      76.595 o 
   3  -4  11     111.763     103.433       8.052 o 
   3  -4  12      51.656      50.264       4.407 o 
   3  -4  13     233.214     230.415      20.223 o 
   3  -3   1      25.773      22.482       0.858 o 
   3  -3   2     113.756     112.901       3.303 o 
   3  -3   3       8.885       8.431       0.574 o 
   3  -3   4      30.926      30.374       1.792 o 
   3  -3   5      47.362      47.744       2.488 o 
   3  -3   6       0.252       1.386       0.793 o 
   3  -3   7     126.524     125.871       3.965 o 
   3  -3   8       5.295       3.524       0.727 o 
   3  -3   9      21.837      22.033       1.578 o 
   3  -3  10      38.230      39.519       3.435 o 
   3  -3  11       2.300       2.562       2.377 o 
   3  -3  12       2.231       1.272       3.081 o 
   3  -3  13      11.994      16.061       5.306 o 
   3  -2   1    2161.947    2116.701      59.345 o 
   3  -2   2     661.939     626.777      17.164 o 
   3  -2   3       6.621       6.846       0.716 o 
   3  -2   4     101.050     112.033       3.687 o 
   3  -2   5      70.222      66.047       2.174 o 
   3  -2   6     619.490     612.713      16.493 o 
   3  -2   7     886.692     854.683      27.318 o 
   3  -2   9     319.684     309.591       9.761 o 
   3  -2  10       4.108       2.691       1.640 o 
   3  -2  11     710.688     705.487      28.872 o 
   3  -2  12      53.743      55.309       5.237 o 
   3  -1   1     770.624     780.503      21.872 o 
   3  -1   2     610.993     625.900      17.263 o 
   3  -1   3      76.615      77.216       2.309 o 
   3  -1   4      25.156      23.022       1.352 o 
   3  -1   5      29.812      27.478       1.116 o 
   3  -1   6     233.902     228.997       6.224 o 
   3  -1   7       9.495      10.037       0.998 o 
   3  -1   8      11.995      11.073       1.244 o 
   3  -1   9      52.016      51.945       3.579 o 
   3  -1  10      41.981      43.344       5.323 o 
   3  -1  11      43.204      40.839       3.680 o 
   3   0   0     270.092     291.054       8.179 o 
   3   0   1     376.093     410.414      12.074 o 
   3   0   2     810.292     830.859      22.510 o 
   3   0   3     650.998     619.944      20.977 o 
   3   0   4     782.725     771.888      19.888 o 
   3   0   5       3.775       3.482       0.618 o 
   3   0   6     266.081     257.542       7.785 o 
   3   0   7     752.218     744.603      20.291 o 
   3   0   8     247.137     234.763       9.000 o 
   3   0   9      19.400      20.416       2.216 o 
   3   0  10       5.083       1.419       2.608 o 
   3   0  11     302.915     298.103      13.553 o 
   3   1   0     252.032     253.895       7.243 o 
   3   1   1      75.187      71.165       2.166 o 
   3   1   2      68.840      71.972       2.068 o 
   3   1   3       4.162       4.259       0.450 o 
   3   1   4       0.044       0.069       0.718 o 
   3   1   5      38.014      35.354       1.506 o 
   3   1   6     180.868     179.978       5.625 o 
   3   1   7     147.927     148.149       4.946 o 
   3   1   8       0.786       1.277       1.742 o 
   3   1   9      19.398      10.889       4.034 o 
   3   1  10      35.797      40.185       9.569 o 
   3   2   0     693.141     701.764      19.748 o 
   3   2   1      62.291      57.505       1.805 o 
   3   2   2     284.219     280.898       7.933 o 
   3   2   3     121.421     111.496       3.274 o 
   3   2   4    1329.805    1303.541      34.153 o 
   3   2   5     130.710     131.658       4.215 o 
   3   2   6      49.014      44.929       3.113 o 
   3   2   7       5.631       7.181       2.020 o 
   3   2   8     524.870     522.681      30.157 o 
   3   2   9     203.642     196.107      16.263 o 
   3   2  10      60.936      57.545       7.785 o 
   3   3   0     185.431     198.050       6.303 o 
   3   3   1      94.354      89.862       2.595 o 
   3   3   2       4.548       3.502       0.602 o 
   3   3   3      15.760      13.924       0.973 o 
   3   3   4      36.403      39.281       3.843 o 
   3   3   5      48.498      47.152       3.565 o 
   3   3   6      72.105      69.707       3.945 o 
   3   3   7       0.019       0.897       2.617 o 
   3   3   8       7.611       4.755       5.261 o 
   3   3   9       0.076       6.866       7.676 o 
   3   4   0     509.159     524.844      14.593 o 
   3   4   1    1323.689    1317.943      35.644 o 
   3   4   2     409.113     419.576      12.119 o 
   3   4   3      43.057      43.682       2.433 o 
   3   4   4     314.100     317.998       9.870 o 
   3   4   5     222.208     233.389       8.041 o 
   3   4   6     229.053     232.542      13.301 o 
   3   4   7       8.875       5.361       3.889 o 
   3   4   8      71.443      76.187       8.851 o 
   3   5   0      61.880      66.971       2.400 o 
   3   5   1      28.380      29.075       1.775 o 
   3   5   2      99.273      97.692       3.785 o 
   3   5   3      20.798      21.026       2.186 o 
   3   5   4      79.383      82.101       4.309 o 
   3   5   5      21.921      19.208       2.794 o 
   3   5   6       0.055       0.409       3.713 o 
   3   5   7      49.256      55.239       8.331 o 
   3   6   1     565.785     603.239      17.486 o 
   3   6   2     626.984     673.234      19.817 o 
   3   6   3      94.301      83.347       4.486 o 
   3   6   4      20.195      25.130       3.301 o 
   3   6   5      57.485      64.161       6.451 o 
   3   6   6     254.530     251.734      13.283 o 
   3   7   0      39.852      39.567       3.015 o 
   3   7   1      17.374      17.021       2.681 o 
   3   7   2       0.875       0.023       2.246 o 
   3   7   3       0.914       2.432       2.742 o 
   3   7   4       8.427       6.937       4.068 o 
   3   7   5      32.728      32.720       5.930 o 
   3   8   0     204.133     226.994       8.958 o 
   3   8   1      32.813      36.010      10.296 o 
   3   8   2     134.651     140.342       9.052 o 
   3   8   3     262.896     256.832      15.993 o 
   3   8   4      60.755      66.751       9.203 o 
   3   9   0      90.412      89.140       6.894 o 
   3   9   1      14.321      10.024       5.773 o 
   3   9   3       0.092       2.543      11.531 o 
   3  10   0     239.002     243.421      12.445 o 
   3  10   1      41.718      58.042      10.785 o 
   3  11   0       3.670       9.586      13.510 o 
   4 -13   2      14.777      30.804      10.881 o 
   4 -13   3      26.769      27.004      10.314 o 
   4 -13   4       2.693       5.436       8.937 o 
   4 -13   5       1.758       1.870       7.713 o 
   4 -13   6       0.646       3.332       5.156 o 
   4 -13   8       3.016       3.156       6.531 o 
   4 -13   9      65.177      52.460       6.997 o 
   4 -13  10      66.937      52.548       8.904 o 
   4 -12   1      29.500      34.165       8.160 o 
   4 -12   2     163.726     187.043      17.214 o 
   4 -12   3     133.867     141.802      11.869 o 
   4 -12   4     300.766     309.849      20.686 o 
   4 -12   5      22.005      11.690       5.795 o 
   4 -12   6      70.453      76.542       7.214 o 
   4 -12   7     352.804     375.051      17.168 o 
   4 -12   8     111.431     114.301       8.677 o 
   4 -12   9      13.706       9.440       4.921 o 
   4 -12  10       0.136       1.461       5.316 o 
   4 -12  11     240.355     261.101      18.871 o 
   4 -11   1       7.365       8.923       3.418 o 
   4 -11   2      18.892      25.679       5.405 o 
   4 -11   4     153.816     165.154       8.771 o 
   4 -11   6      17.467      11.515       3.481 o 
   4 -11   7      59.076      74.467       9.528 o 
   4 -11   8     148.275     164.920       9.127 o 
   4 -11   9      26.970      25.426       7.450 o 
   4 -11  10       0.435       5.904       4.394 o 
   4 -11  12       8.869       7.248       4.848 o 
   4 -10   1      94.384     109.645       6.804 o 
   4 -10   2       0.001       0.507       1.908 o 
   4 -10   3      24.494      28.420       2.999 o 
   4 -10   4     774.522     784.928      31.764 o 
   4 -10   5      29.824      37.467       5.899 o 
   4 -10   6      58.840      55.739       3.692 o 
   4 -10   7      44.533      41.997       4.072 o 
   4 -10   8     221.307     234.272      10.500 o 
   4 -10   9     242.312     270.336      13.127 o 
   4 -10  10     203.726     208.904      13.221 o 
   4 -10  11     111.247     112.781      13.714 o 
   4 -10  12     132.336     136.366       9.310 o 
   4  -9   1      15.617      14.612       3.677 o 
   4  -9   2       6.076       3.183       2.467 o 
   4  -9   3       2.456       1.304       1.905 o 
   4  -9   4       0.002       0.757       1.269 o 
   4  -9   5     307.772     285.181      11.334 o 
   4  -9   6      44.014      41.763       5.290 o 
   4  -9   7      53.347      55.658       3.558 o 
   4  -9   8       0.029       0.530       2.311 o 
   4  -9   9      63.158      62.017       4.260 o 
   4  -9  10      50.369      50.794       5.908 o 
   4  -9  11       0.119       3.566       2.779 o 
   4  -9  12       7.519       4.968       5.870 o 
   4  -9  13       7.658      11.398       4.596 o 
   4  -8   1     113.365     112.792       4.440 o 
   4  -8   2     424.083     436.130      13.762 o 
   4  -8   3     119.451     115.702       9.511 o 
   4  -8   4    2013.269    1940.009      67.566 o 
   4  -8   5       3.125       4.068       1.046 o 
   4  -8   6      75.435      68.685       3.508 o 
   4  -8   7     271.099     286.586      11.207 o 
   4  -8   8      44.489      45.126       2.954 o 
   4  -8   9     537.260     564.404      20.378 o 
   4  -8  10     236.317     235.499       9.171 o 
   4  -8  11       3.438       4.890       3.615 o 
   4  -8  12       1.206       1.023       3.225 o 
   4  -8  13     119.558     116.844       9.317 o 
   4  -7   1     133.662     136.332       4.750 o 
   4  -7   2       9.892      10.573       1.102 o 
   4  -7   3      13.205      17.153       1.205 o 
   4  -7   4       3.810       4.323       1.051 o 
   4  -7   5     133.034     126.117       4.501 o 
   4  -7   6      56.702      55.643       5.861 o 
   4  -7   7       2.558       1.170       2.968 o 
   4  -7   8       3.493       5.144       2.894 o 
   4  -7   9      10.558      15.285       1.920 o 
   4  -7  10      19.554      19.697       2.856 o 
   4  -7  11       0.478       1.169       2.282 o 
   4  -7  12       0.431       1.174       3.058 o 
   4  -6   1       1.322       3.132       1.296 o 
   4  -6   2     825.983     819.508      28.868 o 
   4  -6   3    1252.897    1239.093      49.747 o 
   4  -6   4     166.031     153.697       5.745 o 
   4  -6   5      35.622      36.156       1.937 o 
   4  -6   6     713.997     737.588      21.946 o 
   4  -6   7     736.247     755.264      22.637 o 
   4  -6   8     141.799     144.199       7.073 o 
   4  -6   9      44.849      49.050       6.483 o 
   4  -6  10     443.498     457.397      23.887 o 
   4  -6  11     357.264     358.796      13.196 o 
   4  -6  12      77.602      85.578       5.825 o 
   4  -6  13      16.263      18.088       4.677 o 
   4  -5   1     144.756     146.473       5.279 o 
   4  -5   2     183.162     188.607       5.171 o 
   4  -5   3      10.861      10.581       0.886 o 
   4  -5   4       9.665       7.440       1.030 o 
   4  -5   5      98.684     103.831       4.778 o 
   4  -5   6     161.135     161.875       4.902 o 
   4  -5   7      11.054      11.287       1.089 o 
   4  -5   8     109.434     111.096       6.338 o 
   4  -5   9      14.783      14.454       1.691 o 
   4  -5  10      63.895      67.125       6.543 o 
   4  -5  11       2.050       5.245       2.246 o 
   4  -5  12     132.232     141.306      12.089 o 
   4  -4   1      40.800      40.275       1.451 o 
   4  -4   2     419.391     397.923      18.018 o 
   4  -4   3    1017.007    1039.108      44.210 o 
   4  -4   4     196.735     214.186       6.918 o 
   4  -4   5     321.202     331.264       9.064 o 
   4  -4   6     557.511     581.840      22.041 o 
   4  -4   7     312.561     309.024       9.580 o 
   4  -4   8     283.522     278.693       8.422 o 
   4  -4   9     127.910     123.569       4.205 o 
   4  -4  10       0.574       1.481       1.649 o 
   4  -4  11     325.170     338.836      18.814 o 
   4  -4  12     284.654     276.935      12.599 o 
   4  -3   1     129.851     130.713       5.002 o 
   4  -3   2      83.245      85.122       2.582 o 
   4  -3   3       1.865       1.284       0.412 o 
   4  -3   4     100.527      98.513       3.096 o 
   4  -3   5      37.889      40.303       1.754 o 
   4  -3   6      10.129       8.964       1.330 o 
   4  -3   7       4.600       5.420       0.889 o 
   4  -3   8       3.895       3.705       1.393 o 
   4  -3   9      55.686      53.356       4.050 o 
   4  -3  10      85.899      88.023       5.417 o 
   4  -3  11       0.178       0.180       2.569 o 
   4  -3  12      55.386      56.505       9.933 o 
   4  -2   1    2342.615    2299.495      67.047 o 
   4  -2   2    1915.874    1888.075      63.677 o 
   4  -2   3    1483.556    1454.555      48.003 o 
   4  -2   4    1346.032    1300.852      36.527 o 
   4  -2   5     601.678     590.181      16.491 o 
   4  -2   6      98.477      93.909       4.755 o 
   4  -2   7      80.054      80.769       2.794 o 
   4  -2   8     894.877     911.767      25.234 o 
   4  -2   9     142.683     141.874       5.356 o 
   4  -2  10     196.325     186.329      11.031 o 
   4  -2  11      18.557      15.863       3.164 o 
   4  -1   1      14.600      13.542       0.680 o 
   4  -1   2      60.085      58.412       1.801 o 
   4  -1   3    1138.008    1104.603      32.382 o 
   4  -1   4      28.786      28.328       1.380 o 
   4  -1   5     197.656     191.269       5.254 o 
   4  -1   6      25.015      25.532       1.324 o 
   4  -1   7       4.193       3.982       1.114 o 
   4  -1   8       6.550       4.968       1.380 o 
   4  -1   9      36.054      36.623       3.398 o 
   4  -1  10     159.887     141.185      10.874 o 
   4  -1  11       0.028       2.421       3.605 o 
   4   0   0     190.133     185.227       5.506 o 
   4   0   1    1199.978    1195.266      33.453 o 
   4   0   2    2313.457    2228.389     102.354 o 
   4   0   3     145.570     136.327       3.706 o 
   4   0   4     310.785     296.775       7.788 o 
   4   0   5     331.605     320.260       9.298 o 
   4   0   6     511.306     500.976      13.570 o 
   4   0   7      52.400      48.389       2.296 o 
   4   0   8     167.662     162.007       9.632 o 
   4   0   9      30.507      28.187       6.134 o 
   4   0  10     390.738     379.767      15.746 o 
   4   1   0      82.048      86.807       2.458 o 
   4   1   1      34.732      34.594       1.286 o 
   4   1   2       0.806       0.475       0.346 o 
   4   1   3     172.044     174.079       4.844 o 
   4   1   4     276.644     268.457       7.352 o 
   4   1   5      18.306      16.527       1.612 o 
   4   1   6       5.518       4.003       1.048 o 
   4   1   7      37.821      39.859       4.326 o 
   4   1   9      64.545      58.952       6.478 o 
   4   2   0     239.535     245.226       6.502 o 
   4   2   1    1086.389    1070.549      33.362 o 
   4   2   2    1282.403    1287.777      33.860 o 
   4   2   3     253.131     235.881       6.636 o 
   4   2   4     106.515     101.328       4.738 o 
   4   2   5     175.830     178.003       6.790 o 
   4   2   6     722.418     720.696      20.496 o 
   4   2   7     203.157     192.046       9.599 o 
   4   2   8       0.715       1.639       3.100 o 
   4   2   9       0.316       4.676       5.557 o 
   4   3   0      26.123      25.201       1.551 o 
   4   3   1       3.914       3.945       0.538 o 
   4   3   2      96.840      94.597       3.090 o 
   4   3   3      76.104      74.689       3.748 o 
   4   3   4      51.121      55.435       2.907 o 
   4   3   5     153.896     151.651       5.859 o 
   4   3   6       0.223       0.085       1.886 o 
   4   3   7     119.810     115.412       9.639 o 
   4   3   8      77.047      52.197       7.687 o 
   4   4   0     308.776     315.571       8.791 o 
   4   4   1       2.414       1.614       0.838 o 
   4   4   2     522.721     541.166      22.650 o 
   4   4   3     136.152     134.185       6.790 o 
   4   4   4      74.746      80.454       4.086 o 
   4   4   5     220.965     214.063       8.060 o 
   4   4   6      50.017      46.699       4.525 o 
   4   4   7     324.584     328.548      14.912 o 
   4   5   1     493.022     499.284      15.387 o 
   4   5   2     132.388     137.718       5.090 o 
   4   5   3       2.257       2.413       1.887 o 
   4   5   4       4.238       3.373       2.374 o 
   4   5   5       7.264       5.511       3.156 o 
   4   5   6       6.065       5.072       4.487 o 
   4   5   7       1.616       3.390       8.517 o 
   4   6   0     404.458     430.773      19.473 o 
   4   6   1     657.818     689.086      20.179 o 
   4   6   2      88.559      94.882       4.690 o 
   4   6   3     102.131      89.484       7.985 o 
   4   6   4      25.767      28.935       3.741 o 
   4   6   5     399.955     411.880      29.144 o 
   4   6   6      15.061      10.550       8.841 o 
   4   7   1     118.614     122.598       6.249 o 
   4   7   2     155.494     148.086       8.950 o 
   4   7   3       1.300       0.840       3.867 o 
   4   7   4       9.415       6.721       4.625 o 
   4   8   0      80.955      82.414       9.356 o 
   4   8   1     293.158     322.312      13.814 o 
   4   8   2       6.494       7.107       4.669 o 
   4   8   3      56.660      70.998       7.740 o 
   4   9   0      11.636      22.529       4.566 o 
   4   9   1      47.059      53.961       6.505 o 
   4   9   2      59.484      69.000       7.956 o 
   4  10   0      20.675      23.604       6.485 o 
   5 -13   1       0.365       4.910      11.207 o 
   5 -13   2      32.458      45.826      11.668 o 
   5 -13   3       0.285       2.338       8.936 o 
   5 -13   4     131.280     138.295      18.186 o 
   5 -13   5      35.369      38.315      14.024 o 
   5 -13   7      14.110      17.477       8.436 o 
   5 -13   8      26.377      25.952      18.108 o 
   5 -12   1       4.267       3.799       7.523 o 
   5 -12   2     276.066     285.387      25.735 o 
   5 -12   3      42.991      50.736       9.321 o 
   5 -12   4     267.146     306.050      21.143 o 
   5 -12   6      91.202     106.615       8.712 o 
   5 -12   7     318.097     351.437      16.917 o 
   5 -12   8      87.615     101.909      10.744 o 
   5 -12   9      54.795      74.116      16.327 o 
   5 -12  10     155.547     152.207      14.693 o 
   5 -11   1      79.794      86.170       6.354 o 
   5 -11   2      61.556      72.392      15.706 o 
   5 -11   3       3.967       0.146       7.150 o 
   5 -11   5     102.024     114.915      11.653 o 
   5 -11   6       5.315       3.069       2.942 o 
   5 -11   7       6.209      12.129       6.327 o 
   5 -11   8      27.239      38.285       8.206 o 
   5 -11   9       8.816       0.643       5.373 o 
   5 -11  10       5.338       2.689       4.870 o 
   5 -11  11       1.493       3.039       5.548 o 
   5 -10   1       4.945       1.977       3.221 o 
   5 -10   2     570.166     603.998      19.615 o 
   5 -10   3     621.834     642.956      21.319 o 
   5 -10   4      61.861      74.584       7.288 o 
   5 -10   5      38.449      38.791       2.955 o 
   5 -10   6     259.598     267.427       9.782 o 
   5 -10   7    1351.846    1414.955      51.162 o 
   5 -10   8       6.602       6.459       2.939 o 
   5 -10   9      38.234      50.356       5.118 o 
   5 -10  10     175.197     174.184      12.469 o 
   5 -10  11     120.365     119.299      17.872 o 
   5  -9   1       0.816       2.856       1.820 o 
   5  -9   2      92.540      86.915       4.119 o 
   5  -9   3       8.914      12.371       1.634 o 
   5  -9   4     204.909     205.397      10.091 o 
   5  -9   5      42.744      45.749       4.054 o 
   5  -9   6      15.233      15.588       1.872 o 
   5  -9   7     109.515     111.145       6.239 o 
   5  -9   8       0.810       1.492       1.835 o 
   5  -9   9       2.582       2.689       2.634 o 
   5  -9  10       1.271       3.215       3.251 o 
   5  -9  11       2.799       4.735       3.415 o 
   5  -9  12       1.593       1.403       4.055 o 
   5  -8   1      10.267       8.984       1.409 o 
   5  -8   2       5.626       4.672       1.202 o 
   5  -8   3     826.732     827.995      54.771 o 
   5  -8   4     129.641     124.671       4.749 o 
   5  -8   5     336.727     336.176      10.838 o 
   5  -8   6       1.601       2.716       1.322 o 
   5  -8   7     924.259     964.232      29.832 o 
   5  -8   8     180.031     196.783      10.372 o 
   5  -8   9     170.587     170.297      10.239 o 
   5  -8  10      47.505      52.116       7.372 o 
   5  -8  11      44.820      48.473       4.402 o 
   5  -8  12     243.767     248.300      13.431 o 
   5  -7   1       3.442       3.281       2.314 o 
   5  -7   2       0.381       1.212       2.167 o 
   5  -7   3      17.808      19.089       1.711 o 
   5  -7   4       8.350       8.069       1.178 o 
   5  -7   5      50.424      47.131       2.546 o 
   5  -7   6      19.783      21.685       7.365 o 
   5  -7   7      60.588      59.202       3.125 o 
   5  -7   8      30.648      28.758       3.912 o 
   5  -7   9       4.157       1.812       1.998 o 
   5  -7  11      20.365      19.318       3.388 o 
   5  -7  12       2.592       8.572       3.931 o 
   5  -6   1     597.533     605.577      15.903 o 
   5  -6   2     697.519     666.664      27.028 o 
   5  -6   3    2000.149    1923.234      77.864 o 
   5  -6   4      99.803     102.789       3.773 o 
   5  -6   5     687.437     686.584      20.531 o 
   5  -6   6     462.786     472.870      14.519 o 
   5  -6   7     651.087     658.510      22.328 o 
   5  -6   8     219.081     224.481       8.882 o 
   5  -6   9     298.760     316.505      12.653 o 
   5  -6  10      43.609      42.221       3.411 o 
   5  -6  12     158.717     152.940      18.247 o 
   5  -5   1     108.184      99.047       3.208 o 
   5  -5   2     120.268     114.844       3.615 o 
   5  -5   3     355.807     370.234      13.172 o 
   5  -5   4      81.293      89.046       3.927 o 
   5  -5   5      94.204      90.834       3.046 o 
   5  -5   6      63.888      64.940       2.479 o 
   5  -5   7      28.710      31.313       2.045 o 
   5  -5   8      38.160      39.393       4.015 o 
   5  -5   9      84.890      89.054       5.922 o 
   5  -5  10       4.761       7.237       2.711 o 
   5  -5  11       3.346       3.458       3.535 o 
   5  -4   1    1550.617    1543.956      59.468 o 
   5  -4   2    3636.317    3483.024     105.456 o 
   5  -4   3    1391.265    1395.689      45.028 o 
   5  -4   4     162.946     163.619       4.700 o 
   5  -4   5     210.665     197.776       5.883 o 
   5  -4   6    1668.323    1684.917      50.005 o 
   5  -4   7       3.012       3.564       0.982 o 
   5  -4   8       5.938       6.755       2.118 o 
   5  -4   9     196.727     204.741       7.787 o 
   5  -4  10     275.391     273.406       9.772 o 
   5  -4  11     202.644     196.435      12.437 o 
   5  -3   1     104.217     101.778       3.505 o 
   5  -3   2      10.914       8.173       1.022 o 
   5  -3   3       2.314       1.858       0.564 o 
   5  -3   4      39.606      38.351       1.404 o 
   5  -3   5       3.060       3.234       0.779 o 
   5  -3   6     279.085     269.734       8.531 o 
   5  -3   7       9.823       9.854       1.223 o 
   5  -3   8      82.752      85.917       4.263 o 
   5  -3   9       0.103       4.320       1.754 o 
   5  -3  10       0.778       0.486       3.664 o 
   5  -3  11       4.368       3.869       3.836 o 
   5  -2   1     628.169     615.928      16.100 o 
   5  -2   2    4243.935    4004.922     120.483 o 
   5  -2   3      14.251      13.829       0.989 o 
   5  -2   4     121.765     123.175       4.097 o 
   5  -2   5      85.476      80.291       2.689 o 
   5  -2   6     439.802     433.297      12.512 o 
   5  -2   7     220.646     221.862       6.923 o 
   5  -2   8     164.637     162.962       6.539 o 
   5  -2   9      34.324      35.803       3.677 o 
   5  -2  10      92.625      84.438       7.853 o 
   5  -2  11     199.526     186.708       9.740 o 
   5  -1   1      11.079       8.334       1.069 o 
   5  -1   2     233.175     215.827       6.025 o 
   5  -1   3      53.275      51.890       1.844 o 
   5  -1   4       0.812       1.110       0.589 o 
   5  -1   5      16.513      16.576       1.010 o 
   5  -1   6      58.033      56.338       3.089 o 
   5  -1   7      17.573      16.168       1.538 o 
   5  -1   9       8.610       1.505       4.170 o 
   5  -1  10       1.402       1.134       3.401 o 
   5   0   0    1107.827    1079.568      29.050 o 
   5   0   1     578.356     561.722      16.727 o 
   5   0   2    1132.742    1084.566      30.986 o 
   5   0   3      42.886      37.782       1.421 o 
   5   0   4     566.100     548.444      17.823 o 
   5   0   5     294.439     289.511       8.723 o 
   5   0   6      20.072      18.032       2.054 o 
   5   0   7     275.590     262.454       8.805 o 
   5   0   8     249.624     242.992      11.995 o 
   5   0   9     164.008     163.896       8.768 o 
   5   1   0      39.191      38.493       1.557 o 
   5   1   1     154.827     154.760       4.399 o 
   5   1   2     372.410     351.356       9.711 o 
   5   1   3      29.855      28.692       1.475 o 
   5   1   4       4.979       4.516       0.802 o 
   5   1   5      84.370      86.416       3.323 o 
   5   1   6     159.416     150.324       5.287 o 
   5   1   7      13.835       9.552       3.535 o 
   5   1   8       4.054       2.878       4.139 o 
   5   1   9      12.447      16.114       4.623 o 
   5   2   0    1244.146    1199.942      32.620 o 
   5   2   1    1635.028    1605.394      42.340 o 
   5   2   2     487.214     478.168      12.668 o 
   5   2   3      18.542      14.890       2.198 o 
   5   2   4     126.756     130.148       4.802 o 
   5   2   5     930.809     933.838      26.180 o 
   5   2   6      21.734      23.890       2.406 o 
   5   2   7     150.217     144.461       8.073 o 
   5   2   8       1.689       0.789       4.796 o 
   5   3   0      57.428      54.845       2.068 o 
   5   3   1     223.590     225.542       6.585 o 
   5   3   2     676.365     691.295      18.864 o 
   5   3   4      83.264      81.114       4.457 o 
   5   3   5      56.305      59.710       4.268 o 
   5   3   6      24.355      16.905       3.254 o 
   5   3   7       4.893       0.600       4.619 o 
   5   4   0      13.977      14.420       1.413 o 
   5   4   1     774.707     792.836      22.476 o 
   5   4   2     195.820     195.616       7.907 o 
   5   4   3     361.562     376.382      12.782 o 
   5   4   4       6.511       8.348       2.377 o 
   5   4   5     546.508     538.658      21.346 o 
   5   4   6     240.096     237.033      18.901 o 
   5   5   0     133.006     130.928       4.791 o 
   5   5   1     175.877     177.941       6.065 o 
   5   5   2      79.980      75.970       4.170 o 
   5   5   3       0.052       4.258       2.377 o 
   5   5   4      28.395      25.715       3.489 o 
   5   5   5      14.569      12.020       4.599 o 
   5   5   6      29.339      21.721       6.582 o 
   5   6   0      51.971      53.796       3.314 o 
   5   6   1      62.793      70.387       4.014 o 
   5   6   2     197.465     203.260       7.885 o 
   5   6   3     255.750     277.906      11.827 o 
   5   6   4      57.325      67.180       7.018 o 
   5   6   5      44.436      47.798       7.259 o 
   5   7   0       0.285       1.328       4.420 o 
   5   7   1      99.773     103.177       7.317 o 
   5   7   2      68.312      64.261       5.848 o 
   5   7   3       0.093       3.903       4.535 o 
   5   8   0     668.266     713.396      57.493 o 
   5   8   1       7.728      13.962       4.650 o 
   5   8   2      37.123      35.628       6.245 o 
   5   9   0      71.122      95.886       8.518 o 
   5   9   1     132.425     129.757      11.608 o 
   5  10   0     310.108     326.625      22.142 o 
   6 -13   2      32.745      26.537      12.178 o 
   6 -13   3       2.227       7.716      10.671 o 
   6 -13   4      77.074      69.206       8.550 o 
   6 -13   5      14.104      20.487       7.075 o 
   6 -13   7      29.327      28.846       6.867 o 
   6 -12   1      87.558     106.206      15.738 o 
   6 -12   2      22.832      19.581       8.562 o 
   6 -12   3     227.691     287.696      21.746 o 
   6 -12   4     146.693     148.437      12.660 o 
   6 -12   5      72.880      73.911       9.537 o 
   6 -12   6       1.843       9.761       8.764 o 
   6 -12   7     282.864     313.707      16.520 o 
   6 -12   8     215.520     233.220      40.590 o 
   6 -12   9      21.388      29.635      17.448 o 
   6 -11   1      94.521      96.715      10.020 o 
   6 -11   2      85.118      81.955       8.830 o 
   6 -11   3     233.740     270.687      18.309 o 
   6 -11   4      19.365      19.523       3.863 o 
   6 -11   5      11.373      11.427       3.737 o 
   6 -11   6      15.788      19.552       4.032 o 
   6 -11   7      56.238      54.681      12.883 o 
   6 -11   8       8.196      12.859       4.245 o 
   6 -11   9       2.073       3.829       6.903 o 
   6 -11  10       9.101       6.956       5.926 o 
   6 -10   1     193.691     182.719      10.705 o 
   6 -10   2     124.171     157.192      11.408 o 
   6 -10   3     174.697     188.995       7.794 o 
   6 -10   4     284.138     296.370      10.813 o 
   6 -10   5     123.839     124.968       5.965 o 
   6 -10   6      98.529     108.368       8.848 o 
   6 -10   7      79.132      86.712       6.610 o 
   6 -10   8      49.320      55.762       5.935 o 
   6 -10   9      89.436      91.827       9.499 o 
   6 -10  10     108.814     127.190      11.689 o 
   6  -9   1      12.775      11.817       2.931 o 
   6  -9   2       3.530       2.710       1.666 o 
   6  -9   3     243.493     265.888      13.776 o 
   6  -9   4     166.216     169.222       9.925 o 
   6  -9   5       0.233       0.019       1.688 o 
   6  -9   6      64.132      64.577       4.079 o 
   6  -9   7      15.564      21.603       2.742 o 
   6  -9   8       3.487       1.502       2.214 o 
   6  -9   9      24.091      24.286       5.054 o 
   6  -9  10       0.002       0.292       3.543 o 
   6  -9  11      13.471      10.609       6.656 o 
   6  -8   1     599.802     591.291      18.169 o 
   6  -8   2     500.991     523.980      21.953 o 
   6  -8   3      29.138      22.000       1.880 o 
   6  -8   4       4.098       4.821       1.378 o 
   6  -8   5     381.238     397.816      12.908 o 
   6  -8   6     863.866     933.142      32.624 o 
   6  -8   7       3.166       3.087       2.228 o 
   6  -8   8      16.144      14.847       4.006 o 
   6  -8   9      43.773      44.247       4.029 o 
   6  -8  10     315.552     326.048      17.708 o 
   6  -8  11     320.057     338.315      16.663 o 
   6  -7   1     311.273     306.849      17.330 o 
   6  -7   2       3.532       4.442       1.304 o 
   6  -7   3     246.907     258.496      10.540 o 
   6  -7   4      75.921      74.534       3.339 o 
   6  -7   5     101.368     100.895       4.167 o 
   6  -7   6     104.529     110.612       4.569 o 
   6  -7   7      26.956      30.002       2.610 o 
   6  -7   8      79.615      74.262       4.799 o 
   6  -7   9      14.670      11.530       2.378 o 
   6  -7  10       0.944       1.093       2.745 o 
   6  -7  11       5.873       0.451       3.814 o 
   6  -6   1      56.589      56.816       2.037 o 
   6  -6   2     553.407     560.511      19.409 o 
   6  -6   3     127.855     127.828       4.877 o 
   6  -6   4     154.557     153.885       4.847 o 
   6  -6   5      35.135      34.836       2.256 o 
   6  -6   6     669.088     700.232      21.502 o 
   6  -6   7     117.232     116.230       5.796 o 
   6  -6   8     137.716     136.074      10.554 o 
   6  -6   9      30.497      32.774       3.099 o 
   6  -6  10       6.598       5.135       4.288 o 
   6  -6  11     532.859     576.639      28.206 o 
   6  -5   1      15.935      16.771       2.198 o 
   6  -5   2       6.468       7.158       0.708 o 
   6  -5   3      33.167      35.523       1.583 o 
   6  -5   4       0.196       0.076       1.183 o 
   6  -5   5      63.285      66.254       2.591 o 
   6  -5   6       0.633       1.150       1.044 o 
   6  -5   7      31.149      27.843       2.107 o 
   6  -5   8      19.231      20.033       1.854 o 
   6  -5   9       2.866       2.590       2.170 o 
   6  -5  10       5.688       2.199       2.977 o 
   6  -5  11     113.179     125.524      11.664 o 
   6  -4   1     994.872     989.513      34.618 o 
   6  -4   2     392.710     387.945      10.590 o 
   6  -4   3     302.968     302.558       9.196 o 
   6  -4   4     420.795     418.436      11.908 o 
   6  -4   5     979.803     990.670      29.418 o 
   6  -4   6     107.292     105.985       4.070 o 
   6  -4   7     272.247     276.038       8.706 o 
   6  -4   8     500.050     517.197      16.578 o 
   6  -4   9      71.840      71.561       6.447 o 
   6  -4  10      25.954      22.352       7.188 o 
   6  -4  11     134.525     127.766      10.084 o 
   6  -3   1       0.095       1.213       0.543 o 
   6  -3   2      61.261      62.707       2.171 o 
   6  -3   3     324.410     316.438       8.672 o 
   6  -3   4      16.376      16.455       2.778 o 
   6  -3   5     229.958     229.319       8.614 o 
   6  -3   6      55.653      53.906       2.540 o 
   6  -3   7       4.329       5.802       1.303 o 
   6  -3   8      16.354      15.675       2.159 o 
   6  -3   9       0.008       1.364       2.272 o 
   6  -3  10       0.273       0.410       3.324 o 
   6  -2   1     940.006     923.287      24.346 o 
   6  -2   2     114.235     102.854       3.231 o 
   6  -2   3     403.351     394.783      11.885 o 
   6  -2   4     188.915     179.464       5.858 o 
   6  -2   5    1814.648    1818.618      56.613 o 
   6  -2   6      17.760      16.339       1.294 o 
   6  -2   7      13.121      13.802       2.529 o 
   6  -2   8     185.968     176.461       7.766 o 
   6  -2   9     181.080     176.917      11.153 o 
   6  -2  10     217.593     214.137      14.872 o 
   6  -1   1      82.396      81.364       2.886 o 
   6  -1   2       8.385       6.566       0.776 o 
   6  -1   4      70.492      70.442       2.414 o 
   6  -1   5       1.757       2.473       0.840 o 
   6  -1   6      32.794      29.214       2.458 o 
   6  -1   7       9.083       9.468       1.715 o 
   6  -1   8      11.728       8.206       4.985 o 
   6  -1   9       6.002       6.037       3.189 o 
   6   0   0     211.773     198.202       5.771 o 
   6   0   1    1843.510    1737.125      52.176 o 
   6   0   2      57.435      53.647       3.020 o 
   6   0   3     940.956     920.979      26.659 o 
   6   0   4       3.880       4.987       1.110 o 
   6   0   5    1189.546    1112.388      60.032 o 
   6   0   6     202.212     192.683       6.812 o 
   6   0   7     110.350     109.012       6.742 o 
   6   0   8      10.088      11.029       8.374 o 
   6   0   9      20.476      19.298       5.078 o 
   6   1   0     613.360     600.977      16.910 o 
   6   1   1      90.817      86.197       2.646 o 
   6   1   2      16.965      14.458       1.021 o 
   6   1   3      72.813      72.745       3.418 o 
   6   1   4      40.367      41.879       3.262 o 
   6   1   5       0.006       0.533       1.661 o 
   6   1   6       0.566       0.700       2.415 o 
   6   1   7      25.125      25.167       3.702 o 
   6   1   8      11.301      11.748       5.472 o 
   6   2   0     975.931     965.209      26.968 o 
   6   2   1     273.991     266.259       7.501 o 
   6   2   2     291.582     288.624       9.280 o 
   6   2   3     587.499     583.118      18.711 o 
   6   2   4      99.336      94.572       3.873 o 
   6   2   5       7.705       8.312       2.277 o 
   6   2   6      69.068      65.781       4.670 o 
   6   2   7     271.640     259.844      14.225 o 
   6   3   0     128.125     127.298       4.088 o 
   6   3   1     127.396     132.091       4.174 o 
   6   3   2      37.649      36.775       2.357 o 
   6   3   3       0.057       0.505       1.283 o 
   6   3   4       8.233       7.978       2.125 o 
   6   3   5       0.858       3.059       2.927 o 
   6   3   6      14.925      14.480       5.153 o 
   6   3   7      15.243      18.295      10.172 o 
   6   4   0    1530.335    1595.726      44.909 o 
   6   4   1      12.082      13.685       1.719 o 
   6   4   2      22.704      23.432       2.261 o 
   6   4   3     427.028     445.075      14.255 o 
   6   4   4     198.179     199.300      11.007 o 
   6   4   5       6.123       8.685       5.320 o 
   6   5   0     130.061     124.960       4.669 o 
   6   5   1      41.490      40.804       2.823 o 
   6   5   2      17.900      18.209       2.541 o 
   6   5   4      60.198      59.995       5.214 o 
   6   5   5      37.405      41.335       7.137 o 
   6   6   0     554.850     579.174      18.990 o 
   6   6   1      11.068       8.441       2.461 o 
   6   6   2     219.115     212.024      12.705 o 
   6   6   3       2.544       5.347       3.974 o 
   6   6   4     136.942     121.407      10.107 o 
   6   7   1       2.782       2.910       3.541 o 
   6   7   2      24.909      28.873       5.655 o 
   6   7   3       5.139       8.553       8.454 o 
   6   8   0      19.550      21.152       4.921 o 
   6   8   1      71.448      71.814       7.433 o 
   6   8   2     150.830     154.475      15.330 o 
   7 -13   2      23.825      40.097      13.744 o 
   7 -13   3      16.889      22.416       7.221 o 
   7 -13   4      15.235      10.492       7.544 o 
   7 -13   5       5.785       6.400       7.341 o 
   7 -12   1     149.280     140.750      18.348 o 
   7 -12   2     129.853     155.655      17.963 o 
   7 -12   3      95.988      95.597      21.009 o 
   7 -12   4       7.724      14.700       5.353 o 
   7 -12   5     114.886     129.791      13.343 o 
   7 -12   6      96.443     123.741      11.330 o 
   7 -12   7     132.864     148.349      11.963 o 
   7 -12   8      10.790      17.009       6.305 o 
   7 -11   1       3.500       3.295       4.719 o 
   7 -11   2      17.096      27.384       8.897 o 
   7 -11   3       0.002       0.321       5.001 o 
   7 -11   4      11.238      16.834       8.105 o 
   7 -11   5      90.011      99.367      20.972 o 
   7 -11   6       4.310       3.799       7.027 o 
   7 -11   7      59.332      61.198       6.497 o 
   7 -11   8       8.658       5.173      10.374 o 
   7 -11   9      12.749      13.385       6.632 o 
   7 -10   1      17.571      14.500       2.804 o 
   7 -10   2      40.544      62.689       5.408 o 
   7 -10   3     348.534     345.994      13.627 o 
   7 -10   4     150.997     142.270       9.746 o 
   7 -10   5       0.632       2.632       2.420 o 
   7 -10   6      23.205      23.480       3.365 o 
   7 -10   7     249.404     270.570      13.207 o 
   7 -10   8     355.477     381.160      17.624 o 
   7 -10   9       9.499       7.599       5.180 o 
   7  -9   1       1.789       0.487       1.749 o 
   7  -9   2       5.032       6.693       2.429 o 
   7  -9   3      16.208      15.918       3.191 o 
   7  -9   4      13.853      15.388       4.316 o 
   7  -9   5      20.608      20.805       2.464 o 
   7  -9   6     227.414     221.646      11.969 o 
   7  -9   7       4.101       7.271       2.667 o 
   7  -9   8      29.320      30.833       7.579 o 
   7  -8   1     211.199     214.563       8.666 o 
   7  -8   2      68.679      80.676       4.453 o 
   7  -8   3     430.101     423.573      13.733 o 
   7  -8   4     237.814     236.413      11.702 o 
   7  -8   5     191.977     208.363       7.757 o 
   7  -8   6       7.839       6.763       1.961 o 
   7  -8   7     146.457     155.644      10.767 o 
   7  -8   8     392.773     406.966      32.915 o 
   7  -8   9     109.852     100.127       7.798 o 
   7  -8  10      37.290      40.563       4.697 o 
   7  -7   1       4.230       4.325       1.492 o 
   7  -7   2     142.075     137.858       5.120 o 
   7  -7   3      17.217      16.126       1.648 o 
   7  -7   4       3.603       3.457       2.235 o 
   7  -7   5      18.688      17.565       6.495 o 
   7  -7   6      59.138      62.488       3.963 o 
   7  -7   7       3.338       2.747       2.563 o 
   7  -7   8       1.965       4.851       2.720 o 
   7  -7   9       8.914      13.013       3.043 o 
   7  -7  10       4.054       2.534       3.664 o 
   7  -6   1     516.880     498.636      17.626 o 
   7  -6   2     498.567     490.736      14.026 o 
   7  -6   3       2.774       3.058       0.874 o 
   7  -6   4     314.116     316.408       9.424 o 
   7  -6   5     454.639     466.499      13.735 o 
   7  -6   6     355.262     367.573      12.165 o 
   7  -6   7      30.308      29.810       3.504 o 
   7  -6   8     341.238     370.194      14.034 o 
   7  -6   9     122.402     132.180      10.652 o 
   7  -6  10     280.668     291.095      20.682 o 
   7  -5   1       3.123       3.279       0.752 o 
   7  -5   2       4.506       3.230       0.788 o 
   7  -5   3       9.767      10.599       1.038 o 
   7  -5   4     178.773     179.063       5.619 o 
   7  -5   5      15.797      15.319       1.392 o 
   7  -5   6       5.292       6.295       1.474 o 
   7  -5   7      29.282      28.254       2.526 o 
   7  -5   8     136.158     139.911       6.913 o 
   7  -5   9       5.266       4.427       2.795 o 
   7  -5  10      13.083      13.167       4.051 o 
   7  -4   1      45.259      43.293       1.731 o 
   7  -4   2    1189.937    1172.821      31.475 o 
   7  -4   3     433.593     442.025      12.614 o 
   7  -4   4     119.459     118.137       3.944 o 
   7  -4   5     469.133     488.572      15.196 o 
   7  -4   6     134.753     132.875       5.204 o 
   7  -4   7     155.183     157.369       5.858 o 
   7  -4   8       0.253       2.036       4.308 o 
   7  -4   9       0.906       2.567       2.772 o 
   7  -4  10     310.391     313.476      20.684 o 
   7  -3   1       1.412       1.830       0.592 o 
   7  -3   2      29.868      31.420       1.622 o 
   7  -3   3       2.780       2.642       0.638 o 
   7  -3   4      58.018      58.063       2.745 o 
   7  -3   5      24.850      23.353       2.338 o 
   7  -3   6       0.185       2.337       1.438 o 
   7  -3   7      35.938      33.902       4.506 o 
   7  -3   8       2.494       1.929       2.195 o 
   7  -3   9       6.735       8.396       3.358 o 
   7  -2   1      17.342      17.979       2.607 o 
   7  -2   2     650.470     617.653      16.641 o 
   7  -2   3     772.910     742.358      34.399 o 
   7  -2   4     438.025     429.738      16.493 o 
   7  -2   5      98.880      97.475       3.429 o 
   7  -2   6      84.006      82.137       3.426 o 
   7  -2   7     206.313     202.978      10.079 o 
   7  -2   8     166.145     156.588       9.909 o 
   7  -2   9      94.711      87.251       6.994 o 
   7  -1   1      79.189      77.558       3.392 o 
   7  -1   2     142.683     132.088       4.733 o 
   7  -1   3      12.082       9.427       2.257 o 
   7  -1   4      40.098      41.952       1.971 o 
   7  -1   5       7.989       6.199       1.192 o 
   7  -1   6      35.222      33.630       2.581 o 
   7  -1   7      64.911      57.781       4.251 o 
   7  -1   8       3.422       2.652       3.005 o 
   7   0   0    1139.861    1084.244      32.044 o 
   7   0   1      58.245      56.554       2.283 o 
   7   0   2      56.208      51.245       2.548 o 
   7   0   3     130.452     131.050       4.367 o 
   7   0   4     389.817     383.347      14.472 o 
   7   0   5      36.141      33.869       2.470 o 
   7   0   6      86.036      76.581       6.427 o 
   7   0   7     136.793     133.536      10.562 o 
   7   0   8      78.727      85.942       7.852 o 
   7   1   0     136.733     136.791       4.194 o 
   7   1   1      57.416      58.996       2.264 o 
   7   1   2       0.023       0.806       0.726 o 
   7   1   3     202.494     201.025       9.259 o 
   7   1   4      29.124      29.876       3.094 o 
   7   1   5       1.565       0.297       2.240 o 
   7   1   7      42.293      43.483       5.058 o 
   7   2   0     519.771     516.375      14.616 o 
   7   2   1     183.067     185.134       6.595 o 
   7   2   2     432.660     432.708      12.264 o 
   7   2   3       3.058       1.462       1.214 o 
   7   2   4     245.513     240.597       9.553 o 
   7   2   5      96.792      90.603       5.175 o 
   7   2   6     469.902     466.867      22.040 o 
   7   2   7       9.494       3.507       6.587 o 
   7   3   0     116.726     119.365       3.870 o 
   7   3   1     188.347     186.227       5.787 o 
   7   3   2      49.225      46.632       2.944 o 
   7   3   3     308.305     312.578       9.905 o 
   7   3   4      38.432      43.856       3.661 o 
   7   3   6      11.816      15.636       6.118 o 
   7   4   0     175.427     172.048       5.850 o 
   7   4   1       2.102       4.106       1.695 o 
   7   4   2     203.715     212.648       7.914 o 
   7   4   3     260.327     271.852      14.339 o 
   7   4   5       7.760      14.422       9.167 o 
   7   5   0     107.123     109.262       5.335 o 
   7   5   1     181.835     183.691       7.227 o 
   7   5   2      11.712      10.608       3.883 o 
   7   5   3      27.385      26.708       5.018 o 
   7   5   4       2.159       1.935       5.616 o 
   7   6   0      19.429      17.415       4.639 o 
   7   6   1       5.333       8.437       3.555 o 
   7   6   2     104.396      84.645       9.368 o 
   7   6   3     239.214     229.950      19.151 o 
   7   7   0      12.911      16.503       4.336 o 
   7   7   1     115.566     132.355      23.532 o 
   7   7   2      24.200      37.263       7.346 o 
   7   8   0      51.359      54.285       6.734 o 
   7   8   1     232.067     217.454      14.794 o 
   8 -12   1      40.806      41.442      11.163 o 
   8 -12   2       0.038       4.764       7.564 o 
   8 -12   3     104.653     100.653      10.869 o 
   8 -12   4      84.020      95.100      10.741 o 
   8 -12   5     116.673     138.588      12.204 o 
   8 -12   6       2.854       8.855      15.004 o 
   8 -11   1       6.978       9.878       4.806 o 
   8 -11   2       6.072       1.870       9.093 o 
   8 -11   3       0.306       5.524       5.498 o 
   8 -11   4      28.900      39.104       5.758 o 
   8 -11   5      32.495      44.920       5.835 o 
   8 -11   6      10.239      13.590       5.002 o 
   8 -11   7      44.276      45.650       7.721 o 
   8 -10   1     294.824     313.765      30.577 o 
   8 -10   2      79.736      65.280       7.906 o 
   8 -10   3       0.352       3.326       3.251 o 
   8 -10   4      23.926      24.256       3.200 o 
   8 -10   5     384.175     431.544      16.158 o 
   8 -10   6     355.076     376.542      23.899 o 
   8 -10   7       5.841       1.841       4.166 o 
   8 -10   8     190.279     223.868      16.650 o 
   8  -9   1      29.680      24.140       3.283 o 
   8  -9   2       8.054       7.294       2.163 o 
   8  -9   3     120.203     131.243       6.163 o 
   8  -9   4      73.305      80.530       5.084 o 
   8  -9   5      13.663      14.239       2.689 o 
   8  -9   8      59.946      64.442       8.372 o 
   8  -9   9       0.434       1.403       5.216 o 
   8  -8   1      89.680      95.034       4.545 o 
   8  -8   2     282.951     294.969      10.234 o 
   8  -8   3      53.950      55.549       3.698 o 
   8  -8   4      50.976      58.270       3.854 o 
   8  -8   5      21.223      20.575       3.104 o 
   8  -8   6     467.821     489.703      19.222 o 
   8  -8   7     136.495     148.641       9.557 o 
   8  -8   8       4.110       5.261       3.722 o 
   8  -8   9      22.944      20.264       4.333 o 
   8  -7   2     104.823      96.641       4.258 o 
   8  -7   4      18.906      22.053       3.231 o 
   8  -7   5      16.758      20.441       3.329 o 
   8  -7   6       5.743       9.003       2.351 o 
   8  -7   7      22.826      16.425       5.957 o 
   8  -7   9      70.727      74.121       6.369 o 
   8  -6   1       0.863       0.572       0.849 o 
   8  -6   2     294.011     298.493       8.966 o 
   8  -6   3     490.658     499.768      14.610 o 
   8  -6   4     196.273     198.226       6.468 o 
   8  -6   5       2.880       4.635       2.190 o 
   8  -6   6      32.517      28.034       2.605 o 
   8  -6   7     279.487     284.365      15.777 o 
   8  -6   8     208.234     218.689      12.691 o 
   8  -6   9      35.888      39.332       4.650 o 
   8  -5   1     203.814     199.864       6.136 o 
   8  -5   2      26.582      24.922       1.954 o 
   8  -5   3       9.036      11.351       2.044 o 
   8  -5   4      14.935      15.366       1.439 o 
   8  -5   5     135.157     134.094       5.480 o 
   8  -5   6      20.597      21.020       2.307 o 
   8  -5   7      12.162       9.550       2.576 o 
   8  -5   8       6.959       6.515       4.753 o 
   8  -5   9     132.903     132.548       9.270 o 
   8  -4   1     183.384     182.989       5.376 o 
   8  -4   2       0.214       0.171       0.880 o 
   8  -4   3      55.105      55.203       2.578 o 
   8  -4   4     206.064     200.895       6.385 o 
   8  -4   5     336.157     337.986      11.295 o 
   8  -4   6     164.687     172.595       6.354 o 
   8  -4   7      46.713      48.111       3.951 o 
   8  -4   8     184.197     181.916      10.411 o 
   8  -4   9     305.363     239.474      33.445 o 
   8  -3   1      24.866      24.046       1.347 o 
   8  -3   2      23.281      23.497       2.540 o 
   8  -3   3       1.808       1.744       0.867 o 
   8  -3   4     101.782     102.026       4.160 o 
   8  -3   5      29.733      29.451       2.751 o 
   8  -3   6      39.866      41.168       3.494 o 
   8  -3   7     155.630     151.866       9.651 o 
   8  -3   8       2.084       5.257       3.230 o 
   8  -2   1    1173.816    1156.484      32.997 o 
   8  -2   2      75.315      71.346       2.595 o 
   8  -2   3       7.989       7.172       2.296 o 
   8  -2   4      18.331      16.358       1.980 o 
   8  -2   5     493.968     501.202      16.417 o 
   8  -2   6     332.100     328.769      17.367 o 
   8  -2   7       0.205       0.842       2.435 o 
   8  -1   1      10.566       9.423       1.458 o 
   8  -1   2      48.296      46.591       2.528 o 
   8  -1   3      60.222      60.604       2.432 o 
   8  -1   4      26.669      25.127       1.976 o 
   8  -1   5       8.569       4.446       2.101 o 
   8  -1   6       6.091       6.015       2.122 o 
   8  -1   7      34.161      28.026       4.836 o 
   8   0   0     108.126     109.868       3.817 o 
   8   0   1     219.084     215.020       6.460 o 
   8   0   2     398.220     382.053      13.196 o 
   8   0   3     581.933     569.706      19.255 o 
   8   0   4      18.254      15.065       2.542 o 
   8   0   5      62.881      62.847       4.018 o 
   8   0   6     216.191     221.538      10.004 o 
   8   0   7     246.858     236.950      11.912 o 
   8   1   0     122.202     117.605       4.403 o 
   8   1   1      69.450      67.025       2.682 o 
   8   1   2      14.582      11.558       1.527 o 
   8   1   3       1.860       2.251       1.542 o 
   8   1   4      46.516      41.070       4.062 o 
   8   1   5       5.229       2.786       2.782 o 
   8   1   6       0.066       3.314       3.772 o 
   8   2   0     117.561     118.933       4.512 o 
   8   2   1       5.063       4.889       1.561 o 
   8   2   2      36.452      34.559       2.244 o 
   8   2   3     909.724     927.385      27.305 o 
   8   2   4      73.983      67.471       4.298 o 
   8   2   5       1.674       3.670       3.773 o 
   8   2   6      18.230      20.633       6.762 o 
   8   3   0      67.399      67.190       2.866 o 
   8   3   1     182.254     190.098       6.215 o 
   8   3   3      45.294      43.514       3.836 o 
   8   3   4       0.704       3.723       3.962 o 
   8   4   0     324.237     329.638      10.548 o 
   8   4   1     178.687     185.974      14.767 o 
   8   4   2     130.772     131.244       6.667 o 
   8   4   3     218.278     218.639      15.341 o 
   8   4   4     220.845     218.829      14.327 o 
   8   5   0      96.200      98.042       5.574 o 
   8   5   1      20.420      21.041       4.107 o 
   8   5   2      46.748      48.530       4.899 o 
   8   5   3      15.600      16.401       6.572 o 
   8   6   0      98.958     112.868       8.529 o 
   8   6   1      95.183      74.692      16.968 o 
   8   6   2     167.851     178.563      12.729 o 
   8   7   0      13.204       9.737       5.418 o 
   9 -12   1      37.189      39.045      12.332 o 
   9 -12   2      77.104      94.311      10.635 o 
   9 -12   3      21.625      25.631      20.215 o 
   9 -12   4     250.836     270.541      18.722 o 
   9 -11   1     197.150     218.052      12.406 o 
   9 -11   2       3.011       1.812       4.837 o 
   9 -11   3       3.166       9.381       7.978 o 
   9 -11   4       2.037      11.106       5.325 o 
   9 -11   5      66.770      69.469      15.785 o 
   9 -11   6      29.750      35.831       6.805 o 
   9 -10   1      25.686      19.031       3.477 o 
   9 -10   2     113.338     117.870       6.969 o 
   9 -10   3      67.324      62.376       6.564 o 
   9 -10   4     346.402     372.142      18.861 o 
   9 -10   5       4.866       7.920       7.895 o 
   9 -10   6     128.485     132.304      10.040 o 
   9 -10   7       7.851       2.280       5.296 o 
   9  -9   1     148.463     144.783      12.952 o 
   9  -9   2      18.185      16.249       3.771 o 
   9  -9   3      12.245      15.784       4.747 o 
   9  -9   4      21.559      25.852       3.243 o 
   9  -9   5      18.997      22.203       4.414 o 
   9  -9   6       5.934       5.052       4.192 o 
   9  -9   7      99.277     117.165      10.701 o 
   9  -8   1     503.051     502.667      16.695 o 
   9  -8   2      27.191      21.589       2.468 o 
   9  -8   3       3.701       2.446       2.042 o 
   9  -8   4     490.243     507.589      20.204 o 
   9  -8   5     365.728     371.692      13.730 o 
   9  -8   7       6.987       6.196       4.070 o 
   9  -8   8     290.977     284.452      50.748 o 
   9  -7   1      39.888      41.766       2.681 o 
   9  -7   2      50.351      49.063       2.896 o 
   9  -7   3      52.243      54.928       3.523 o 
   9  -7   4      39.199      45.411       6.488 o 
   9  -7   6      65.569      64.209       5.839 o 
   9  -7   7      46.120      47.053       6.737 o 
   9  -7   8       1.411       3.404       4.909 o 
   9  -6   1     298.225     301.388       9.210 o 
   9  -6   2      19.103      17.102       2.277 o 
   9  -6   3     523.052     539.153      20.361 o 
   9  -6   4     113.150     111.073       4.477 o 
   9  -6   5     782.396     816.012      27.223 o 
   9  -6   6       4.544       6.833       2.409 o 
   9  -6   7     122.812     131.556      10.538 o 
   9  -5   1       0.632       0.684       0.964 o 
   9  -5   2      60.125      54.445       2.598 o 
   9  -5   3      13.226      13.669       1.447 o 
   9  -5   4      68.208      70.519       4.898 o 
   9  -5   5      86.263      87.333       5.611 o 
   9  -5   6     167.641     165.199       7.356 o 
   9  -5   7       8.054       6.655       2.807 o 
   9  -5   8      14.403      16.197       4.179 o 
   9  -4   1     216.350     218.082       6.689 o 
   9  -4   2      65.564      68.759       2.839 o 
   9  -4   3    1147.461    1168.379      33.520 o 
   9  -4   4     103.183     104.144       5.568 o 
   9  -4   5     373.087     364.214      13.274 o 
   9  -4   6     112.657     118.328       6.943 o 
   9  -4   7     280.154     263.498      19.444 o 
   9  -4   8      43.828      50.269       5.276 o 
   9  -3   1     122.691     120.026       3.983 o 
   9  -3   2      41.461      41.367       2.121 o 
   9  -3   3       7.826       5.569       1.658 o 
   9  -3   4     153.642     156.060      13.324 o 
   9  -3   5      60.391      59.041       3.766 o 
   9  -3   6      51.724      48.365       5.130 o 
   9  -3   7      63.196      62.353       6.067 o 
   9  -2   1       8.354       7.628       0.916 o 
   9  -2   2      10.297       9.509       1.287 o 
   9  -2   3     427.929     424.886      13.777 o 
   9  -2   4     286.974     285.767      16.747 o 
   9  -2   5      12.858      10.459       3.227 o 
   9  -2   6       2.069       2.271       2.505 o 
   9  -2   7     173.154     161.745      12.415 o 
   9  -1   1      12.139      13.046       1.898 o 
   9  -1   3      70.083      68.264       3.255 o 
   9  -1   4       3.307       1.075       1.802 o 
   9  -1   5      31.536      31.145       3.146 o 
   9  -1   6      18.050      16.238       3.850 o 
   9   0   0     507.219     498.280      15.825 o 
   9   0   1     146.012     143.808       4.778 o 
   9   0   2     172.069     165.130       5.670 o 
   9   0   3     124.376     123.835       5.525 o 
   9   0   4     552.151     554.328      21.617 o 
   9   0   5      11.762      15.751       3.323 o 
   9   0   6      50.087      42.723       6.106 o 
   9   1   0      33.443      32.310       2.607 o 
   9   1   1     197.681     188.551       8.254 o 
   9   1   2      68.937      60.531       3.324 o 
   9   1   3      25.472      26.298       2.561 o 
   9   1   4     266.326     266.035      10.363 o 
   9   1   5      71.394      63.405       5.992 o 
   9   2   0     237.066     234.827       7.451 o 
   9   2   1      40.942      40.451       3.583 o 
   9   2   2     364.430     363.516      12.033 o 
   9   2   3      43.893      40.796       3.804 o 
   9   2   4     125.178     123.528       7.505 o 
   9   2   5       3.275       5.371       5.002 o 
   9   3   0      47.214      49.487       3.593 o 
   9   3   1      24.117      24.706       2.787 o 
   9   3   2     100.600      89.158       5.677 o 
   9   3   3       3.498       5.664       4.176 o 
   9   3   4     146.020     147.735      12.080 o 
   9   4   0       0.792       3.262       2.179 o 
   9   4   1      34.129      34.042       5.031 o 
   9   4   2     302.725     302.787      15.375 o 
   9   4   3      59.200      63.183       9.768 o 
   9   5   0      33.877      37.795       4.631 o 
   9   5   1       5.390      13.978       5.028 o 
   9   5   2      41.122      39.604       5.888 o 
   9   6   0      61.200      63.488      10.342 o 
   9   6   1     188.317     187.160      12.804 o 
   9   7   0      11.341      15.345       7.195 o 
  10 -11   1       0.585       5.114       5.829 o 
  10 -11   2      80.218      94.223      23.688 o 
  10 -11   3       0.051       2.455       7.158 o 
  10 -11   4      23.867      24.082       6.683 o 
  10 -10   1     261.800     277.167      13.735 o 
  10 -10   2      33.026      29.626       4.319 o 
  10 -10   3     107.124     106.218       7.656 o 
  10 -10   5     375.547     397.204      19.852 o 
  10  -9   1      21.337      19.000       3.722 o 
  10  -9   2       2.709       1.491       2.726 o 
  10  -9   3     113.093     127.803       8.822 o 
  10  -9   4     187.277     209.050      11.734 o 
  10  -9   5      51.659      57.851       5.442 o 
  10  -9   6      23.677      24.952       4.620 o 
  10  -8   1     136.179     140.865       6.559 o 
  10  -8   2      81.940      78.259       5.411 o 
  10  -8   3     516.806     534.021      18.952 o 
  10  -8   4      18.037      21.221       3.527 o 
  10  -8   5     332.950     352.617      15.238 o 
  10  -8   6     113.083     112.372       8.873 o 
  10  -8   7     576.459     559.318      57.882 o 
  10  -7   1       8.367      10.214       2.112 o 
  10  -7   2      29.412      28.464       2.711 o 
  10  -7   3      11.883       9.294       2.980 o 
  10  -7   4      65.919      70.297       7.796 o 
  10  -7   5       9.948       6.257       3.555 o 
  10  -7   6       3.121       1.958       4.009 o 
  10  -7   7      11.507      12.742       4.840 o 
  10  -6   1       0.272       0.154       1.259 o 
  10  -6   2       6.831       6.653       1.555 o 
  10  -6   3     209.681     216.755       8.322 o 
  10  -6   4     597.876     626.333      19.796 o 
  10  -6   5      20.215      18.406       4.031 o 
  10  -6   6     107.365     101.208      10.007 o 
  10  -6   7     150.989     161.545       9.627 o 
  10  -5   1      27.513      23.659       1.827 o 
  10  -5   2     220.291     225.171       7.402 o 
  10  -5   3       0.053       1.648       1.504 o 
  10  -5   4      19.050      22.571       2.627 o 
  10  -5   5      10.563       9.797       4.036 o 
  10  -5   6      65.834      66.025       6.163 o 
  10  -5   7      61.289      62.345       9.188 o 
  10  -4   1      80.758      73.616       3.672 o 
  10  -4   2     291.922     292.553       9.449 o 
  10  -4   3      39.619      41.264       3.012 o 
  10  -4   4     683.636     674.531      50.888 o 
  10  -4   5      17.620      18.145       2.646 o 
  10  -4   6     234.539     237.007       9.108 o 
  10  -3   1       6.796       6.090       1.154 o 
  10  -3   2      25.431      26.825       2.179 o 
  10  -3   3      41.431      40.510       2.929 o 
  10  -3   4      63.984      61.467       4.015 o 
  10  -3   5      27.817      24.404       3.251 o 
  10  -3   6      11.221      12.015       3.701 o 
  10  -2   1      36.160      31.694       2.866 o 
  10  -2   2    1322.550    1326.477      49.701 o 
  10  -2   3      82.250      86.727       4.009 o 
  10  -2   4     278.330     280.977      10.048 o 
  10  -2   5      51.746      46.119       3.993 o 
  10  -2   6     458.542     459.041      40.545 o 
  10  -1   1      78.045      81.035       3.723 o 
  10  -1   2      46.756      48.048       4.282 o 
  10  -1   3      39.781      41.146       2.898 o 
  10  -1   4     220.850     212.134      11.495 o 
  10  -1   5      10.761       8.310       3.546 o 
  10   0   0       5.870       6.189       1.070 o 
  10   0   1       0.818       0.231       1.117 o 
  10   0   2     230.871     227.455       8.431 o 
  10   0   3     299.597     281.596      14.894 o 
  10   0   4      10.218      16.059       3.315 o 
  10   0   5      36.230      38.528       6.057 o 
  10   1   0      13.668      12.357       1.420 o 
  10   1   1     144.388     145.301       5.567 o 
  10   1   2       6.012       4.459       2.601 o 
  10   1   3       0.462       5.392       2.762 o 
  10   1   4      47.080      44.587       4.894 o 
  10   2   0     218.227     212.788       6.994 o 
  10   2   1      60.573      62.852      11.632 o 
  10   2   2       7.255      11.150       2.915 o 
  10   2   3     255.461     263.994      11.082 o 
  10   2   4     198.852     192.344      11.507 o 
  10   3   0       4.973       7.586       2.463 o 
  10   3   1       8.653       9.242       2.770 o 
  10   3   2      77.302      68.566       7.333 o 
  10   3   3      93.043      90.295       8.265 o 
  10   4   0      47.788      52.956       4.231 o 
  10   4   1     243.425     245.239      12.885 o 
  10   4   2      71.942      71.082       6.997 o 
  10   5   0       7.867       5.533       4.393 o 
  10   5   1      33.021      22.957       5.880 o 
  10   6   0      14.105      13.422       7.486 o 
  11 -11   1      24.966      32.148      17.532 o 
  11 -11   2     127.457     125.962      12.096 o 
  11 -10   1      61.289      73.309       6.053 o 
  11 -10   2       0.068       1.084       4.239 o 
  11 -10   3      22.273      21.791       6.921 o 
  11 -10   4     357.274     392.821      20.806 o 
  11  -9   1     127.146     136.252       7.771 o 
  11  -9   2     128.214     129.743      10.238 o 
  11  -9   3      17.090      16.191       4.873 o 
  11  -9   4      32.817      30.856       5.070 o 
  11  -9   5      43.548      47.645       5.697 o 
  11  -8   1      32.433      33.863       3.704 o 
  11  -8   2     101.801     107.085       6.389 o 
  11  -8   3     113.043     120.152       7.143 o 
  11  -8   4     399.666     422.117      16.694 o 
  11  -8   5      31.830      31.617       6.377 o 
  11  -7   1       5.809       6.914       2.653 o 
  11  -7   2       4.390       4.897       2.374 o 
  11  -7   3      35.248      43.215       3.856 o 
  11  -7   4      33.224      28.577       3.831 o 
  11  -7   5      11.109      11.953       9.880 o 
  11  -6   1     398.824     412.275      13.070 o 
  11  -6   2     338.037     334.915      12.171 o 
  11  -6   3     121.905     122.799       6.258 o 
  11  -6   4      57.831      47.053      13.082 o 
  11  -6   5       5.805       4.588       6.324 o 
  11  -6   6     541.566     562.502      31.308 o 
  11  -5   1     124.339     128.806       7.166 o 
  11  -5   2      12.231      13.035       2.406 o 
  11  -5   3     162.394     178.840       7.180 o 
  11  -5   5      53.467      52.353       4.929 o 
  11  -5   6      23.737      19.178       4.925 o 
  11  -4   1      70.678      71.804       3.418 o 
  11  -4   2     110.662     109.306       4.991 o 
  11  -4   3     275.053     285.698      10.909 o 
  11  -4   4       9.818       6.597       2.847 o 
  11  -4   5     228.331     217.785      12.585 o 
  11  -3   1      93.124      95.745       4.105 o 
  11  -3   2       0.242       0.263       1.764 o 
  11  -3   3       3.457       2.320       3.806 o 
  11  -3   4      52.290      59.840       4.698 o 
  11  -3   5     132.637     128.394       8.782 o 
  11  -2   1      43.912      48.719       3.242 o 
  11  -2   2      25.065      22.606       2.917 o 
  11  -2   3     558.125     575.023      18.718 o 
  11  -2   4      38.591      35.939       3.702 o 
  11  -2   5     149.059     140.756       9.859 o 
  11  -1   1     136.782     139.209       5.320 o 
  11  -1   2       4.634       1.580       4.517 o 
  11  -1   3       1.850       0.854       2.471 o 
  11  -1   4      49.908      48.138       7.037 o 
  11   0   0      43.499      43.200       2.750 o 
  11   0   1     391.550     387.816      14.147 o 
  11   0   2     181.811     179.448      12.681 o 
  11   0   3      64.121      66.841       5.122 o 
  11   0   4       0.169       8.017       4.585 o 
  11   1   0     286.441     292.140      10.778 o 
  11   1   1      14.378      13.748       3.438 o 
  11   1   2      82.047      82.232       5.642 o 
  11   2   0       1.003       2.407       2.269 o 
  11   2   1     322.232     323.289      11.884 o 
  11   2   2     143.661     147.891       8.935 o 
  11   3   0     253.018     231.352      10.786 o 
  11   3   1       8.756       8.623       4.694 o 
  11   3   2      20.241      14.376       8.448 o 
  11   4   0      82.995      85.318       7.385 o 
  11   4   1      15.999      31.268       6.278 o 
  11   5   0      65.146      60.953       7.084 o 
  12 -10   1      71.850      78.447       8.428 o 
  12 -10   2     396.335     397.992      18.121 o 
  12  -9   1     108.577     117.528       8.385 o 
  12  -9   2      69.528      70.426       6.811 o 
  12  -9   3       0.464       0.807       4.734 o 
  12  -8   1      13.367      12.354       3.414 o 
  12  -8   2     106.416     110.239      28.242 o 
  12  -8   3      70.744      73.355       6.149 o 
  12  -8   4     277.746     282.782      27.905 o 
  12  -7   1      99.205      94.779       6.049 o 
  12  -7   2      17.073      19.143       3.132 o 
  12  -7   3      31.970      33.462       4.500 o 
  12  -6   1      91.732      87.958       5.369 o 
  12  -6   2       6.665       8.160       2.983 o 
  12  -6   3      84.644      97.672       7.425 o 
  12  -6   4     131.162     141.101       9.636 o 
  12  -5   1      39.077      45.380       3.388 o 
  12  -5   2      31.163      27.775       2.878 o 
  12  -5   3     119.974     116.570      10.642 o 
  12  -5   4       1.632       1.414       3.775 o 
  12  -4   1     269.748     272.708      10.254 o 
  12  -4   2     279.455     278.663      15.320 o 
  12  -4   4      39.516      42.807       4.221 o 
  12  -3   1     162.125     163.178       6.999 o 
  12  -3   2      71.325      74.890       5.295 o 
  12  -3   3       7.353       4.895       2.660 o 
  12  -3   4     118.884     123.300       7.989 o 
  12  -2   1      38.315      30.044       4.160 o 
  12  -2   2     117.453     118.985       5.824 o 
  12  -2   3     103.093      96.203       6.285 o 
  12  -2   4      60.961      65.255       8.461 o 
  12  -1   1     120.453     128.185       5.776 o 
  12  -1   2      35.765      37.734       3.615 o 
  12  -1   3      90.046      91.947       6.956 o 
  12   0   0     231.588     230.976       8.387 o 
  12   0   1       7.130       9.480       2.655 o 
  12   0   2     210.899     213.816      11.184 o 
  12   0   3      24.335      20.617       6.126 o 
  12   1   0       6.971       2.071       2.441 o 
  12   1   1      50.415      52.247       7.106 o 
  12   1   2       9.758       7.503       4.538 o 
  12   2   0     368.847     354.510      18.250 o 
  12   2   1     184.537     168.818      15.454 o 
  12   3   0      10.440       7.013       7.000 o 
  12   4   0     215.756     239.065      27.028 o 
  13  -9   1      26.042      25.033       5.518 o 
  13  -8   1     755.537     775.763      77.767 o 
  13  -8   2       2.549       4.821       6.316 o 
  13  -7   1      37.980      40.340       4.449 o 
  13  -7   2       5.009       0.033       4.430 o 
  13  -7   3     122.314     134.145      13.626 o 
  13  -6   1     189.759     197.168      11.005 o 
  13  -6   2     111.738     102.758      10.026 o 
  13  -6   3     199.647     217.292      12.871 o 
  13  -5   1      28.805      27.314       6.234 o 
  13  -5   2      24.414      22.344       3.821 o 
  13  -5   3       2.086      13.878       4.400 o 
  13  -4   1       4.544       4.444       3.174 o 
  13  -4   2      48.589      44.083       5.324 o 
  13  -4   3     211.369     214.513      10.022 o 
  13  -3   1      88.829      81.258       5.816 o 
  13  -3   2      50.432      53.306       4.281 o 
  13  -3   3       6.948       2.983       6.110 o 
  13  -2   1      79.792      85.824       8.444 o 
  13  -1   1       0.398       3.436       3.007 o 
  13  -1   2      81.901      86.684       6.365 o 
  13   0   0     176.713     172.876       7.758 o 
  13   0   1     105.883      99.170      13.041 o 
  13   1   0      79.801      83.995       7.374 o 
  13   1   1       4.641      15.163       4.862 o 
  13   2   0      12.368      11.206       4.445 o 
  14  -7   1       3.627       4.910       5.263 o 
  14  -6   1       8.250       7.061       4.315 o 
  14  -5   1       0.001       2.465       5.375 o 
  14  -4   1       5.685       6.116       5.598 o 
  14  -3   1     103.145      95.959      10.411 o 
  14  -2   1       5.720       4.240       4.191 o 
  14   0   0      43.625      32.862       5.622 o 
