# Supplementary material for: X-ray diffraction data as a source of the vibrational free-energy contribution in polymorphic systems
Source: IUCrJ. 2019 May 8;6(Pt 4):558–71. doi: 10.1107/S2052252519003014 (PMC6608639; doi:10.1107/S2052252519003014)
Supplement: Supplementary file 4 [file m-06-00558-W_100Ksup4.hkl]

#
# fcf, LIST 4 option, 
# 
data_W_100K
_shelx_title ' written by MoPro v16'
_shelx_refln_list_code        4
_shelx_F_calc_maximum      344.98
_exptl_crystal_F_000       300.00
_reflns_d_resolution_high  0.5841

loop_
 _symmetry_equiv_pos_as_xyz
'x, y, z'
'-x, -y, -z'

_cell_length_a     9.8043
_cell_length_b     7.7484
_cell_length_c    10.5027
_cell_angle_alpha 116.731
_cell_angle_beta  124.349
_cell_angle_gamma  88.853


_shelx_F_squared_multiplier     1.000

loop_ 
 _refln_index_h 
 _refln_index_k 
 _refln_index_l 
 _refln_F_squared_calc 
 _refln_F_squared_meas 
 _refln_F_squared_sigma 
 _refln_observed_status 
 -16  -4  12     210.394     185.187      18.238 o 
 -16  -3  10       1.159       0.773       0.939 o 
 -16  -3  11      10.428      11.160       1.704 o 
 -16  -3  12       2.500       3.883       1.192 o 
 -16  -3  13      38.591      39.500       2.655 o 
 -16  -2  10       0.142       1.727       0.954 o 
 -16  -2  11      10.251       6.086       1.602 o 
 -16  -2  12     336.937     352.287      12.578 o 
 -16  -2  13      14.919      11.002       1.554 o 
 -16  -1   8      10.867      10.543       1.362 o 
 -16  -1   9      38.560      35.577       2.281 o 
 -16  -1  10      18.518      15.742       1.658 o 
 -16  -1  11      28.029      30.178       2.230 o 
 -16  -1  12       1.744       3.146       1.133 o 
 -16  -1  13      42.275      33.802       4.190 o 
 -16   0   7       5.478       5.576       1.397 o 
 -16   0   8     210.399     216.630       7.446 o 
 -16   0   9       8.996       7.624       1.236 o 
 -16   0  10      29.590      22.485       1.952 o 
 -16   0  11     228.528     233.004       7.902 o 
 -16   0  12     655.243     667.969      19.079 o 
 -16   1   6     109.435     106.549       9.100 o 
 -16   1   7      21.534      22.692       2.049 o 
 -16   1   8       4.550       6.699       1.281 o 
 -16   1  11      91.155      85.672       4.182 o 
 -16   2   6      36.692      36.028       7.709 o 
 -16   2   7      62.419      68.735       3.866 o 
 -16   2   8     147.661     146.690       5.851 o 
 -16   2   9       6.375       3.685       1.178 o 
 -16   2  10      13.463      12.174       2.592 o 
 -16   3   6       2.383       5.136       3.735 o 
 -16   3   7       4.794       2.031       3.543 o 
 -16   3   8      66.977      62.748       8.748 o 
 -16   3   9      18.529      13.775       4.491 o 
 -15  -5  11     120.047     113.377       6.916 o 
 -15  -5  12      26.208      18.338       3.021 o 
 -15  -5  13       1.317       1.532       1.474 o 
 -15  -5  14       7.451       8.029       5.367 o 
 -15  -5  15      72.457      69.943      10.889 o 
 -15  -4   8      58.717      54.163       3.307 o 
 -15  -4   9      60.749      63.279       3.194 o 
 -15  -4  10      28.582      25.833       1.931 o 
 -15  -4  11      16.134      17.212       1.613 o 
 -15  -4  12     305.735     298.290      10.459 o 
 -15  -4  13      30.679      34.720       3.680 o 
 -15  -4  15      70.327      73.857       6.053 o 
 -15  -3   7      43.204      45.485       2.665 o 
 -15  -3   9      71.373      68.926       3.202 o 
 -15  -3  10       1.849       0.567       0.821 o 
 -15  -3  11     184.464     184.419       6.046 o 
 -15  -3  12       0.528       1.075       0.857 o 
 -15  -3  13      66.509      66.010       3.136 o 
 -15  -3  15     168.056     170.468       6.310 o 
 -15  -2   6     186.621     179.291       6.451 o 
 -15  -2   7       1.029       2.152       0.902 o 
 -15  -2   9      15.073      15.357       1.394 o 
 -15  -2  10     200.336     201.858       6.436 o 
 -15  -2  11     284.111     292.438       8.703 o 
 -15  -2  12     283.268     300.731       9.100 o 
 -15  -2  13       7.774       7.995       1.153 o 
 -15  -2  14       1.261       0.795       0.870 o 
 -15  -2  15     347.960     335.792      10.992 o 
 -15  -1   4      57.690      48.014       9.704 o 
 -15  -1   5       4.727       5.023       1.062 o 
 -15  -1   6       0.087       0.051       1.150 o 
 -15  -1   7      47.311      44.458       2.738 o 
 -15  -1   8       9.848       9.144       1.144 o 
 -15  -1   9      76.277      77.413       3.359 o 
 -15  -1  10       9.689       8.263       1.269 o 
 -15  -1  11      43.509      41.670       2.268 o 
 -15  -1  12      69.502      76.247       3.300 o 
 -15  -1  13      37.724      40.894       2.415 o 
 -15  -1  14       0.778       2.345       1.054 o 
 -15  -1  15      21.605      28.276       5.857 o 
 -15   0   5      22.426      21.479       1.754 o 
 -15   0   6      42.850      44.476       2.587 o 
 -15   0   7      93.695      93.203       3.954 o 
 -15   0   8      82.122      83.320       3.994 o 
 -15   0   9      72.362      72.015       3.339 o 
 -15   0  10      34.575      35.599       2.401 o 
 -15   0  11     262.985     277.629       8.720 o 
 -15   0  12      35.659      34.956       2.163 o 
 -15   0  13       4.715       0.717       1.241 o 
 -15   0  14       5.702       6.565       1.648 o 
 -15   1   4      13.772      10.938       1.233 o 
 -15   1   5       6.226       7.452       1.233 o 
 -15   1   6     129.895     130.540       5.004 o 
 -15   1   7       0.453       0.290       0.968 o 
 -15   1   8      48.041      47.463       2.642 o 
 -15   1   9      17.507      17.653       1.529 o 
 -15   1  10      87.534      88.350       3.814 o 
 -15   1  11      70.745      76.631       3.559 o 
 -15   1  12     106.069     109.292       5.525 o 
 -15   1  13      43.190      39.892       2.628 o 
 -15   2   3      95.900      87.502      11.105 o 
 -15   2   4      88.687      88.949       3.610 o 
 -15   2   5       0.075       0.748       1.373 o 
 -15   2   6       1.429       2.085       1.128 o 
 -15   2   7     104.563      99.849       4.148 o 
 -15   2   8     116.755     119.628       4.680 o 
 -15   2  10      61.559      61.743       3.141 o 
 -15   2  11     269.875     268.170       8.637 o 
 -15   2  12       8.360       7.000       1.299 o 
 -15   3   3       4.085       0.879       5.806 o 
 -15   3   5      34.978      35.913       2.218 o 
 -15   3   6      55.230      57.094       2.885 o 
 -15   3   7      38.610      41.439       2.561 o 
 -15   3   8       1.732       1.558       0.860 o 
 -15   3   9      42.492      42.538       2.820 o 
 -15   3  10      32.517      33.285       2.494 o 
 -15   3  11      10.274      12.818       2.280 o 
 -15   4   4      96.482      94.784       4.151 o 
 -15   4   5      85.175      90.187       3.997 o 
 -15   4   7     118.466     123.582       4.910 o 
 -15   4   8       0.515       0.790       1.289 o 
 -15   4   9       0.573       0.971       0.967 o 
 -15   4  10     220.032     216.824      20.222 o 
 -15   5   4      55.847      48.973       7.394 o 
 -15   5   5       1.626       1.159       1.238 o 
 -15   5   6       0.731       0.075       1.395 o 
 -15   5   7     122.983     134.567       6.256 o 
 -15   5   8      31.329      23.893       5.687 o 
 -14  -7  11      35.073      31.670       4.114 o 
 -14  -7  12      67.226      61.951       5.198 o 
 -14  -7  13      45.886      44.916       6.954 o 
 -14  -7  14      26.010      14.731       5.681 o 
 -14  -6   9      11.265      10.695       3.027 o 
 -14  -6  10     258.932     252.013      15.853 o 
 -14  -6  11      13.681       9.914       2.327 o 
 -14  -6  12       4.114       4.549       1.583 o 
 -14  -6  13      33.022      32.154       4.258 o 
 -14  -6  14      80.594      78.016       5.126 o 
 -14  -6  15      39.189      34.514       7.066 o 
 -14  -5   7       2.976       2.523       1.683 o 
 -14  -5   8     168.401     167.714       9.233 o 
 -14  -5  10       2.917       1.521       1.180 o 
 -14  -5  12      24.671      25.597       2.957 o 
 -14  -5  13      85.164      86.459       5.463 o 
 -14  -5  14       9.398       8.332       2.975 o 
 -14  -5  15      37.967      36.722       4.924 o 
 -14  -4   5       6.366       4.022       1.261 o 
 -14  -4   6     112.778     104.599       4.524 o 
 -14  -4   7      38.735      34.574       2.193 o 
 -14  -4   8      26.868      29.099       1.935 o 
 -14  -4  10      93.858     102.393       3.818 o 
 -14  -4  11       6.917       7.548       1.215 o 
 -14  -4  12      43.279      41.605       2.183 o 
 -14  -4  13       8.175       8.223       1.270 o 
 -14  -4  15      81.740      84.106       5.194 o 
 -14  -4  16      62.884      73.693       8.023 o 
 -14  -3   4      14.482      19.306       6.233 o 
 -14  -3   5       2.641       1.778       1.313 o 
 -14  -3   6     212.518     208.269       6.954 o 
 -14  -3   7       1.209       1.173       0.830 o 
 -14  -3   8      93.594      90.467       3.800 o 
 -14  -3   9       5.769       6.746       1.003 o 
 -14  -3  10     259.803     267.090       8.947 o 
 -14  -3  11       2.315       1.168       1.119 o 
 -14  -3  12     118.290     114.121       4.111 o 
 -14  -3  13      15.625      17.465       1.505 o 
 -14  -3  14      31.321      29.365       1.935 o 
 -14  -3  15       7.272       7.231       1.218 o 
 -14  -3  16       4.837       1.630       1.202 o 
 -14  -2   3     160.113     156.248      12.385 o 
 -14  -2   4      16.984      14.421       1.686 o 
 -14  -2   5     247.898     231.964       8.206 o 
 -14  -2   6       0.119       1.627       0.886 o 
 -14  -2   7     210.764     208.364       6.602 o 
 -14  -2   8     166.492     166.070       5.387 o 
 -14  -2   9       2.390       1.341       0.703 o 
 -14  -2  10       2.998       4.986       0.832 o 
 -14  -2  11       1.588       2.781       0.875 o 
 -14  -2  12     146.031     152.175       5.363 o 
 -14  -2  13      49.659      50.690       2.583 o 
 -14  -2  14      18.318      18.615       1.572 o 
 -14  -2  15      55.623      46.878       2.712 o 
 -14  -2  16      74.548      73.009       7.979 o 
 -14  -1   3       0.804       1.378       0.862 o 
 -14  -1   4      11.288      10.032       1.424 o 
 -14  -1   5       7.124       5.247       1.083 o 
 -14  -1   6     146.368     153.368       5.235 o 
 -14  -1   7      16.471      14.795       1.383 o 
 -14  -1   8       0.058       0.219       0.868 o 
 -14  -1   9       0.337       0.449       0.926 o 
 -14  -1  10     129.255     132.780       4.393 o 
 -14  -1  11      13.040      13.262       1.234 o 
 -14  -1  12       0.294       0.978       0.973 o 
 -14  -1  14       0.922       1.275       0.798 o 
 -14  -1  15      43.185      43.273       2.534 o 
 -14   0   2       0.085       1.757       1.478 o 
 -14   0   3      30.621      29.935       2.527 o 
 -14   0   4       8.395       7.119       1.024 o 
 -14   0   5     364.158     365.270      10.315 o 
 -14   0   7       4.865       3.820       0.870 o 
 -14   0   8      25.937      25.302       1.697 o 
 -14   0   9     153.781     151.587       5.260 o 
 -14   0  10      11.474      12.935       1.247 o 
 -14   0  11      14.255      13.317       1.243 o 
 -14   0  12       2.636       2.603       0.853 o 
 -14   0  13      78.153      80.579       3.358 o 
 -14   0  14     224.636     220.571       7.505 o 
 -14   1   2      60.990      54.994       3.693 o 
 -14   1   3     111.874     111.538       4.219 o 
 -14   1   4       1.270       1.114       0.738 o 
 -14   1   5       6.554       6.985       1.037 o 
 -14   1   6       5.175       3.790       0.905 o 
 -14   1   7     133.621     127.193       4.916 o 
 -14   1   8      89.832      92.023       4.122 o 
 -14   1   9      33.271      34.714       2.068 o 
 -14   1  10       3.674       3.720       1.164 o 
 -14   1  11      23.258      23.569       1.721 o 
 -14   1  12      67.084      66.700       3.185 o 
 -14   2   1     160.782     149.958      13.909 o 
 -14   2   2      42.359      39.979       2.296 o 
 -14   2   3      13.943      15.357       1.476 o 
 -14   2   4      23.500      23.227       1.604 o 
 -14   2   5     302.881     305.759       8.821 o 
 -14   2   6       6.677       5.064       0.954 o 
 -14   2   7     155.351     156.445       5.399 o 
 -14   2   8       3.229       2.855       1.446 o 
 -14   2   9     138.503     139.853       6.292 o 
 -14   2  10     100.996     102.854       4.281 o 
 -14   2  11      20.691      18.763       1.546 o 
 -14   2  12       2.847       3.320       1.029 o 
 -14   2  13      11.230       7.508       1.775 o 
 -14   3   1      22.363      21.705       1.688 o 
 -14   3   2       9.820       8.218       1.060 o 
 -14   3   3       4.442       4.474       1.071 o 
 -14   3   4      11.409       9.935       1.259 o 
 -14   3   5      75.033      77.352       3.566 o 
 -14   3   6       1.188       1.949       0.854 o 
 -14   3   7      21.954      20.593       1.654 o 
 -14   3   8       0.645       0.012       0.812 o 
 -14   3   9       1.177       0.389       0.871 o 
 -14   3  10     179.265     180.272       6.050 o 
 -14   3  11       9.666      10.199       1.587 o 
 -14   3  12      44.506      48.339       2.791 o 
 -14   4   1      38.805      36.503       2.305 o 
 -14   4   2     136.017     136.035       4.931 o 
 -14   4   3       2.415       1.427       1.211 o 
 -14   4   4      64.877      65.423       3.006 o 
 -14   4   6      11.316       9.105       1.175 o 
 -14   4   7     161.417     159.567       6.333 o 
 -14   4   8      23.694      24.930       1.704 o 
 -14   4   9      39.458      41.829       2.444 o 
 -14   4  10      51.406      52.701       2.772 o 
 -14   4  11      94.379     101.340       7.071 o 
 -14   5   1      58.080      56.747       3.447 o 
 -14   5   2       1.094       1.672       0.858 o 
 -14   5   3      52.835      53.520       2.748 o 
 -14   5   4      25.831      27.354       1.882 o 
 -14   5   5     147.027     150.417       5.310 o 
 -14   5   7       5.586       3.981       0.932 o 
 -14   5   8       0.526       0.993       1.047 o 
 -14   5   9       1.023       1.558       1.033 o 
 -14   5  10     196.761     189.441      13.023 o 
 -14   6   2      29.279      25.347       2.081 o 
 -14   6   3      20.742      16.464       1.450 o 
 -14   6   4     128.110     126.854       4.808 o 
 -14   6   5      11.045      10.903       1.442 o 
 -14   6   6       2.119       1.797       0.852 o 
 -14   6   7      24.231      24.172       1.850 o 
 -14   6   8      55.290      41.885       5.731 o 
 -13  -8  10      41.479      31.146       6.026 o 
 -13  -8  11       8.053      11.696       2.424 o 
 -13  -8  12      94.961      91.791       5.863 o 
 -13  -8  13       1.946       3.223       1.591 o 
 -13  -8  14       3.575       4.234       2.087 o 
 -13  -7   9      18.076      17.905       3.253 o 
 -13  -7  10      19.417      21.945       2.792 o 
 -13  -7  11      15.264      19.713       2.309 o 
 -13  -7  12      33.461      34.564       3.067 o 
 -13  -7  13      59.509      66.286       5.044 o 
 -13  -7  14       8.240       4.873       2.284 o 
 -13  -7  16      22.186      25.407       6.867 o 
 -13  -6   7      90.226      79.671       6.562 o 
 -13  -6   8       8.719       5.672       2.277 o 
 -13  -6   9     101.531     103.435       6.658 o 
 -13  -6  10       4.808       4.419       1.420 o 
 -13  -6  11      27.793      27.134       3.637 o 
 -13  -6  12     113.392     117.778       6.216 o 
 -13  -6  13      14.722      12.638       1.988 o 
 -13  -6  14      40.145      37.144       3.248 o 
 -13  -6  15       1.090       2.250       2.304 o 
 -13  -6  16      66.166      67.726       5.672 o 
 -13  -5   5     124.011     127.422       7.975 o 
 -13  -5   6       4.914       0.430       2.606 o 
 -13  -5   7       0.117       0.961       1.600 o 
 -13  -5   8      52.413      47.434       3.722 o 
 -13  -5  10      43.301      39.677       2.717 o 
 -13  -5  11      70.774      65.690       3.664 o 
 -13  -5  12       9.511      12.716       1.633 o 
 -13  -5  15     113.477     124.323       9.163 o 
 -13  -5  16      75.488      70.073       5.274 o 
 -13  -4   4      17.001      13.390       1.475 o 
 -13  -4   5     350.217     334.559      10.094 o 
 -13  -4   6      65.471      55.064       2.710 o 
 -13  -4   7      11.602       9.831       1.134 o 
 -13  -4   8       3.548       4.604       0.837 o 
 -13  -4   9     207.456     211.378       6.651 o 
 -13  -4  10     136.731     146.021       5.108 o 
 -13  -4  11     140.712     140.420       4.609 o 
 -13  -4  12      86.757      90.506       3.392 o 
 -13  -4  13     289.720     302.633      10.942 o 
 -13  -4  14      63.258      62.600       5.523 o 
 -13  -4  15      22.815      24.541       2.923 o 
 -13  -4  16       2.592       3.829       2.153 o 
 -13  -3   3       0.983       1.474       1.225 o 
 -13  -3   4      51.395      47.949       3.227 o 
 -13  -3   6       0.865       0.380       0.710 o 
 -13  -3   7     153.132     150.133       4.959 o 
 -13  -3   8       4.807       5.138       0.890 o 
 -13  -3   9       6.670       5.907       1.030 o 
 -13  -3  10      27.364      28.225       1.558 o 
 -13  -3  11      36.547      39.480       1.980 o 
 -13  -3  12      48.027      49.422       2.463 o 
 -13  -3  13      12.286      13.795       1.310 o 
 -13  -3  14      26.333      27.235       1.778 o 
 -13  -3  15      34.284      35.174       2.125 o 
 -13  -3  16      79.957      82.408       4.553 o 
 -13  -2   2     130.862     129.268       4.827 o 
 -13  -2   3      29.548      26.682       1.854 o 
 -13  -2   4      36.889      37.451       2.146 o 
 -13  -2   5     296.309     291.398       8.721 o 
 -13  -2   6     106.629     106.821       3.985 o 
 -13  -2   7      27.870      29.127       1.659 o 
 -13  -2   8      46.976      47.394       2.103 o 
 -13  -2   9     171.656     179.413       5.373 o 
 -13  -2  10      17.291      17.215       1.153 o 
 -13  -2  11     326.054     332.560       9.215 o 
 -13  -2  12      25.424      22.692       1.589 o 
 -13  -2  13     179.248     183.345       5.873 o 
 -13  -2  14      46.620      43.077       2.321 o 
 -13  -2  15      15.981      13.523       1.610 o 
 -13  -2  16      27.581      24.273       1.948 o 
 -13  -1   3       6.267       3.611       1.038 o 
 -13  -1   4      17.975      16.199       1.373 o 
 -13  -1   5     133.524     141.089       4.916 o 
 -13  -1   6      61.764      58.954       2.440 o 
 -13  -1   7      71.034      70.511       2.957 o 
 -13  -1   8      20.276      20.210       1.329 o 
 -13  -1   9      43.125      44.373       2.079 o 
 -13  -1  10     126.080     131.249       4.181 o 
 -13  -1  11       0.911       1.257       0.768 o 
 -13  -1  12      71.342      75.006       3.199 o 
 -13  -1  13     161.840     160.654       5.361 o 
 -13  -1  14      49.512      47.156       2.461 o 
 -13  -1  15       5.999       8.023       1.147 o 
 -13   0   1       4.626       4.690       1.319 o 
 -13   0   2     125.658     128.747       4.801 o 
 -13   0   3       0.248       0.149       0.874 o 
 -13   0   4     767.085     773.673      20.048 o 
 -13   0   5      23.725      22.920       1.481 o 
 -13   0   6     300.223     306.595       9.067 o 
 -13   0   7      20.774      19.565       1.402 o 
 -13   0   8     327.642     343.990       9.381 o 
 -13   0   9       6.208       6.345       1.023 o 
 -13   0  10      29.778      28.964       1.663 o 
 -13   0  11     404.179     419.864      11.817 o 
 -13   0  12     122.001     120.450       5.523 o 
 -13   0  13       2.272       1.219       0.797 o 
 -13   0  14      35.806      32.122       1.989 o 
 -13   0  15      61.331      61.784       3.081 o 
 -13   1   0     112.458     115.818       4.641 o 
 -13   1   1       2.254       1.037       0.808 o 
 -13   1   2       9.489      10.631       1.298 o 
 -13   1   3     119.847     117.640       4.334 o 
 -13   1   4      56.070      55.006       2.450 o 
 -13   1   5     162.242     158.209       4.999 o 
 -13   1   6       1.554       1.154       0.664 o 
 -13   1   7      32.651      32.318       2.020 o 
 -13   1   8      15.560      13.521       1.248 o 
 -13   1   9     143.633     138.425       4.618 o 
 -13   1  10      62.376      64.249       2.690 o 
 -13   1  11       2.617       3.200       0.986 o 
 -13   1  12       2.028       2.372       1.010 o 
 -13   1  13      10.814       8.472       1.144 o 
 -13   1  14      46.249      48.868       2.932 o 
 -13   2   0     425.923     423.125      12.123 o 
 -13   2   1       0.902       2.187       0.962 o 
 -13   2   2     132.658     132.010       4.691 o 
 -13   2   3     136.074     140.623       4.674 o 
 -13   2   4     984.005    1012.071      27.396 o 
 -13   2   5      36.085      36.363       1.867 o 
 -13   2   6     121.673     123.885       5.748 o 
 -13   2   8     252.182     254.449       7.633 o 
 -13   2   9      32.936      34.768       2.017 o 
 -13   2  10       5.808       5.619       1.251 o 
 -13   2  11      44.354      39.164       2.256 o 
 -13   2  12      33.035      26.025       2.048 o 
 -13   2  13      17.976      16.025       1.579 o 
 -13   2  14      21.656      20.826       5.691 o 
 -13   3   1       0.008       0.381       0.722 o 
 -13   3   2      64.995      59.261       2.701 o 
 -13   3   3     105.141     102.761       3.695 o 
 -13   3   4       3.947       4.400       0.955 o 
 -13   3   5      14.192      13.759       1.260 o 
 -13   3   6      10.609       9.939       1.081 o 
 -13   3   7     191.667     195.344       6.067 o 
 -13   3   8      63.878      68.923       3.101 o 
 -13   3   9      14.630      15.279       1.717 o 
 -13   3  10     169.212     168.641       5.343 o 
 -13   3  11      51.612      48.923       2.442 o 
 -13   3  12       2.701       2.000       0.907 o 
 -13   3  13       2.043       2.254       1.353 o 
 -13   4   0     233.506     233.554       7.576 o 
 -13   4   1     100.026     100.859       3.752 o 
 -13   4   3     180.906     183.675       6.013 o 
 -13   4   4     402.861     423.283      12.331 o 
 -13   4   5      46.737      45.285       2.266 o 
 -13   4   6     100.157      99.392       4.008 o 
 -13   4   7      42.265      42.397       2.243 o 
 -13   4   8     326.073     327.479       9.678 o 
 -13   4   9      30.111      26.978       1.717 o 
 -13   4  10      21.627      20.040       1.887 o 
 -13   4  11       4.886       4.894       1.296 o 
 -13   4  12       7.182      12.979       3.992 o 
 -13   5   0      94.300      96.588       3.742 o 
 -13   5   2      74.292      74.230       3.109 o 
 -13   5   3      13.724      13.278       1.280 o 
 -13   5   4      15.701      19.072       1.457 o 
 -13   5   5       4.495       5.535       0.919 o 
 -13   5   7      59.905      60.604       2.755 o 
 -13   5   8      18.666      19.304       1.491 o 
 -13   5   9      29.801      30.900       1.921 o 
 -13   5  10      21.386      22.955       1.940 o 
 -13   5  11      13.526      18.687       5.055 o 
 -13   6   0      95.595      92.661       4.564 o 
 -13   6   1     106.221     106.930       4.202 o 
 -13   6   2      14.165      12.740       1.245 o 
 -13   6   3     239.448     243.699       7.399 o 
 -13   6   4      28.245      26.454       1.780 o 
 -13   6   5      21.898      21.157       1.587 o 
 -13   6   6      38.127      38.518       2.482 o 
 -13   6   7      46.986      42.010       2.321 o 
 -13   6   9       3.915       3.482       1.175 o 
 -13   7   0      45.496      43.624       8.850 o 
 -13   7   2      56.492      61.780       5.724 o 
 -13   7   3      29.216      23.055       2.801 o 
 -13   7   4     117.237     117.964      10.670 o 
 -13   7   5       2.735       2.608       1.866 o 
 -13   7   6      35.809      32.261       3.086 o 
 -13   7   7       3.450       3.587       2.691 o 
 -13   8   3     275.318     259.178      21.177 o 
 -12  -9  11       5.707       6.986       2.263 o 
 -12  -9  12      16.459       6.470       2.480 o 
 -12  -9  13       0.860       2.346       1.897 o 
 -12  -9  14       0.056       2.204       2.401 o 
 -12  -8   8       0.095       3.297       1.640 o 
 -12  -8   9     173.801     162.160       8.803 o 
 -12  -8  10      63.425      57.603       4.562 o 
 -12  -8  11      21.291      20.903       3.594 o 
 -12  -8  12      75.952      71.199       4.546 o 
 -12  -8  13      28.250      27.140       3.604 o 
 -12  -8  14     117.499     128.688       8.503 o 
 -12  -8  15      92.332      96.081       7.348 o 
 -12  -7   6       4.116       7.134       2.252 o 
 -12  -7   7       8.362       7.895       1.907 o 
 -12  -7   8     164.539     167.896       7.801 o 
 -12  -7   9      10.439       9.276       1.818 o 
 -12  -7  10       9.882       9.964       2.813 o 
 -12  -7  11       5.254       5.114       1.562 o 
 -12  -7  12      10.475       7.249       1.395 o 
 -12  -7  13      42.346      44.576       3.423 o 
 -12  -7  14      94.773      95.563       6.966 o 
 -12  -7  15      67.365      62.585       4.868 o 
 -12  -7  16     156.606     160.475      13.047 o 
 -12  -6   5      44.576      45.804       4.869 o 
 -12  -6   6     184.053     182.202      10.006 o 
 -12  -6   7      17.461      15.446       4.401 o 
 -12  -6   8      10.573      10.136       1.896 o 
 -12  -6   9       8.847       7.787       1.344 o 
 -12  -6  10      70.496      71.293       4.475 o 
 -12  -6  11     316.730     310.217      10.348 o 
 -12  -6  12      18.696      18.699       1.716 o 
 -12  -6  13       6.235       5.163       1.855 o 
 -12  -6  14      31.768      26.297       2.963 o 
 -12  -6  15     350.548     338.859      13.748 o 
 -12  -6  16       4.766       3.870       2.998 o 
 -12  -6  17       3.243       2.444       2.465 o 
 -12  -5   3      57.656      55.893       3.346 o 
 -12  -5   4     106.114      94.907       3.938 o 
 -12  -5   5      76.264      74.859       3.258 o 
 -12  -5   7       4.838       6.192       1.157 o 
 -12  -5   8      98.418      91.911       3.824 o 
 -12  -5   9      86.556      87.803       4.308 o 
 -12  -5  10      46.471      44.859       2.538 o 
 -12  -5  11       5.745       7.258       1.185 o 
 -12  -5  12     143.062     145.671       5.852 o 
 -12  -5  13      35.968      34.399       2.872 o 
 -12  -5  14      37.535      33.288       4.083 o 
 -12  -5  15       7.351       9.861       2.454 o 
 -12  -5  16      52.399      46.725       4.202 o 
 -12  -5  17       7.313       6.460       1.792 o 
 -12  -4   2      76.332      72.968       3.705 o 
 -12  -4   3      56.924      50.529       2.721 o 
 -12  -4   4     192.058     189.589       6.283 o 
 -12  -4   5       0.547       0.885       0.744 o 
 -12  -4   6     153.625     147.844       4.843 o 
 -12  -4   7      52.005      52.141       2.330 o 
 -12  -4   8     268.372     271.498       7.580 o 
 -12  -4   9      13.445      11.703       1.004 o 
 -12  -4  10     102.386     102.764       3.336 o 
 -12  -4  11     360.386     378.228      10.137 o 
 -12  -4  13      22.239      19.719       1.887 o 
 -12  -4  14       1.824       2.460       1.010 o 
 -12  -4  15      94.765      99.589       5.941 o 
 -12  -4  16      12.037      10.200       2.085 o 
 -12  -4  17      79.018      77.236       6.079 o 
 -12  -3   1       7.042       6.291       1.270 o 
 -12  -3   2       5.821       5.632       0.987 o 
 -12  -3   3     210.913     209.705       6.663 o 
 -12  -3   4     199.905     192.594       6.083 o 
 -12  -3   5      25.494      22.053       1.537 o 
 -12  -3   6       2.177       2.358       0.736 o 
 -12  -3   7     193.111     192.470       5.678 o 
 -12  -3   8      16.697      18.090       1.294 o 
 -12  -3   9      22.317      23.082       1.295 o 
 -12  -3  10      87.223      90.055       3.090 o 
 -12  -3  11     164.659     168.638       5.158 o 
 -12  -3  12      20.644      20.888       1.432 o 
 -12  -3  13      49.217      45.703       2.108 o 
 -12  -3  14      49.784      44.953       2.262 o 
 -12  -3  15      17.049      17.716       1.535 o 
 -12  -3  16       9.394       9.011       2.051 o 
 -12  -3  17       7.422       7.011       2.006 o 
 -12  -2   2       1.323       0.536       0.713 o 
 -12  -2   3       3.509       3.178       0.803 o 
 -12  -2   4     534.134     536.521      14.298 o 
 -12  -2   5       9.350       9.092       0.983 o 
 -12  -2   6      33.572      32.654       1.664 o 
 -12  -2   7     166.940     172.202       5.041 o 
 -12  -2   8     345.861     357.522       9.306 o 
 -12  -2   9     467.936     481.890      12.245 o 
 -12  -2  10       2.252       3.900       0.645 o 
 -12  -2  11     150.461     147.468       4.582 o 
 -12  -2  12       1.061       0.899       0.765 o 
 -12  -2  13     102.865     103.304       3.764 o 
 -12  -2  14     230.777     236.693       7.187 o 
 -12  -2  15       2.841       2.392       0.885 o 
 -12  -2  16      67.062      67.648       3.304 o 
 -12  -1   1       2.565       3.123       0.800 o 
 -12  -1   2      43.943      41.746       2.308 o 
 -12  -1   3     501.669     501.614      14.240 o 
 -12  -1   4      81.434      77.848       2.937 o 
 -12  -1   5      41.555      41.476       1.911 o 
 -12  -1   6       0.864       0.760       0.721 o 
 -12  -1   7     246.131     251.340       7.955 o 
 -12  -1   8      12.632      13.055       1.034 o 
 -12  -1   9      33.055      33.514       1.577 o 
 -12  -1  10     121.014     126.018       4.810 o 
 -12  -1  11      33.314      32.355       1.677 o 
 -12  -1  12       5.425       4.705       0.824 o 
 -12  -1  14      87.128      86.998       3.518 o 
 -12  -1  15       1.421       0.968       0.831 o 
 -12  -1  16       3.635       3.183       1.213 o 
 -12   0   1     179.145     180.373       6.026 o 
 -12   0   2      46.121      44.648       2.172 o 
 -12   0   3      24.296      25.233       1.648 o 
 -12   0   4     226.216     226.603       6.532 o 
 -12   0   5     224.621     237.415       6.674 o 
 -12   0   6       5.512       4.526       0.681 o 
 -12   0   7     147.388     151.007       4.502 o 
 -12   0   8      68.023      66.664       2.464 o 
 -12   0   9     258.495     262.316       7.295 o 
 -12   0  10     180.375     182.012       5.432 o 
 -12   0  11      37.739      38.720       2.341 o 
 -12   0  12       5.041       3.359       0.965 o 
 -12   0  13       3.408       3.127       0.864 o 
 -12   0  14     247.756     256.564       7.853 o 
 -12   0  15       7.394       5.540       1.118 o 
 -12   1   0      63.486      64.169       2.873 o 
 -12   1   1      10.850       9.069       1.239 o 
 -12   1   3      56.475      56.998       2.383 o 
 -12   1   4      76.061      76.283       2.766 o 
 -12   1   5       8.845      10.162       0.889 o 
 -12   1   6       6.401       6.410       0.956 o 
 -12   1   7      16.426      16.040       1.422 o 
 -12   1   8      92.145      92.812       3.310 o 
 -12   1   9      49.720      52.560       2.534 o 
 -12   1  10      14.024      13.565       1.119 o 
 -12   1  11       0.181       0.240       0.684 o 
 -12   1  12      62.240      61.176       2.861 o 
 -12   1  13     103.960      96.912       3.691 o 
 -12   1  14       8.475       6.727       1.480 o 
 -12   2   0      14.932      15.467       1.363 o 
 -12   2   1     162.995     162.311       5.093 o 
 -12   2   2      14.069      13.065       1.094 o 
 -12   2   3     267.340     267.168       7.396 o 
 -12   2   4      30.674      31.513       1.584 o 
 -12   2   5     137.706     137.086       4.243 o 
 -12   2   6      20.851      18.033       1.885 o 
 -12   2   7     300.644     302.548       8.518 o 
 -12   2   8      36.491      38.903       2.178 o 
 -12   2   9       0.091       0.466       0.617 o 
 -12   2  10     161.921     162.166       4.961 o 
 -12   2  11     127.003     122.754       4.218 o 
 -12   2  12     113.563     111.808       4.031 o 
 -12   2  13       1.859       1.648       1.014 o 
 -12   2  14     169.088     169.740       5.993 o 
 -12   3   0      70.648      68.395       2.817 o 
 -12   3   1       3.085       3.015       0.645 o 
 -12   3   2      13.648      11.912       1.037 o 
 -12   3   3      14.505      13.894       1.043 o 
 -12   3   4      73.063      75.858       2.914 o 
 -12   3   5      28.634      30.289       1.685 o 
 -12   3   6      23.170      22.781       1.444 o 
 -12   3   7      19.270      18.795       1.337 o 
 -12   3   8     108.087     110.784       3.805 o 
 -12   3   9       0.335       1.187       0.658 o 
 -12   3  10       1.399       0.975       0.815 o 
 -12   3  11      51.073      50.725       2.490 o 
 -12   3  12       7.417       8.551       1.132 o 
 -12   3  13      38.697      38.782       2.460 o 
 -12   4   0      15.047      13.669       1.256 o 
 -12   4   1       3.277       2.289       0.732 o 
 -12   4   2      83.977      81.235       2.986 o 
 -12   4   3     932.910     904.112      23.240 o 
 -12   4   4     129.613     131.836       4.383 o 
 -12   4   5     169.770     165.239       5.198 o 
 -12   4   6      35.477      35.714       1.832 o 
 -12   4   7     174.038     173.222       5.363 o 
 -12   4   8      97.580      97.542       3.533 o 
 -12   4   9      20.052      20.060       1.363 o 
 -12   4  10      14.300      13.983       1.248 o 
 -12   4  11      30.198      31.411       2.122 o 
 -12   4  12      83.776      85.544       3.874 o 
 -12   5   0       6.950       5.813       0.955 o 
 -12   5   1      22.119      19.208       1.344 o 
 -12   5   2      46.006      46.187       2.190 o 
 -12   5   3       1.407       3.140       0.879 o 
 -12   5   4       0.829       0.187       0.657 o 
 -12   5   5       1.171       0.632       0.862 o 
 -12   5   6     153.956     155.126       5.215 o 
 -12   5   7      55.941      58.944       2.552 o 
 -12   5   8      34.026      33.009       1.881 o 
 -12   5   9       0.924       0.761       0.643 o 
 -12   5  11     122.389     124.119       5.100 o 
 -12   6   0      40.569      41.181       2.370 o 
 -12   6   1      19.045      18.867       1.757 o 
 -12   6   2     371.524     379.669      12.692 o 
 -12   6   3     294.535     284.641       8.167 o 
 -12   6   4     151.838     153.322       6.322 o 
 -12   6   5       1.465       2.131       0.852 o 
 -12   6   6     142.828     146.555       4.945 o 
 -12   6   7      23.098      21.896       1.537 o 
 -12   6   8      77.558      76.095       3.162 o 
 -12   6   9     153.042     156.392       6.235 o 
 -12   6  10       1.368       5.408       3.342 o 
 -12   7   0       1.304       1.527       1.958 o 
 -12   7   1      51.137      51.337       3.859 o 
 -12   7   2       4.245       3.816       1.341 o 
 -12   7   3      50.225      47.163       4.424 o 
 -12   7   4       4.172       1.222       1.220 o 
 -12   7   5       1.434       0.841       1.617 o 
 -12   7   6       4.922       4.293       1.367 o 
 -12   7   7      24.194      24.753       2.074 o 
 -12   7   8       3.366       2.287       1.869 o 
 -12   8   0     115.436     122.951       7.321 o 
 -12   8   1      18.704      20.301       2.478 o 
 -12   8   2     135.593     132.379       6.251 o 
 -12   8   3      13.744      10.690       1.750 o 
 -12   8   4      10.436       8.602       1.549 o 
 -12   8   5      26.513      30.565       3.657 o 
 -12   8   6      84.028      84.007       9.597 o 
 -12   9   2      24.791      28.402       6.485 o 
 -11 -10  11      33.185      34.922       7.861 o 
 -11  -9   8      56.344      56.994       5.363 o 
 -11  -9   9       2.171       1.198       1.530 o 
 -11  -9  10       0.483       0.224       1.261 o 
 -11  -9  12      13.583       9.964       2.245 o 
 -11  -9  13     140.789     156.254      10.461 o 
 -11  -9  14       7.854       5.611       1.726 o 
 -11  -9  15      48.430      48.291       4.240 o 
 -11  -8   6     165.067     158.782      15.166 o 
 -11  -8   7       1.574       2.376       1.201 o 
 -11  -8   8      28.059      23.811       4.518 o 
 -11  -8   9      71.742      71.678       4.889 o 
 -11  -8  10       6.046       5.067       2.808 o 
 -11  -8  11      97.002      92.060       9.382 o 
 -11  -8  12      28.950      28.494       3.327 o 
 -11  -8  13      15.823      15.730       2.429 o 
 -11  -8  14      32.979      35.053       3.427 o 
 -11  -8  15     137.214     138.473       7.652 o 
 -11  -8  16      10.584       5.852       1.771 o 
 -11  -8  17     161.147     174.601      17.109 o 
 -11  -7   5      18.946      19.801       2.759 o 
 -11  -7   6      61.941      61.446       4.582 o 
 -11  -7   7       7.332       7.716       1.844 o 
 -11  -7   8      12.512      11.016       2.660 o 
 -11  -7   9       0.637       0.677       0.963 o 
 -11  -7  10      69.764      70.937       4.496 o 
 -11  -7  11      32.741      30.293       2.409 o 
 -11  -7  12       1.315       1.466       1.123 o 
 -11  -7  13      31.849      31.008       2.704 o 
 -11  -7  14      57.577      59.112       4.430 o 
 -11  -7  15      27.046      24.113       2.888 o 
 -11  -7  16       7.013       2.256       2.486 o 
 -11  -6   3      16.217      16.740       2.955 o 
 -11  -6   4      83.276      90.600       8.055 o 
 -11  -6   5      77.361      77.939       4.954 o 
 -11  -6   6       9.428       8.415       2.355 o 
 -11  -6   7      10.329       6.156       1.303 o 
 -11  -6   8     191.743     179.228       7.004 o 
 -11  -6   9     165.534     159.630       6.394 o 
 -11  -6  10     129.681     133.947       5.702 o 
 -11  -6  11      29.322      27.263       2.201 o 
 -11  -6  12      45.990      44.192       2.869 o 
 -11  -6  13     141.016     139.652       7.501 o 
 -11  -6  14     407.454     410.495      17.808 o 
 -11  -6  15     165.186     162.285       9.284 o 
 -11  -6  17     144.845     149.800      10.731 o 
 -11  -5   2      57.080      51.033       2.795 o 
 -11  -5   3       3.550       3.065       0.859 o 
 -11  -5   4       5.169       4.317       1.262 o 
 -11  -5   5       2.571       2.213       0.705 o 
 -11  -5   6      24.102      22.378       1.428 o 
 -11  -5   7      71.847      70.614       2.659 o 
 -11  -5   8       0.468       0.700       0.674 o 
 -11  -5   9       3.846       4.187       0.860 o 
 -11  -5  10       2.043       1.806       0.773 o 
 -11  -5  11       8.156       5.135       0.997 o 
 -11  -5  12      24.848      19.390       2.012 o 
 -11  -5  13       8.262       8.106       1.488 o 
 -11  -5  14       1.261       2.605       1.360 o 
 -11  -5  16      25.951      28.037       3.074 o 
 -11  -5  17     102.593     104.534       6.628 o 
 -11  -4   1      43.870      40.029       2.389 o 
 -11  -4   2      84.578      83.742       3.472 o 
 -11  -4   3       3.730       2.003       0.898 o 
 -11  -4   4      19.073      15.847       1.677 o 
 -11  -4   5      99.715      98.650       3.702 o 
 -11  -4   6     106.132     104.559       3.581 o 
 -11  -4   7     164.932     163.676       4.764 o 
 -11  -4   8      33.735      32.622       1.502 o 
 -11  -4   9     199.764     200.046       5.522 o 
 -11  -4  10     168.476     186.137       5.217 o 
 -11  -4  11       7.405       4.638       0.802 o 
 -11  -4  12     337.739     348.424       9.774 o 
 -11  -4  13      34.366      34.491       1.790 o 
 -11  -4  14    1269.730    1253.082      35.472 o 
 -11  -4  15      82.588      71.682       4.810 o 
 -11  -4  16      41.737      39.900       3.657 o 
 -11  -4  17       2.030       6.296       3.258 o 
 -11  -3   1       6.298       6.432       1.110 o 
 -11  -3   2       1.530       0.022       0.959 o 
 -11  -3   3      22.740      22.799       1.503 o 
 -11  -3   4      25.962      27.109       1.578 o 
 -11  -3   5       1.852       1.106       0.886 o 
 -11  -3   6      90.116      89.591       3.708 o 
 -11  -3   7      52.594      53.573       1.998 o 
 -11  -3   8     317.533     327.330       9.114 o 
 -11  -3   9       2.576       2.847       0.534 o 
 -11  -3  10       0.057       0.095       0.460 o 
 -11  -3  11       2.448       2.521       0.569 o 
 -11  -3  12      87.545      86.117       3.476 o 
 -11  -3  13      76.361      78.275       3.103 o 
 -11  -3  15       1.200       1.118       1.101 o 
 -11  -3  16      47.575      45.528       2.616 o 
 -11  -3  17     157.757     159.768       6.655 o 
 -11  -2   1      59.045      57.855       2.557 o 
 -11  -2   2      47.452      48.031       2.305 o 
 -11  -2   3     164.128     163.866       5.147 o 
 -11  -2   4     295.592     295.194       8.187 o 
 -11  -2   5      53.974      48.714       2.066 o 
 -11  -2   6     399.068     412.382      10.573 o 
 -11  -2   7     442.872     468.771      11.644 o 
 -11  -2   8      88.897      90.567       2.889 o 
 -11  -2   9      27.776      27.435       1.331 o 
 -11  -2  10     441.186     465.395      11.804 o 
 -11  -2  11      18.777      16.647       1.336 o 
 -11  -2  12     501.036     505.294      14.100 o 
 -11  -2  13       7.310       6.666       0.915 o 
 -11  -2  14     984.303     985.474      25.727 o 
 -11  -2  16      54.154      50.113       2.658 o 
 -11  -1   1      10.717      11.479       1.062 o 
 -11  -1   2      13.731      13.722       1.185 o 
 -11  -1   3       1.187       0.549       0.536 o 
 -11  -1   4      38.914      38.584       1.778 o 
 -11  -1   6      98.562     100.678       3.194 o 
 -11  -1   7       6.674       5.982       0.665 o 
 -11  -1   8      14.889      14.668       0.952 o 
 -11  -1   9      39.489      40.258       1.708 o 
 -11  -1  10      73.564      72.501       2.880 o 
 -11  -1  11       0.546       0.759       0.623 o 
 -11  -1  12      18.444      15.641       1.579 o 
 -11  -1  13      48.518      46.561       2.145 o 
 -11  -1  14      94.398      95.990       4.004 o 
 -11  -1  15      50.865      52.209       2.739 o 
 -11   0   1      42.550      41.263       2.006 o 
 -11   0   2      55.130      54.708       2.280 o 
 -11   0   3     197.408     200.566       5.774 o 
 -11   0   4     234.737     238.015       6.579 o 
 -11   0   5      95.972      93.602       2.919 o 
 -11   0   6      21.939      23.680       1.211 o 
 -11   0   7     354.381     367.042       9.550 o 
 -11   0   8     159.614     159.750       4.684 o 
 -11   0   9     177.190     183.894       5.300 o 
 -11   0  10      43.424      45.621       1.974 o 
 -11   0  11      16.516      15.051       1.239 o 
 -11   0  12     292.932     292.743       8.151 o 
 -11   0  13     210.522     209.227       7.002 o 
 -11   0  14      99.316     101.371       3.765 o 
 -11   0  16      96.768     110.065      13.242 o 
 -11   1   0       2.229       3.316       0.729 o 
 -11   1   1      48.394      47.283       2.123 o 
 -11   1   2      57.411      56.632       2.312 o 
 -11   1   3      15.115      13.846       1.126 o 
 -11   1   4      45.760      45.234       1.817 o 
 -11   1   5      50.499      50.385       2.214 o 
 -11   1   6     337.686     339.704       8.720 o 
 -11   1   7       6.490       6.762       0.730 o 
 -11   1   8      12.547      12.189       1.026 o 
 -11   1   9      15.506      14.118       1.159 o 
 -11   1  10     193.690     192.580       5.581 o 
 -11   1  11      53.129      51.288       2.228 o 
 -11   1  12      13.207      12.620       1.340 o 
 -11   1  13     119.987     121.530       4.256 o 
 -11   1  14       7.999       8.612       1.135 o 
 -11   1  15      13.900      15.717       2.081 o 
 -11   2   0      67.152      65.063       2.586 o 
 -11   2   1     834.927     835.762      20.875 o 
 -11   2   2       5.125       5.184       0.696 o 
 -11   2   3     253.237     245.968       6.635 o 
 -11   2   4     186.736     185.769       5.258 o 
 -11   2   5     224.846     223.735       6.244 o 
 -11   2   6     191.393     200.475       5.796 o 
 -11   2   7      52.088      52.447       2.155 o 
 -11   2   8     421.766     432.171      11.263 o 
 -11   2   9     438.920     447.266      11.777 o 
 -11   2  10      34.809      32.735       1.650 o 
 -11   2  11       0.155       0.848       0.641 o 
 -11   2  12      60.198      61.230       3.036 o 
 -11   2  13     260.190     257.606       7.779 o 
 -11   2  14      28.883      26.565       1.968 o 
 -11   3   0       4.953       4.747       0.800 o 
 -11   3   2       5.945       6.453       0.733 o 
 -11   3   3      96.336      94.941       3.544 o 
 -11   3   4      64.681      66.880       2.491 o 
 -11   3   5       2.228       2.817       0.776 o 
 -11   3   6      17.998      17.536       1.230 o 
 -11   3   7      20.182      20.650       1.382 o 
 -11   3   8      53.319      54.115       2.350 o 
 -11   3   9      39.166      38.107       1.880 o 
 -11   3  10       0.883       0.182       0.593 o 
 -11   3  11     160.331     164.142       5.294 o 
 -11   3  12     121.767     131.650       4.625 o 
 -11   3  13      71.113      67.219       3.299 o 
 -11   4   0      78.054      74.271       2.722 o 
 -11   4   1     424.529     422.452      11.251 o 
 -11   4   2      64.785      62.845       2.510 o 
 -11   4   3      10.897      12.327       1.077 o 
 -11   4   4      62.112      55.663       2.386 o 
 -11   4   5      44.286      42.416       1.971 o 
 -11   4   6     162.044     155.617       4.740 o 
 -11   4   7     136.582     132.510       4.071 o 
 -11   4   8       7.133       5.805       0.757 o 
 -11   4   9     274.184     284.146       7.814 o 
 -11   4  10       2.271       2.139       0.709 o 
 -11   4  11      54.421      53.349       2.615 o 
 -11   4  12      14.955      17.062       2.100 o 
 -11   5   0       3.041       3.051       0.644 o 
 -11   5   1      71.392      70.562       3.014 o 
 -11   5   2      48.601      49.785       2.386 o 
 -11   5   3     243.602     242.244       8.236 o 
 -11   5   4     171.362     168.515       5.139 o 
 -11   5   5       2.799       3.259       0.865 o 
 -11   5   7      11.374      11.021       1.008 o 
 -11   5   8      74.952      77.325       2.932 o 
 -11   5   9      30.203      31.897       1.951 o 
 -11   5  11      49.705      48.732       2.708 o 
 -11   6   0       1.521       0.817       0.799 o 
 -11   6   1      89.306      85.379       3.473 o 
 -11   6   2     196.621     190.071       5.801 o 
 -11   6   3     117.626     115.649       3.870 o 
 -11   6   4       0.151       0.520       0.739 o 
 -11   6   5       3.297       2.692       0.782 o 
 -11   6   6     197.729     197.498       5.951 o 
 -11   6   7      56.331      55.535       2.465 o 
 -11   6   8      10.561      12.673       1.219 o 
 -11   6   9      27.283      27.520       1.952 o 
 -11   6  10      19.554      17.383       1.789 o 
 -11   7   0      63.657      72.682       4.571 o 
 -11   7   1       3.668       2.169       1.353 o 
 -11   7   2      26.050      26.674       2.314 o 
 -11   7   3       6.719       5.436       1.817 o 
 -11   7   4      45.322      50.699       3.187 o 
 -11   7   5      15.504      13.392       1.290 o 
 -11   7   6      10.232      11.921       1.627 o 
 -11   7   7       7.773       9.107       1.079 o 
 -11   7   8       4.555       6.069       1.797 o 
 -11   8   0      80.299      79.730       4.905 o 
 -11   8   1      40.853      46.366       3.637 o 
 -11   8   2      88.655      92.764       5.031 o 
 -11   8   3      21.202      20.741       2.891 o 
 -11   8   4      16.210      17.886       2.281 o 
 -11   8   5      92.484      93.064       4.875 o 
 -11   8   6      29.957      27.580       5.167 o 
 -11   9   0     133.198     133.739       8.676 o 
 -11   9   2      11.149      12.160       2.049 o 
 -11   9   3      34.054      40.260       4.088 o 
 -11   9   4       5.904       4.207       1.480 o 
 -10 -10   9     251.893     257.370      11.860 o 
 -10 -10  10      27.448      29.455       3.396 o 
 -10 -10  11      41.838      37.204       3.659 o 
 -10 -10  12      24.124      24.740       3.293 o 
 -10 -10  13      14.461      12.412       2.379 o 
 -10 -10  14     149.453     160.386       8.600 o 
 -10  -9   7      26.889      23.396       2.992 o 
 -10  -9   9     249.755     242.710      10.670 o 
 -10  -9  10     107.118     105.153       6.495 o 
 -10  -9  11       2.073       3.748       1.502 o 
 -10  -9  12      19.540      19.478       2.722 o 
 -10  -9  13      61.444      61.584       4.633 o 
 -10  -9  14      43.518      44.319       3.965 o 
 -10  -9  15      18.476      19.384       2.651 o 
 -10  -9  16     109.814     109.732       7.856 o 
 -10  -8   5      41.672      35.459       3.601 o 
 -10  -8   6     108.573      95.909       5.919 o 
 -10  -8   7      62.382      64.950       4.627 o 
 -10  -8   8      27.673      29.729       2.712 o 
 -10  -8   9     267.529     252.712      10.402 o 
 -10  -8  10      85.479      86.422       5.112 o 
 -10  -8  11      66.442      65.495       3.647 o 
 -10  -8  12      22.825      21.330       2.628 o 
 -10  -8  13      35.620      37.937       6.455 o 
 -10  -8  14     386.144     406.834      21.416 o 
 -10  -8  15      18.768      17.532       2.460 o 
 -10  -8  16      23.304      24.125       3.042 o 
 -10  -8  17      14.292      16.373       4.837 o 
 -10  -7   3       2.639       2.237       1.894 o 
 -10  -7   4      10.548       9.656       2.085 o 
 -10  -7   5      60.007      61.328       4.438 o 
 -10  -7   6      14.355      14.983       2.218 o 
 -10  -7   7      17.928      15.307       3.020 o 
 -10  -7   8       1.826       1.636       1.071 o 
 -10  -7   9     181.726     189.497       7.260 o 
 -10  -7  10       0.208       0.041       1.103 o 
 -10  -7  11      10.509       8.761       1.353 o 
 -10  -7  12     116.071     119.517       5.161 o 
 -10  -7  13       7.152       6.972       1.445 o 
 -10  -7  14       4.698       1.683       1.770 o 
 -10  -7  15      62.767      60.997       4.489 o 
 -10  -7  16      98.459      96.229       6.052 o 
 -10  -7  17      69.267      69.537       5.258 o 
 -10  -6   2     119.110     117.830      15.465 o 
 -10  -6   3      76.972      80.395       6.402 o 
 -10  -6   4     118.827     111.352       6.133 o 
 -10  -6   5      75.838      72.777       4.529 o 
 -10  -6   6     110.731     106.476       5.513 o 
 -10  -6   7     278.393     266.745       9.202 o 
 -10  -6   8     129.337     124.576       5.272 o 
 -10  -6   9     154.367     154.597       6.205 o 
 -10  -6  10      36.290      36.232       2.264 o 
 -10  -6  11     228.773     236.154       7.543 o 
 -10  -6  12     139.817     138.796       5.511 o 
 -10  -6  13       2.096       1.096       1.245 o 
 -10  -6  14     348.429     342.957      14.870 o 
 -10  -6  15       4.218       8.652       1.760 o 
 -10  -6  16      71.563      70.022       4.965 o 
 -10  -6  17      83.419      80.333       5.697 o 
 -10  -5   1       8.931       9.741       1.522 o 
 -10  -5   2      11.525       9.519       1.090 o 
 -10  -5   3       4.888       3.009       0.726 o 
 -10  -5   4       5.069       4.899       0.935 o 
 -10  -5   5     130.544     124.940       4.259 o 
 -10  -5   6      30.797      28.244       1.428 o 
 -10  -5   7       7.280       6.225       1.045 o 
 -10  -5   8       6.733       5.946       0.868 o 
 -10  -5   9     218.318     222.058       7.140 o 
 -10  -5  10      43.126      47.304       2.444 o 
 -10  -5  11      63.870      66.581       2.996 o 
 -10  -5  13     153.690     148.288       8.835 o 
 -10  -5  14     146.057     140.076       6.785 o 
 -10  -5  15      11.331       8.553       1.813 o 
 -10  -5  16      25.429      27.341       3.064 o 
 -10  -5  17      50.405      53.104       4.747 o 
 -10  -4   1      53.186      50.033       2.289 o 
 -10  -4   2       4.058       4.003       0.738 o 
 -10  -4   3      86.867      84.702       3.401 o 
 -10  -4   4     673.948     658.905      17.356 o 
 -10  -4   5      17.395      18.431       1.162 o 
 -10  -4   6      64.695      61.236       2.276 o 
 -10  -4   7      67.511      68.947       2.596 o 
 -10  -4   8     197.534     202.140       5.579 o 
 -10  -4   9     411.883     435.961      10.896 o 
 -10  -4  10       3.349       3.163       0.701 o 
 -10  -4  11     401.659     422.544      12.568 o 
 -10  -4  12     158.065     155.108       4.734 o 
 -10  -4  13     340.614     339.773       9.775 o 
 -10  -4  14     117.413     117.310       4.076 o 
 -10  -4  15       0.498       0.677       1.626 o 
 -10  -4  16      52.222      54.796       4.302 o 
 -10  -4  17     244.885     240.921      13.755 o 
 -10  -3   1      32.855      31.912       1.691 o 
 -10  -3   2       0.033       0.692       0.574 o 
 -10  -3   3     157.691     154.876       4.808 o 
 -10  -3   4      45.329      45.925       2.149 o 
 -10  -3   5     449.057     441.504      11.402 o 
 -10  -3   6      19.544      19.624       1.382 o 
 -10  -3   7      24.325      24.922       1.373 o 
 -10  -3   8      21.645      19.472       1.442 o 
 -10  -3   9     233.938     244.027       6.402 o 
 -10  -3  10       6.477       5.471       0.747 o 
 -10  -3  11      12.592      15.361       1.409 o 
 -10  -3  12     110.548     105.726       3.620 o 
 -10  -3  13      36.735      37.718       1.936 o 
 -10  -3  14     187.098     182.522       5.752 o 
 -10  -3  15       3.372       2.419       0.825 o 
 -10  -3  16       2.107       0.850       1.038 o 
 -10  -2   1     459.987     453.637      11.775 o 
 -10  -2   2       1.643       1.761       0.798 o 
 -10  -2   3      11.475      10.992       0.973 o 
 -10  -2   4     548.747     560.036      14.146 o 
 -10  -2   5     396.256     416.041      10.597 o 
 -10  -2   6       2.096       2.316       0.454 o 
 -10  -2   7      46.104      48.214       1.811 o 
 -10  -2   8      18.053      17.321       0.936 o 
 -10  -2   9     488.915     504.395      12.484 o 
 -10  -2  10      77.721      75.593       2.593 o 
 -10  -2  11      14.250      13.626       1.030 o 
 -10  -2  12      19.686      20.747       1.300 o 
 -10  -2  13     447.462     439.445      11.866 o 
 -10  -2  14      59.847      57.415       2.651 o 
 -10  -2  15     103.024     103.381       4.183 o 
 -10  -2  16      10.693       9.726       1.455 o 
 -10  -2  17     194.930     186.500      16.190 o 
 -10  -1   1      24.876      22.554       1.335 o 
 -10  -1   2      52.528      49.477       1.974 o 
 -10  -1   3     145.118     149.223       4.500 o 
 -10  -1   4     398.056     408.640      10.939 o 
 -10  -1   5      27.324      27.948       1.228 o 
 -10  -1   6      67.510      67.130       2.221 o 
 -10  -1   7      93.993      97.530       3.210 o 
 -10  -1   8      56.497      56.060       2.011 o 
 -10  -1   9      76.435      79.639       2.801 o 
 -10  -1  10      31.474      31.006       1.767 o 
 -10  -1  11     205.731     205.428       6.024 o 
 -10  -1  12      70.031      66.583       2.580 o 
 -10  -1  13       5.200       4.183       0.787 o 
 -10  -1  14      30.337      28.481       1.740 o 
 -10  -1  15      17.129      14.803       1.355 o 
 -10  -1  16      59.948      61.296       3.078 o 
 -10   0   1     350.174     346.912      10.165 o 
 -10   0   2     221.838     220.985       6.161 o 
 -10   0   3     116.311     118.057       3.561 o 
 -10   0   4      17.533      14.885       0.985 o 
 -10   0   5     187.766     199.290       5.279 o 
 -10   0   6     483.710     511.725      13.145 o 
 -10   0   7     149.106     158.879       4.587 o 
 -10   0   9     200.052     204.171       5.594 o 
 -10   0  10     136.910     133.777       4.223 o 
 -10   0  11     343.543     337.368       9.002 o 
 -10   0  12      25.147      24.801       1.564 o 
 -10   0  13     461.896     451.977      12.266 o 
 -10   0  14       6.914       5.986       1.056 o 
 -10   0  15     196.932     197.280       6.435 o 
 -10   0  16      35.453      44.497       8.270 o 
 -10   1   0      55.504      54.025       2.192 o 
 -10   1   1      44.981      44.839       1.861 o 
 -10   1   2       1.970       0.873       0.510 o 
 -10   1   3     213.064     220.275       5.880 o 
 -10   1   4      44.877      43.370       1.777 o 
 -10   1   5       3.832       3.173       0.476 o 
 -10   1   6       2.802       2.284       0.488 o 
 -10   1   7      38.007      39.082       1.615 o 
 -10   1   8      10.343       9.308       0.776 o 
 -10   1   9     160.798     164.211       4.847 o 
 -10   1  10      48.660      48.151       2.121 o 
 -10   1  11      10.430       9.419       0.935 o 
 -10   1  12       7.683       6.905       0.902 o 
 -10   1  13      28.969      28.926       1.804 o 
 -10   1  14      10.592       9.110       1.185 o 
 -10   1  15      13.393      10.899       1.726 o 
 -10   2   0      10.585      10.243       0.828 o 
 -10   2   1      56.190      55.410       2.070 o 
 -10   2   2     138.251     138.808       4.142 o 
 -10   2   3     263.496     278.109       7.469 o 
 -10   2   4     102.239      99.758       3.140 o 
 -10   2   5      28.480      28.632       1.353 o 
 -10   2   6     202.510     196.710       5.385 o 
 -10   2   7     106.234     108.431       3.976 o 
 -10   2   8     152.374     152.240       4.435 o 
 -10   2   9      21.014      18.284       1.104 o 
 -10   2  10       3.049       0.494       0.783 o 
 -10   2  11      56.428      53.668       2.236 o 
 -10   2  12     265.007     266.064       7.558 o 
 -10   2  13       4.114       1.162       0.924 o 
 -10   3   0      34.406      31.780       1.458 o 
 -10   3   1      98.952     101.202       3.124 o 
 -10   3   2      70.008      75.786       2.651 o 
 -10   3   3      29.648      30.449       1.448 o 
 -10   3   4      27.186      25.033       1.593 o 
 -10   3   5       0.427       0.157       0.534 o 
 -10   3   6     110.967     110.656       3.425 o 
 -10   3   7     131.861     135.648       4.053 o 
 -10   3   8      77.310      76.575       2.759 o 
 -10   3   9     343.525     346.267       9.041 o 
 -10   3  10      49.776      43.921       2.039 o 
 -10   3  11      19.234      15.958       1.257 o 
 -10   3  12      10.717       9.169       1.121 o 
 -10   3  13      58.988      57.051       2.947 o 
 -10   4   0     433.719     429.415      10.909 o 
 -10   4   1       0.039       0.313       0.511 o 
 -10   4   2       5.704       5.885       0.803 o 
 -10   4   3      31.506      29.072       1.451 o 
 -10   4   4     771.023     776.982      20.378 o 
 -10   4   5     141.405     143.696       4.532 o 
 -10   4   6      23.841      22.901       1.350 o 
 -10   4   7      65.485      65.522       2.677 o 
 -10   4   8     418.890     417.332      10.864 o 
 -10   4   9      20.400      19.775       1.330 o 
 -10   4  10       6.038       5.898       0.974 o 
 -10   4  11       9.661      10.404       1.147 o 
 -10   4  12     261.824     273.809       8.373 o 
 -10   5   0      80.511      78.617       2.711 o 
 -10   5   1       9.526       8.652       0.862 o 
 -10   5   2      21.835      21.022       1.287 o 
 -10   5   3       1.807       2.656       0.704 o 
 -10   5   4       5.179       4.459       0.831 o 
 -10   5   5       1.009       0.528       0.527 o 
 -10   5   6       5.327       4.865       0.677 o 
 -10   5   7      37.832      37.163       1.758 o 
 -10   5   8      14.995      14.733       1.154 o 
 -10   5   9      37.425      34.182       2.374 o 
 -10   5  10      12.517      14.015       1.386 o 
 -10   5  11      11.469       9.442       1.273 o 
 -10   6   0     355.467     350.036       9.404 o 
 -10   6   1      47.442      45.569       2.381 o 
 -10   6   2      33.282      32.035       1.562 o 
 -10   6   3       1.396       1.136       0.646 o 
 -10   6   4      94.855      94.331       3.339 o 
 -10   6   5     163.131     170.571       5.328 o 
 -10   6   6      60.387      57.206       2.769 o 
 -10   6   7       1.599       1.418       0.631 o 
 -10   6   8      49.103      49.597       2.564 o 
 -10   6   9       6.477       4.924       1.363 o 
 -10   6  10     110.183     110.616       4.363 o 
 -10   7   0      27.977      26.051       2.484 o 
 -10   7   1      14.647      13.139       1.603 o 
 -10   7   2      29.177      29.173       2.345 o 
 -10   7   3      22.463      22.674       2.197 o 
 -10   7   4      37.979      41.697       2.284 o 
 -10   7   5       5.151       4.208       1.020 o 
 -10   7   6      13.938      14.632       1.213 o 
 -10   7   7       3.310       2.074       0.979 o 
 -10   7   8      68.615      77.488       4.235 o 
 -10   7   9       0.355       1.607       1.241 o 
 -10   8   0       0.667       2.816       1.498 o 
 -10   8   1     107.291     113.300       6.290 o 
 -10   8   2     260.967     272.676       9.610 o 
 -10   8   3      12.466      12.364       2.393 o 
 -10   8   4       2.169       3.776       1.142 o 
 -10   8   5      53.083      55.361       3.567 o 
 -10   8   6     110.759     120.516       5.619 o 
 -10   8   7      41.609      40.848       4.677 o 
 -10   9   0       4.914       6.221       1.547 o 
 -10   9   1      56.152      61.365       4.234 o 
 -10   9   2       0.357       0.342       1.490 o 
 -10   9   3      16.219      15.249       2.343 o 
 -10   9   4       0.011       0.577       0.874 o 
 -10  10   0      25.647      25.413       3.388 o 
 -10  10   1      15.692      22.395       2.901 o 
 -10  10   2      60.232      55.553      10.487 o 
  -9 -11  11      35.512      37.962      11.653 o 
  -9 -11  12      26.235      26.437       3.852 o 
  -9 -11  13      26.744      27.995       6.199 o 
  -9 -10   7      34.528      30.676       4.182 o 
  -9 -10   8       6.119       7.801       2.747 o 
  -9 -10   9      10.432       7.386       2.134 o 
  -9 -10  11      53.397      49.334       3.932 o 
  -9 -10  12     108.583     115.006       6.743 o 
  -9 -10  13       0.162       1.849       1.655 o 
  -9 -10  15      74.411      78.087       6.769 o 
  -9 -10  16      38.987      38.410       8.166 o 
  -9  -9   5      22.245      22.869       3.052 o 
  -9  -9   6      44.948      43.321       3.991 o 
  -9  -9   7       1.602       1.500       1.797 o 
  -9  -9   8       1.445       1.358       1.508 o 
  -9  -9   9     227.709     219.601       9.643 o 
  -9  -9  10      35.265      37.174       4.132 o 
  -9  -9  11      84.449      87.470       4.446 o 
  -9  -9  12      31.085      31.180       5.060 o 
  -9  -9  13      46.175      42.725       4.393 o 
  -9  -9  14      65.326      71.688       4.860 o 
  -9  -9  15      12.872      15.379       2.556 o 
  -9  -9  16      48.839      55.269       4.570 o 
  -9  -9  17      38.262      34.205       8.091 o 
  -9  -8   3      39.282      21.353       6.771 o 
  -9  -8   4     153.471     150.239      10.400 o 
  -9  -8   5      70.405      58.461       5.209 o 
  -9  -8   6      38.524      36.119       3.359 o 
  -9  -8   7      10.941      11.268       2.122 o 
  -9  -8   8     321.549     302.842      11.386 o 
  -9  -8   9      22.135      22.926       2.958 o 
  -9  -8  10       3.974       6.267       1.324 o 
  -9  -8  11      23.864      25.221       2.316 o 
  -9  -8  12     209.655     217.855      10.446 o 
  -9  -8  13     100.059     109.258       5.918 o 
  -9  -8  14      14.027      14.522       2.462 o 
  -9  -8  15      73.406      72.286       6.865 o 
  -9  -8  16      29.318      31.510       3.993 o 
  -9  -8  17      69.085      63.835       5.115 o 
  -9  -7   2      10.429       6.826       3.319 o 
  -9  -7   3       6.288       4.826       2.852 o 
  -9  -7   4       8.063       6.141       1.580 o 
  -9  -7   5       0.696       0.852       1.185 o 
  -9  -7   6       8.987       8.783       1.666 o 
  -9  -7   7      39.557      37.929       3.019 o 
  -9  -7   8      22.383      20.791       2.010 o 
  -9  -7   9     189.262     192.911       7.221 o 
  -9  -7  10      11.187       9.865       2.456 o 
  -9  -7  11       1.501       0.195       0.805 o 
  -9  -7  12     224.107     226.652       8.338 o 
  -9  -7  13      61.658      61.442       4.157 o 
  -9  -7  14       5.312       3.999       1.707 o 
  -9  -7  15       8.570       8.293       1.789 o 
  -9  -7  16      29.150      29.692       4.790 o 
  -9  -7  17       0.726       0.425       1.275 o 
  -9  -6   1      51.487      51.613       4.705 o 
  -9  -6   2      21.695      17.422       2.734 o 
  -9  -6   3       7.837       4.384       2.487 o 
  -9  -6   4     315.740     292.507      12.500 o 
  -9  -6   5      52.456      53.226       3.924 o 
  -9  -6   6       8.533       7.842       1.536 o 
  -9  -6   7     447.995     438.928      14.167 o 
  -9  -6   8     319.295     309.201      11.063 o 
  -9  -6   9     173.624     169.283       6.130 o 
  -9  -6  10      69.870      71.287       3.113 o 
  -9  -6  11      60.214      62.128       3.533 o 
  -9  -6  12       2.140       3.008       0.952 o 
  -9  -6  13     131.531     130.858       6.266 o 
  -9  -6  14     293.868     289.784      14.184 o 
  -9  -6  15      40.106      45.007       3.668 o 
  -9  -6  16       0.141       1.578       1.787 o 
  -9  -6  17     157.972     162.932      10.124 o 
  -9  -5   1      12.988       9.870       1.077 o 
  -9  -5   2      13.955      13.387       1.256 o 
  -9  -5   3     146.426     136.023       4.280 o 
  -9  -5   4      29.116      26.000       1.442 o 
  -9  -5   5      17.915      15.462       1.135 o 
  -9  -5   6      18.269      16.886       1.376 o 
  -9  -5   7       9.666       8.094       0.701 o 
  -9  -5   8     223.040     237.760       6.253 o 
  -9  -5   9      14.276      13.410       1.023 o 
  -9  -5  10      13.539      14.322       1.247 o 
  -9  -5  11      44.293      43.571       2.878 o 
  -9  -5  12     104.084      96.449       4.420 o 
  -9  -5  13      12.837      10.385       1.660 o 
  -9  -5  14       5.029       4.265       2.592 o 
  -9  -5  15       2.936       2.886       1.270 o 
  -9  -5  17      40.247      38.119       3.379 o 
  -9  -4   1     221.416     225.835       6.972 o 
  -9  -4   2     139.438     133.869       4.250 o 
  -9  -4   3     216.295     213.000       5.921 o 
  -9  -4   4      59.774      57.878       3.221 o 
  -9  -4   5      67.401      61.276       2.832 o 
  -9  -4   6     157.590     159.920       4.451 o 
  -9  -4   7    1056.351    1119.684      27.874 o 
  -9  -4   8      87.507      93.596       2.888 o 
  -9  -4   9      37.670      37.194       1.605 o 
  -9  -4  10     716.778     772.600      22.040 o 
  -9  -4  11     164.389     167.255       4.980 o 
  -9  -4  12      12.701      11.642       0.911 o 
  -9  -4  13       1.098       1.173       0.723 o 
  -9  -4  14     159.711     156.955       4.975 o 
  -9  -4  15     323.244     307.113      12.548 o 
  -9  -4  16      29.667      27.374       2.818 o 
  -9  -4  17     104.459     112.249       6.703 o 
  -9  -3   1      31.275      32.459       1.861 o 
  -9  -3   2       8.732       6.730       0.789 o 
  -9  -3   3       2.124       2.023       0.554 o 
  -9  -3   4     160.113     157.672       4.709 o 
  -9  -3   5      12.250      11.287       0.754 o 
  -9  -3   6      58.318      60.050       1.956 o 
  -9  -3   7     347.472     370.312       9.132 o 
  -9  -3   8      43.362      45.011       1.552 o 
  -9  -3   9     258.484     273.271       7.706 o 
  -9  -3  10       6.388       4.333       0.619 o 
  -9  -3  11       7.377       6.129       0.701 o 
  -9  -3  12       0.917       1.025       0.553 o 
  -9  -3  13      80.594      81.811       3.040 o 
  -9  -3  14      48.387      48.947       2.302 o 
  -9  -3  15       3.659       1.675       0.890 o 
  -9  -3  16       1.354       0.216       1.124 o 
  -9  -3  17     100.599      93.786       3.957 o 
  -9  -2   1      16.012      14.817       1.019 o 
  -9  -2   2     144.184     144.529       4.219 o 
  -9  -2   3     405.773     413.136      10.317 o 
  -9  -2   4       9.557       7.565       0.773 o 
  -9  -2   5     128.874     135.248       3.765 o 
  -9  -2   7    1228.938    1317.834      31.240 o 
  -9  -2   8     168.030     170.425       4.559 o 
  -9  -2   9     224.379     233.010       6.105 o 
  -9  -2  10     273.784     279.212       7.475 o 
  -9  -2  11     219.341     225.431       6.240 o 
  -9  -2  12     226.621     232.626       6.825 o 
  -9  -2  13     146.691     143.429       4.522 o 
  -9  -2  14      12.332      10.117       1.459 o 
  -9  -2  15     275.510     273.352       7.988 o 
  -9  -2  16     244.098     242.971       7.615 o 
  -9  -1   1     229.994     232.935       6.239 o 
  -9  -1   2      12.022      12.268       0.876 o 
  -9  -1   3       0.060       0.259       0.445 o 
  -9  -1   4     109.488     109.768       3.140 o 
  -9  -1   5       2.917       3.177       0.437 o 
  -9  -1   6     140.363     149.479       4.068 o 
  -9  -1   7     120.258     125.762       3.656 o 
  -9  -1   8     218.212     222.884       5.791 o 
  -9  -1   9      24.198      21.059       1.234 o 
  -9  -1  10      14.311      12.828       0.948 o 
  -9  -1  11      33.566      28.943       1.481 o 
  -9  -1  12       2.129       2.076       0.601 o 
  -9  -1  13     110.076     105.557       3.671 o 
  -9  -1  15      12.603      10.074       1.371 o 
  -9  -1  16      24.273      25.277       1.837 o 
  -9   0   1     263.921     270.316       7.382 o 
  -9   0   2      60.697      61.850       2.157 o 
  -9   0   3    1316.736    1369.682      33.723 o 
  -9   0   4     303.626     320.319       8.415 o 
  -9   0   5      96.652      99.633       2.830 o 
  -9   0   6     298.214     316.329       8.065 o 
  -9   0   7     699.633     723.787      17.446 o 
  -9   0   8     731.490     747.711      18.158 o 
  -9   0   9     146.705     152.321       4.866 o 
  -9   0  10       8.466       7.969       0.782 o 
  -9   0  11       6.781       6.867       0.778 o 
  -9   0  12     466.076     459.317      11.993 o 
  -9   0  13      77.217      73.066       3.059 o 
  -9   0  15      10.495      11.177       1.251 o 
  -9   1   0       0.523       0.943       0.543 o 
  -9   1   2      28.771      29.314       1.366 o 
  -9   1   3      11.193       9.988       0.731 o 
  -9   1   4      15.642      14.500       0.802 o 
  -9   1   5     297.702     306.132       7.656 o 
  -9   1   6     353.987     376.128       9.895 o 
  -9   1   7     133.165     136.058       3.809 o 
  -9   1   8       0.567       0.713       0.441 o 
  -9   1   9      40.557      40.432       1.603 o 
  -9   1  10       4.193       4.116       0.610 o 
  -9   1  11     121.542     120.944       4.051 o 
  -9   1  12     278.604     281.852       7.756 o 
  -9   1  13      47.548      49.121       2.248 o 
  -9   1  14      22.570      23.468       1.902 o 
  -9   1  15      21.362      20.704       2.639 o 
  -9   2   0      95.475      93.131       2.917 o 
  -9   2   1     307.832     305.077       8.308 o 
  -9   2   2     905.126     913.966      22.450 o 
  -9   2   3      82.376      80.156       2.578 o 
  -9   2   4     217.917     221.738       5.736 o 
  -9   2   5     353.303     359.776       9.591 o 
  -9   2   6     525.446     533.929      13.565 o 
  -9   2   7       3.081       2.288       0.514 o 
  -9   2   8      26.547      24.922       1.299 o 
  -9   2   9     322.011     323.879       8.824 o 
  -9   2  10     424.498     417.497      10.995 o 
  -9   2  11      28.090      24.274       1.601 o 
  -9   2  12     247.413     244.199       7.743 o 
  -9   2  13      31.913      27.073       1.872 o 
  -9   2  14      90.624      86.710       3.754 o 
  -9   3   0       5.954       5.536       0.645 o 
  -9   3   1       6.835       6.641       0.675 o 
  -9   3   2       0.494       0.191       0.447 o 
  -9   3   3      87.024      83.967       2.702 o 
  -9   3   4     232.545     234.015       6.627 o 
  -9   3   5      28.858      28.054       1.284 o 
  -9   3   6     259.575     259.287       7.519 o 
  -9   3   8     102.089     103.092       3.193 o 
  -9   3  10       7.339       6.737       0.866 o 
  -9   3  11      20.695      19.019       1.433 o 
  -9   3  12     249.543     260.662       8.506 o 
  -9   4   0      13.863      14.109       0.874 o 
  -9   4   1     452.656     454.223      11.381 o 
  -9   4   2     941.491     948.554      25.010 o 
  -9   4   3      28.389      26.882       1.483 o 
  -9   4   4      11.111      10.253       0.822 o 
  -9   4   5     312.494     304.307       8.523 o 
  -9   4   6     307.486     310.723       9.031 o 
  -9   4   7       6.162       5.469       0.681 o 
  -9   4   8      16.065      15.752       1.038 o 
  -9   4   9      35.182      36.893       1.864 o 
  -9   4  10     232.391     235.309       7.536 o 
  -9   4  11      47.149      44.289       2.264 o 
  -9   4  12      39.013      42.778       2.366 o 
  -9   5   0      53.050      53.852       1.970 o 
  -9   5   1      37.187      39.374       1.967 o 
  -9   5   2      14.748      11.957       0.864 o 
  -9   5   3      23.778      23.225       1.200 o 
  -9   5   4      62.150      63.138       2.465 o 
  -9   5   5     271.316     280.491       7.625 o 
  -9   5   6       3.111       2.502       0.610 o 
  -9   5   7      12.172      12.411       0.942 o 
  -9   5   8     106.076     107.916       3.852 o 
  -9   5   9      12.380      12.356       1.232 o 
  -9   5  10      21.653      23.200       1.749 o 
  -9   5  11      38.284      38.223       2.592 o 
  -9   6   0     247.227     244.355       7.861 o 
  -9   6   1       3.140       2.413       0.907 o 
  -9   6   2     437.704     429.905      11.510 o 
  -9   6   3     157.840     155.459       4.799 o 
  -9   6   4      26.603      25.213       1.527 o 
  -9   6   5      61.976      64.013       2.536 o 
  -9   6   6      72.595      73.133       2.651 o 
  -9   6   7     281.626     278.685       7.812 o 
  -9   6   8      23.535      23.569       1.862 o 
  -9   6   9       6.872       6.769       1.374 o 
  -9   6  10       6.734       3.236       1.430 o 
  -9   7   0      22.867      22.942       2.177 o 
  -9   7   1     248.531     250.742       8.310 o 
  -9   7   2       9.812       9.051       1.215 o 
  -9   7   3       0.170       0.308       0.726 o 
  -9   7   4      16.904      17.485       1.289 o 
  -9   7   5     166.403     170.024       5.703 o 
  -9   7   7       3.273       3.300       0.760 o 
  -9   7   8      23.598      25.354       1.786 o 
  -9   8   0      95.388      93.619       4.206 o 
  -9   8   1      54.279      58.532       3.149 o 
  -9   8   2      55.209      56.479       4.249 o 
  -9   8   3      44.985      51.174       3.155 o 
  -9   8   4      14.543      15.179       1.819 o 
  -9   8   5     143.115     157.755       7.454 o 
  -9   8   6       8.729       9.699       2.674 o 
  -9   8   7      93.816      90.947       5.033 o 
  -9   9   0      12.432      11.519       2.119 o 
  -9   9   1      78.633      79.288       4.265 o 
  -9   9   2       1.195       1.573       1.570 o 
  -9   9   3      14.460      13.036       1.757 o 
  -9   9   4      42.353      44.365       3.178 o 
  -9   9   5      22.560      22.303       2.445 o 
  -9  10   0      45.446      40.378       3.382 o 
  -9  10   1      48.755      51.910       3.529 o 
  -9  10   2       3.673       3.758       1.262 o 
  -9  10   3      33.219      34.644       3.902 o 
  -8 -11   8      53.849      49.734       9.037 o 
  -8 -11   9      16.854      15.173       3.884 o 
  -8 -11  10       8.047       7.368       2.233 o 
  -8 -11  11      41.881      38.780       3.840 o 
  -8 -11  12      28.913      31.584       4.002 o 
  -8 -11  14      31.214      33.061       4.040 o 
  -8 -11  15      14.826      12.930       3.074 o 
  -8 -10   6      43.375      41.027       3.949 o 
  -8 -10   7     144.159     151.556       9.591 o 
  -8 -10   8      72.912      66.167       7.930 o 
  -8 -10   9      61.270      58.742      10.524 o 
  -8 -10  10      87.471      90.383       6.262 o 
  -8 -10  11     207.568     222.962      12.183 o 
  -8 -10  12      84.197      89.365       7.299 o 
  -8 -10  13     164.840     177.729       8.561 o 
  -8 -10  14      78.519      79.599       5.905 o 
  -8 -10  15      15.947      18.041       2.742 o 
  -8 -10  16       7.749      10.665       2.745 o 
  -8  -9   4       2.207       0.377       1.823 o 
  -8  -9   5      20.251      15.944       3.121 o 
  -8  -9   6       7.426       3.935       1.558 o 
  -8  -9   7     180.547     174.699       9.686 o 
  -8  -9   8     162.973     154.752      10.771 o 
  -8  -9   9      12.686      10.310       1.601 o 
  -8  -9  10      51.443      49.637       3.332 o 
  -8  -9  11      22.493      21.372       2.536 o 
  -8  -9  12      40.430      48.567       4.869 o 
  -8  -9  13       4.872       2.696       1.071 o 
  -8  -9  14       5.194       3.742       1.368 o 
  -8  -9  15       0.562       0.020       1.158 o 
  -8  -9  16       0.243       1.551       1.331 o 
  -8  -9  17      54.326      58.408       9.361 o 
  -8  -8   2     290.883     273.937      13.314 o 
  -8  -8   3      47.369      44.143       4.459 o 
  -8  -8   4      38.089      36.428       3.501 o 
  -8  -8   5      11.457       6.730       2.026 o 
  -8  -8   6      43.359      40.796       3.565 o 
  -8  -8   7     422.896     407.723      14.104 o 
  -8  -8   8       4.555       3.334       1.074 o 
  -8  -8   9      42.008      40.798       2.907 o 
  -8  -8  10      93.275      99.724       4.661 o 
  -8  -8  11     362.455     375.593      17.315 o 
  -8  -8  13       2.730       2.384       1.271 o 
  -8  -8  14     176.419     179.738       6.799 o 
  -8  -8  15      66.348      70.518       4.161 o 
  -8  -8  16      37.812      35.683       3.045 o 
  -8  -8  17       6.732       5.178       1.774 o 
  -8  -7   1       7.484       7.076       2.070 o 
  -8  -7   2      64.514      66.383       5.790 o 
  -8  -7   3      15.920      13.681       2.102 o 
  -8  -7   4       0.121       0.251       1.715 o 
  -8  -7   5       9.066       4.441       1.313 o 
  -8  -7   6      65.182      56.117       4.292 o 
  -8  -7   8       3.113       3.662       1.052 o 
  -8  -7   9     151.640     154.213       7.717 o 
  -8  -7  10      10.421      10.880       1.331 o 
  -8  -7  11      39.611      36.757       3.924 o 
  -8  -7  12      34.434      39.414       2.429 o 
  -8  -7  13     202.365     213.692       9.177 o 
  -8  -7  14       8.746       7.493       1.365 o 
  -8  -7  15       0.630       0.997       1.495 o 
  -8  -7  16       3.163       3.279       1.426 o 
  -8  -7  17      95.968     101.881       6.054 o 
  -8  -6   1      23.466      20.319       2.854 o 
  -8  -6   2      62.390      57.803       3.926 o 
  -8  -6   3     211.707     204.278       7.458 o 
  -8  -6   4     289.430     268.744       9.912 o 
  -8  -6   5       6.263       5.364       1.325 o 
  -8  -6   6       1.338       1.118       1.308 o 
  -8  -6   7     964.026     934.465      25.881 o 
  -8  -6   8     270.500     265.905       8.353 o 
  -8  -6   9      19.928      20.105       1.766 o 
  -8  -6  10      36.968      32.363       1.914 o 
  -8  -6  11     574.662     579.810      16.311 o 
  -8  -6  12     168.181     167.559       7.019 o 
  -8  -6  13     220.480     210.852      10.747 o 
  -8  -6  14     159.216     157.626       7.464 o 
  -8  -6  15     258.938     256.414      10.352 o 
  -8  -6  16      55.828      58.833       4.390 o 
  -8  -6  17      22.413      20.544       2.790 o 
  -8  -5   1       0.950       0.863       0.688 o 
  -8  -5   2      44.430      40.990       1.869 o 
  -8  -5   3      37.762      34.165       1.519 o 
  -8  -5   4       7.796       5.219       0.660 o 
  -8  -5   6     126.910     135.849       4.398 o 
  -8  -5   7      32.613      31.016       1.249 o 
  -8  -5   8      14.121      13.166       0.928 o 
  -8  -5   9      64.359      66.559       2.753 o 
  -8  -5  10       2.181       1.743       0.644 o 
  -8  -5  11      48.703      50.928       4.308 o 
  -8  -5  12       4.402       4.722       1.198 o 
  -8  -5  13       1.376       1.508       1.068 o 
  -8  -5  14      62.030      54.701       3.719 o 
  -8  -5  15      76.516      70.266       4.625 o 
  -8  -5  17      16.321      16.162       2.176 o 
  -8  -4   1     191.441     191.337       5.395 o 
  -8  -4   3     314.232     306.480       8.185 o 
  -8  -4   4     223.098     228.937       6.217 o 
  -8  -4   5     148.759     148.514       4.176 o 
  -8  -4   6     659.717     702.612      17.314 o 
  -8  -4   7    2024.656    2181.719      54.137 o 
  -8  -4   8     146.012     157.461       4.227 o 
  -8  -4   9      16.623      14.701       0.846 o 
  -8  -4  10     513.878     536.443      14.363 o 
  -8  -4  11      65.700      63.743       2.596 o 
  -8  -4  12     239.884     224.980       6.259 o 
  -8  -4  13     381.751     379.648      10.081 o 
  -8  -4  14       3.900       1.290       0.907 o 
  -8  -4  15      13.216      10.526       2.092 o 
  -8  -4  16      30.072      27.668       2.371 o 
  -8  -4  17      57.175      55.320       6.899 o 
  -8  -3   1      71.228      70.917       2.423 o 
  -8  -3   2      37.651      36.648       1.492 o 
  -8  -3   3      78.940      78.886       2.466 o 
  -8  -3   4     668.044     699.914      16.761 o 
  -8  -3   5      46.595      48.935       1.685 o 
  -8  -3   6     781.711     836.717      19.877 o 
  -8  -3   7     133.979     143.321       4.032 o 
  -8  -3   8       6.105       6.936       0.533 o 
  -8  -3   9      25.154      24.155       1.049 o 
  -8  -3  10     205.744     207.787       5.626 o 
  -8  -3  11     221.905     217.503       6.041 o 
  -8  -3  13       6.204       6.421       0.863 o 
  -8  -3  14      42.611      38.719       2.082 o 
  -8  -3  15     122.267     116.883       4.047 o 
  -8  -3  16      14.061      10.760       1.442 o 
  -8  -3  17      15.289      16.747       1.863 o 
  -8  -2   1     544.461     549.061      14.394 o 
  -8  -2   2     714.125     730.906      17.970 o 
  -8  -2   3      73.204      76.446       2.322 o 
  -8  -2   4      67.296      73.169       2.135 o 
  -8  -2   5     261.769     273.441       6.754 o 
  -8  -2   6    3805.175    4064.367      95.169 o 
  -8  -2   7     963.388    1009.521      23.850 o 
  -8  -2   8     148.421     156.736       4.160 o 
  -8  -2   9      27.768      29.661       1.213 o 
  -8  -2  10    1128.922    1131.180      27.344 o 
  -8  -2  11      11.707       8.628       0.754 o 
  -8  -2  12      58.892      56.342       2.420 o 
  -8  -2  13     403.596     402.016      10.664 o 
  -8  -2  14      66.406      67.054       2.695 o 
  -8  -2  15       7.446       4.904       1.434 o 
  -8  -1   1      14.783      14.422       0.874 o 
  -8  -1   2      14.181      14.704       0.788 o 
  -8  -1   4     208.671     220.185       6.032 o 
  -8  -1   5       4.286       4.304       0.432 o 
  -8  -1   6      16.061      17.426       0.842 o 
  -8  -1   7      88.410      93.178       2.674 o 
  -8  -1   8      16.595      16.249       0.919 o 
  -8  -1   9      38.599      36.490       1.462 o 
  -8  -1  10       0.977       1.053       0.471 o 
  -8  -1  11      16.605      15.931       1.215 o 
  -8  -1  12      64.140      63.131       2.724 o 
  -8  -1  13      15.266      13.957       1.081 o 
  -8  -1  15       0.423       0.569       0.758 o 
  -8  -1  16      45.439      46.069       2.826 o 
  -8   0   1     142.666     140.665       4.332 o 
  -8   0   2     892.634     933.520      23.237 o 
  -8   0   3      71.600      72.199       2.120 o 
  -8   0   4      35.355      31.885       1.208 o 
  -8   0   5       4.622       5.066       0.514 o 
  -8   0   6    1412.101    1507.035      35.863 o 
  -8   0   7      10.417       9.135       0.703 o 
  -8   0   8     267.834     270.559       7.243 o 
  -8   0   9      18.724      15.735       1.030 o 
  -8   0  10     462.666     450.785      12.921 o 
  -8   0  11      29.735      29.670       1.412 o 
  -8   0  12     151.588     147.707       4.588 o 
  -8   0  14      44.820      43.012       2.134 o 
  -8   0  15     130.622     131.265       4.885 o 
  -8   1   0      57.648      55.222       2.294 o 
  -8   1   1     103.895      99.455       3.006 o 
  -8   1   2     285.951     304.516       7.961 o 
  -8   1   3     199.982     203.368       5.216 o 
  -8   1   4     308.413     321.912       7.843 o 
  -8   1   5      56.041      58.385       1.923 o 
  -8   1   6      56.735      55.657       1.882 o 
  -8   1   7      67.926      68.581       2.161 o 
  -8   1   8      30.831      27.359       1.676 o 
  -8   1   9     189.124     179.614       5.012 o 
  -8   1  10      19.547      16.952       1.246 o 
  -8   1  11      17.507      15.257       1.099 o 
  -8   1  12     110.422     109.648       3.867 o 
  -8   1  14       1.026       0.748       0.786 o 
  -8   1  15      12.885      17.064       3.648 o 
  -8   2   0     337.147     348.346      10.342 o 
  -8   2   1      18.893      15.612       0.927 o 
  -8   2   2    1250.970    1276.362      33.938 o 
  -8   2   3      93.295      97.487       2.778 o 
  -8   2   4      58.335      64.784       2.226 o 
  -8   2   5    1062.769    1077.128      25.577 o 
  -8   2   6    1008.517    1018.450      24.437 o 
  -8   2   7     275.953     281.398       7.961 o 
  -8   2   8     280.568     286.775       7.680 o 
  -8   2   9      58.934      55.888       2.136 o 
  -8   2  10     126.599     123.631       3.875 o 
  -8   2  11     134.866     135.969       5.400 o 
  -8   2  12      51.753      50.354       2.426 o 
  -8   2  13      26.815      28.539       2.489 o 
  -8   2  14       7.086       3.690       1.009 o 
  -8   3   0      77.214      69.051       2.221 o 
  -8   3   1      46.449      46.757       1.705 o 
  -8   3   2      13.156      13.783       0.888 o 
  -8   3   4       0.520       0.564       0.333 o 
  -8   3   5     227.887     238.266       6.396 o 
  -8   3   6      45.446      41.950       1.597 o 
  -8   3   7       7.273       7.145       0.638 o 
  -8   3   8     375.656     376.240       9.986 o 
  -8   3   9     108.382     105.084       3.425 o 
  -8   3  10      70.158      72.634       2.742 o 
  -8   3  11       3.232       2.134       0.745 o 
  -8   3  12       6.731       5.085       1.089 o 
  -8   3  13      15.677      12.840       1.836 o 
  -8   4   0     455.449     456.354      11.329 o 
  -8   4   1     558.302     549.653      13.460 o 
  -8   4   2     672.397     679.767      17.620 o 
  -8   4   3      42.382      38.138       1.483 o 
  -8   4   4      13.298      10.039       0.739 o 
  -8   4   5    1954.014    1924.821      47.318 o 
  -8   4   6      39.609      37.860       1.495 o 
  -8   4   7      36.993      35.408       1.459 o 
  -8   4   8      19.494      18.916       1.200 o 
  -8   4   9     295.206     302.193       8.796 o 
  -8   4  10      80.005      77.592       4.146 o 
  -8   4  11      29.372      27.406       1.749 o 
  -8   4  12      12.940      11.333       1.393 o 
  -8   5   0       2.918       2.947       0.525 o 
  -8   5   1      30.825      29.827       1.418 o 
  -8   5   2      64.400      59.044       2.077 o 
  -8   5   3      43.575      40.729       1.583 o 
  -8   5   4      59.865      58.500       2.131 o 
  -8   5   5     190.578     193.350       5.303 o 
  -8   5   6       1.365       0.736       0.471 o 
  -8   5   7       5.447       4.548       0.647 o 
  -8   5   8     112.852     114.537       3.784 o 
  -8   5   9      51.106      51.617       2.341 o 
  -8   5  11      30.204      30.468       1.983 o 
  -8   6   0      81.470      74.534       3.156 o 
  -8   6   1     618.415     622.137      16.516 o 
  -8   6   2      35.396      35.410       2.432 o 
  -8   6   3      66.193      64.926       2.331 o 
  -8   6   4      24.134      21.821       1.176 o 
  -8   6   5     743.935     741.146      20.512 o 
  -8   6   6      11.836      13.666       1.059 o 
  -8   6   7      13.675      13.208       1.154 o 
  -8   6   8       1.969       1.306       1.206 o 
  -8   6   9     147.450     155.137       6.267 o 
  -8   6  10      79.727      81.660       3.532 o 
  -8   7   0       1.608       1.762       0.917 o 
  -8   7   1      27.029      28.652       1.945 o 
  -8   7   2       2.309       1.579       1.045 o 
  -8   7   3       2.860       1.959       0.770 o 
  -8   7   4      42.889      45.420       2.142 o 
  -8   7   5       0.042       0.240       0.623 o 
  -8   7   6      35.974      39.097       1.929 o 
  -8   7   7       7.973       6.882       1.162 o 
  -8   7   8      15.444      15.585       1.635 o 
  -8   8   0      39.014      36.962       3.325 o 
  -8   8   1      55.762      54.201       2.903 o 
  -8   8   2      99.739     107.807       4.757 o 
  -8   8   3     136.144     137.330       5.516 o 
  -8   8   4      45.292      48.996       3.093 o 
  -8   8   5      85.752      84.514       4.258 o 
  -8   8   6      25.660      30.211       3.286 o 
  -8   8   7      21.476      22.037       3.898 o 
  -8   9   0       9.169       8.536       1.432 o 
  -8   9   1       0.099       0.733       1.070 o 
  -8   9   2      15.170      18.944       2.619 o 
  -8   9   3      40.260      39.238       2.889 o 
  -8   9   4     180.293     203.910       7.903 o 
  -8   9   6       0.130       3.557       2.912 o 
  -8  10   0     196.589     216.208       9.496 o 
  -8  10   1      14.691      12.800       1.622 o 
  -8  10   2      46.338      57.077       3.736 o 
  -8  10   3      30.064      33.934       3.212 o 
  -8  11   0       3.905       3.545       2.494 o 
  -8  11   1      25.683      25.584       6.176 o 
  -7 -12  10       7.030       2.054       2.714 o 
  -7 -12  11     124.251     119.604      10.207 o 
  -7 -12  12       3.699       5.215       4.598 o 
  -7 -11   6      41.261      38.244       7.088 o 
  -7 -11   7      18.971      25.905       3.707 o 
  -7 -11   8       6.053       7.056       2.144 o 
  -7 -11   9      41.974      44.675       5.562 o 
  -7 -11  10     116.670     120.978      10.748 o 
  -7 -11  11      72.469      69.888       9.739 o 
  -7 -11  12      36.716      38.601       6.276 o 
  -7 -11  14       0.836       0.620       1.493 o 
  -7 -11  15       6.723      11.714       2.495 o 
  -7 -10   4       6.554       8.327       3.416 o 
  -7 -10   5      13.799      11.772       4.000 o 
  -7 -10   6       1.882       1.119       1.453 o 
  -7 -10   7     353.650     344.749      13.444 o 
  -7 -10   8     169.473     176.577      10.040 o 
  -7 -10   9      20.995      18.073       2.345 o 
  -7 -10  10      15.067      15.866       2.227 o 
  -7 -10  11      73.187      73.072       6.991 o 
  -7 -10  12      85.178      89.341       6.081 o 
  -7 -10  13      34.296      39.697       3.304 o 
  -7 -10  14      30.210      32.450       3.589 o 
  -7 -10  16     170.252     166.389      14.328 o 
  -7  -9   3       9.766       8.371       4.244 o 
  -7  -9   4      26.990      26.013       3.475 o 
  -7  -9   5     104.656      94.743       5.674 o 
  -7  -9   6     152.799     157.562       7.521 o 
  -7  -9   8      13.961      15.361       2.118 o 
  -7  -9   9       0.578       3.769       1.665 o 
  -7  -9  10     196.749     200.138      10.795 o 
  -7  -9  13       1.354       1.376       1.521 o 
  -7  -9  14      21.659      20.574       2.155 o 
  -7  -9  15      18.795      15.346       2.217 o 
  -7  -9  16      25.244      25.505       4.107 o 
  -7  -8   1      72.861      72.918       4.924 o 
  -7  -8   3      85.964      77.551       5.621 o 
  -7  -8   4      14.352      10.952       2.017 o 
  -7  -8   5     119.794     110.252       6.402 o 
  -7  -8   6     157.685     144.330      10.951 o 
  -7  -8   7     145.666     149.070       6.586 o 
  -7  -8   8     136.201     137.395       7.343 o 
  -7  -8   9      39.157      35.017       2.563 o 
  -7  -8  10     224.511     224.597       7.357 o 
  -7  -8  11       8.665       8.742       1.565 o 
  -7  -8  12      95.144      93.441       4.105 o 
  -7  -8  13     208.249     206.345       8.140 o 
  -7  -8  14      56.624      55.186       3.703 o 
  -7  -8  15      32.636      36.286       2.933 o 
  -7  -8  16     106.355     113.884       8.022 o 
  -7  -8  17     142.941     149.859       7.939 o 
  -7  -7   1      17.719      19.115       2.369 o 
  -7  -7   2      60.389      58.743       6.002 o 
  -7  -7   3      35.560      32.323       2.481 o 
  -7  -7   4      11.873       9.915       1.631 o 
  -7  -7   5       2.062       1.322       1.091 o 
  -7  -7   6     424.406     407.248      12.422 o 
  -7  -7   7      36.780      37.319       3.312 o 
  -7  -7   8      70.515      68.300       3.315 o 
  -7  -7   9       0.681       0.353       1.119 o 
  -7  -7  10     381.455     393.141      10.748 o 
  -7  -7  11       7.727       5.542       1.073 o 
  -7  -7  12       1.703       1.797       1.057 o 
  -7  -7  13       2.968       2.816       1.171 o 
  -7  -7  14      43.531      39.996       2.838 o 
  -7  -7  15       3.965       6.294       1.322 o 
  -7  -7  16       2.340       2.869       1.298 o 
  -7  -7  17       0.006       1.990       1.391 o 
  -7  -6   1     533.677     525.389      16.120 o 
  -7  -6   2      65.718      68.078       2.795 o 
  -7  -6   3       1.245       1.026       0.796 o 
  -7  -6   4       2.148       1.239       0.851 o 
  -7  -6   5     628.792     603.024      18.169 o 
  -7  -6   6     469.494     459.650      13.360 o 
  -7  -6   7     151.607     149.840       5.400 o 
  -7  -6   9       3.851       5.207       0.765 o 
  -7  -6  10    1132.314    1145.583      29.191 o 
  -7  -6  11      27.697      26.111       1.799 o 
  -7  -6  12     108.591     106.677       5.359 o 
  -7  -6  13      84.999      86.965       5.752 o 
  -7  -6  14      10.365       9.127       1.452 o 
  -7  -6  15     246.451     249.190       8.923 o 
  -7  -6  16      18.235      17.832       2.074 o 
  -7  -6  17     114.539     116.857       6.347 o 
  -7  -5   1      32.815      30.955       1.454 o 
  -7  -5   2       3.310       2.083       0.759 o 
  -7  -5   3       3.141       1.765       0.464 o 
  -7  -5   4     111.002     112.148       3.290 o 
  -7  -5   5     114.845     115.381       3.329 o 
  -7  -5   6     313.339     325.102       8.090 o 
  -7  -5   7      60.944      65.637       2.160 o 
  -7  -5   8      17.962      16.459       0.951 o 
  -7  -5   9     142.206     144.957       4.554 o 
  -7  -5  11       2.717       2.456       0.720 o 
  -7  -5  12      60.947      63.282       3.225 o 
  -7  -5  13      56.466      55.016       2.936 o 
  -7  -5  14       9.539       6.096       1.172 o 
  -7  -5  15      30.848      28.574       2.211 o 
  -7  -5  16      20.632      17.037       1.812 o 
  -7  -4   1      85.296      81.061       2.597 o 
  -7  -4   2     321.436     311.971       8.391 o 
  -7  -4   3     397.745     405.938      10.028 o 
  -7  -4   4       6.579       6.223       0.591 o 
  -7  -4   5       3.312       3.219       0.412 o 
  -7  -4   6     324.909     346.954       9.358 o 
  -7  -4   7     318.143     343.855       9.424 o 
  -7  -4   8     269.668     282.518       6.991 o 
  -7  -4   9     224.364     235.950       6.021 o 
  -7  -4  10     819.846     822.826      20.281 o 
  -7  -4  11     799.291     790.341      20.088 o 
  -7  -4  12      82.617      73.920       2.524 o 
  -7  -4  13      40.556      37.799       1.648 o 
  -7  -4  15     358.036     344.777      10.457 o 
  -7  -4  16     294.853     306.570      10.815 o 
  -7  -4  17      24.801      29.256       5.379 o 
  -7  -3   1     406.889     404.660      10.067 o 
  -7  -3   3     102.629     106.506       2.936 o 
  -7  -3   4       8.608       8.328       0.547 o 
  -7  -3   5     397.585     427.920      10.269 o 
  -7  -3   6      74.854      83.424       2.411 o 
  -7  -3   7     172.522     184.094       5.208 o 
  -7  -3   8       0.367       0.916       0.285 o 
  -7  -3   9       3.756       3.831       0.474 o 
  -7  -3  10      71.235      74.305       2.489 o 
  -7  -3  12      20.880      20.138       1.134 o 
  -7  -3  13       2.050       0.308       0.700 o 
  -7  -3  14      23.143      23.798       1.309 o 
  -7  -3  16       1.273       0.331       0.820 o 
  -7  -3  17       6.209       2.354       3.402 o 
  -7  -2   1      84.864      86.457       2.599 o 
  -7  -2   2     259.027     262.612       6.582 o 
  -7  -2   3    1392.134    1465.022      34.492 o 
  -7  -2   4      16.639      16.746       0.766 o 
  -7  -2   5     360.661     377.837       9.060 o 
  -7  -2   6     170.838     185.119       4.656 o 
  -7  -2   7     477.258     509.913      12.094 o 
  -7  -2   8     198.090     194.843       4.958 o 
  -7  -2   9     654.056     658.944      16.024 o 
  -7  -2  10     154.451     143.474       3.964 o 
  -7  -2  11     243.016     247.168       6.541 o 
  -7  -2  12     230.189     223.896       6.114 o 
  -7  -2  13      50.340      45.509       2.450 o 
  -7  -2  14      35.257      34.260       1.732 o 
  -7  -2  15      83.620      82.217       3.244 o 
  -7  -2  16     180.063     185.604       6.256 o 
  -7  -1   1      78.913      79.062       2.283 o 
  -7  -1   2       2.489       2.309       0.336 o 
  -7  -1   3     147.116     155.911       3.915 o 
  -7  -1   5      78.270      88.227       2.549 o 
  -7  -1   6      24.835      25.025       0.956 o 
  -7  -1   7     183.474     198.378       4.986 o 
  -7  -1   8     125.292     127.039       3.501 o 
  -7  -1   9      71.002      68.552       2.181 o 
  -7  -1  10     119.260     114.470       3.868 o 
  -7  -1  11      14.632      13.567       0.936 o 
  -7  -1  12      47.060      47.872       2.012 o 
  -7  -1  14     106.609     111.873       3.838 o 
  -7  -1  15      19.591      15.203       1.366 o 
  -7   0   1     173.797     186.260       5.056 o 
  -7   0   2     146.879     150.058       3.824 o 
  -7   0   3      61.946      60.717       1.799 o 
  -7   0   4     388.381     407.222       9.844 o 
  -7   0   5    4617.855    4766.874     111.534 o 
  -7   0   6      70.420      74.349       2.193 o 
  -7   0   7      13.294      14.717       0.757 o 
  -7   0   8      22.992      23.455       1.130 o 
  -7   0   9    2126.350    2099.934      53.813 o 
  -7   0  10      63.205      59.379       2.247 o 
  -7   0  11      18.212      16.162       1.171 o 
  -7   0  12     227.813     224.981       6.815 o 
  -7   0  13     222.645     227.281       8.204 o 
  -7   0  14     152.212     155.471       5.250 o 
  -7   0  15      13.639      12.633       1.355 o 
  -7   1   0      22.520      21.441       1.060 o 
  -7   1   1      17.204      16.703       0.868 o 
  -7   1   2       0.129       0.234       0.271 o 
  -7   1   3     296.727     310.939       7.550 o 
  -7   1   4     208.557     211.954       5.285 o 
  -7   1   5       0.303       0.699       0.310 o 
  -7   1   6      89.270      89.175       2.521 o 
  -7   1   7     116.500     114.829       3.532 o 
  -7   1   8     140.321     142.730       4.259 o 
  -7   1   9      37.799      34.059       1.813 o 
  -7   1  10      28.312      26.961       1.530 o 
  -7   1  11      38.528      36.630       1.745 o 
  -7   1  12      28.760      29.270       1.706 o 
  -7   1  13     137.624     142.680       5.480 o 
  -7   1  14      11.459       8.994       1.305 o 
  -7   2   0     403.804     403.878      10.355 o 
  -7   2   1     313.261     326.379       8.948 o 
  -7   2   2     625.063     623.739      15.338 o 
  -7   2   3     160.794     164.286       4.172 o 
  -7   2   4       0.257       0.114       0.280 o 
  -7   2   5    2913.249    2945.791      71.323 o 
  -7   2   6      31.325      28.217       1.128 o 
  -7   2   7       1.750       1.052       0.391 o 
  -7   2   8      19.624      16.804       1.001 o 
  -7   2   9     393.272     378.854       9.961 o 
  -7   2  10     125.218     124.217       3.894 o 
  -7   2  11     134.106     139.714       4.376 o 
  -7   2  12      15.853      14.238       1.328 o 
  -7   2  13      22.554      20.444       1.761 o 
  -7   3   0     134.549     135.703       3.672 o 
  -7   3   1     111.919     110.563       3.110 o 
  -7   3   2      45.782      46.942       1.553 o 
  -7   3   3      19.608      20.082       0.885 o 
  -7   3   4       8.056       7.419       0.574 o 
  -7   3   5    1022.785    1061.776      25.281 o 
  -7   3   7      97.948      99.314       2.913 o 
  -7   3   8     108.236     110.456       3.353 o 
  -7   3   9      58.925      61.654       2.649 o 
  -7   3  10       4.008       3.536       0.761 o 
  -7   3  12       7.335       4.921       1.017 o 
  -7   3  13     108.445     117.292       4.913 o 
  -7   4   0     329.775     335.231       8.376 o 
  -7   4   1      24.625      20.809       0.983 o 
  -7   4   2    1234.867    1200.539      28.776 o 
  -7   4   3     314.967     321.049       7.979 o 
  -7   4   4     606.553     602.495      15.263 o 
  -7   4   5     506.462     507.016      12.314 o 
  -7   4   6     291.812     295.459       7.477 o 
  -7   4   7     273.939     271.842       7.114 o 
  -7   4   8     120.105     116.958       3.883 o 
  -7   4   9      56.638      49.376       2.213 o 
  -7   4  10     100.174     102.405       3.684 o 
  -7   4  11     181.812     183.966       6.045 o 
  -7   4  12       5.316       6.356       1.162 o 
  -7   5   0      16.564      16.668       1.117 o 
  -7   5   1     142.861     145.234       4.152 o 
  -7   5   2      31.405      30.280       1.287 o 
  -7   5   3       1.425       0.775       0.389 o 
  -7   5   4      16.496      16.178       1.151 o 
  -7   5   5     202.324     209.190       5.560 o 
  -7   5   6       1.544       1.012       0.467 o 
  -7   5   7      10.059       9.818       0.886 o 
  -7   5   8       9.624       7.486       0.857 o 
  -7   5   9      10.161       8.619       1.010 o 
  -7   5  10       4.026       4.630       1.093 o 
  -7   5  11       5.841       3.370       1.246 o 
  -7   6   0     454.827     447.026      13.664 o 
  -7   6   1      37.701      30.966       1.362 o 
  -7   6   2      66.929      60.224       2.158 o 
  -7   6   3      72.956      71.747       2.418 o 
  -7   6   4     740.115     722.485      19.118 o 
  -7   6   5     116.536     113.097       3.552 o 
  -7   6   7      11.345      10.431       0.992 o 
  -7   6   8     228.415     222.733       7.334 o 
  -7   6   9       7.773       6.751       1.145 o 
  -7   6  10      12.787       9.528       1.793 o 
  -7   7   0     159.516     164.346       5.867 o 
  -7   7   1      41.400      39.198       2.330 o 
  -7   7   2     249.282     255.534       7.866 o 
  -7   7   3      15.375      15.984       1.456 o 
  -7   7   4      12.290      11.366       1.158 o 
  -7   7   5      15.608      15.835       1.091 o 
  -7   7   6       2.992       2.782       0.696 o 
  -7   7   7     112.492     113.821       4.388 o 
  -7   7   8       5.153       3.882       1.118 o 
  -7   7   9      16.748      18.465       2.397 o 
  -7   8   0     530.184     536.457      15.200 o 
  -7   8   1      29.201      26.809       2.282 o 
  -7   8   2      32.729      32.320       2.485 o 
  -7   8   3       4.138       5.086       1.137 o 
  -7   8   4     382.358     409.572      12.772 o 
  -7   8   5       3.631       5.391       1.340 o 
  -7   8   6      54.260      57.173       4.103 o 
  -7   9   0     177.388     190.581       7.141 o 
  -7   9   1      47.883      51.781       3.144 o 
  -7   9   2      39.499      43.959       2.694 o 
  -7   9   3       2.193       2.355       1.020 o 
  -7   9   4       0.160       1.236       1.678 o 
  -7  10   0      54.418      57.371       3.501 o 
  -7  10   1      68.943      74.547       4.481 o 
  -7  10   2       9.581       9.425       1.709 o 
  -7  10   3       0.664       0.365       1.814 o 
  -7  10   4       0.123       1.602       2.395 o 
  -7  11   0     162.114     181.457       7.609 o 
  -7  11   1       7.763       8.108       2.288 o 
  -6 -12  10     120.588     130.469      10.763 o 
  -6 -12  11       9.643      12.243       3.399 o 
  -6 -12  12      73.643      70.250       6.072 o 
  -6 -12  13     120.724     143.959      14.007 o 
  -6 -11   5       7.073      13.586       6.282 o 
  -6 -11   6       7.412       2.466       3.253 o 
  -6 -11   7       8.571      10.715       3.122 o 
  -6 -11   8       1.146       4.860       3.506 o 
  -6 -11   9      38.346      41.941       3.599 o 
  -6 -11  10       0.190       0.797       1.142 o 
  -6 -11  11      39.766      48.152       6.366 o 
  -6 -11  12      19.422      18.473       4.712 o 
  -6 -11  13       4.337       2.761       1.296 o 
  -6 -11  14       5.731       8.004       3.699 o 
  -6 -11  15      10.636      12.667       2.946 o 
  -6 -10   3      38.674      38.609       5.935 o 
  -6 -10   4       7.345       1.340       2.068 o 
  -6 -10   5     125.039     113.841       6.671 o 
  -6 -10   6      41.794      41.261       5.071 o 
  -6 -10   7       5.428       8.083       1.753 o 
  -6 -10   9       3.129       4.301       1.362 o 
  -6 -10  10     164.626     156.918       8.854 o 
  -6 -10  11     113.874     119.284       8.603 o 
  -6 -10  12      19.172      25.006       3.535 o 
  -6 -10  13     115.177     121.604       6.192 o 
  -6 -10  14      58.498      64.374       5.899 o 
  -6 -10  15     113.834     123.262       8.403 o 
  -6 -10  16      28.095      31.387       4.791 o 
  -6  -9   2      12.724      10.342       3.823 o 
  -6  -9   3      35.836      39.149       3.382 o 
  -6  -9   4       2.311       3.116       2.274 o 
  -6  -9   5      11.588      12.599       2.500 o 
  -6  -9   6      22.871      23.431       2.544 o 
  -6  -9   7      11.305      12.785       1.622 o 
  -6  -9   8      98.497     101.005       5.215 o 
  -6  -9  10      12.549      11.053       1.294 o 
  -6  -9  11      21.554      20.080       2.816 o 
  -6  -9  12      11.142      13.471       2.533 o 
  -6  -9  13      78.435      79.825       5.023 o 
  -6  -9  14      11.776      10.837       1.619 o 
  -6  -9  15      38.753      40.805       3.591 o 
  -6  -9  16       8.323       8.799       1.826 o 
  -6  -8   1       0.238       1.641       1.203 o 
  -6  -8   2      69.593      63.935       4.163 o 
  -6  -8   3     239.918     246.026       9.032 o 
  -6  -8   4     121.115     118.136       5.242 o 
  -6  -8   5      25.871      24.996       3.797 o 
  -6  -8   6     170.599     163.611       6.292 o 
  -6  -8   7     302.183     292.644      10.014 o 
  -6  -8   8     171.334     165.152       6.789 o 
  -6  -8   9      16.350      16.994       1.806 o 
  -6  -8  10     386.836     400.013      15.088 o 
  -6  -8  11     469.504     494.869      15.439 o 
  -6  -8  12      89.072      93.683       4.576 o 
  -6  -8  13      12.866      13.315       1.420 o 
  -6  -8  15     508.122     545.839      17.905 o 
  -6  -8  16     136.970     136.386       6.961 o 
  -6  -8  17     155.799     173.260       8.870 o 
  -6  -7   1      17.273      16.239       2.008 o 
  -6  -7   2       0.012       0.490       1.326 o 
  -6  -7   3      60.784      57.558       3.216 o 
  -6  -7   4      50.624      49.956       2.876 o 
  -6  -7   5      31.243      27.490       3.132 o 
  -6  -7   6       3.081       2.373       0.903 o 
  -6  -7   8      66.475      57.006       4.435 o 
  -6  -7   9      43.658      40.390       2.446 o 
  -6  -7  10      13.760      13.635       1.630 o 
  -6  -7  11      15.092      14.222       1.362 o 
  -6  -7  12      24.434      25.258       2.089 o 
  -6  -7  13      27.513      26.375       2.059 o 
  -6  -7  14      55.726      59.782       3.334 o 
  -6  -7  15      10.932      11.029       1.957 o 
  -6  -7  16       3.621       0.673       0.932 o 
  -6  -7  17       2.958       0.014       1.599 o 
  -6  -6   1      72.740      70.558       2.836 o 
  -6  -6   2     255.353     241.682       6.873 o 
  -6  -6   3      77.694      76.527       3.578 o 
  -6  -6   4     122.410     126.310       5.023 o 
  -6  -6   5     300.220     288.018       8.400 o 
  -6  -6   6       5.025       2.955       0.755 o 
  -6  -6   7     498.008     488.511      12.621 o 
  -6  -6   8     450.340     439.328      11.730 o 
  -6  -6   9     224.971     225.731       6.421 o 
  -6  -6  10       2.127       2.745       0.857 o 
  -6  -6  11     165.032     172.526       5.587 o 
  -6  -6  12     321.383     339.456      11.260 o 
  -6  -6  13      81.340      72.950       5.548 o 
  -6  -6  14     212.673     220.919       7.734 o 
  -6  -6  15     193.075     199.469       8.068 o 
  -6  -6  16     424.058     441.082      14.634 o 
  -6  -6  17       7.197       8.049       1.922 o 
  -6  -5   1      61.561      61.463       2.111 o 
  -6  -5   2     121.227     120.489       3.464 o 
  -6  -5   3      16.712      13.677       1.037 o 
  -6  -5   4      76.858      82.166       2.391 o 
  -6  -5   5      61.986      64.284       1.972 o 
  -6  -5   6      19.634      21.580       0.938 o 
  -6  -5   7      89.518      93.955       2.832 o 
  -6  -5   8     134.895     133.814       3.965 o 
  -6  -5   9      84.348      90.844       3.052 o 
  -6  -5  10     145.338     154.478       4.903 o 
  -6  -5  11     118.106     112.585       3.986 o 
  -6  -5  12      12.968      10.561       1.539 o 
  -6  -5  13      32.045      27.264       1.845 o 
  -6  -5  14       0.829       0.504       0.703 o 
  -6  -5  15      72.980      68.958       3.293 o 
  -6  -5  16      15.118      13.463       1.748 o 
  -6  -5  17       5.526       5.813       1.792 o 
  -6  -4   1     440.833     448.881      11.041 o 
  -6  -4   2      25.914      24.576       1.065 o 
  -6  -4   3       0.846       0.393       0.327 o 
  -6  -4   4    1004.564    1035.417      24.342 o 
  -6  -4   5     630.477     682.102      16.092 o 
  -6  -4   6     629.908     669.635      16.009 o 
  -6  -4   7      18.208      18.951       0.800 o 
  -6  -4   8    1780.330    1862.597      43.971 o 
  -6  -4   9     685.837     712.778      17.258 o 
  -6  -4  10       6.951       6.138       0.615 o 
  -6  -4  12     263.040     249.732       7.155 o 
  -6  -4  13     125.501     117.071       3.680 o 
  -6  -4  14     331.573     323.888       9.256 o 
  -6  -4  15       0.302       0.610       0.690 o 
  -6  -4  16     263.090     278.132      15.986 o 
  -6  -3   1     104.105     105.847       2.994 o 
  -6  -3   2     504.269     512.414      12.534 o 
  -6  -3   3      24.727      24.069       0.905 o 
  -6  -3   4     110.185     114.324       3.014 o 
  -6  -3   5     185.907     197.394       4.837 o 
  -6  -3   6     307.659     330.036       7.971 o 
  -6  -3   7     379.564     401.505       9.574 o 
  -6  -3   8     207.945     218.655       5.738 o 
  -6  -3  10       9.104       8.497       0.604 o 
  -6  -3  11     103.305      96.086       2.898 o 
  -6  -3  12      52.542      46.581       1.798 o 
  -6  -3  13      15.926      13.293       0.902 o 
  -6  -3  14       3.140       2.941       0.610 o 
  -6  -3  15      63.824      67.631       2.710 o 
  -6  -3  16      14.360      14.620       1.941 o 
  -6  -2   1      77.380      84.260       2.420 o 
  -6  -2   2     529.165     543.633      13.264 o 
  -6  -2   3     832.713     886.325      20.636 o 
  -6  -2   4     706.491     755.970      17.619 o 
  -6  -2   5     135.469     151.670       3.821 o 
  -6  -2   6     738.169     792.319      18.509 o 
  -6  -2   7     644.290     678.288      16.403 o 
  -6  -2   8      14.338      15.142       0.751 o 
  -6  -2   9     431.097     427.689      10.437 o 
  -6  -2  10     385.759     374.655       9.321 o 
  -6  -2  11     202.198     200.797       5.400 o 
  -6  -2  14     482.263     489.856      12.838 o 
  -6  -2  15     170.307     173.432       5.610 o 
  -6  -2  16      56.563      55.401       2.828 o 
  -6  -1   1     203.552     208.580       5.318 o 
  -6  -1   2     252.090     267.274       6.418 o 
  -6  -1   3      18.534      20.413       0.767 o 
  -6  -1   4     315.768     345.589       8.256 o 
  -6  -1   5     444.456     471.593      11.176 o 
  -6  -1   6       5.182       4.381       0.363 o 
  -6  -1   7     353.009     355.253       8.654 o 
  -6  -1   8     205.933     207.185       5.290 o 
  -6  -1   9       6.142       5.030       0.515 o 
  -6  -1  10       1.243       0.317       0.416 o 
  -6  -1  11      14.055      12.501       0.833 o 
  -6  -1  12      41.814      39.308       1.682 o 
  -6  -1  13      55.956      56.260       2.240 o 
  -6  -1  14       8.855       9.599       1.028 o 
  -6  -1  15      26.080      28.768       2.004 o 
  -6   0   1     264.468     275.953       6.968 o 
  -6   0   2    2107.574    2222.741      54.191 o 
  -6   0   3     980.155    1051.670      24.551 o 
  -6   0   4      35.599      36.669       1.166 o 
  -6   0   5      99.901     107.005       2.855 o 
  -6   0   6    1536.189    1584.666      37.837 o 
  -6   0   7     250.244     247.458       6.183 o 
  -6   0   8     191.824     199.442       5.209 o 
  -6   0   9       4.871       3.275       0.542 o 
  -6   0  10     310.910     313.248       8.304 o 
  -6   0  11     313.557     307.093       9.702 o 
  -6   0  12       3.149       3.407       0.870 o 
  -6   0  13      30.693      28.605       1.785 o 
  -6   0  14      41.701      42.903       2.408 o 
  -6   0  15      97.791      97.443       4.325 o 
  -6   1   0     498.304     517.267      14.088 o 
  -6   1   1     140.157     141.850       3.688 o 
  -6   1   2       0.429       0.040       0.250 o 
  -6   1   3     974.225    1008.185      24.290 o 
  -6   1   4     104.733     106.453       2.850 o 
  -6   1   5     643.049     676.304      16.075 o 
  -6   1   6       9.130      10.074       0.588 o 
  -6   1   7      50.236      47.698       1.607 o 
  -6   1   8      43.684      44.441       1.571 o 
  -6   1   9      10.811       9.286       0.783 o 
  -6   1  10     162.831     165.181       4.890 o 
  -6   1  11      21.610      18.779       1.343 o 
  -6   1  12      13.017      11.516       1.118 o 
  -6   1  13      52.148      55.845       2.865 o 
  -6   1  14       6.163       6.639       1.129 o 
  -6   2   0     460.149     479.172      12.521 o 
  -6   2   1     324.056     334.133       8.383 o 
  -6   2   2     152.710     159.511       4.188 o 
  -6   2   3     677.328     675.967      15.964 o 
  -6   2   4     317.575     329.859       8.233 o 
  -6   2   5     100.300     106.912       3.056 o 
  -6   2   6      29.480      25.110       1.023 o 
  -6   2   7      37.402      38.320       1.423 o 
  -6   2   8     795.250     785.373      19.787 o 
  -6   2   9     171.340     171.785       4.801 o 
  -6   2  10      29.746      28.889       1.471 o 
  -6   2  11     185.846     181.118       6.286 o 
  -6   2  12     104.588     105.920       4.204 o 
  -6   2  13      67.065      70.856       3.438 o 
  -6   3   0       0.198       0.546       0.296 o 
  -6   3   1      23.174      22.416       1.045 o 
  -6   3   2     706.542     714.958      16.962 o 
  -6   3   3      14.350      13.318       0.672 o 
  -6   3   4       2.923       2.761       0.371 o 
  -6   3   5     188.285     189.375       4.941 o 
  -6   3   6     243.082     242.726       6.156 o 
  -6   3   7     134.446     133.042       3.937 o 
  -6   3   9       7.906       8.050       0.814 o 
  -6   3  10      32.519      31.818       1.674 o 
  -6   3  11      10.506       9.415       1.175 o 
  -6   3  12       0.204       1.744       0.921 o 
  -6   4   0      93.300      98.146       2.775 o 
  -6   4   1    1010.550     997.194      23.803 o 
  -6   4   2     242.286     238.559       6.002 o 
  -6   4   3     452.499     449.598      11.153 o 
  -6   4   4     500.121     499.124      12.198 o 
  -6   4   5      23.068      20.104       0.952 o 
  -6   4   6     217.917     222.923       5.928 o 
  -6   4   7      23.345      20.860       1.149 o 
  -6   4   8     389.780     397.049      10.668 o 
  -6   4   9      59.906      59.827       2.651 o 
  -6   4  10      76.201      75.698       3.022 o 
  -6   4  11       2.876       3.010       1.305 o 
  -6   5   0     123.858     121.055       3.390 o 
  -6   5   1       9.729       7.390       0.638 o 
  -6   5   2     192.677     187.474       4.949 o 
  -6   5   3     120.059     115.080       3.241 o 
  -6   5   4     216.490     214.014       5.527 o 
  -6   5   5       6.369       5.028       0.744 o 
  -6   5   6      26.777      25.550       1.260 o 
  -6   5   7       1.019       0.673       0.552 o 
  -6   5   8      58.904      56.970       2.405 o 
  -6   5   9       5.186       5.222       0.838 o 
  -6   5  10       0.288       1.009       0.844 o 
  -6   6   0       0.376       0.962       0.359 o 
  -6   6   1     313.188     306.815       9.202 o 
  -6   6   2     127.377     121.986       3.550 o 
  -6   6   3     343.474     342.418       8.638 o 
  -6   6   5      97.307      93.275       3.084 o 
  -6   6   6     267.418     268.647       7.761 o 
  -6   6   7     170.294     173.898       5.331 o 
  -6   6   8       8.850       5.266       0.833 o 
  -6   6   9      12.240      11.069       1.244 o 
  -6   6  10     114.762     112.904       5.661 o 
  -6   7   0      59.761      58.388       2.706 o 
  -6   7   1      43.652      42.378       2.238 o 
  -6   7   2      41.911      39.243       2.581 o 
  -6   7   3     100.946     103.724       4.021 o 
  -6   7   4     157.256     163.953       5.033 o 
  -6   7   5       3.619       2.452       0.597 o 
  -6   7   6       3.930       3.855       0.848 o 
  -6   7   7       4.789       2.881       0.884 o 
  -6   7   8      15.388      16.483       1.477 o 
  -6   8   0       0.290       0.756       1.263 o 
  -6   8   1      36.899      37.310       2.429 o 
  -6   8   2       4.822       6.808       1.067 o 
  -6   8   3     417.100     442.879      13.893 o 
  -6   8   4      18.288      22.020       1.907 o 
  -6   8   5       6.533       7.403       1.601 o 
  -6   8   6      77.880      87.884       5.708 o 
  -6   8   7      51.457      49.534       4.985 o 
  -6   9   0       7.969       4.737       2.024 o 
  -6   9   1       8.951      10.431       1.666 o 
  -6   9   2      31.492      29.634       2.317 o 
  -6   9   3     167.233     192.735       7.845 o 
  -6   9   4       2.420       2.751       1.426 o 
  -6   9   5      22.230      25.386       3.681 o 
  -6  10   0      10.394      10.582       1.579 o 
  -6  10   1     164.675     177.210       7.087 o 
  -6  10   2       8.031       9.748       1.777 o 
  -6  10   3     215.568     234.129      10.241 o 
  -6  10   4      17.344      18.059       5.165 o 
  -6  11   0       0.930       0.902       1.940 o 
  -6  11   1      41.370      45.310       3.605 o 
  -6  11   2      45.362      47.589       7.885 o 
  -5 -12   7     147.406     141.714      10.873 o 
  -5 -12   8      21.942      26.460       3.204 o 
  -5 -12   9       0.011       2.605       2.341 o 
  -5 -12  10      44.068      57.882       4.571 o 
  -5 -12  11     202.720     229.527      11.160 o 
  -5 -12  13       1.710       3.895       2.129 o 
  -5 -12  14       8.969       6.502       6.727 o 
  -5 -11   4       0.490       0.479       4.271 o 
  -5 -11   5       1.560       2.074       1.850 o 
  -5 -11   6       4.831       4.149       1.896 o 
  -5 -11   7      10.446       6.384       1.730 o 
  -5 -11   8       3.156       2.923       1.759 o 
  -5 -11   9       8.347       8.188       2.560 o 
  -5 -11  10      14.005      13.309       2.430 o 
  -5 -11  11     222.767     233.057      17.226 o 
  -5 -11  12      65.304      71.831       4.191 o 
  -5 -11  13      34.725      39.070       3.579 o 
  -5 -11  14      11.647      14.616       2.268 o 
  -5 -10   2      14.595      16.705       3.630 o 
  -5 -10   3      33.356      35.929       3.151 o 
  -5 -10   4      97.932     100.997       5.275 o 
  -5 -10   5      29.566      28.113       2.755 o 
  -5 -10   6      18.647      23.092       2.527 o 
  -5 -10   7      88.785      93.874       5.633 o 
  -5 -10   8     134.339     137.831       6.211 o 
  -5 -10   9     272.490     279.421      14.172 o 
  -5 -10  10       0.534       1.027       1.099 o 
  -5 -10  11     199.399     210.006       8.569 o 
  -5 -10  12      59.351      62.204       3.725 o 
  -5 -10  13     137.784     150.386       8.608 o 
  -5 -10  14       8.690       8.207       1.807 o 
  -5 -10  15      13.602      15.334       2.139 o 
  -5 -10  16     157.285     167.671      12.216 o 
  -5  -9   1       2.542       5.763       1.566 o 
  -5  -9   3     105.071     107.828       7.162 o 
  -5  -9   4       7.409       8.444       1.293 o 
  -5  -9   5      39.179      40.777       3.616 o 
  -5  -9   6       3.897       2.992       0.969 o 
  -5  -9   7      13.465      14.711       1.565 o 
  -5  -9   8      14.573      12.206       2.195 o 
  -5  -9   9       7.651       6.406       1.109 o 
  -5  -9  10      15.752      16.997       1.624 o 
  -5  -9  11     157.217     155.683       6.943 o 
  -5  -9  12      75.926      72.131       4.594 o 
  -5  -9  13       0.002       0.182       0.768 o 
  -5  -9  14       0.653       1.238       1.599 o 
  -5  -9  15      15.001      16.376       2.217 o 
  -5  -9  16       0.239       0.699       1.348 o 
  -5  -8   1     163.166     165.247       7.486 o 
  -5  -8   2       1.918       2.535       1.010 o 
  -5  -8   3       5.949       6.298       1.248 o 
  -5  -8   4     198.177     200.182       8.114 o 
  -5  -8   5     206.967     209.863       9.462 o 
  -5  -8   6     227.164     222.901       9.119 o 
  -5  -8   7     142.585     139.869       7.284 o 
  -5  -8   8     118.704     120.773       5.281 o 
  -5  -8   9      89.240      93.226       5.408 o 
  -5  -8  10     192.995     185.260       6.857 o 
  -5  -8  11       4.830       5.671       0.906 o 
  -5  -8  12     134.646     146.859       6.103 o 
  -5  -8  13      72.269      72.010       4.641 o 
  -5  -8  14      55.977      52.811       3.512 o 
  -5  -8  15     127.580     141.771       8.616 o 
  -5  -8  16     108.643     109.853       6.329 o 
  -5  -8  17       0.414       5.668       4.076 o 
  -5  -7   1       8.565       5.839       1.290 o 
  -5  -7   2       0.959       1.156       1.009 o 
  -5  -7   3       6.725       5.426       1.261 o 
  -5  -7   4       9.070       6.859       0.978 o 
  -5  -7   5     182.480     173.752       5.528 o 
  -5  -7   6      39.036      37.310       2.151 o 
  -5  -7   7     179.167     181.601       6.982 o 
  -5  -7   8       1.396       1.645       0.875 o 
  -5  -7   9     107.491     115.932       4.501 o 
  -5  -7  10      20.482      18.011       1.320 o 
  -5  -7  11     215.788     223.537       6.935 o 
  -5  -7  12       8.211       7.617       1.038 o 
  -5  -7  13      36.064      36.937       2.397 o 
  -5  -7  14       1.610       1.474       1.054 o 
  -5  -7  15     100.376     107.451       5.459 o 
  -5  -7  16      14.774      10.512       2.184 o 
  -5  -6   1      93.867      82.751       4.021 o 
  -5  -6   2     326.849     315.524       9.159 o 
  -5  -6   3     252.221     237.760       9.119 o 
  -5  -6   4       6.004       4.706       0.966 o 
  -5  -6   5      76.137      69.936       2.951 o 
  -5  -6   6    1278.233    1264.098      31.184 o 
  -5  -6   7     137.180     140.308       4.372 o 
  -5  -6   8      15.363      15.673       1.065 o 
  -5  -6   9      18.372      18.511       1.413 o 
  -5  -6  10     341.740     346.466       9.819 o 
  -5  -6  11     680.506     705.871      21.979 o 
  -5  -6  12      10.521       8.665       1.201 o 
  -5  -6  13      91.857      90.240       3.719 o 
  -5  -6  14     264.053     259.863       8.890 o 
  -5  -6  15     229.767     236.608       8.097 o 
  -5  -6  16      32.601      33.343       2.933 o 
  -5  -6  17      60.488      64.011       9.104 o 
  -5  -5   1       2.636       1.602       0.420 o 
  -5  -5   2     144.443     142.409       3.837 o 
  -5  -5   3       0.372       0.603       0.286 o 
  -5  -5   4      20.398      19.804       0.831 o 
  -5  -5   5     309.408     316.280       8.258 o 
  -5  -5   6       7.530       7.098       0.494 o 
  -5  -5   7     436.665     446.265      11.129 o 
  -5  -5   8       3.256       1.882       0.431 o 
  -5  -5   9      55.877      58.291       2.158 o 
  -5  -5  10       0.439       0.896       0.503 o 
  -5  -5  11      15.199      13.087       1.154 o 
  -5  -5  12       6.793       7.323       0.990 o 
  -5  -5  13       8.065       8.134       1.102 o 
  -5  -5  14      10.971       9.508       1.202 o 
  -5  -5  15       2.292       1.819       0.824 o 
  -5  -5  16      13.966      12.642       1.951 o 
  -5  -4   1     196.755     189.465       5.002 o 
  -5  -4   2      35.071      33.386       1.237 o 
  -5  -4   3    1032.824    1033.844      24.623 o 
  -5  -4   4     318.080     333.263       8.025 o 
  -5  -4   5     131.222     136.694       3.439 o 
  -5  -4   6     518.919     547.412      13.340 o 
  -5  -4   7     120.181     129.565       3.431 o 
  -5  -4   8     188.707     199.828       4.910 o 
  -5  -4   9      43.110      40.576       1.390 o 
  -5  -4  10       4.266       3.542       0.461 o 
  -5  -4  11     439.036     415.900      10.737 o 
  -5  -4  12     369.878     354.890       8.948 o 
  -5  -4  13      69.638      68.386       2.366 o 
  -5  -4  14      69.913      71.762       2.730 o 
  -5  -4  15     175.342     171.738       7.374 o 
  -5  -4  16       0.383       3.813       3.173 o 
  -5  -3   1      55.597      56.438       1.721 o 
  -5  -3   2      93.407      94.955       2.493 o 
  -5  -3   3     248.376     259.751       6.251 o 
  -5  -3   4      34.800      36.020       1.143 o 
  -5  -3   5     357.320     389.673       9.447 o 
  -5  -3   6     100.666     108.491       2.839 o 
  -5  -3   7       4.018       3.086       0.344 o 
  -5  -3   8      86.557      87.737       2.360 o 
  -5  -3   9       4.663       4.796       0.456 o 
  -5  -3  10      49.983      47.210       1.669 o 
  -5  -3  11      42.524      38.864       1.426 o 
  -5  -3  12      40.222      37.927       1.585 o 
  -5  -3  14      44.720      41.941       2.036 o 
  -5  -3  15      18.184      17.384       1.465 o 
  -5  -3  16      18.747      19.113       1.791 o 
  -5  -2   1      46.067      44.055       1.379 o 
  -5  -2   2     853.373     886.996      20.525 o 
  -5  -2   3     831.976     876.871      20.374 o 
  -5  -2   4    2199.574    2391.248      55.723 o 
  -5  -2   5     942.504     990.320      23.072 o 
  -5  -2   6       0.373       0.779       0.198 o 
  -5  -2   7     458.519     462.546      11.160 o 
  -5  -2   8     518.179     550.095      12.945 o 
  -5  -2   9     793.453     776.052      18.384 o 
  -5  -2  10     173.921     166.299       4.527 o 
  -5  -2  11     527.356     505.669      12.401 o 
  -5  -2  12     252.949     246.938       6.918 o 
  -5  -2  13     217.477     222.234       6.604 o 
  -5  -2  14      62.289      63.038       2.648 o 
  -5  -2  15     127.574     130.283       4.726 o 
  -5  -2  16      17.139      13.946       4.676 o 
  -5  -1   1      26.337      28.092       0.952 o 
  -5  -1   2       0.275       0.464       0.179 o 
  -5  -1   3      14.516      16.091       0.727 o 
  -5  -1   4      46.772      49.240       1.512 o 
  -5  -1   5     515.637     545.804      12.782 o 
  -5  -1   6     160.406     160.145       4.100 o 
  -5  -1   7     190.869     188.921       4.740 o 
  -5  -1   8     176.982     174.592       4.449 o 
  -5  -1   9      45.291      43.539       2.112 o 
  -5  -1  10      88.211      81.266       3.225 o 
  -5  -1  11       1.535       2.290       0.536 o 
  -5  -1  12       6.278       6.714       0.750 o 
  -5  -1  13     141.501     141.277       4.682 o 
  -5  -1  14       9.601      10.941       1.161 o 
  -5  -1  15      39.519      41.691       2.683 o 
  -5   0   1     295.017     309.661       7.782 o 
  -5   0   2    1025.557    1090.772      26.258 o 
  -5   0   3     799.347     841.957      20.009 o 
  -5   0   4     180.344     189.234       4.681 o 
  -5   0   5    1056.310    1121.125      26.683 o 
  -5   0   6    1431.391    1463.736      34.872 o 
  -5   0   7      28.813      29.034       1.231 o 
  -5   0   8      71.984      72.089       2.170 o 
  -5   0   9     429.009     423.319      10.487 o 
  -5   0  10     494.928     472.729      13.618 o 
  -5   0  12       0.838       0.320       0.721 o 
  -5   0  13     170.666     173.314       5.697 o 
  -5   0  14     307.010     319.314      10.521 o 
  -5   1   0     988.964    1037.583      25.202 o 
  -5   1   1     119.126     118.664       3.399 o 
  -5   1   2       8.277      10.103       0.525 o 
  -5   1   3      28.890      32.335       1.122 o 
  -5   1   4     165.948     170.200       4.331 o 
  -5   1   5      19.932      18.527       0.819 o 
  -5   1   6       4.547       3.866       0.393 o 
  -5   1   7       2.531       2.572       0.403 o 
  -5   1   8     174.610     180.879       4.967 o 
  -5   1   9      82.805      82.561       2.693 o 
  -5   1  10      35.162      34.812       1.572 o 
  -5   1  11      95.759      91.700       3.440 o 
  -5   1  12       9.549       8.069       1.063 o 
  -5   1  13      16.698      18.361       1.966 o 
  -5   1  14       4.687       7.654       1.220 o 
  -5   2   0     284.245     287.737       7.513 o 
  -5   2   1     403.339     415.392      10.341 o 
  -5   2   2    2436.617    2506.896      59.407 o 
  -5   2   3     225.561     231.831       5.704 o 
  -5   2   4     373.701     378.579       9.152 o 
  -5   2   5     665.699     660.549      15.585 o 
  -5   2   6    1646.021    1639.608      38.718 o 
  -5   2   7     549.701     560.574      13.489 o 
  -5   2   8      26.085      25.418       1.192 o 
  -5   2   9     328.055     332.415       8.805 o 
  -5   2  10     190.436     194.328       5.612 o 
  -5   2  11      71.488      76.660       3.534 o 
  -5   2  12      62.042      65.220       3.400 o 
  -5   2  13      64.146      73.077       4.416 o 
  -5   3   0      68.018      66.853       1.889 o 
  -5   3   1       7.251       9.345       0.508 o 
  -5   3   2      49.231      53.186       1.683 o 
  -5   3   3     159.572     157.886       4.027 o 
  -5   3   4      86.739      83.466       2.319 o 
  -5   3   5      20.075      17.528       1.052 o 
  -5   3   6     203.219     194.789       5.082 o 
  -5   3   7      24.219      21.449       1.070 o 
  -5   3   8      18.012      18.142       1.072 o 
  -5   3   9      49.053      50.065       2.014 o 
  -5   3  10      38.800      38.941       1.966 o 
  -5   3  11      11.639      11.916       1.339 o 
  -5   3  12       4.456       4.824       1.348 o 
  -5   4   0     259.148     253.262       6.606 o 
  -5   4   1     106.851     107.190       3.170 o 
  -5   4   2     132.356     130.285       3.482 o 
  -5   4   3     734.024     738.266      17.540 o 
  -5   4   4     485.960     495.695      11.904 o 
  -5   4   5      18.703      18.650       0.898 o 
  -5   4   6      84.011      78.440       2.644 o 
  -5   4   7     346.179     343.816       9.692 o 
  -5   4   8     141.601     143.360       4.806 o 
  -5   4   9      11.748      11.255       1.019 o 
  -5   4  10      32.025      33.246       1.901 o 
  -5   4  11      77.098      82.655       3.793 o 
  -5   5   0     151.351     147.154       3.925 o 
  -5   5   1      96.062      97.932       2.799 o 
  -5   5   2     227.602     229.591       6.129 o 
  -5   5   3       5.851       4.948       0.492 o 
  -5   5   4      45.556      42.157       1.528 o 
  -5   5   5      43.655      40.122       2.153 o 
  -5   5   6      13.562      13.785       0.940 o 
  -5   5   7      34.587      33.956       1.589 o 
  -5   5   8       8.788       8.552       0.934 o 
  -5   5   9      40.373      46.774       2.286 o 
  -5   5  10      10.137      13.671       1.357 o 
  -5   6   0     333.128     340.348       9.487 o 
  -5   6   1     663.528     668.818      18.401 o 
  -5   6   2      40.663      34.704       1.700 o 
  -5   6   3     453.706     450.335      12.336 o 
  -5   6   4     486.543     484.346      12.827 o 
  -5   6   5      37.102      36.752       1.620 o 
  -5   6   6       2.109       1.029       0.633 o 
  -5   6   7      85.514      85.900       3.751 o 
  -5   6   8      84.197      87.197       3.480 o 
  -5   6   9      92.886      96.220       3.895 o 
  -5   7   0      37.110      35.773       2.423 o 
  -5   7   1       1.081       1.065       0.995 o 
  -5   7   2      27.144      27.074       1.753 o 
  -5   7   3     182.510     196.262       8.671 o 
  -5   7   4       5.229       4.486       1.213 o 
  -5   7   5      24.919      25.042       1.481 o 
  -5   7   6       4.928       3.501       0.920 o 
  -5   7   7      15.236      14.498       1.286 o 
  -5   7   8       8.574       8.428       1.177 o 
  -5   8   0      75.590      80.167       3.758 o 
  -5   8   1     412.381     431.939      12.853 o 
  -5   8   2      75.479      76.056       3.364 o 
  -5   8   3      35.888      37.801       2.446 o 
  -5   8   4      43.890      45.571       3.368 o 
  -5   8   5       8.114       9.600       2.348 o 
  -5   8   6     106.238     114.682       7.496 o 
  -5   8   7       8.113       7.149       1.645 o 
  -5   9   0      61.335      63.934       3.793 o 
  -5   9   2       0.942       2.312       1.957 o 
  -5   9   3     154.144     178.337       9.871 o 
  -5   9   5       8.364       6.047       2.606 o 
  -5  10   0       4.319       4.926       1.220 o 
  -5  10   1      29.570      30.969       5.313 o 
  -5  10   2     276.632     315.967      12.308 o 
  -5  10   3       0.026       0.736       1.310 o 
  -5  10   4      27.933      21.766       5.219 o 
  -5  11   0       9.898      10.025       1.620 o 
  -5  11   1       1.847       3.519       3.196 o 
  -5  11   2      23.864      22.255       5.191 o 
  -4 -12   6      40.932      38.466       5.486 o 
  -4 -12   7       0.026       1.071       1.274 o 
  -4 -12   8      17.229      13.710       2.387 o 
  -4 -12   9       6.395       5.083       2.434 o 
  -4 -12  10     146.037     153.788       8.441 o 
  -4 -12  11       2.429       5.784       2.545 o 
  -4 -12  12       9.214      12.936       2.441 o 
  -4 -12  13      13.385      14.639       2.286 o 
  -4 -11   3      53.943      56.411       5.315 o 
  -4 -11   4       2.242       3.729       1.316 o 
  -4 -11   5       1.086       0.297       1.025 o 
  -4 -11   6       0.062       0.350       0.987 o 
  -4 -11   8      73.269      79.452       7.870 o 
  -4 -11   9       2.540       3.930       1.925 o 
  -4 -11  10      56.104      66.206       7.646 o 
  -4 -11  11      44.635      51.042       4.055 o 
  -4 -11  12      72.499      81.094       5.418 o 
  -4 -11  13       7.829       8.842       1.552 o 
  -4 -11  14      23.081      25.655       4.282 o 
  -4 -11  15      52.568      47.542       9.085 o 
  -4 -10   1     126.709     136.759      10.532 o 
  -4 -10   3      72.957      76.887       6.530 o 
  -4 -10   4      44.006      42.764       2.858 o 
  -4 -10   5      57.501      58.871       2.976 o 
  -4 -10   6     455.973     476.956      14.142 o 
  -4 -10   7      10.733       9.804       1.360 o 
  -4 -10   8       9.043       8.706       1.658 o 
  -4 -10   9       0.686       1.730       1.298 o 
  -4 -10  10     633.161     684.594      20.460 o 
  -4 -10  11       1.668       0.907       0.879 o 
  -4 -10  12      68.761      75.499       7.875 o 
  -4 -10  13       0.280       0.779       1.032 o 
  -4 -10  14     209.485     218.977       8.937 o 
  -4 -10  15     124.960     138.962       6.882 o 
  -4  -9   1      12.728      12.779       1.977 o 
  -4  -9   2       0.304       1.021       1.454 o 
  -4  -9   3       4.552       4.667       1.794 o 
  -4  -9   5       4.794       4.446       0.894 o 
  -4  -9   6       0.871       0.102       0.678 o 
  -4  -9   7       9.116       7.612       1.059 o 
  -4  -9   8       0.058       0.973       0.697 o 
  -4  -9   9       0.434       0.091       0.652 o 
  -4  -9  10      42.405      42.739       2.709 o 
  -4  -9  11      16.734      15.657       1.421 o 
  -4  -9  12      22.623      22.791       1.845 o 
  -4  -9  13       2.004       3.123       1.561 o 
  -4  -9  14      76.584      79.487       4.559 o 
  -4  -9  15       0.079       1.705       1.116 o 
  -4  -9  16       0.674       2.377       1.505 o 
  -4  -8   1      28.975      27.739       2.393 o 
  -4  -8   3     183.812     191.363       8.144 o 
  -4  -8   4     142.752     138.870       4.707 o 
  -4  -8   5      81.104      77.518       3.138 o 
  -4  -8   6     160.599     157.340       4.842 o 
  -4  -8   7      89.812      83.860       3.094 o 
  -4  -8   8     335.807     333.382       9.720 o 
  -4  -8   9     307.189     310.274       9.803 o 
  -4  -8  10     172.032     169.768       5.948 o 
  -4  -8  11      79.222      80.650       3.191 o 
  -4  -8  12     691.563     772.980      28.210 o 
  -4  -8  13      24.915      21.144       3.568 o 
  -4  -8  14      16.341      17.098       2.050 o 
  -4  -8  15      63.645      69.260       6.169 o 
  -4  -8  16     273.676     292.994      11.489 o 
  -4  -7   1      18.646      15.515       1.695 o 
  -4  -7   2     141.967     142.711       5.198 o 
  -4  -7   3      10.101       7.596       1.355 o 
  -4  -7   4      13.113      12.118       0.987 o 
  -4  -7   5       6.417       5.222       0.755 o 
  -4  -7   6      99.453     101.106       4.062 o 
  -4  -7   7      96.525      93.199       4.185 o 
  -4  -7   8       0.033       1.035       0.544 o 
  -4  -7   9      63.175      66.921       2.717 o 
  -4  -7  10     225.452     230.450       8.930 o 
  -4  -7  11       1.711       0.517       0.750 o 
  -4  -7  12       5.950       6.897       1.326 o 
  -4  -7  13       0.293       0.797       0.724 o 
  -4  -7  14      14.429      14.995       2.548 o 
  -4  -7  15       9.148      11.103       1.588 o 
  -4  -7  16       0.281       2.462       1.142 o 
  -4  -6   1     133.517     128.167       3.863 o 
  -4  -6   2     199.369     196.201       5.494 o 
  -4  -6   3     752.817     729.065      18.974 o 
  -4  -6   4     744.410     744.501      20.485 o 
  -4  -6   5     323.718     329.248       8.729 o 
  -4  -6   6      40.671      42.561       1.550 o 
  -4  -6   7       0.155       0.027       0.388 o 
  -4  -6   8     736.685     754.054      19.015 o 
  -4  -6   9    1426.079    1430.539      36.130 o 
  -4  -6  10      39.397      38.787       1.738 o 
  -4  -6  11      91.993      91.953       4.258 o 
  -4  -6  12     403.484     416.855      11.740 o 
  -4  -6  13      74.403      75.403       4.396 o 
  -4  -6  14      80.553      78.358       3.619 o 
  -4  -6  15       2.691       3.204       1.118 o 
  -4  -6  16     109.417     113.909       5.957 o 
  -4  -5   1     503.419     501.585      12.066 o 
  -4  -5   2     133.440     130.164       3.491 o 
  -4  -5   3      39.851      42.271       1.299 o 
  -4  -5   4       7.571       8.321       0.427 o 
  -4  -5   5      13.474      12.407       0.520 o 
  -4  -5   6      22.685      22.213       1.002 o 
  -4  -5   7       8.290       7.408       0.535 o 
  -4  -5   8     403.038     410.956      10.923 o 
  -4  -5   9      38.917      38.976       2.551 o 
  -4  -5  10      47.796      44.411       2.686 o 
  -4  -5  11      21.904      16.110       1.739 o 
  -4  -5  12     173.819     166.056       5.762 o 
  -4  -5  14      43.494      41.526       2.666 o 
  -4  -5  15      15.573      15.441       1.913 o 
  -4  -5  16       0.848       0.910       1.650 o 
  -4  -4   1     364.053     372.283       8.851 o 
  -4  -4   2     725.008     738.344      17.616 o 
  -4  -4   3      79.523      82.920       2.332 o 
  -4  -4   4     252.736     277.991       6.727 o 
  -4  -4   5    2053.460    2147.180      50.420 o 
  -4  -4   6       0.202       0.669       0.182 o 
  -4  -4   7    1268.956    1300.025      30.141 o 
  -4  -4   8       3.320       2.744       0.318 o 
  -4  -4   9    3262.891    3138.181      76.699 o 
  -4  -4  10     259.154     244.788       7.057 o 
  -4  -4  11       5.205       5.254       0.656 o 
  -4  -4  12      13.258      10.920       1.090 o 
  -4  -4  13     168.078     165.181       5.071 o 
  -4  -4  14     453.082     448.474      11.927 o 
  -4  -4  15      14.254      15.819       2.416 o 
  -4  -3   1     285.371     298.169       7.274 o 
  -4  -3   2      10.277      11.996       0.503 o 
  -4  -3   3     632.475     663.070      15.447 o 
  -4  -3   4      76.410      74.769       2.052 o 
  -4  -3   5     299.251     306.550       7.296 o 
  -4  -3   6      46.135      45.221       1.343 o 
  -4  -3   7      13.684      13.775       0.600 o 
  -4  -3   8     438.401     431.697      10.289 o 
  -4  -3   9      14.950      12.174       0.658 o 
  -4  -3  10       1.402       1.419       0.389 o 
  -4  -3  11       6.280       4.860       0.607 o 
  -4  -3  12      48.713      44.925       1.701 o 
  -4  -3  13       1.438       0.413       0.610 o 
  -4  -3  14       3.627       2.440       0.780 o 
  -4  -3  15      28.604      28.768       1.897 o 
  -4  -3  16       3.088       4.788       1.570 o 
  -4  -2   1     902.731     948.836      22.501 o 
  -4  -2   2    1460.278    1565.948      36.336 o 
  -4  -2   3    1369.683    1504.973      35.010 o 
  -4  -2   4      15.605      16.319       0.604 o 
  -4  -2   5    2884.884    3041.603      70.609 o 
  -4  -2   6     354.036     369.122       8.659 o 
  -4  -2   7    1181.757    1172.212      27.232 o 
  -4  -2   8      15.449      15.285       0.675 o 
  -4  -2   9     638.943     605.506      15.519 o 
  -4  -2  10     115.988     112.077       3.126 o 
  -4  -2  11     317.672     306.768       7.742 o 
  -4  -2  12      48.015      45.676       1.830 o 
  -4  -2  13      32.776      32.966       1.749 o 
  -4  -2  14     131.127     136.441       4.778 o 
  -4  -2  15      24.981      23.356       1.784 o 
  -4  -1   1     401.521     436.649      10.805 o 
  -4  -1   2      13.992      13.342       0.523 o 
  -4  -1   3     238.797     261.229       6.280 o 
  -4  -1   4      35.122      37.322       1.121 o 
  -4  -1   5     522.767     557.965      13.479 o 
  -4  -1   6     586.881     602.403      14.432 o 
  -4  -1   7       0.191       0.309       0.282 o 
  -4  -1   8     157.012     154.617       4.045 o 
  -4  -1   9      44.888      41.237       1.442 o 
  -4  -1  10     139.735     139.818       3.902 o 
  -4  -1  11      43.079      39.711       1.664 o 
  -4  -1  12       1.761       1.782       0.609 o 
  -4  -1  13      15.726      15.575       1.220 o 
  -4  -1  14     135.993     144.916       6.040 o 
  -4   0   1    2528.568    2639.485      63.172 o 
  -4   0   2     471.684     485.838      11.472 o 
  -4   0   3    5440.536    5763.930     133.772 o 
  -4   0   4    1708.596    1711.689      40.244 o 
  -4   0   5      12.210      12.308       0.566 o 
  -4   0   6     161.203     161.346       4.099 o 
  -4   0   7    1174.358    1182.005      27.804 o 
  -4   0   8     450.979     441.111      11.312 o 
  -4   0   9      27.103      23.710       1.265 o 
  -4   0  10       2.207       1.378       0.611 o 
  -4   0  11     364.688     367.145      10.383 o 
  -4   0  12     347.185     371.417      10.345 o 
  -4   0  13      15.050      14.312       1.389 o 
  -4   0  14      54.605      57.238       2.892 o 
  -4   1   0       0.166       0.501       0.200 o 
  -4   1   1    1529.333    1612.689      38.309 o 
  -4   1   2       0.113       0.403       0.210 o 
  -4   1   3     135.039     138.020       3.512 o 
  -4   1   4       6.954       5.680       0.389 o 
  -4   1   5       0.166       0.278       0.226 o 
  -4   1   6     480.594     457.215      11.477 o 
  -4   1   8     368.777     367.146       9.756 o 
  -4   1   9      20.258      19.504       1.112 o 
  -4   1  10       0.504       0.617       0.564 o 
  -4   1  11       0.257       1.066       0.787 o 
  -4   1  12      34.618      36.617       2.176 o 
  -4   1  13       0.786       0.148       0.799 o 
  -4   2   0     196.342     195.827       4.961 o 
  -4   2   1    2700.164    2730.115      65.631 o 
  -4   2   2      62.948      66.278       1.914 o 
  -4   2   3    1975.620    1990.938      47.016 o 
  -4   2   4    2146.856    2093.710      51.047 o 
  -4   2   5      22.527      23.823       0.871 o 
  -4   2   6       1.609       1.085       0.414 o 
  -4   2   7       5.220       5.212       0.574 o 
  -4   2   8     465.159     469.970      12.049 o 
  -4   2   9     131.099     130.045       3.974 o 
  -4   2  10       9.629       7.369       0.895 o 
  -4   2  11      10.837      11.369       1.187 o 
  -4   2  12     125.997     130.332       4.989 o 
  -4   3   0      15.200      15.319       0.664 o 
  -4   3   1     170.742     158.175       3.975 o 
  -4   3   2      96.588      98.462       2.824 o 
  -4   3   3     335.123     317.859       7.927 o 
  -4   3   4      11.864      12.270       0.656 o 
  -4   3   5     161.821     170.579       4.487 o 
  -4   3   6     174.074     168.673       4.522 o 
  -4   3   7     289.235     294.452       8.090 o 
  -4   3   8     112.774     113.819       3.654 o 
  -4   3   9      13.163      12.959       1.052 o 
  -4   3  10       7.757       8.488       1.031 o 
  -4   3  11       6.435       6.772       1.453 o 
  -4   3  12      20.500      19.509       1.851 o 
  -4   4   0       1.709       1.146       0.256 o 
  -4   4   1    1450.065    1412.272      32.951 o 
  -4   4   2     771.961     760.534      18.565 o 
  -4   4   3     103.440     100.306       2.679 o 
  -4   4   4     598.054     596.166      14.213 o 
  -4   4   5     170.401     164.882       4.933 o 
  -4   4   6     319.165     319.414       8.165 o 
  -4   4   7     217.286     221.578       6.020 o 
  -4   4   8     199.919     202.046       5.930 o 
  -4   4   9     124.122     123.237       4.172 o 
  -4   4  10      64.465      72.610       3.185 o 
  -4   4  11      87.824      93.987       4.063 o 
  -4   5   0      31.402      29.664       1.040 o 
  -4   5   1      14.001      12.878       0.670 o 
  -4   5   2      93.300      91.740       2.557 o 
  -4   5   3      38.405      35.340       1.299 o 
  -4   5   4      57.456      57.446       1.931 o 
  -4   5   5      17.324      14.123       1.231 o 
  -4   5   6      10.715       7.527       0.924 o 
  -4   5   7       5.034       4.943       0.705 o 
  -4   5   8      39.405      38.266       2.055 o 
  -4   5   9      74.184      78.115       3.283 o 
  -4   5  10      12.891      13.211       1.413 o 
  -4   6   0     101.507     103.573       3.454 o 
  -4   6   1     552.707     565.168      13.708 o 
  -4   6   2     236.201     232.573       6.030 o 
  -4   6   3      48.129      44.158       1.695 o 
  -4   6   4       2.496       1.220       0.442 o 
  -4   6   5       9.367       7.524       0.852 o 
  -4   6   6     218.957     218.336       7.376 o 
  -4   6   7     210.215     212.152       6.450 o 
  -4   6   8       8.474       9.201       1.477 o 
  -4   7   0      84.636      89.973       4.715 o 
  -4   7   1     183.487     184.435       5.858 o 
  -4   7   2      32.580      31.070       1.833 o 
  -4   7   3      17.148      15.638       1.411 o 
  -4   7   4      23.483      23.002       1.581 o 
  -4   7   5      32.374      32.945       1.976 o 
  -4   7   6      21.519      22.017       1.455 o 
  -4   7   7       5.648       6.043       1.423 o 
  -4   7   8       1.076       2.656       1.096 o 
  -4   8   0     494.152     509.187      14.495 o 
  -4   8   1       0.927       1.462       0.742 o 
  -4   8   2      72.717      74.348       3.776 o 
  -4   8   3     195.454     211.588      10.665 o 
  -4   8   4      56.279      63.615       3.983 o 
  -4   8   5      95.091      98.119       5.221 o 
  -4   8   6      20.249      20.867       2.502 o 
  -4   9   0       1.432       0.846       1.422 o 
  -4   9   1      21.581      22.991       2.218 o 
  -4   9   3      58.032      64.911       4.190 o 
  -4   9   4      43.149      51.859       5.164 o 
  -4   9   5      18.947      19.262       3.346 o 
  -4  10   0     109.469     115.972       5.110 o 
  -4  10   1      24.522      26.369       2.948 o 
  -4  10   2      11.957      15.982       3.146 o 
  -4  10   3      36.339      39.783       5.226 o 
  -4  11   1       5.102       9.117       2.298 o 
  -3 -13  10      35.580      41.155       7.607 o 
  -3 -12   5       4.071       4.577       1.426 o 
  -3 -12   6      24.316      29.996       6.016 o 
  -3 -12   7      22.132      20.607       3.324 o 
  -3 -12   8     110.721     118.793      11.663 o 
  -3 -12   9     108.986     122.372       6.690 o 
  -3 -12  10      42.294      35.860       2.978 o 
  -3 -12  11      75.199      82.522       6.909 o 
  -3 -12  12     157.011     163.749      18.281 o 
  -3 -12  13      55.332      58.006       4.403 o 
  -3 -11   2       0.877       1.640       4.120 o 
  -3 -11   3      11.178      10.491       1.896 o 
  -3 -11   4      66.260      64.807       3.843 o 
  -3 -11   5      58.333      55.594       3.361 o 
  -3 -11   6       1.800       3.122       1.092 o 
  -3 -11   8       0.048       1.505       1.290 o 
  -3 -11   9       4.224       4.367       1.301 o 
  -3 -11  10      13.962      16.196       2.289 o 
  -3 -11  11      13.967      14.057       2.643 o 
  -3 -11  12       6.876       6.032       1.504 o 
  -3 -11  13       5.324       4.470       1.454 o 
  -3 -11  14      58.972      64.627       5.325 o 
  -3 -10   1      18.843      18.612       2.517 o 
  -3 -10   2      16.795      17.065       2.196 o 
  -3 -10   3      32.231      28.150       2.678 o 
  -3 -10   4     278.172     292.369      13.146 o 
  -3 -10   5      84.036      90.012       3.945 o 
  -3 -10   6       1.788       1.338       0.902 o 
  -3 -10   7      31.987      26.846       2.357 o 
  -3 -10   8      15.357      13.566       1.833 o 
  -3 -10   9     473.546     494.110      15.998 o 
  -3 -10  10       0.492       3.225       1.070 o 
  -3 -10  11       5.872       3.560       1.632 o 
  -3 -10  12      69.357      76.300       4.109 o 
  -3 -10  13     227.162     237.958      10.357 o 
  -3 -10  14       2.088       0.699       1.421 o 
  -3 -10  15       9.476       8.908       1.767 o 
  -3  -9   2       2.762       1.988       1.116 o 
  -3  -9   3       2.182       1.194       1.129 o 
  -3  -9   4     142.554     142.078       5.408 o 
  -3  -9   5       9.742       8.929       1.119 o 
  -3  -9   6       1.426       1.027       0.603 o 
  -3  -9   7     110.556     109.518       3.920 o 
  -3  -9   8      26.104      27.700       2.043 o 
  -3  -9   9      18.991      15.732       1.599 o 
  -3  -9  10       0.023       0.188       0.799 o 
  -3  -9  11      52.519      51.172       2.771 o 
  -3  -9  12      28.868      34.473       2.588 o 
  -3  -9  13       0.870       1.505       1.220 o 
  -3  -9  14      42.752      54.620       4.918 o 
  -3  -9  15       1.381       1.577       1.443 o 
  -3  -8   1     112.483     112.310       5.400 o 
  -3  -8   2     379.902     391.053      18.495 o 
  -3  -8   3      60.589      59.504       3.950 o 
  -3  -8   4     254.548     256.734       7.325 o 
  -3  -8   5     357.832     366.978      10.521 o 
  -3  -8   6     148.000     147.909       5.310 o 
  -3  -8   7     306.181     316.009       8.678 o 
  -3  -8   8      15.318      12.332       1.133 o 
  -3  -8   9    1982.709    2048.349      58.755 o 
  -3  -8  10      26.473      25.438       1.721 o 
  -3  -8  11     101.586     112.027       5.552 o 
  -3  -8  12      61.276      71.311       3.909 o 
  -3  -8  13     602.437     624.515      22.390 o 
  -3  -8  14      76.923      79.827       5.100 o 
  -3  -8  15      51.722      52.180       4.913 o 
  -3  -8  16       6.102       8.128       1.962 o 
  -3  -7   1      31.554      30.977       1.964 o 
  -3  -7   2      67.115      64.350       2.529 o 
  -3  -7   3      39.151      36.359       1.628 o 
  -3  -7   4      54.238      53.151       2.249 o 
  -3  -7   5      12.535       9.733       0.893 o 
  -3  -7   6     256.623     257.136       7.388 o 
  -3  -7   7     218.177     211.039       5.961 o 
  -3  -7   8      14.661      13.003       1.256 o 
  -3  -7   9      33.196      33.278       1.588 o 
  -3  -7  10      37.357      37.352       2.724 o 
  -3  -7  11       5.461       5.686       0.810 o 
  -3  -7  12      45.427      47.889       2.723 o 
  -3  -7  13       2.539       2.721       0.931 o 
  -3  -7  15      20.935      24.196       3.206 o 
  -3  -7  16      31.625      35.852       4.646 o 
  -3  -6   1      98.234      93.623       2.689 o 
  -3  -6   2     271.067     278.455       7.560 o 
  -3  -6   3     296.400     286.776       8.046 o 
  -3  -6   4      12.139       9.172       0.681 o 
  -3  -6   5     180.384     183.490       5.231 o 
  -3  -6   6      48.780      48.368       1.719 o 
  -3  -6   7     850.661     862.050      21.592 o 
  -3  -6   8     388.832     387.244      11.818 o 
  -3  -6   9    1363.823    1394.216      38.046 o 
  -3  -6  10     138.796     142.542       6.945 o 
  -3  -6  11     269.577     269.593       8.694 o 
  -3  -6  12     670.600     689.129      19.582 o 
  -3  -6  13      40.990      37.902       2.448 o 
  -3  -6  14      61.156      73.237       4.133 o 
  -3  -6  15     257.312     263.535      10.602 o 
  -3  -6  16      25.257      22.772       3.482 o 
  -3  -5   1     262.792     256.979       6.300 o 
  -3  -5   2       2.534       2.171       0.275 o 
  -3  -5   3     114.833     106.753       2.690 o 
  -3  -5   4       3.664       3.427       0.252 o 
  -3  -5   5      26.066      28.775       1.087 o 
  -3  -5   6     159.086     156.927       4.298 o 
  -3  -5   7      15.558      14.577       0.745 o 
  -3  -5   8     128.189     123.247       5.219 o 
  -3  -5   9     210.771     224.822       7.877 o 
  -3  -5  10      19.939      20.716       1.520 o 
  -3  -5  11      31.831      30.220       1.676 o 
  -3  -5  12       3.291       2.255       0.714 o 
  -3  -5  13       0.665       1.258       0.693 o 
  -3  -5  14       4.201       3.420       1.310 o 
  -3  -5  15       1.527       2.005       1.314 o 
  -3  -5  16       3.549       2.029       2.398 o 
  -3  -4   1      23.193      22.501       0.859 o 
  -3  -4   2     486.329     493.685      12.027 o 
  -3  -4   3     255.304     243.797       5.792 o 
  -3  -4   4    2838.671    2871.579      66.587 o 
  -3  -4   5      39.995      40.677       1.161 o 
  -3  -4   6     354.502     363.197       8.471 o 
  -3  -4   7     770.760     764.344      17.794 o 
  -3  -4   8    1571.345    1556.903      37.925 o 
  -3  -4   9     155.941     141.331       3.875 o 
  -3  -4  10      77.676      69.124       2.124 o 
  -3  -4  11     287.181     282.019       8.143 o 
  -3  -4  12     552.963     532.982      13.789 o 
  -3  -4  13      45.808      45.319       2.203 o 
  -3  -4  14       2.988       0.686       0.583 o 
  -3  -4  15     140.970     148.511      12.493 o 
  -3  -3   1     232.520     228.490       5.473 o 
  -3  -3   2     460.653     466.988      11.530 o 
  -3  -3   3      47.656      47.094       1.301 o 
  -3  -3   4      84.705      91.547       2.325 o 
  -3  -3   5      50.591      53.263       1.443 o 
  -3  -3   6      22.922      20.134       0.690 o 
  -3  -3   7      20.280      22.907       0.968 o 
  -3  -3   8       2.883       2.452       0.324 o 
  -3  -3   9      14.771      13.356       0.678 o 
  -3  -3  10      17.991      16.932       0.820 o 
  -3  -3  11      49.405      49.592       1.750 o 
  -3  -3  12       1.560       2.287       0.521 o 
  -3  -3  13       1.349       0.821       0.583 o 
  -3  -3  14       6.429       4.786       0.835 o 
  -3  -3  15       9.283       7.089       1.053 o 
  -3  -2   1    1361.907    1443.839      33.690 o 
  -3  -2   2       5.866       5.931       0.316 o 
  -3  -2   3      20.843      25.986       0.809 o 
  -3  -2   4    2422.153    2534.797      58.852 o 
  -3  -2   5     103.702      99.974       2.520 o 
  -3  -2   6    1200.883    1238.479      28.762 o 
  -3  -2   7     220.872     218.399       5.313 o 
  -3  -2   8    2426.530    2383.046      58.335 o 
  -3  -2   9       3.812       2.381       0.360 o 
  -3  -2  10     555.734     553.953      13.544 o 
  -3  -2  11      49.636      48.139       1.776 o 
  -3  -2  12     427.806     428.829      11.063 o 
  -3  -2  13     217.543     222.178       7.158 o 
  -3  -2  14      66.129      65.951       2.889 o 
  -3  -2  15       9.815      10.642       1.884 o 
  -3  -1   1     444.049     495.384      11.562 o 
  -3  -1   2     499.138     552.955      12.885 o 
  -3  -1   3      42.294      52.503       1.479 o 
  -3  -1   4     112.370     126.611       3.118 o 
  -3  -1   5      20.643      24.025       0.840 o 
  -3  -1   6     627.651     621.215      14.696 o 
  -3  -1   7      56.547      54.336       1.707 o 
  -3  -1   8     410.880     397.472       9.590 o 
  -3  -1   9      94.777      92.160       2.723 o 
  -3  -1  10      35.315      33.767       1.399 o 
  -3  -1  11     277.377     278.311       7.875 o 
  -3  -1  12      20.515      20.130       1.386 o 
  -3  -1  13       2.396       2.870       0.851 o 
  -3   0   1    4601.203    4856.232     116.171 o 
  -3   0   2    5073.780    5368.357     124.539 o 
  -3   0   3       0.765       1.831       0.223 o 
  -3   0   4    3764.047    3766.967      89.114 o 
  -3   0   5     420.757     418.756       9.985 o 
  -3   0   6    2269.146    2259.058      53.193 o 
  -3   0   7    1403.005    1386.392      33.629 o 
  -3   0   8    1391.815    1377.723      33.927 o 
  -3   0   9      43.435      45.394       1.647 o 
  -3   0  10     416.106     415.573      11.683 o 
  -3   0  11     229.617     236.457       6.646 o 
  -3   0  12      75.374      77.386       3.526 o 
  -3   0  13      82.531      88.380       3.783 o 
  -3   1   0     418.193     419.453      10.858 o 
  -3   1   1      19.593      16.932       0.637 o 
  -3   1   2     162.068     170.924       4.194 o 
  -3   1   3      11.563      15.923       0.627 o 
  -3   1   4      26.347      28.251       0.955 o 
  -3   1   5       9.883       8.007       0.459 o 
  -3   1   6      17.652      14.773       0.684 o 
  -3   1   7      11.546       9.979       0.588 o 
  -3   1   8      85.852      79.891       3.032 o 
  -3   1   9     243.081     247.596       7.657 o 
  -3   1  10      82.307      88.353       3.276 o 
  -3   1  11      71.164      76.550       3.070 o 
  -3   1  13      25.055      24.138       1.916 o 
  -3   2   0     489.002     497.988      13.271 o 
  -3   2   1     609.779     585.206      15.653 o 
  -3   2   2     786.903     804.486      19.066 o 
  -3   2   3    1098.394    1121.004      26.058 o 
  -3   2   4      21.936      23.746       0.887 o 
  -3   2   5     196.193     182.139       4.559 o 
  -3   2   6     500.246     501.065      12.710 o 
  -3   2   7    1407.636    1387.815      34.229 o 
  -3   2   8      33.392      31.312       1.449 o 
  -3   2   9       4.362       4.329       0.722 o 
  -3   2  10     262.331     272.805       8.120 o 
  -3   2  11     278.441     300.024       9.074 o 
  -3   2  12      23.557      25.432       1.832 o 
  -3   3   0     123.385     129.354       3.415 o 
  -3   3   1      63.865      68.623       1.874 o 
  -3   3   2     343.614     351.061       8.338 o 
  -3   3   3      39.367      37.607       1.203 o 
  -3   3   4     312.753     325.136       7.988 o 
  -3   3   5      33.522      34.069       1.236 o 
  -3   3   6       8.260       5.920       0.747 o 
  -3   3   7       1.231       0.565       0.470 o 
  -3   3   8      15.911      16.250       1.185 o 
  -3   3   9      49.679      52.226       2.443 o 
  -3   3  10       5.341       4.739       1.038 o 
  -3   3  11       4.803       5.860       1.093 o 
  -3   4   0    2289.627    2260.637      53.611 o 
  -3   4   1      80.440      76.087       2.064 o 
  -3   4   2     254.374     257.567       6.423 o 
  -3   4   3     854.613     859.079      20.302 o 
  -3   4   4     318.141     308.253       7.644 o 
  -3   4   5     138.727     131.059       3.832 o 
  -3   4   6      48.953      48.776       1.828 o 
  -3   4   7     677.954     693.305      18.966 o 
  -3   4   8      41.419      43.062       2.105 o 
  -3   4   9      18.953      17.452       1.470 o 
  -3   4  10       3.154       1.535       0.991 o 
  -3   4  11     103.269     117.856       9.436 o 
  -3   5   0       4.816       4.283       0.345 o 
  -3   5   1      47.836      50.979       1.599 o 
  -3   5   2       0.031       0.267       0.283 o 
  -3   5   3      12.151      10.920       0.732 o 
  -3   5   4     194.035     188.853       4.972 o 
  -3   5   5       0.097       0.124       0.449 o 
  -3   5   6     201.099     201.177       5.942 o 
  -3   5   7      20.857      21.967       1.413 o 
  -3   5   8      58.452      57.107       2.730 o 
  -3   5   9       1.593       2.486       1.009 o 
  -3   5  10      26.504      25.300       2.839 o 
  -3   6   0     410.914     422.579      10.176 o 
  -3   6   1     547.016     548.548      13.703 o 
  -3   6   2     185.623     177.994       4.709 o 
  -3   6   3     168.648     163.487       4.945 o 
  -3   6   4     119.188     116.982       3.564 o 
  -3   6   5     373.329     360.025       9.596 o 
  -3   6   6     151.356     159.802       5.612 o 
  -3   6   7     196.713     206.754       6.348 o 
  -3   6   8      12.813      13.323       1.321 o 
  -3   6   9      19.344      16.984       2.398 o 
  -3   7   1      13.348      12.045       1.106 o 
  -3   7   2       1.324       1.240       0.662 o 
  -3   7   3       5.908       4.214       1.116 o 
  -3   7   4     100.949      97.496       3.617 o 
  -3   7   5       0.158       1.225       0.761 o 
  -3   7   6     122.939     135.751       4.999 o 
  -3   7   7      37.116      38.287       2.449 o 
  -3   8   0     170.883     171.931       7.289 o 
  -3   8   1     162.936     171.463       6.236 o 
  -3   8   2     241.203     249.951       9.409 o 
  -3   8   3       1.174       1.575       1.013 o 
  -3   8   4      58.241      58.211       3.770 o 
  -3   8   5      95.645     101.348       8.929 o 
  -3   8   6      41.605      41.748       3.424 o 
  -3   9   0       1.928       0.986       0.961 o 
  -3   9   1      34.682      32.931       3.179 o 
  -3   9   2      17.155      14.045       1.922 o 
  -3   9   3       1.299       0.066       1.468 o 
  -3   9   4      30.820      31.077       3.877 o 
  -3  10   0       2.789       1.487       1.459 o 
  -3  10   1       3.125       2.205       1.219 o 
  -3  10   2      60.295      65.356       7.536 o 
  -3  10   3      86.786      98.359       6.538 o 
  -3  11   0       1.334       0.156       3.086 o 
  -3  11   1       4.052       3.136       2.478 o 
  -2 -13   8      50.960      55.717       5.985 o 
  -2 -13   9      60.832      63.450       8.787 o 
  -2 -13  10      15.188       8.240       2.476 o 
  -2 -12   4      63.430      59.760       4.721 o 
  -2 -12   5      37.043      44.847       3.463 o 
  -2 -12   6       5.901       5.547       2.559 o 
  -2 -12   7     115.292     124.666       6.611 o 
  -2 -12   8       8.282       6.971       1.725 o 
  -2 -12   9     203.636     217.056      20.735 o 
  -2 -12  10      14.929      11.929       2.826 o 
  -2 -12  11      11.588       9.336       2.069 o 
  -2 -12  12       7.061       7.302       5.308 o 
  -2 -12  13      54.259      56.582       4.903 o 
  -2 -11   2       5.620       5.026       2.225 o 
  -2 -11   3      29.009      30.401       3.518 o 
  -2 -11   4      46.101      56.665       5.506 o 
  -2 -11   5       3.856       2.663       0.999 o 
  -2 -11   6       4.720       2.561       1.538 o 
  -2 -11   7      13.196      16.059       1.890 o 
  -2 -11   8       5.801       5.416       1.713 o 
  -2 -11   9      13.313      11.819       3.857 o 
  -2 -11  10     165.190     175.966       9.183 o 
  -2 -11  11      64.811      72.872       9.653 o 
  -2 -11  12      39.784      39.023       4.260 o 
  -2 -11  13      55.199      65.546       4.539 o 
  -2 -11  14      18.345      21.078       2.472 o 
  -2 -10   1      20.334      17.665       2.240 o 
  -2 -10   2      38.745      37.848       3.073 o 
  -2 -10   3     148.915     149.476       6.450 o 
  -2 -10   4       4.126       4.060       0.955 o 
  -2 -10   5      42.020      44.155       2.389 o 
  -2 -10   6      30.322      27.295       1.800 o 
  -2 -10   7     540.264     533.679      16.047 o 
  -2 -10   8      63.453      55.195       7.158 o 
  -2 -10   9      23.501      22.850       2.648 o 
  -2 -10  10       3.397       2.045       0.878 o 
  -2 -10  11     225.099     242.142       9.393 o 
  -2 -10  12     338.468     355.472      12.965 o 
  -2 -10  13      22.992      23.710       2.713 o 
  -2 -10  14      25.015      32.173       4.693 o 
  -2 -10  15      92.795      98.946       7.578 o 
  -2  -9   1      22.167      19.276       2.092 o 
  -2  -9   2      74.414      72.588       3.924 o 
  -2  -9   3      45.524      45.379       2.416 o 
  -2  -9   4     125.129     131.762       4.966 o 
  -2  -9   6      22.016      19.377       1.298 o 
  -2  -9   7       0.141       1.918       1.126 o 
  -2  -9   8      54.226      51.760       4.111 o 
  -2  -9   9      69.913      65.908       3.742 o 
  -2  -9  10      26.210      26.024       2.127 o 
  -2  -9  11       5.392       6.841       1.383 o 
  -2  -9  12       8.687       7.783       2.054 o 
  -2  -9  13      16.169      16.680       2.096 o 
  -2  -9  15       9.751      12.824       2.254 o 
  -2  -8   1       1.266       1.165       0.760 o 
  -2  -8   2       9.259       7.748       0.996 o 
  -2  -8   3     445.918     447.982      12.065 o 
  -2  -8   4     331.930     328.057       8.933 o 
  -2  -8   5      49.585      43.434       2.810 o 
  -2  -8   6      84.439      86.038       4.453 o 
  -2  -8   7      83.577      81.877       4.542 o 
  -2  -8   8     464.640     461.876      13.482 o 
  -2  -8   9      67.758      69.664       3.268 o 
  -2  -8  10       2.853       1.822       0.651 o 
  -2  -8  11      22.529      23.052       1.650 o 
  -2  -8  12     669.232     687.527      20.547 o 
  -2  -8  13      51.459      49.813       3.316 o 
  -2  -8  14       0.064       0.640       1.016 o 
  -2  -8  15      24.046      24.434       2.642 o 
  -2  -7   1      41.423      41.573       2.257 o 
  -2  -7   2     148.542     149.956       4.872 o 
  -2  -7   3     380.524     384.786      10.070 o 
  -2  -7   4     105.499     105.463       3.514 o 
  -2  -7   5      99.199     101.602       3.494 o 
  -2  -7   6       0.129       0.773       0.390 o 
  -2  -7   7     296.435     297.723       8.394 o 
  -2  -7   8     104.539     103.896       3.593 o 
  -2  -7   9      10.267       7.864       1.051 o 
  -2  -7  10       8.276       7.533       0.981 o 
  -2  -7  11      40.788      39.906       3.414 o 
  -2  -7  12      48.975      48.490       3.443 o 
  -2  -7  13       5.614       3.146       1.048 o 
  -2  -7  14      17.887      18.833       3.465 o 
  -2  -7  15      12.415      13.533       1.941 o 
  -2  -6   1      94.749      90.707       2.671 o 
  -2  -6   2     992.965     964.690      23.727 o 
  -2  -6   3       1.446       0.467       0.386 o 
  -2  -6   4    1056.394    1042.679      25.343 o 
  -2  -6   5     990.511     958.409      23.544 o 
  -2  -6   6      79.212      75.832       2.878 o 
  -2  -6   7     145.127     141.507       4.789 o 
  -2  -6   8     775.464     773.066      19.550 o 
  -2  -6   9     424.621     436.790      13.623 o 
  -2  -6  10     533.247     547.193      16.902 o 
  -2  -6  11      98.850      92.578       6.114 o 
  -2  -6  12     921.335     942.595      26.989 o 
  -2  -6  13     180.748     191.424       8.755 o 
  -2  -6  14      87.081      92.964       4.915 o 
  -2  -6  15       0.905       1.645       2.107 o 
  -2  -5   1      86.971      84.227       2.256 o 
  -2  -5   2     443.249     422.145      10.010 o 
  -2  -5   3     117.938     113.589       2.796 o 
  -2  -5   4       2.418       1.387       0.295 o 
  -2  -5   5       7.415       6.897       0.688 o 
  -2  -5   6     219.622     221.517       6.349 o 
  -2  -5   7      22.754      21.365       1.018 o 
  -2  -5   8     133.167     135.717       4.970 o 
  -2  -5   9      88.542      90.751       3.093 o 
  -2  -5  10       4.772       5.584       0.782 o 
  -2  -5  11       3.657       2.734       0.771 o 
  -2  -5  12      10.745      11.916       1.609 o 
  -2  -5  13      12.940      10.443       2.804 o 
  -2  -5  14       2.405       0.942       1.566 o 
  -2  -5  15      17.057      17.852       2.531 o 
  -2  -4   1    1223.801    1229.388      28.851 o 
  -2  -4   2    2028.941    2006.866      46.590 o 
  -2  -4   3      12.668      16.039       0.924 o 
  -2  -4   4      37.267      36.337       1.302 o 
  -2  -4   5     935.695     965.859      24.681 o 
  -2  -4   6    1107.200    1069.772      25.869 o 
  -2  -4   7     418.015     398.905      10.039 o 
  -2  -4   8     434.985     416.649      11.260 o 
  -2  -4   9      10.770      10.689       0.652 o 
  -2  -4  10     763.947     736.400      17.997 o 
  -2  -4  11     835.888     804.370      19.551 o 
  -2  -4  12     253.134     253.044       7.457 o 
  -2  -4  13      26.496      23.170       1.498 o 
  -2  -4  14     118.914     120.601       5.810 o 
  -2  -4  15      78.330      75.769       8.445 o 
  -2  -3   1      16.019      15.659       0.576 o 
  -2  -3   2     983.222    1008.374      23.609 o 
  -2  -3   3     205.827     206.578       5.291 o 
  -2  -3   4     733.542     769.986      18.380 o 
  -2  -3   5     413.208     403.832       9.420 o 
  -2  -3   6     191.790     188.593       4.586 o 
  -2  -3   7     130.299     134.484       3.473 o 
  -2  -3   8      39.994      41.733       1.359 o 
  -2  -3   9     230.066     223.504       5.631 o 
  -2  -3  10       3.585       3.340       0.453 o 
  -2  -3  11      37.451      34.569       1.469 o 
  -2  -3  12      20.515      19.171       1.371 o 
  -2  -3  13       1.286       0.879       0.615 o 
  -2  -3  14      21.934      22.370       1.902 o 
  -2  -3  15       2.011       0.823       1.044 o 
  -2  -2   1     392.997     420.818      10.332 o 
  -2  -2   2    2042.911    2126.516      51.254 o 
  -2  -2   3    4297.478    4360.417     103.671 o 
  -2  -2   4    2116.765    2181.673      51.796 o 
  -2  -2   5     134.132     154.565       3.778 o 
  -2  -2   6     909.801     889.790      20.802 o 
  -2  -2   7    3506.659    3431.181      80.804 o 
  -2  -2   8       1.798       1.841       0.348 o 
  -2  -2   9       4.614       3.834       0.460 o 
  -2  -2  10     280.011     276.229       7.259 o 
  -2  -2  11     789.460     785.080      19.104 o 
  -2  -2  12      23.644      22.154       1.338 o 
  -2  -2  13       5.842       4.798       0.858 o 
  -2  -2  14      94.019      97.287       4.529 o 
  -2  -1   1     128.047     148.677       3.631 o 
  -2  -1   2     781.634     862.511      22.278 o 
  -2  -1   3     865.940     902.032      21.957 o 
  -2  -1   4      75.135      80.621       2.130 o 
  -2  -1   5    1010.641    1026.842      23.872 o 
  -2  -1   6      71.953      73.172       1.993 o 
  -2  -1   7     418.827     411.422       9.790 o 
  -2  -1   8     243.395     244.009       6.114 o 
  -2  -1   9       0.011       0.233       0.365 o 
  -2  -1  10       5.047       4.957       0.601 o 
  -2  -1  11       2.838       3.741       0.792 o 
  -2  -1  12       1.485       1.552       0.853 o 
  -2  -1  13       4.344       3.700       1.326 o 
  -2  -1  14      16.535      18.106       3.808 o 
  -2   0   1     488.398     533.212      17.928 o 
  -2   0   2     408.278     446.038      10.990 o 
  -2   0   3    4689.171    4644.511     108.542 o 
  -2   0   4    1444.240    1481.862      34.558 o 
  -2   0   5      34.538      33.086       1.162 o 
  -2   0   6     134.896     141.642       3.632 o 
  -2   0   7    1853.765    1817.680      42.883 o 
  -2   0   8      64.836      63.740       2.225 o 
  -2   0   9     115.035     118.486       3.750 o 
  -2   0  10      19.855      16.353       1.135 o 
  -2   0  11     110.978     111.175       4.012 o 
  -2   0  12      87.417      89.223       4.254 o 
  -2   0  13     152.233     160.467       5.839 o 
  -2   1   0     740.098     791.844      18.488 o 
  -2   1   1     390.893     414.427       9.871 o 
  -2   1   2     713.126     753.134      17.741 o 
  -2   1   3     283.600     293.767       7.137 o 
  -2   1   4     111.451     118.012       3.006 o 
  -2   1   5      34.856      39.868       1.242 o 
  -2   1   6      85.750      82.243       2.345 o 
  -2   1   7     383.014     390.811      10.082 o 
  -2   1   8      51.105      49.911       1.823 o 
  -2   1   9      39.354      38.388       1.731 o 
  -2   1  10      48.889      53.721       2.405 o 
  -2   1  11       7.031       5.453       0.814 o 
  -2   2   0    4534.788    4431.885     111.426 o 
  -2   2   1    1118.814    1106.073      25.734 o 
  -2   2   2     888.702     881.984      21.123 o 
  -2   2   3     151.372     156.021       4.035 o 
  -2   2   4     555.376     538.706      13.444 o 
  -2   2   5    2010.537    2013.948      47.830 o 
  -2   2   6     394.695     404.703      10.327 o 
  -2   2   7     841.824     855.135      21.150 o 
  -2   2   8       0.091       0.246       0.540 o 
  -2   2   9     284.037     296.308       8.284 o 
  -2   2  10     202.908     217.804       6.738 o 
  -2   2  11      22.707      23.169       1.686 o 
  -2   2  12      24.488      27.226       2.204 o 
  -2   3   0     134.266     123.632       3.331 o 
  -2   3   1     443.729     443.843      10.979 o 
  -2   3   2     581.187     567.184      13.730 o 
  -2   3   3     214.900     213.752       5.349 o 
  -2   3   4      13.014      10.766       0.694 o 
  -2   3   5      24.591      24.307       1.065 o 
  -2   3   6      31.817      26.507       1.237 o 
  -2   3   7       7.301       5.824       0.846 o 
  -2   3   8       8.923       7.991       0.808 o 
  -2   3   9       4.382       5.220       0.893 o 
  -2   3  10      13.756      14.654       1.373 o 
  -2   3  11       7.719       8.780       1.144 o 
  -2   4   0     222.086     209.319       5.087 o 
  -2   4   1     494.245     478.955      11.509 o 
  -2   4   2     543.767     525.321      12.451 o 
  -2   4   3      26.228      27.311       1.058 o 
  -2   4   4       8.053       6.626       0.677 o 
  -2   4   5     236.523     240.072       6.545 o 
  -2   4   6     361.040     351.232       9.673 o 
  -2   4   8     111.666     111.900       4.517 o 
  -2   4   9      61.336      62.029       2.904 o 
  -2   4  10     164.609     171.811       6.039 o 
  -2   5   0       5.895       6.182       0.448 o 
  -2   5   1     124.421     119.136       3.163 o 
  -2   5   2      58.040      56.918       1.804 o 
  -2   5   3     496.111     489.937      11.912 o 
  -2   5   4       3.606       2.642       0.540 o 
  -2   5   5       0.090       0.933       0.467 o 
  -2   5   6       1.423       1.963       0.587 o 
  -2   5   7      31.689      33.198       1.807 o 
  -2   5   8       0.068       0.128       0.693 o 
  -2   5   9       1.192       0.365       0.785 o 
  -2   6   0     110.870     111.728       3.268 o 
  -2   6   2     961.436     952.090      23.817 o 
  -2   6   3     274.914     274.221       8.505 o 
  -2   6   4       1.766       1.313       0.554 o 
  -2   6   5       1.181       0.218       0.676 o 
  -2   6   6      82.296      76.917       3.111 o 
  -2   6   7     113.986     119.457       4.113 o 
  -2   6   8      91.144      95.757       3.792 o 
  -2   7   0     108.342     113.646       3.939 o 
  -2   7   1      21.123      20.466       1.965 o 
  -2   7   2      43.517      46.279       2.596 o 
  -2   7   3      96.571      96.606       4.506 o 
  -2   7   4      19.801      19.762       1.514 o 
  -2   7   5       2.823       3.283       0.887 o 
  -2   7   6       0.356       0.638       1.281 o 
  -2   7   7       4.095       4.448       1.204 o 
  -2   8   0     257.822     264.985       8.897 o 
  -2   8   1      46.337      46.682       2.747 o 
  -2   8   2      31.194      28.226       2.631 o 
  -2   8   3      13.487      14.363       1.816 o 
  -2   8   4      71.304      65.882       4.056 o 
  -2   8   5      82.579      83.675       8.188 o 
  -2   8   6       0.502       1.514       1.389 o 
  -2   9   0       3.937       4.357       1.837 o 
  -2   9   1       2.134       2.659       1.449 o 
  -2   9   2      40.098      41.781       3.183 o 
  -2   9   4      12.225       7.405       2.321 o 
  -2  10   0     240.036     268.550      10.376 o 
  -2  10   1      47.146      52.586       6.714 o 
  -2  10   2      10.195      13.434       2.414 o 
  -2  11   0       4.676       4.415       1.600 o 
  -2  11   1      12.741      18.675       4.318 o 
  -1 -13   7      44.115      49.886       5.721 o 
  -1 -13   9       7.343       2.922       1.885 o 
  -1 -12   3       2.976       4.261       2.365 o 
  -1 -12   4      93.258      88.710       5.848 o 
  -1 -12   5      43.689      48.663       5.257 o 
  -1 -12   7      60.548      64.641       4.487 o 
  -1 -12   8      77.507      69.644       9.063 o 
  -1 -12   9      32.384      29.350       5.630 o 
  -1 -12  10       6.776       7.097       1.884 o 
  -1 -12  11       1.088       1.933       2.156 o 
  -1 -12  12     160.319     183.278       9.716 o 
  -1 -11   2       7.309       9.496       3.262 o 
  -1 -11   4       0.830       0.491       1.006 o 
  -1 -11   5       9.558      10.531       1.426 o 
  -1 -11   6       6.077       7.633       1.416 o 
  -1 -11   7     157.512     170.432       6.182 o 
  -1 -11   8      23.948      23.160       1.996 o 
  -1 -11   9       3.260       3.228       1.467 o 
  -1 -11  11       7.762       9.322       1.775 o 
  -1 -11  12       4.634       2.937       1.592 o 
  -1 -11  13      10.483       9.451       1.888 o 
  -1 -11  14       5.720       5.489       3.489 o 
  -1 -10   1      25.136      27.005       5.505 o 
  -1 -10   2     375.420     396.396      15.144 o 
  -1 -10   3      25.739      24.862       3.037 o 
  -1 -10   4     310.717     339.563      10.248 o 
  -1 -10   5      97.896     100.959       4.469 o 
  -1 -10   6     247.590     247.072      10.260 o 
  -1 -10   7       1.673       1.659       0.816 o 
  -1 -10   8     267.876     262.138      19.491 o 
  -1 -10   9     252.543     259.854      11.300 o 
  -1 -10  10      58.090      63.940       4.569 o 
  -1 -10  11       7.729       6.250       1.918 o 
  -1 -10  12      86.088      85.216       5.814 o 
  -1 -10  13     166.641     184.492       8.649 o 
  -1 -10  14      67.720      73.368       5.175 o 
  -1  -9   1       2.603       3.024       1.193 o 
  -1  -9   2       8.119       5.804       1.139 o 
  -1  -9   4       2.053       3.459       0.694 o 
  -1  -9   6      98.019      98.145       4.813 o 
  -1  -9   7      44.569      44.440       4.096 o 
  -1  -9   8       2.369       3.805       1.311 o 
  -1  -9   9      22.598      19.197       1.733 o 
  -1  -9  10       7.432       7.840       1.250 o 
  -1  -9  11       8.917       9.687       1.776 o 
  -1  -9  12       9.418       8.963       1.545 o 
  -1  -9  13      21.214      20.068       2.278 o 
  -1  -9  14      13.082      15.028       2.411 o 
  -1  -8   1      51.363      49.852       2.826 o 
  -1  -8   2     726.394     739.543      22.158 o 
  -1  -8   3       3.466       1.675       0.607 o 
  -1  -8   4       0.724       0.309       0.521 o 
  -1  -8   5      98.164      99.362       3.796 o 
  -1  -8   6     514.769     509.415      13.824 o 
  -1  -8   7      70.708      68.059       4.071 o 
  -1  -8   8     120.397     121.453       4.401 o 
  -1  -8   9     230.252     234.418       7.389 o 
  -1  -8  10     520.540     527.879      15.845 o 
  -1  -8  11      82.460      84.933       4.872 o 
  -1  -8  12       4.635       5.339       1.547 o 
  -1  -8  13       7.821       9.718       2.055 o 
  -1  -8  14     176.997     196.686       9.072 o 
  -1  -8  15      69.911      80.015       7.518 o 
  -1  -7   1       5.190       4.340       0.758 o 
  -1  -7   2     432.053     432.941      11.066 o 
  -1  -7   3     157.836     149.796       4.360 o 
  -1  -7   4     514.131     508.578      13.134 o 
  -1  -7   5     271.604     255.278       7.379 o 
  -1  -7   6       5.115       4.288       0.873 o 
  -1  -7   7       4.924       3.963       0.784 o 
  -1  -7   8      28.554      29.288       2.247 o 
  -1  -7   9      97.783      91.516       3.595 o 
  -1  -7  10      19.157      19.520       1.742 o 
  -1  -7  11      22.105      19.225       1.820 o 
  -1  -7  12       3.240       2.032       0.996 o 
  -1  -7  13       8.326      10.125       2.436 o 
  -1  -7  14      15.850      16.127       2.312 o 
  -1  -6   1       7.213       5.637       0.484 o 
  -1  -6   2    1943.479    1876.102      46.158 o 
  -1  -6   3     222.641     216.438       5.940 o 
  -1  -6   4     250.395     253.352       7.030 o 
  -1  -6   5      38.591      37.348       1.722 o 
  -1  -6   6     618.819     615.158      15.135 o 
  -1  -6   7     289.588     287.705       8.581 o 
  -1  -6   8     734.888     735.162      18.411 o 
  -1  -6   9      25.216      21.598       2.534 o 
  -1  -6  10     363.400     360.433      12.349 o 
  -1  -6  11     232.152     230.387       8.081 o 
  -1  -6  12      36.443      31.409       3.953 o 
  -1  -6  13      33.305      32.559       3.193 o 
  -1  -6  14       6.256       2.399       1.599 o 
  -1  -6  15      61.805      72.969       5.438 o 
  -1  -5   1      33.355      33.740       1.141 o 
  -1  -5   2     618.975     608.563      14.103 o 
  -1  -5   3     323.079     309.621       7.972 o 
  -1  -5   4      27.960      28.538       1.268 o 
  -1  -5   5     324.139     319.797       8.365 o 
  -1  -5   6     134.593     137.850       3.956 o 
  -1  -5   7       8.505       7.722       0.712 o 
  -1  -5   8      22.134      18.853       0.888 o 
  -1  -5   9      32.124      29.598       1.538 o 
  -1  -5  10      32.625      28.734       3.610 o 
  -1  -5  11       1.073       1.302       1.028 o 
  -1  -5  12       5.786       5.092       1.346 o 
  -1  -5  13       4.650       3.975       1.360 o 
  -1  -4   1    3149.911    3081.920      71.210 o 
  -1  -4   2    1246.002    1178.766      29.050 o 
  -1  -4   3     435.481     454.275      12.284 o 
  -1  -4   4     101.054     106.005       3.078 o 
  -1  -4   5     795.608     778.948      19.335 o 
  -1  -4   6     320.253     328.973       8.142 o 
  -1  -4   7     407.104     396.995      10.498 o 
  -1  -4   8    1191.981    1141.784      28.857 o 
  -1  -4   9     176.319     160.300       4.302 o 
  -1  -4  10      84.170      79.859       2.501 o 
  -1  -4  11     115.821     109.553       3.393 o 
  -1  -4  12     197.870     195.169       5.637 o 
  -1  -4  13     245.032     244.021       7.436 o 
  -1  -4  14      19.137      22.733       2.843 o 
  -1  -3   1     672.307     686.817      16.657 o 
  -1  -3   2    1751.397    1774.373      43.864 o 
  -1  -3   3    1492.657    1511.605      37.938 o 
  -1  -3   4       0.001       0.446       0.246 o 
  -1  -3   5       8.184       7.941       0.412 o 
  -1  -3   6     380.176     383.870       9.173 o 
  -1  -3   7       1.090       1.536       0.255 o 
  -1  -3   8      90.082      83.868       2.474 o 
  -1  -3   9      20.613      19.103       0.928 o 
  -1  -3  10      29.253      26.746       1.298 o 
  -1  -3  11      10.261      11.618       0.889 o 
  -1  -3  12       0.029       1.003       0.552 o 
  -1  -3  13       7.112       6.560       1.452 o 
  -1  -3  14       2.004       0.283       1.262 o 
  -1  -2   1   10791.147    9798.435     252.195 o 
  -1  -2   2     234.708     235.702       6.313 o 
  -1  -2   3       0.347       0.728       0.224 o 
  -1  -2   4    1921.579    2066.070      48.404 o 
  -1  -2   5    1505.887    1523.331      35.598 o 
  -1  -2   6     116.938     113.118       2.886 o 
  -1  -2   8     129.837     118.244       3.246 o 
  -1  -2   9     374.147     370.422       9.181 o 
  -1  -2  10     390.737     390.481       9.845 o 
  -1  -2  12       6.927       6.881       0.822 o 
  -1  -2  13     247.929     252.404       7.762 o 
  -1  -2  14      37.787      41.234       3.004 o 
  -1  -1   1      67.211      74.122       2.685 o 
  -1  -1   2     360.911     353.993      13.134 o 
  -1  -1   3      28.093      30.352       0.926 o 
  -1  -1   4      81.936      78.270       2.057 o 
  -1  -1   5       2.303       1.700       0.225 o 
  -1  -1   6     204.019     211.385       5.354 o 
  -1  -1   7     232.862     235.283       5.784 o 
  -1  -1   8       2.454       1.674       0.469 o 
  -1  -1   9      75.908      74.178       2.419 o 
  -1  -1  10     122.012     121.698       3.670 o 
  -1  -1  11       2.603       1.793       0.579 o 
  -1  -1  12      48.270      51.074       2.449 o 
  -1  -1  13       0.941       0.914       0.842 o 
  -1   0   1    1958.753    1635.699     338.436 o 
  -1   0   2     210.766     217.641       5.476 o 
  -1   0   3    8888.426    8672.470     201.329 o 
  -1   0   4     122.547     134.572       3.367 o 
  -1   0   5    1071.837    1079.949      25.185 o 
  -1   0   6     332.855     325.467       8.224 o 
  -1   0   7     414.150     413.396      10.771 o 
  -1   0   8     353.836     357.450       8.904 o 
  -1   0   9     125.719     121.108       3.567 o 
  -1   0  10     751.532     782.854      19.873 o 
  -1   0  11     107.221     112.470       4.400 o 
  -1   0  12      36.830      39.777       2.364 o 
  -1   1   0     126.935     116.300       4.585 o 
  -1   1   1     556.721     575.771      15.784 o 
  -1   1   2      13.590      14.238       0.553 o 
  -1   1   3      42.936      45.247       1.283 o 
  -1   1   4      12.608      14.297       0.594 o 
  -1   1   5      91.782      96.471       2.688 o 
  -1   1   6      60.184      58.475       1.803 o 
  -1   1   7     170.452     178.667       4.638 o 
  -1   1   8      29.919      28.659       1.315 o 
  -1   1   9      67.899      70.011       2.733 o 
  -1   1  10      61.551      60.325       2.913 o 
  -1   1  11       2.229       2.476       0.806 o 
  -1   2   0    5653.840    5523.557     169.139 o 
  -1   2   1     143.252     145.049       3.910 o 
  -1   2   2    2769.249    2773.192      64.983 o 
  -1   2   3    1221.104    1254.820      30.199 o 
  -1   2   4      15.193      13.248       0.588 o 
  -1   2   5      98.299      89.377       2.573 o 
  -1   2   6     441.643     437.868      10.852 o 
  -1   2   7     205.048     205.819       6.483 o 
  -1   2   8     256.300     266.020       7.734 o 
  -1   2   9      42.212      44.776       2.116 o 
  -1   2  10     121.042     116.297       4.187 o 
  -1   2  11      64.627      67.586       3.218 o 
  -1   3   0     382.249     381.529       9.228 o 
  -1   3   1      20.952      20.919       0.738 o 
  -1   3   2      25.448      25.710       1.007 o 
  -1   3   3     205.427     196.650       4.861 o 
  -1   3   4      27.287      29.165       1.124 o 
  -1   3   5       0.948       0.858       0.424 o 
  -1   3   6     209.540     217.804       5.941 o 
  -1   3   7      48.307      52.243       2.058 o 
  -1   3   8      17.306      16.954       1.185 o 
  -1   3   9       1.729       2.047       0.777 o 
  -1   3  10      52.726      56.304       2.796 o 
  -1   4   0    3799.918    3742.378      87.269 o 
  -1   4   1     850.278     855.158      19.918 o 
  -1   4   2     136.440     142.747       3.786 o 
  -1   4   3     111.873     113.116       3.167 o 
  -1   4   4     530.433     514.713      13.091 o 
  -1   4   5     916.445     915.815      22.556 o 
  -1   4   6      29.986      28.224       1.566 o 
  -1   4   7      73.442      73.410       3.165 o 
  -1   4   8     319.910     334.929       9.384 o 
  -1   4   9      91.458     100.005       3.863 o 
  -1   5   0     424.921     412.886       9.915 o 
  -1   5   1      51.061      50.500       1.636 o 
  -1   5   2      38.816      37.168       1.505 o 
  -1   5   3      30.380      27.223       1.265 o 
  -1   5   4      47.983      43.183       2.307 o 
  -1   5   5     225.764     226.044       6.573 o 
  -1   5   6      55.114      55.229       2.233 o 
  -1   5   7       0.041       0.330       0.697 o 
  -1   5   9       2.156       2.445       0.989 o 
  -1   6   0    1073.937    1063.825      25.231 o 
  -1   6   1      64.300      63.246       1.964 o 
  -1   6   2      68.676      61.774       2.146 o 
  -1   6   3      75.908      69.542       2.500 o 
  -1   6   4     224.216     224.307       6.386 o 
  -1   6   5     339.175     337.136       9.739 o 
  -1   6   7      23.398      23.860       1.608 o 
  -1   6   8      64.895      65.304       3.520 o 
  -1   7   0      24.455      22.106       2.512 o 
  -1   7   1     206.249     209.906       7.545 o 
  -1   7   2      83.385      87.512       4.102 o 
  -1   7   4      17.732      16.814       1.854 o 
  -1   7   5     183.531     202.992       8.916 o 
  -1   7   6      20.699      21.353       2.190 o 
  -1   8   0      43.964      45.055       2.605 o 
  -1   8   1     175.820     178.227       6.886 o 
  -1   8   2     101.840     102.475       4.876 o 
  -1   8   3     198.521     212.353       8.133 o 
  -1   8   4       1.128       0.780       1.304 o 
  -1   8   5     151.049     161.045       9.666 o 
  -1   9   0       8.763       5.959       1.363 o 
  -1   9   2      12.768      15.282       3.192 o 
  -1   9   3      14.808      13.181       2.145 o 
  -1   9   4       3.191       1.220       2.043 o 
  -1  10   0      34.097      36.355       3.613 o 
  -1  10   1      63.254      73.560       6.257 o 
  -1  10   2       1.685       1.419       1.349 o 
  -1  11   0      14.098      13.676       2.495 o 
   0 -13   6      34.604      28.061       5.792 o 
   0 -13   7       0.237       1.308       3.453 o 
   0 -13   8       0.435       0.398       1.341 o 
   0 -13   9       0.896       3.003       2.988 o 
   0 -12   3      15.678      14.814       2.365 o 
   0 -12   4       0.632       2.801       1.559 o 
   0 -12   5      18.446      19.526       2.843 o 
   0 -12   6      73.907      74.342       6.874 o 
   0 -12   7      56.233      55.884       3.429 o 
   0 -12   8      36.288      33.286       2.813 o 
   0 -12   9      58.606      54.975       9.051 o 
   0 -12  10      45.276      46.027       6.986 o 
   0 -12  11     124.775     142.904      10.058 o 
   0 -12  12      30.395      35.630       6.830 o 
   0 -11   1      16.214      15.469       2.291 o 
   0 -11   2      22.322      22.961       2.602 o 
   0 -11   3       2.489       5.361       1.544 o 
   0 -11   4      11.518      12.469       1.679 o 
   0 -11   6       9.402      11.366       1.634 o 
   0 -11   8       7.596       7.992       1.805 o 
   0 -11   9      31.455      34.741       4.348 o 
   0 -11  10       4.142       3.287       1.457 o 
   0 -11  11      29.253      33.605       3.531 o 
   0 -11  12      11.196      12.266       2.111 o 
   0 -11  13       3.023       2.813       1.182 o 
   0 -10   2     131.181     135.265       6.202 o 
   0 -10   3     161.860     164.844       6.756 o 
   0 -10   4      17.601      18.623       1.597 o 
   0 -10   5       1.335       1.549       0.761 o 
   0 -10   6      26.863      19.815       2.557 o 
   0 -10   7      77.818      75.225       7.449 o 
   0 -10   8     246.838     243.834      10.777 o 
   0 -10  10       6.019       4.531       1.570 o 
   0 -10  11      65.765      61.018       4.813 o 
   0 -10  12     161.580     167.332       7.991 o 
   0 -10  13      37.066      39.402       3.253 o 
   0 -10  14       5.567       5.249       2.557 o 
   0  -9   1      92.738      90.991       5.069 o 
   0  -9   2       6.264       6.013       1.070 o 
   0  -9   3       0.877       0.955       0.622 o 
   0  -9   4       1.471       1.584       0.641 o 
   0  -9   5       3.744       3.801       0.823 o 
   0  -9   6       8.028       7.177       1.526 o 
   0  -9   7      24.730      21.147       2.108 o 
   0  -9   8      27.979      24.089       1.775 o 
   0  -9   9      17.224      13.443       1.536 o 
   0  -9  10       7.737       4.447       1.089 o 
   0  -9  11       0.222       1.204       1.018 o 
   0  -9  12       5.617       4.663       1.249 o 
   0  -9  13       8.949      12.960       2.123 o 
   0  -8   1     515.840     528.386      15.996 o 
   0  -8   2      65.238      64.247       3.431 o 
   0  -8   3      65.231      59.311       3.265 o 
   0  -8   4      62.690      56.058       2.276 o 
   0  -8   5    1228.003    1217.539      31.268 o 
   0  -8   6      12.160      11.067       1.076 o 
   0  -8   7     252.243     250.722      11.570 o 
   0  -8   8     386.971     386.149      11.087 o 
   0  -8   9     197.259     197.342       6.984 o 
   0  -8  10      64.026      63.755       5.848 o 
   0  -8  11      13.928      17.420       2.188 o 
   0  -8  12     206.223     223.971      10.208 o 
   0  -8  13     310.869     325.236      12.726 o 
   0  -8  14      21.810      26.195       3.535 o 
   0  -7   1     724.281     746.642      19.445 o 
   0  -7   2     322.608     321.811       8.567 o 
   0  -7   3      91.009      94.259       3.597 o 
   0  -7   4       7.132       5.693       0.662 o 
   0  -7   6       5.419       4.142       0.850 o 
   0  -7   7      12.417      12.877       1.281 o 
   0  -7   8       0.017       0.378       0.568 o 
   0  -7   9       0.492       0.206       0.685 o 
   0  -7  10       3.120       1.598       1.038 o 
   0  -7  11      20.372      16.818       2.009 o 
   0  -7  12       9.231       8.409       2.033 o 
   0  -7  13       6.597       5.831       1.592 o 
   0  -7  14       3.825       4.744       2.005 o 
   0  -6   1    1750.332    1708.470      42.395 o 
   0  -6   2      69.441      66.159       2.348 o 
   0  -6   3      19.599      14.469       0.901 o 
   0  -6   4     241.066     234.454       6.318 o 
   0  -6   5    2450.716    2392.842      58.318 o 
   0  -6   6     411.657     400.046      10.531 o 
   0  -6   8     128.219     117.755       5.209 o 
   0  -6   9     133.071     131.737       5.164 o 
   0  -6  10     289.300     275.325      11.997 o 
   0  -6  11     329.137     331.500      11.581 o 
   0  -6  12      30.331      30.251       2.754 o 
   0  -6  13     376.163     403.961      14.709 o 
   0  -6  14      70.558      66.175       6.655 o 
   0  -5   1     223.654     228.001       5.505 o 
   0  -5   2      89.118      87.179       2.524 o 
   0  -5   3       2.125       2.892       0.438 o 
   0  -5   4       7.917       7.904       0.672 o 
   0  -5   5     272.633     263.484       6.740 o 
   0  -5   6       9.697       8.510       0.496 o 
   0  -5   7     125.067     118.851       3.403 o 
   0  -5   8       6.235       4.029       0.581 o 
   0  -5  10       2.789       2.748       0.771 o 
   0  -5  11       5.055       7.127       2.095 o 
   0  -5  12       4.022       2.569       1.074 o 
   0  -5  13       0.823       1.445       1.259 o 
   0  -5  14       5.978       3.196       1.784 o 
   0  -4   1    1839.241    1818.983      42.207 o 
   0  -4   2    1548.104    1514.461      37.865 o 
   0  -4   3    1839.811    1753.984      42.396 o 
   0  -4   4     473.520     446.454      10.905 o 
   0  -4   5    1752.310    1651.197      40.314 o 
   0  -4   6     707.151     655.474      16.749 o 
   0  -4   7    1317.711    1295.038      32.082 o 
   0  -4   8       1.497       2.646       0.389 o 
   0  -4   9     201.362     200.918       5.539 o 
   0  -4  10     304.194     298.784       8.393 o 
   0  -4  11     476.127     471.072      12.162 o 
   0  -4  12      34.265      28.561       2.124 o 
   0  -4  13      84.883      81.137       3.439 o 
   0  -4  14      50.734      54.545       6.979 o 
   0  -3   1       9.126      10.487       0.732 o 
   0  -3   2      16.818      17.983       0.814 o 
   0  -3   3       6.327       6.417       0.546 o 
   0  -3   4     772.239     773.178      17.967 o 
   0  -3   5      32.599      35.453       1.061 o 
   0  -3   6       0.004       0.160       0.201 o 
   0  -3   7       4.773       3.926       0.426 o 
   0  -3   8      36.062      34.427       1.250 o 
   0  -3   9       1.456       1.152       0.435 o 
   0  -3  10      36.650      35.530       1.528 o 
   0  -3  11      15.258      15.391       1.105 o 
   0  -3  12       9.844       9.547       1.029 o 
   0  -3  13       6.025       5.675       0.933 o 
   0  -3  14       0.471       2.885       2.558 o 
   0  -2   1    2587.125    2510.300      66.720 o 
   0  -2   2    1481.319    1521.804      40.712 o 
   0  -2   3     278.415     285.101       6.986 o 
   0  -2   4    3112.644    3021.183      70.415 o 
   0  -2   5       5.240       3.722       0.287 o 
   0  -2   6      16.311      13.801       0.635 o 
   0  -2   7     848.541     828.524      19.591 o 
   0  -2   8     702.015     690.608      16.590 o 
   0  -2   9      87.298      85.308       2.660 o 
   0  -2  10     150.600     148.616       4.374 o 
   0  -2  11     196.128     201.747       5.824 o 
   0  -2  12     136.224     142.416       4.625 o 
   0  -2  13      47.690      53.182       2.832 o 
   0  -1   1      23.524      23.080       2.241 o 
   0  -1   2      41.612      42.102       1.637 o 
   0  -1   3    1432.194    1518.916      36.368 o 
   0  -1   4     446.741     472.887      11.430 o 
   0  -1   5     418.341     417.447       9.941 o 
   0  -1   6     233.797     238.985       5.819 o 
   0  -1   7      35.096      36.316       1.303 o 
   0  -1   8      26.316      24.152       1.097 o 
   0  -1   9      34.410      34.987       1.534 o 
   0  -1  10      35.757      31.998       1.567 o 
   0  -1  11       0.286       0.150       0.764 o 
   0  -1  12      15.226      16.584       1.510 o 
   0  -1  13       3.988       1.025       1.997 o 
   0   0   1     773.854     834.855      25.160 o 
   0   0   2    2106.739    2235.818      52.263 o 
   0   0   3     104.822      96.941       2.552 o 
   0   0   4    3965.851    3869.279      89.626 o 
   0   0   5     794.690     787.657      18.283 o 
   0   0   6       3.081       4.318       0.388 o 
   0   0   7     385.486     378.078       9.485 o 
   0   0   8     426.288     431.702      11.543 o 
   0   0   9     337.307     351.485       9.400 o 
   0   0  10       0.345       0.002       0.688 o 
   0   0  11      35.815      38.579       2.341 o 
   0   0  12      65.160      71.088       3.378 o 
   0   1   0      30.199      30.650       1.593 o 
   0   1   1     548.906     565.343      14.272 o 
   0   1   2     328.123     361.428       8.848 o 
   0   1   3     603.143     615.225      14.851 o 
   0   1   4      40.257      38.149       1.214 o 
   0   1   5       6.199       6.152       0.457 o 
   0   1   6      50.649      50.323       1.660 o 
   0   1   7       0.793       1.146       0.437 o 
   0   1   8      60.847      61.678       2.310 o 
   0   1   9      23.167      24.487       1.694 o 
   0   1  10      59.422      64.329       3.048 o 
   0   1  11       5.324       5.430       0.994 o 
   0   2   0   14734.859   13155.465     434.199 o 
   0   2   1       1.179       1.385       0.213 o 
   0   2   2     489.174     481.806      11.658 o 
   0   2   3     219.334     220.960       5.398 o 
   0   2   4     269.292     273.280       6.998 o 
   0   2   5     355.481     354.844       9.121 o 
   0   2   6     544.449     544.806      13.871 o 
   0   2   7      16.059      14.475       1.004 o 
   0   2   8      25.661      24.475       1.451 o 
   0   2   9     220.677     227.693       6.964 o 
   0   2  10      96.578     103.344       4.114 o 
   0   2  11      31.553      28.698       9.988 o 
   0   3   0     559.339     569.281      13.902 o 
   0   3   1      16.394      15.949       0.632 o 
   0   3   2     116.567     113.342       2.964 o 
   0   3   3      75.339      78.241       2.204 o 
   0   3   4      12.594      11.509       0.847 o 
   0   3   5      31.035      30.695       1.352 o 
   0   3   6      76.339      77.782       2.648 o 
   0   3   7       5.034       5.963       0.762 o 
   0   3   8       4.751       4.581       0.808 o 
   0   3   9       4.285       3.281       1.155 o 
   0   3  10      10.061      12.215       1.476 o 
   0   4   0     969.365     962.418      23.271 o 
   0   4   1     128.392     127.349       3.332 o 
   0   4   2     853.345     839.009      19.669 o 
   0   4   3     458.526     462.170      11.229 o 
   0   4   4       5.788       4.456       0.585 o 
   0   4   5     288.270     289.283       7.878 o 
   0   4   6     116.879     118.449       3.820 o 
   0   4   7      48.984      51.583       2.433 o 
   0   4   8      63.452      63.926       2.714 o 
   0   4   9      44.641      48.262       2.641 o 
   0   5   0      77.653      79.650       2.377 o 
   0   5   1     138.098     140.002       3.682 o 
   0   5   2     224.004     221.537       5.720 o 
   0   5   3       1.564       0.778       0.466 o 
   0   5   4       0.066       0.582       0.500 o 
   0   5   5      50.858      49.875       1.983 o 
   0   5   6      11.053      11.272       1.093 o 
   0   5   8       0.132       0.012       0.807 o 
   0   6   0      23.946      22.932       1.086 o 
   0   6   1       0.882       0.563       0.449 o 
   0   6   2       7.298       5.620       0.604 o 
   0   6   3     422.697     425.325      11.397 o 
   0   6   4     401.851     398.477      11.353 o 
   0   6   5      50.771      54.683       2.218 o 
   0   6   7       7.223       5.034       1.185 o 
   0   7   0       0.513       0.926       0.683 o 
   0   7   1      89.330      85.560       4.099 o 
   0   7   2      91.186      89.458       4.344 o 
   0   7   3      14.508      16.196       2.037 o 
   0   7   4       0.923       0.380       0.811 o 
   0   7   5      39.420      46.806       4.692 o 
   0   7   6      37.692      39.662       5.003 o 
   0   8   0     117.870     127.981       5.179 o 
   0   8   1      34.772      35.360       3.369 o 
   0   8   2      35.985      36.955       3.849 o 
   0   8   3      65.654      67.708       4.864 o 
   0   8   4     178.732     188.755      10.515 o 
   0   8   5       0.696       1.355       1.470 o 
   0   9   0      62.678      57.475       4.798 o 
   0   9   2       5.291       5.227       2.393 o 
   0   9   3      14.065      14.139       2.299 o 
   0  10   0      12.390      15.013       2.121 o 
   0  10   1      33.922      35.198       6.013 o 
   0  10   2      96.688     113.729       9.732 o 
   1 -13   6      18.935      11.659       4.386 o 
   1 -13   8       6.360       5.716       1.947 o 
   1 -12   2      23.377      26.682       3.870 o 
   1 -12   3      29.837      24.494       3.225 o 
   1 -12   4       6.741       6.588       3.847 o 
   1 -12   5     167.855     182.469       8.425 o 
   1 -12   6      19.083      15.878       3.274 o 
   1 -12   7      20.616      16.312       2.883 o 
   1 -12   8     202.832     171.874      13.562 o 
   1 -12   9      39.998      53.077       5.866 o 
   1 -12  10      17.353      17.970       2.978 o 
   1 -12  11       3.915       3.380       2.410 o 
   1 -11   1      21.118      18.908       2.768 o 
   1 -11   2      77.098      84.714       6.505 o 
   1 -11   3       0.002       0.326       0.887 o 
   1 -11   4      10.642      13.047       1.641 o 
   1 -11   5      22.789      24.340       2.201 o 
   1 -11   6      92.847      87.228       5.663 o 
   1 -11   7       0.143       0.685       1.503 o 
   1 -11   8      40.511      49.531       7.903 o 
   1 -11  10       7.749       4.033       3.119 o 
   1 -11  11       2.040       5.306       4.071 o 
   1 -11  12      24.594      25.224       3.465 o 
   1 -10   1     226.659     248.019      14.630 o 
   1 -10   2       3.130       3.561       1.156 o 
   1 -10   3      88.128      91.650       4.132 o 
   1 -10   4       3.879       2.178       0.851 o 
   1 -10   5     476.829     456.710      21.334 o 
   1 -10   6     172.428     179.839      13.377 o 
   1 -10   7      44.161      45.145       7.724 o 
   1 -10   8      37.507      31.482       2.208 o 
   1 -10   9      41.995      38.656       3.748 o 
   1 -10  10     430.852     439.834      18.941 o 
   1 -10  11     105.156     104.517       4.897 o 
   1 -10  12     121.254     123.816       6.229 o 
   1 -10  13      13.068      12.985       2.112 o 
   1  -9   1     118.318     123.068       5.157 o 
   1  -9   2      94.024     104.506       4.241 o 
   1  -9   3       1.900       1.174       0.684 o 
   1  -9   4     119.728     127.229       5.518 o 
   1  -9   5      71.009      68.436       4.446 o 
   1  -9   6       1.811       0.721       0.773 o 
   1  -9   7       9.371       6.640       1.111 o 
   1  -9   9       0.701       0.017       0.796 o 
   1  -9  10       0.025       0.204       0.768 o 
   1  -9  11       1.639       3.477       1.622 o 
   1  -9  13       0.409       1.207       1.428 o 
   1  -8   1     253.917     259.866       8.101 o 
   1  -8   2     465.501     481.884      14.708 o 
   1  -8   3     273.645     268.854       9.063 o 
   1  -8   4      54.434      48.104       2.936 o 
   1  -8   5     336.330     329.151      10.564 o 
   1  -8   6     556.843     541.134      17.560 o 
   1  -8   7     115.991     114.318       6.373 o 
   1  -8   8       0.656       0.094       1.307 o 
   1  -8   9      98.569     103.938       4.566 o 
   1  -8  10     533.224     534.844      17.319 o 
   1  -8  11     487.373     492.828      20.970 o 
   1  -8  12      50.682      56.825       4.974 o 
   1  -8  13       7.156       6.693       1.637 o 
   1  -8  14      30.570      29.126       5.893 o 
   1  -7   1     159.856     168.738       5.321 o 
   1  -7   2      17.783      17.195       1.483 o 
   1  -7   3     410.192     398.546      12.569 o 
   1  -7   4      55.360      49.283       1.896 o 
   1  -7   5      69.804      66.930       2.550 o 
   1  -7   6       0.156       0.945       0.776 o 
   1  -7   8      10.879       9.842       1.222 o 
   1  -7   9       9.526       7.297       1.781 o 
   1  -7  10      20.617      18.270       3.059 o 
   1  -7  13      30.296      29.002       3.105 o 
   1  -7  14       0.079       1.712       1.957 o 
   1  -6   1     135.896     136.888       4.375 o 
   1  -6   2     512.635     510.668      12.814 o 
   1  -6   3     461.846     483.325      12.984 o 
   1  -6   4     944.424     917.707      22.450 o 
   1  -6   5      36.392      32.492       1.486 o 
   1  -6   6     148.505     140.245       4.381 o 
   1  -6   7     349.566     332.366       9.839 o 
   1  -6   8     349.377     352.581      10.661 o 
   1  -6   9     469.782     464.450      18.501 o 
   1  -6  10      88.856      92.593       7.786 o 
   1  -6  11     428.778     455.753      19.384 o 
   1  -6  12      70.298      71.999       4.593 o 
   1  -6  13      95.277     102.626       6.002 o 
   1  -5   1     310.414     301.993       7.645 o 
   1  -5   2      49.962      52.562       1.724 o 
   1  -5   3     141.962     133.279       4.089 o 
   1  -5   4     458.156     434.789      10.810 o 
   1  -5   6       7.197       6.496       0.394 o 
   1  -5   7       7.913       6.908       0.502 o 
   1  -5   8       9.348       9.189       0.633 o 
   1  -5   9       0.770       0.914       0.550 o 
   1  -5  10       2.403       3.807       0.890 o 
   1  -5  11       2.387       1.587       1.009 o 
   1  -5  13      17.637      19.022       4.394 o 
   1  -4   1      11.450       8.783       0.406 o 
   1  -4   2      26.827      26.774       1.127 o 
   1  -4   3       3.444       2.394       0.366 o 
   1  -4   4    3369.629    3158.064      73.427 o 
   1  -4   5     172.322     162.060       4.068 o 
   1  -4   6       0.451       0.342       0.210 o 
   1  -4   7      10.097       7.938       0.651 o 
   1  -4   8     201.563     194.325       5.126 o 
   1  -4   9     550.841     543.092      13.653 o 
   1  -4  10      82.905      77.384       2.713 o 
   1  -4  11      38.067      36.030       1.773 o 
   1  -4  12      29.543      29.000       1.751 o 
   1  -4  13     151.702     157.407       7.292 o 
   1  -3   1    2385.795    2350.102      65.415 o 
   1  -3   2     412.782     410.718      10.201 o 
   1  -3   3     634.389     604.445      14.390 o 
   1  -3   4     167.269     176.231       4.277 o 
   1  -3   5      14.842      13.541       0.570 o 
   1  -3   6      20.247      21.284       0.823 o 
   1  -3   7      34.368      34.147       1.315 o 
   1  -3   8     105.287     103.759       3.098 o 
   1  -3   9      78.167      78.695       2.561 o 
   1  -3  10      33.301      30.561       1.454 o 
   1  -3  11      38.985      38.086       1.916 o 
   1  -3  12      11.412       9.468       1.075 o 
   1  -3  13       0.257       0.829       1.145 o 
   1  -2   1     139.195     142.345       4.115 o 
   1  -2   2     193.940     194.513       5.204 o 
   1  -2   3    4849.636    4754.779     111.153 o 
   1  -2   4     687.919     672.205      15.663 o 
   1  -2   5    2142.948    2037.863      47.710 o 
   1  -2   6     759.153     756.981      17.766 o 
   1  -2   7       6.982       7.973       0.584 o 
   1  -2   8      12.241      10.219       0.719 o 
   1  -2   9     336.537     344.391       8.919 o 
   1  -2  10     568.481     592.388      15.162 o 
   1  -2  11       4.263       3.934       0.889 o 
   1  -2  12       5.280       5.401       1.135 o 
   1  -1   1     860.317     865.550      23.636 o 
   1  -1   2    1315.543    1385.173      32.390 o 
   1  -1   3     309.524     323.192       7.648 o 
   1  -1   4      20.395      18.887       0.669 o 
   1  -1   5      83.868      81.005       2.157 o 
   1  -1   6       1.643       0.781       0.301 o 
   1  -1   7      57.565      55.937       1.872 o 
   1  -1   8     102.755      99.779       3.089 o 
   1  -1   9      52.142      51.181       2.024 o 
   1  -1  10      47.822      49.618       2.184 o 
   1  -1  11     118.875     123.356       4.686 o 
   1  -1  12       2.782       4.302       1.025 o 
   1   0   0    1165.312    1240.314      78.448 o 
   1   0   1     783.624     869.103      20.423 o 
   1   0   2      42.745      40.765       1.125 o 
   1   0   3    2895.886    2889.377      67.219 o 
   1   0   4     177.219     176.631       4.344 o 
   1   0   5     143.384     137.920       3.509 o 
   1   0   6     635.865     622.364      14.737 o 
   1   0   7     109.228     109.158       3.203 o 
   1   0   8     209.420     210.326       5.803 o 
   1   0   9       0.012       0.160       0.621 o 
   1   0  10     177.365     180.149       5.847 o 
   1   0  11      60.957      64.097       3.084 o 
   1   1   0    1323.283    1355.896      35.793 o 
   1   1   1      48.945      46.042       1.284 o 
   1   1   2     167.599     174.883       4.340 o 
   1   1   3     183.916     178.898       4.387 o 
   1   1   4       8.292       6.875       0.452 o 
   1   1   5       0.651       0.575       0.310 o 
   1   1   6      13.274      13.478       0.745 o 
   1   1   7       1.747       1.036       0.519 o 
   1   1   8      64.579      64.418       2.629 o 
   1   1   9       8.525      10.927       1.267 o 
   1   1  10      10.461      10.289       1.271 o 
   1   1  11      30.259      28.452       2.160 o 
   1   2   0       4.551       4.103       0.260 o 
   1   2   1     661.743     667.048      16.230 o 
   1   2   2     369.531     354.094       8.474 o 
   1   2   3    4040.625    3932.361      91.683 o 
   1   2   4     571.249     547.766      13.508 o 
   1   2   5      72.688      70.508       2.487 o 
   1   2   6      55.949      52.117       1.843 o 
   1   2   7     190.804     191.369       5.931 o 
   1   2   8     440.239     454.979      12.700 o 
   1   2   9      39.581      39.604       2.959 o 
   1   2  10      34.239      35.562       2.265 o 
   1   3   0     184.201     185.927       4.557 o 
   1   3   1      75.551      75.214       2.066 o 
   1   3   2       6.996       5.863       0.435 o 
   1   3   3      54.555      53.419       1.706 o 
   1   3   4      13.491      13.388       0.849 o 
   1   3   5      98.913      99.102       2.992 o 
   1   3   6      14.946      17.035       1.073 o 
   1   3   7      28.219      27.987       1.472 o 
   1   3   8       0.000       0.562       0.722 o 
   1   4   0       2.871       2.884       0.277 o 
   1   4   1     428.349     413.073      10.045 o 
   1   4   2     568.379     555.538      13.363 o 
   1   4   3     397.778     391.081       9.652 o 
   1   4   4     175.212     166.512       4.565 o 
   1   4   5     209.419     212.806       6.845 o 
   1   4   6      39.729      40.235       1.818 o 
   1   4   7      27.989      29.236       2.053 o 
   1   4   8     196.798     206.932       7.213 o 
   1   5   0      60.229      56.994       1.745 o 
   1   5   1      24.450      22.877       1.098 o 
   1   5   2      35.808      34.052       1.431 o 
   1   5   3      29.741      29.881       1.329 o 
   1   5   4      20.686      20.712       1.125 o 
   1   5   5       6.936       5.668       0.745 o 
   1   5   6      49.928      52.473       2.541 o 
   1   5   7      15.779      13.453       1.264 o 
   1   6   0     133.127     133.052       3.572 o 
   1   6   1     786.191     767.062      18.628 o 
   1   6   2     315.118     304.208       8.142 o 
   1   6   3       2.639       1.563       0.541 o 
   1   6   4      18.037      17.129       1.102 o 
   1   6   5     182.738     186.815       6.594 o 
   1   6   6      56.351      64.873       2.981 o 
   1   7   0       3.785       3.104       1.256 o 
   1   7   1       0.891       0.483       0.915 o 
   1   7   2       1.255       1.112       0.955 o 
   1   7   3       4.052       2.940       0.963 o 
   1   7   5       6.096       7.380       2.549 o 
   1   8   0      25.042      22.903       3.743 o 
   1   8   1      27.696      25.603       2.667 o 
   1   8   2     133.721     136.347       5.673 o 
   1   8   3      66.394      73.336       4.138 o 
   1   8   4       5.692       6.900       1.548 o 
   1   9   0       0.693       0.826       1.226 o 
   1   9   1      37.134      38.616       2.795 o 
   1   9   2      11.962      11.973       2.528 o 
   1   9   3       2.217       2.116       2.579 o 
   1  10   0      54.225      55.535       4.308 o 
   1  10   1      35.096      33.591       3.804 o 
   2 -13   6      31.661      27.678       4.269 o 
   2 -13   7      15.720      19.173       5.146 o 
   2 -12   2      42.481      53.143       4.238 o 
   2 -12   3      18.573      16.000       2.096 o 
   2 -12   4      58.377      63.997       4.560 o 
   2 -12   5      34.908      34.407       5.217 o 
   2 -12   6     120.525     114.885       6.926 o 
   2 -12   7       2.726       1.062       1.340 o 
   2 -12   8      15.008       8.982       2.195 o 
   2 -12   9      33.693      44.240       6.416 o 
   2 -12  10      79.345      77.878       7.510 o 
   2 -11   2      10.639      12.841       2.493 o 
   2 -11   3       1.122       0.198       1.241 o 
   2 -11   4      16.322      17.557       2.087 o 
   2 -11   6       2.520       2.274       1.835 o 
   2 -11   7       0.362       1.471       1.704 o 
   2 -11   8       7.038       4.222       1.650 o 
   2 -11   9      39.479      42.204       3.586 o 
   2 -11  10      59.352      67.356       8.092 o 
   2 -11  12       7.320       8.914       3.937 o 
   2 -10   1      16.675      19.153       2.022 o 
   2 -10   2     109.458     115.942       5.288 o 
   2 -10   3      56.015      57.212       3.128 o 
   2 -10   4     298.434     305.238      11.121 o 
   2 -10   5      36.824      37.243       2.664 o 
   2 -10   6      35.768      33.046       2.503 o 
   2 -10   7     134.181     124.469       9.816 o 
   2 -10   8     111.989     103.120       7.370 o 
   2 -10   9     161.428     171.532       9.366 o 
   2 -10  10       8.456      12.153       1.577 o 
   2 -10  11     256.135     266.725      10.323 o 
   2 -10  12       8.136       9.399       2.092 o 
   2  -9   1       5.138       5.337       1.081 o 
   2  -9   2       0.273       0.205       0.661 o 
   2  -9   3       3.332       2.601       0.795 o 
   2  -9   4      27.227      23.882       2.061 o 
   2  -9   5      11.452      10.708       1.370 o 
   2  -9   6      11.681       9.365       1.347 o 
   2  -9   7      12.904      12.639       1.392 o 
   2  -9   8       5.453       5.715       1.346 o 
   2  -9   9       4.385       3.729       1.284 o 
   2  -9  12      11.149      10.396       2.852 o 
   2  -8   1     178.690     175.831       7.100 o 
   2  -8   2       1.612       0.242       0.636 o 
   2  -8   3      38.117      40.176       2.715 o 
   2  -8   4      51.924      46.011       2.662 o 
   2  -8   5     131.474     122.494       5.840 o 
   2  -8   6     529.986     527.371      15.556 o 
   2  -8   7      43.885      38.449       2.262 o 
   2  -8   8      77.474      81.424       3.650 o 
   2  -8   9     321.155     334.711      12.204 o 
   2  -8  10     258.355     279.254      10.564 o 
   2  -8  11      92.708      87.107      10.683 o 
   2  -8  12      21.694      20.117       4.015 o 
   2  -8  13     265.226     288.787      11.712 o 
   2  -7   1       6.386       5.345       0.819 o 
   2  -7   2     256.324     267.595       8.785 o 
   2  -7   3       0.549       1.438       0.485 o 
   2  -7   4     184.568     177.302       5.468 o 
   2  -7   7       3.760       2.680       1.022 o 
   2  -7   8       0.094       0.632       0.714 o 
   2  -7  10      18.671      18.615       5.185 o 
   2  -7  11       2.323       0.680       1.330 o 
   2  -7  12      14.317      13.365       3.925 o 
   2  -7  13       0.906       0.603       0.935 o 
   2  -6   1     536.671     528.806      14.736 o 
   2  -6   2     933.034     884.228      22.272 o 
   2  -6   3      65.958      61.805       2.148 o 
   2  -6   4      58.732      57.278       2.085 o 
   2  -6   5     300.671     299.632       9.081 o 
   2  -6   6     932.946     909.965      24.433 o 
   2  -6   7      64.368      65.322       3.063 o 
   2  -6   8      51.584      49.589       3.161 o 
   2  -6   9     592.604     570.384      19.399 o 
   2  -6  10     552.518     572.674      34.309 o 
   2  -6  11      56.532      62.953       5.378 o 
   2  -6  12     243.468     254.064      10.630 o 
   2  -6  13      87.140      98.698       9.698 o 
   2  -5   1      14.147      13.490       0.610 o 
   2  -5   2       3.226       3.206       0.285 o 
   2  -5   3       3.687       4.047       0.324 o 
   2  -5   4     384.653     367.615       9.364 o 
   2  -5   5      42.389      37.800       1.256 o 
   2  -5   6     197.727     188.653       5.751 o 
   2  -5   7       7.520       7.471       0.581 o 
   2  -5   8      17.908      15.338       0.994 o 
   2  -5   9      12.256      10.436       0.876 o 
   2  -5  10       0.126       0.171       1.028 o 
   2  -5  11      67.661      71.414       4.495 o 
   2  -5  12      15.000      15.385       2.892 o 
   2  -5  13      10.616      13.001       3.292 o 
   2  -4   1      39.072      33.725       1.043 o 
   2  -4   2     257.510     256.228       6.134 o 
   2  -4   3    1396.045    1321.737      30.886 o 
   2  -4   4     698.331     678.461      16.191 o 
   2  -4   5      47.154      40.112       1.243 o 
   2  -4   6     418.555     398.899       9.706 o 
   2  -4   7     261.699     265.193       7.104 o 
   2  -4   8    1083.321    1059.700      25.949 o 
   2  -4   9      16.455      12.988       0.982 o 
   2  -4  10     559.405     553.985      14.243 o 
   2  -4  11       5.794       5.861       0.852 o 
   2  -4  12     414.499     439.362      12.399 o 
   2  -3   1     484.151     462.435      11.073 o 
   2  -3   2       0.083       0.247       0.145 o 
   2  -3   3      20.314      18.310       0.651 o 
   2  -3   4      11.293      11.804       0.515 o 
   2  -3   5      20.046      20.906       0.857 o 
   2  -3   6       5.341       4.411       0.435 o 
   2  -3   7      52.875      50.130       2.404 o 
   2  -3   8       8.971       9.254       0.774 o 
   2  -3   9      11.540      10.108       0.886 o 
   2  -3  10       1.961       2.037       0.628 o 
   2  -3  11      32.573      33.768       1.891 o 
   2  -3  12       4.771       4.163       0.851 o 
   2  -2   1    1675.225    1699.241      39.615 o 
   2  -2   2     886.677     946.893      22.017 o 
   2  -2   3    2776.310    2703.625      62.905 o 
   2  -2   4     802.179     794.873      18.526 o 
   2  -2   5     232.890     235.180       5.822 o 
   2  -2   6     182.356     182.225       4.782 o 
   2  -2   7     152.702     152.498       4.636 o 
   2  -2   8     557.667     567.233      14.679 o 
   2  -2   9     288.678     283.112       7.850 o 
   2  -2  10      69.812      72.350       3.441 o 
   2  -2  11      30.024      34.115       1.999 o 
   2  -2  12     195.633     213.277       7.017 o 
   2  -1   1     379.771     399.218       9.729 o 
   2  -1   2     590.725     609.391      14.614 o 
   2  -1   3      70.065      69.498       1.954 o 
   2  -1   4     744.645     753.332      17.550 o 
   2  -1   5     177.221     175.175       4.411 o 
   2  -1   6       0.614       0.738       0.385 o 
   2  -1   7      31.608      32.182       1.502 o 
   2  -1   8      48.963      47.920       1.959 o 
   2  -1   9       1.909       2.489       0.667 o 
   2  -1  11      51.051      55.633       2.979 o 
   2   0   0     611.858     671.369      15.820 o 
   2   0   1    8429.442    8542.410     198.436 o 
   2   0   2    1076.713    1060.336      24.578 o 
   2   0   3     914.063     902.782      21.005 o 
   2   0   4     454.454     446.570      10.574 o 
   2   0   5     686.690     689.075      16.424 o 
   2   0   6     137.109     143.647       4.028 o 
   2   0   7      44.983      46.267       2.115 o 
   2   0   8     285.136     298.749       8.109 o 
   2   0   9     598.588     620.302      16.266 o 
   2   0  10       2.443       2.341       1.039 o 
   2   0  11       9.401       6.602       2.908 o 
   2   1   0     606.182     664.100      15.954 o 
   2   1   1     289.954     296.302       6.994 o 
   2   1   2       0.724       0.290       0.195 o 
   2   1   3       1.566       0.587       0.237 o 
   2   1   4       6.675       5.336       0.477 o 
   2   1   5      26.496      24.385       1.037 o 
   2   1   6       0.672       0.554       0.419 o 
   2   1   7       6.443       5.960       0.804 o 
   2   1   8       7.326       7.160       0.958 o 
   2   1   9      14.034      15.673       1.549 o 
   2   1  10      63.482      72.883       3.378 o 
   2   2   0    1306.585    1363.086      31.778 o 
   2   2   1    1228.636    1247.842      28.947 o 
   2   2   2    1272.702    1282.500      29.915 o 
   2   2   3       0.670       0.843       0.288 o 
   2   2   4     131.328     134.770       3.577 o 
   2   2   5     287.314     284.589       7.294 o 
   2   2   6     112.023     112.752       3.463 o 
   2   2   7     227.121     223.079       7.279 o 
   2   2   8       9.029       9.825       1.201 o 
   2   2   9     195.419     209.747       6.915 o 
   2   3   0      21.773      21.673       0.822 o 
   2   3   1      15.263      15.062       0.631 o 
   2   3   2     104.432     103.986       2.780 o 
   2   3   3       3.088       1.370       0.403 o 
   2   3   4       3.532       3.795       0.505 o 
   2   3   5       2.878       2.606       0.517 o 
   2   3   6      25.840      23.221       1.329 o 
   2   3   7      24.250      24.108       1.566 o 
   2   3   8       6.759       6.713       1.753 o 
   2   3   9      12.119       3.267       2.276 o 
   2   4   0       2.717       2.175       0.298 o 
   2   4   1       0.822       0.489       0.268 o 
   2   4   2     502.004     498.419      12.043 o 
   2   4   3     246.484     239.372       6.202 o 
   2   4   4     341.071     340.009       8.699 o 
   2   4   5      33.302      34.894       1.586 o 
   2   4   6     178.477     190.475       5.747 o 
   2   4   7     127.232     132.233       4.789 o 
   2   4   8      29.636      31.589       2.213 o 
   2   5   0     397.865     393.161       9.506 o 
   2   5   1     168.546     164.375       4.349 o 
   2   5   2      29.542      27.774       1.213 o 
   2   5   3       5.598       4.706       0.580 o 
   2   5   4       0.571       0.848       0.558 o 
   2   5   6       0.039       1.183       0.985 o 
   2   5   7       0.454       0.657       1.044 o 
   2   6   0     149.664     151.154       4.019 o 
   2   6   1      93.084      87.882       2.709 o 
   2   6   2     126.867     127.998       3.973 o 
   2   6   3       8.331       8.074       0.802 o 
   2   6   4     239.302     245.148       6.911 o 
   2   6   5      22.804      21.039       1.457 o 
   2   6   6      10.003      10.552       1.296 o 
   2   7   0      99.317     104.622       4.448 o 
   2   7   1       4.747       4.228       1.718 o 
   2   7   2       4.572       6.332       1.341 o 
   2   7   3       3.430       1.511       0.926 o 
   2   7   4       1.211       1.752       1.037 o 
   2   7   5       0.000       3.053       1.926 o 
   2   8   0      80.739      85.321       3.938 o 
   2   8   1     295.798     300.535      14.163 o 
   2   8   2      12.102       9.202       1.638 o 
   2   8   3       0.016       0.360       1.988 o 
   2   9   0      31.862      32.391       3.332 o 
   2   9   1       3.628       4.299       2.107 o 
   2  10   0       7.247      12.503       3.027 o 
   3 -12   1     133.760     152.405      11.197 o 
   3 -12   2       6.012       9.096       2.422 o 
   3 -12   5     220.209     227.696       9.231 o 
   3 -12   6      31.297      28.308       3.337 o 
   3 -12   7       1.311       2.013       2.184 o 
   3 -12   8      12.624      10.883       3.260 o 
   3 -12   9     121.810     139.370      12.677 o 
   3 -11   1       5.494       5.545       2.267 o 
   3 -11   2       4.035       2.034       1.635 o 
   3 -11   3      41.136      45.244       4.044 o 
   3 -11   4       1.300       1.702       1.520 o 
   3 -11   5       6.132       5.359       1.540 o 
   3 -11   6      75.967      78.614       8.178 o 
   3 -11   7     166.763     193.946       9.906 o 
   3 -11   8       2.517       1.148       1.549 o 
   3 -11   9       9.420       8.868       1.641 o 
   3 -11  10      23.694      22.768       2.263 o 
   3 -11  11      47.857      46.806       4.720 o 
   3 -10   1     303.660     322.041      12.507 o 
   3 -10   2      41.779      41.812       2.704 o 
   3 -10   3      30.688      29.609       2.235 o 
   3 -10   4      35.731      36.260       3.215 o 
   3 -10   5     290.294     297.565      13.110 o 
   3 -10   6     165.035     161.744       8.783 o 
   3 -10   7      48.990      47.094       4.203 o 
   3 -10   8       1.458       0.941       0.927 o 
   3 -10   9      30.072      33.118       2.535 o 
   3 -10  10     249.635     271.316      14.383 o 
   3 -10  11      12.771       5.295       1.927 o 
   3  -9   2      47.665      47.745       2.710 o 
   3  -9   3      88.419      86.777       3.601 o 
   3  -9   4      82.331      87.354       4.949 o 
   3  -9   5     139.621     137.663       5.640 o 
   3  -9   6       0.006       0.591       0.707 o 
   3  -9   8      11.421      11.269       1.662 o 
   3  -9   9       8.095       9.240       1.242 o 
   3  -9  10       0.060       0.583       1.111 o 
   3  -9  11      11.275       9.050       1.945 o 
   3  -9  12      10.631      10.924       2.028 o 
   3  -8   1       8.253       9.168       1.740 o 
   3  -8   2      74.692      72.555       3.472 o 
   3  -8   3     761.017     763.591      21.120 o 
   3  -8   4     346.441     342.198      10.557 o 
   3  -8   5      13.059      13.333       1.457 o 
   3  -8   6     225.514     227.043       7.611 o 
   3  -8   7     644.989     646.746      23.174 o 
   3  -8   8      88.693      90.393       4.030 o 
   3  -8  10     126.046     133.596       6.880 o 
   3  -8  11      42.163      45.454       3.988 o 
   3  -8  12     369.814     413.846      18.825 o 
   3  -7   2     246.852     249.057       7.622 o 
   3  -7   4     253.100     246.451       8.998 o 
   3  -7   5      26.144      20.628       2.008 o 
   3  -7   6       4.881       3.952       0.881 o 
   3  -7   7      22.412      23.236       1.756 o 
   3  -7   9      26.856      28.412       3.815 o 
   3  -7  10       1.234       1.190       1.135 o 
   3  -7  12       0.850       0.227       1.216 o 
   3  -6   1       7.443       6.963       0.757 o 
   3  -6   2       0.822       0.214       0.367 o 
   3  -6   3     354.372     347.861       9.441 o 
   3  -6   4     764.770     755.279      18.770 o 
   3  -6   5     346.982     334.773       9.148 o 
   3  -6   6     110.221     107.463       4.734 o 
   3  -6   7     180.636     173.852       7.341 o 
   3  -6   8     100.282     104.382       5.735 o 
   3  -6   9     442.294     462.631      20.386 o 
   3  -6  10      21.570      19.540       2.735 o 
   3  -6  11       0.049       0.171       1.072 o 
   3  -6  12     230.696     251.504      11.604 o 
   3  -5   1       9.384       8.968       0.488 o 
   3  -5   2     138.240     136.245       3.498 o 
   3  -5   3     331.575     315.005       7.778 o 
   3  -5   4      35.281      33.641       1.181 o 
   3  -5   5     170.724     172.464       5.018 o 
   3  -5   6       7.841       7.963       0.543 o 
   3  -5   7       2.719       2.043       0.422 o 
   3  -5   8      29.321      22.489       1.161 o 
   3  -5   9      29.559      29.226       1.522 o 
   3  -5  10      22.221      18.355       2.760 o 
   3  -5  11      35.591      35.706       6.082 o 
   3  -5  12       3.723       5.104       1.787 o 
   3  -4   1    1825.665    1815.488      42.866 o 
   3  -4   2      94.404      83.050       2.266 o 
   3  -4   3       5.136       5.070       0.341 o 
   3  -4   4     525.970     508.535      12.376 o 
   3  -4   5    1907.731    1830.312      43.214 o 
   3  -4   6      45.000      39.607       1.697 o 
   3  -4   7       2.294       1.274       0.557 o 
   3  -4   8      89.964      86.373       3.013 o 
   3  -4   9     842.918     852.576      21.775 o 
   3  -4  11      65.210      61.264       2.682 o 
   3  -4  12      41.835      44.456       2.694 o 
   3  -3   1      26.364      24.199       0.834 o 
   3  -3   2      91.291      84.367       2.266 o 
   3  -3   3       6.652       5.668       0.396 o 
   3  -3   4      24.743      25.280       0.898 o 
   3  -3   5      29.638      29.558       1.077 o 
   3  -3   7      80.727      80.126       2.657 o 
   3  -3   8       3.334       2.454       0.571 o 
   3  -3   9      12.808      12.042       1.034 o 
   3  -3  10      23.140      22.289       1.491 o 
   3  -3  11       1.494       2.371       0.829 o 
   3  -2   1    2079.488    2143.149      50.147 o 
   3  -2   2     624.904     603.317      14.026 o 
   3  -2   3       4.259       3.908       0.299 o 
   3  -2   4      66.238      73.825       2.052 o 
   3  -2   5      96.052      87.561       2.592 o 
   3  -2   6     524.628     525.797      12.937 o 
   3  -2   7     574.026     583.589      14.629 o 
   3  -2   8       1.706       1.737       0.598 o 
   3  -2   9     242.169     242.411       7.035 o 
   3  -2  11     319.263     345.531      10.231 o 
   3  -1   1     687.912     708.032      17.065 o 
   3  -1   2     562.209     589.010      14.002 o 
   3  -1   3      51.207      50.439       1.502 o 
   3  -1   4      23.250      23.917       0.972 o 
   3  -1   5      19.174      17.593       0.875 o 
   3  -1   6     154.394     152.669       4.249 o 
   3  -1   7      13.444      14.278       1.275 o 
   3  -1   8       5.986       4.784       0.756 o 
   3  -1   9      27.449      29.035       1.731 o 
   3  -1  10      19.994      21.737       1.680 o 
   3   0   0     244.418     279.225       6.649 o 
   3   0   1     380.180     406.562       9.709 o 
   3   0   2     765.269     787.530      18.487 o 
   3   0   3     561.089     558.446      13.157 o 
   3   0   4     601.380     602.923      14.322 o 
   3   0   6     204.908     204.622       5.667 o 
   3   0   7     493.786     499.228      12.774 o 
   3   0   8     153.422     156.441       4.876 o 
   3   0   9      20.325      18.795       1.595 o 
   3   1   0     231.100     241.107       6.020 o 
   3   1   1      63.155      60.384       1.664 o 
   3   1   2      50.471      52.643       1.557 o 
   3   1   3       3.030       2.668       0.343 o 
   3   1   5      23.849      22.612       1.111 o 
   3   1   6     108.902     113.015       3.485 o 
   3   1   7      81.389      81.888       3.557 o 
   3   1   9       8.800       7.272       1.074 o 
   3   2   0     616.069     638.110      14.812 o 
   3   2   1      45.026      40.579       1.216 o 
   3   2   2     191.728     190.008       4.701 o 
   3   2   3     120.717     113.082       3.093 o 
   3   2   4     954.992     946.061      22.544 o 
   3   2   5      77.003      75.943       2.587 o 
   3   2   6      19.103      18.530       1.185 o 
   3   2   7      14.987      12.451       1.232 o 
   3   2   8     271.508     292.192       9.750 o 
   3   2   9      59.978      67.788       7.900 o 
   3   3   0     165.501     173.620       4.291 o 
   3   3   1      80.641      80.659       2.236 o 
   3   3   2       3.262       2.403       0.347 o 
   3   3   3      10.390       7.277       0.741 o 
   3   3   4      18.479      19.846       1.032 o 
   3   3   5      27.758      24.203       1.319 o 
   3   3   6      39.867      45.579       2.460 o 
   3   3   8       0.972       0.058       0.949 o 
   3   4   0     386.560     391.505       9.361 o 
   3   4   1     994.478     988.756      23.358 o 
   3   4   2     264.164     255.232       6.749 o 
   3   4   3      40.281      40.959       1.611 o 
   3   4   4     201.237     198.947       5.740 o 
   3   4   5     116.248     117.314       3.904 o 
   3   4   6     102.901     110.277       4.130 o 
   3   4   7       1.964       2.305       0.967 o 
   3   5   0      44.773      46.116       1.531 o 
   3   5   1      22.496      21.478       1.020 o 
   3   5   2      56.968      54.972       2.080 o 
   3   5   3      12.252      11.565       0.916 o 
   3   5   4      44.467      45.059       2.176 o 
   3   5   5      11.558      12.563       1.155 o 
   3   6   0     194.146     184.750       4.989 o 
   3   6   1     371.443     368.951       9.884 o 
   3   6   2     362.537     358.204       9.311 o 
   3   6   3      33.497      30.770       1.563 o 
   3   6   4       3.843       4.981       0.926 o 
   3   6   5      23.631      22.388       1.685 o 
   3   7   0      23.330      22.488       1.787 o 
   3   7   1       9.882       8.627       1.417 o 
   3   7   2       0.714       0.966       1.064 o 
   3   7   3       0.001       0.025       1.041 o 
   3   7   4       4.716       8.201       1.894 o 
   3   8   0     112.472     104.959       5.117 o 
   3   8   1      23.156      23.338       2.725 o 
   3   8   2      61.335      65.872       4.247 o 
   3   8   3      80.517      94.663       8.894 o 
   3   9   0      42.726      45.154       3.868 o 
   3   9   1       5.648       3.274       1.812 o 
   4 -12   1      11.942      13.493       7.557 o 
   4 -12   2      47.949      48.169       4.098 o 
   4 -12   3      38.445      39.262       3.658 o 
   4 -12   4     111.278     107.513       9.346 o 
   4 -12   5      11.767      11.931       2.178 o 
   4 -12   6      24.004      22.635       3.342 o 
   4 -12   7     126.094     139.308      17.739 o 
   4 -12   8      37.187      45.309       5.708 o 
   4 -11   1       3.805       1.421       1.337 o 
   4 -11   2       9.390       9.772       1.559 o 
   4 -11   4      75.727      77.829       4.473 o 
   4 -11   5      52.489      48.621       3.789 o 
   4 -11   6      11.975       8.789       1.635 o 
   4 -11   7      31.259      34.499       2.962 o 
   4 -11   8      79.980      93.157       7.385 o 
   4 -11   9      12.639      14.862       2.641 o 
   4 -10   1      39.600      46.171       2.907 o 
   4 -10   3       9.176      10.421       3.450 o 
   4 -10   4     394.026     379.097      14.269 o 
   4 -10   5       6.232       5.253       1.676 o 
   4 -10   6      25.962      25.747       2.307 o 
   4 -10   7      21.409      23.735       2.172 o 
   4 -10   8     122.537     135.433       6.203 o 
   4 -10   9     109.219     114.646       5.467 o 
   4 -10  10      56.200      60.510       4.357 o 
   4 -10  11      55.413      40.433       8.817 o 
   4  -9   1      11.500      12.238       2.016 o 
   4  -9   2       3.998       1.959       1.012 o 
   4  -9   3       2.036       1.027       0.880 o 
   4  -9   5     161.772     165.943       9.202 o 
   4  -9   6      32.838      38.814       3.338 o 
   4  -9   7      25.960      25.882       2.148 o 
   4  -9   9      23.906      25.770       2.623 o 
   4  -9  10      25.356      29.071       2.914 o 
   4  -8   1      58.385      57.664       3.107 o 
   4  -8   2     265.690     270.982       8.794 o 
   4  -8   3      72.690      72.082       3.500 o 
   4  -8   4    1344.320    1364.066      38.927 o 
   4  -8   6      54.599      53.343       2.863 o 
   4  -8   7     156.314     161.237       7.571 o 
   4  -8   8      47.185      47.324       2.958 o 
   4  -8   9     309.191     324.984      14.863 o 
   4  -8  10     114.955     112.980       5.955 o 
   4  -8  11       1.187       1.442       1.400 o 
   4  -7   1     105.283     104.841       3.629 o 
   4  -7   2       6.302       5.915       0.914 o 
   4  -7   3       7.032       8.218       0.838 o 
   4  -7   4       2.840       3.308       0.698 o 
   4  -7   5      82.433      84.914       3.565 o 
   4  -7   6      34.977      35.114       2.045 o 
   4  -7   7       2.642       2.646       1.265 o 
   4  -7   8       2.540       2.155       1.150 o 
   4  -7   9       4.620       8.494       1.799 o 
   4  -7  10       7.706       4.104       1.588 o 
   4  -6   2     614.752     605.537      15.455 o 
   4  -6   3     903.628     900.983      22.523 o 
   4  -6   4     149.051     145.620       4.642 o 
   4  -6   5      15.681      14.271       1.672 o 
   4  -6   6     544.883     559.877      17.335 o 
   4  -6   7     420.403     416.134      15.756 o 
   4  -6   8      55.786      53.468       4.425 o 
   4  -6   9      39.818      39.539       3.394 o 
   4  -6  10     249.655     272.132      11.460 o 
   4  -6  11     166.629     181.202       9.253 o 
   4  -5   1     124.327     119.584       3.481 o 
   4  -5   2     130.512     131.289       3.717 o 
   4  -5   3      18.420      17.934       0.764 o 
   4  -5   4      10.154       7.849       0.546 o 
   4  -5   5      63.223      60.233       1.945 o 
   4  -5   6      98.824      97.593       2.866 o 
   4  -5   7      10.925       6.948       0.755 o 
   4  -5   8      56.566      56.000       2.127 o 
   4  -5   9       9.943       8.419       1.286 o 
   4  -5  10      28.959      28.749       3.894 o 
   4  -4   1      33.097      32.157       1.084 o 
   4  -4   2     364.370     362.449       8.728 o 
   4  -4   3     895.029     875.123      20.575 o 
   4  -4   4     160.288     165.932       4.242 o 
   4  -4   5     198.888     201.968       5.193 o 
   4  -4   6     451.128     449.449      11.599 o 
   4  -4   7     242.494     240.316       6.477 o 
   4  -4   8     198.030     194.920       5.584 o 
   4  -4   9      49.767      48.601       2.156 o 
   4  -4  10       4.872       4.100       0.837 o 
   4  -4  11     188.386     189.004       6.159 o 
   4  -3   1     126.534     132.641       3.395 o 
   4  -3   2      66.800      67.140       1.935 o 
   4  -3   3       2.131       1.840       0.260 o 
   4  -3   4      77.222      74.134       2.145 o 
   4  -3   5      28.341      28.167       1.163 o 
   4  -3   6       6.153       3.978       0.643 o 
   4  -3   7       1.015       2.071       0.543 o 
   4  -3   8       2.289       2.795       0.613 o 
   4  -3   9      22.434      23.505       1.418 o 
   4  -3  10      45.847      47.100       2.260 o 
   4  -3  11       0.333       0.433       0.954 o 
   4  -2   1    2112.716    2154.922      51.231 o 
   4  -2   2    1534.915    1535.671      36.906 o 
   4  -2   3    1410.463    1404.740      33.040 o 
   4  -2   4    1049.023    1034.413      24.315 o 
   4  -2   5     409.922     410.861      10.240 o 
   4  -2   6      49.984      50.605       1.967 o 
   4  -2   7      80.154      80.000       2.796 o 
   4  -2   8     537.126     554.603      14.463 o 
   4  -2   9      67.454      65.970       2.820 o 
   4  -2  10      85.230      85.744       4.216 o 
   4  -1   1      12.988      12.634       0.568 o 
   4  -1   2      57.530      58.014       1.678 o 
   4  -1   3     914.619     922.271      22.083 o 
   4  -1   4      31.704      29.718       1.126 o 
   4  -1   5     124.502     124.436       3.594 o 
   4  -1   6      15.789      15.535       0.982 o 
   4  -1   7       3.032       2.228       0.614 o 
   4  -1   8       0.753       0.847       0.688 o 
   4  -1   9      21.821      21.225       1.656 o 
   4  -1  10      60.801      68.525       3.251 o 
   4   0   0     162.623     163.158       4.035 o 
   4   0   1    1118.558    1143.861      27.315 o 
   4   0   2    1949.847    1996.641      47.247 o 
   4   0   3     140.371     137.524       3.601 o 
   4   0   4     260.365     261.398       6.736 o 
   4   0   5     280.760     278.569       7.187 o 
   4   0   6     336.061     339.638       8.772 o 
   4   0   7      17.078      17.991       1.537 o 
   4   0   8     112.212     117.701       4.415 o 
   4   0   9      22.323      22.914       1.958 o 
   4   1   0      75.247      79.595       2.126 o 
   4   1   1      23.691      25.029       0.919 o 
   4   1   2       1.021       0.947       0.288 o 
   4   1   3     144.131     148.845       3.926 o 
   4   1   4     186.154     181.901       4.784 o 
   4   1   5      15.717      13.785       0.940 o 
   4   1   6       1.432       2.612       0.710 o 
   4   1   7      23.326      25.048       1.578 o 
   4   1   8      62.749      63.302       3.151 o 
   4   2   0     191.915     196.787       4.859 o 
   4   2   1     936.059     943.646      22.009 o 
   4   2   2    1021.413    1031.839      25.898 o 
   4   2   3     154.603     153.263       4.135 o 
   4   2   4      55.260      55.262       2.428 o 
   4   2   5     117.524     120.699       3.835 o 
   4   2   6     419.089     448.021      12.025 o 
   4   2   7      99.747     105.664       4.223 o 
   4   2   8       0.344       0.735       0.840 o 
   4   3   0      25.492      24.525       0.930 o 
   4   3   1       2.967       2.690       0.426 o 
   4   3   2      73.423      72.050       2.223 o 
   4   3   3      61.850      60.364       2.103 o 
   4   3   4      32.722      31.114       1.723 o 
   4   3   5      77.565      81.326       3.089 o 
   4   3   6       0.039       1.065       0.864 o 
   4   3   7      50.677      52.202       2.880 o 
   4   4   0     246.473     243.846       6.043 o 
   4   4   1       0.458       0.165       0.358 o 
   4   4   2     404.009     403.927      10.345 o 
   4   4   3      74.675      73.221       2.538 o 
   4   4   4      42.811      43.626       2.002 o 
   4   4   5     105.473     104.534       3.831 o 
   4   4   6      39.232      40.858       2.513 o 
   4   5   1     322.374     315.564       8.105 o 
   4   5   2      88.089      87.351       3.097 o 
   4   5   3       0.099       0.914       0.580 o 
   4   5   4       3.096       3.205       0.792 o 
   4   5   5       5.153       5.525       0.967 o 
   4   6   0     254.913     246.279       6.631 o 
   4   6   1     366.232     357.749       9.358 o 
   4   6   2      69.021      67.872       2.599 o 
   4   6   3      42.378      37.601       2.255 o 
   4   6   4      12.740      12.719       1.380 o 
   4   7   0       0.010       0.460       0.886 o 
   4   7   1      67.804      72.278       4.052 o 
   4   7   2      80.027      79.385       4.481 o 
   4   7   3       2.033       4.560       3.965 o 
   4   8   0      42.432      39.092       3.124 o 
   4   8   1     141.997     150.137       6.874 o 
   4   8   2       0.066       0.080       1.048 o 
   4   9   0       2.755       3.497       1.334 o 
   5 -12   1       0.049       0.421       2.054 o 
   5 -12   2      96.548     102.925       7.238 o 
   5 -12   3      15.253      15.456       3.723 o 
   5 -12   4     125.787     124.515       9.616 o 
   5 -12   6      36.627      38.152       3.268 o 
   5 -12   7     113.342     111.299       8.850 o 
   5 -11   1      45.121      50.579       3.334 o 
   5 -11   2      27.474      29.308       2.750 o 
   5 -11   3       1.864       0.648       1.318 o 
   5 -11   4     144.028     145.338       6.779 o 
   5 -11   5      67.507      68.628       5.566 o 
   5 -11   6       3.117       4.060       1.260 o 
   5 -11   7       1.982       4.580       2.045 o 
   5 -11   8      12.097      11.899       1.960 o 
   5 -10   1       1.037       1.726       1.148 o 
   5 -10   2     254.614     279.498      11.806 o 
   5 -10   3     294.787     288.551       9.759 o 
   5 -10   4      46.925      52.537       3.856 o 
   5 -10   5      21.622      20.841       3.200 o 
   5 -10   6     132.751     138.478       6.346 o 
   5 -10   7     602.696     617.213      27.451 o 
   5 -10   8      11.110      14.634       2.027 o 
   5 -10   9      17.057      15.763       2.036 o 
   5 -10  10      71.309      73.446       7.562 o 
   5  -9   1       2.075       2.437       1.094 o 
   5  -9   2      45.343      47.508       2.800 o 
   5  -9   3       6.417       3.614       2.072 o 
   5  -9   4     114.564     117.537       5.270 o 
   5  -9   5      17.379      15.749       1.850 o 
   5  -9   6       6.357       9.984       1.896 o 
   5  -9   7      55.346      60.127       3.346 o 
   5  -9  10       1.515       1.797       1.776 o 
   5  -8   1      10.451      11.340       1.573 o 
   5  -8   2       7.577       6.131       0.953 o 
   5  -8   3     556.523     540.434      16.061 o 
   5  -8   4      61.824      56.813       3.795 o 
   5  -8   5     161.469     162.540       6.292 o 
   5  -8   6       4.162       3.520       1.103 o 
   5  -8   7     541.468     562.044      17.293 o 
   5  -8   8      82.500      87.431       4.833 o 
   5  -8   9      65.922      68.896       4.494 o 
   5  -8  10      33.430      35.184       4.386 o 
   5  -7   1       3.104       1.893       0.682 o 
   5  -7   3      14.287      15.606       1.308 o 
   5  -7   4       3.199       3.192       0.716 o 
   5  -7   5      34.456      33.205       2.000 o 
   5  -7   6      11.334      10.390       1.207 o 
   5  -7   7      30.579      33.185       2.638 o 
   5  -7   8      12.508       9.702       1.668 o 
   5  -7   9       0.371       0.551       1.273 o 
   5  -6   1     421.857     412.995      10.488 o 
   5  -6   2     502.495     495.080      12.187 o 
   5  -6   3    1575.058    1551.093      39.435 o 
   5  -6   4      47.672      46.616       2.259 o 
   5  -6   5     443.989     449.374      17.544 o 
   5  -6   6     290.761     288.059      12.651 o 
   5  -6   7     433.863     443.141      14.114 o 
   5  -6   8     129.965     126.968       6.169 o 
   5  -6   9     169.827     168.267       8.224 o 
   5  -6  10      20.310      29.569       3.379 o 
   5  -5   1      96.782      90.061       2.775 o 
   5  -5   2      87.273      81.587       2.330 o 
   5  -5   3     261.018     255.845       6.397 o 
   5  -5   4      64.341      62.455       2.349 o 
   5  -5   5      48.635      45.429       1.642 o 
   5  -5   6      42.763      41.146       1.653 o 
   5  -5   7      24.324      21.662       1.234 o 
   5  -5   8      19.752      20.968       1.380 o 
   5  -5   9      37.662      41.198       2.778 o 
   5  -5  10       2.369       5.684       2.029 o 
   5  -4   1    1358.490    1342.311      31.680 o 
   5  -4   2    2853.946    2768.915      65.438 o 
   5  -4   3    1238.377    1230.473      29.084 o 
   5  -4   4     113.042     110.003       3.020 o 
   5  -4   5     191.161     183.303       4.883 o 
   5  -4   6    1113.665    1118.065      27.160 o 
   5  -4   7       0.035       0.220       0.881 o 
   5  -4   8      11.377       9.568       1.221 o 
   5  -4   9     135.691     135.241       4.535 o 
   5  -4  10     130.973     131.732       4.671 o 
   5  -3   1      84.088      84.196       2.360 o 
   5  -3   2      10.958       8.888       0.527 o 
   5  -3   3       2.618       1.847       0.326 o 
   5  -3   4      22.435      21.312       0.924 o 
   5  -3   5       2.131       1.162       0.529 o 
   5  -3   6     147.434     150.133       4.831 o 
   5  -3   7      10.424      10.909       1.053 o 
   5  -3   8      38.033      38.565       1.860 o 
   5  -3  10       0.933       0.413       0.819 o 
   5  -2   1     543.013     538.767      12.927 o 
   5  -2   2    3559.676    3545.879      85.855 o 
   5  -2   3      12.679      11.964       0.617 o 
   5  -2   4      92.736      93.914       2.928 o 
   5  -2   5      73.885      71.422       2.351 o 
   5  -2   6     340.168     342.519       9.111 o 
   5  -2   7     149.449     145.951       5.123 o 
   5  -2   8      77.478      78.584       3.013 o 
   5  -2   9      22.595      21.538       1.592 o 
   5  -2  10      60.995      46.077       9.143 o 
   5  -1   1       5.736       4.727       0.391 o 
   5  -1   2     165.937     160.929       4.107 o 
   5  -1   3      41.630      40.717       1.422 o 
   5  -1   5       9.526       9.849       0.803 o 
   5  -1   6      40.784      41.663       1.838 o 
   5  -1   7       9.301       9.345       1.421 o 
   5  -1   8       0.038       0.157       0.677 o 
   5  -1   9       5.708       5.029       1.100 o 
   5   0   0     963.572     999.610      24.627 o 
   5   0   1     447.297     455.958      11.495 o 
   5   0   2    1048.507    1055.575      24.879 o 
   5   0   3      39.293      34.507       1.341 o 
   5   0   4     404.738     405.215      10.272 o 
   5   0   5     164.722     172.096       4.968 o 
   5   0   6      34.659      35.948       1.907 o 
   5   0   7     170.988     183.364       5.746 o 
   5   0   8     107.466     117.216       4.466 o 
   5   1   0      30.223      30.996       1.049 o 
   5   1   1     118.920     120.238       3.182 o 
   5   1   2     300.779     302.384       7.436 o 
   5   1   3      10.182       8.723       0.636 o 
   5   1   4       4.349       4.010       0.591 o 
   5   1   5      49.414      50.716       2.088 o 
   5   1   6      88.260      93.396       3.655 o 
   5   1   7       2.718       5.002       1.001 o 
   5   1   8       1.617       0.646       1.553 o 
   5   2   0    1057.837    1063.160      25.148 o 
   5   2   1    1292.042    1280.938      30.159 o 
   5   2   2     400.098     395.663       9.883 o 
   5   2   3       8.779       9.624       0.714 o 
   5   2   4     101.023     102.255       3.843 o 
   5   2   5     534.758     550.124      14.549 o 
   5   2   6       5.541       7.374       1.085 o 
   5   2   7      76.490      88.205       4.093 o 
   5   3   0      41.065      41.154       1.479 o 
   5   3   1     176.554     180.040       4.749 o 
   5   3   2     461.019     471.449      11.907 o 
   5   3   3       0.004       0.797       0.506 o 
   5   3   4      38.498      39.844       1.901 o 
   5   3   5      26.534      27.295       2.137 o 
   5   3   6      13.610      15.104       1.521 o 
   5   4   0      12.760      10.713       0.696 o 
   5   4   1     562.291     546.323      13.812 o 
   5   4   2      96.817      94.385       3.735 o 
   5   4   3     175.035     178.733       5.503 o 
   5   4   4       6.882       6.651       1.140 o 
   5   4   5     269.110     282.758       8.759 o 
   5   5   0      74.630      72.607       2.373 o 
   5   5   1     116.454     111.858       3.494 o 
   5   5   2      53.840      52.882       2.227 o 
   5   5   3       0.001       0.077       0.631 o 
   5   5   4      10.694      11.559       1.234 o 
   5   6   0      27.376      26.847       1.343 o 
   5   6   1      49.216      48.089       2.023 o 
   5   6   2      80.266      83.760       3.771 o 
   5   6   3     108.270     108.469       4.771 o 
   5   6   4      24.883      21.561       2.328 o 
   5   7   1      57.888      56.111       3.650 o 
   5   7   2      35.927      38.018       5.231 o 
   5   8   0     299.554     313.512      16.425 o 
   5   8   1      10.133      13.021       2.306 o 
   6 -12   2       2.956       2.088       2.513 o 
   6 -12   3      97.299      95.280      11.161 o 
   6 -12   4      33.969      25.307       5.829 o 
   6 -12   5      16.266      18.705       4.818 o 
   6 -11   1      39.500      41.835       3.107 o 
   6 -11   2      46.680      44.818       3.900 o 
   6 -11   3     119.734     120.528       6.039 o 
   6 -11   4      17.203      18.250       2.218 o 
   6 -11   5       4.984       9.681       1.926 o 
   6 -11   6      10.996      11.011       2.077 o 
   6 -11   7      26.576      25.118       3.900 o 
   6 -11   8       1.872       4.742       3.388 o 
   6 -10   1      86.922      83.882       4.242 o 
   6 -10   2      72.227      74.666       4.301 o 
   6 -10   3     111.622     103.001       5.208 o 
   6 -10   4     116.949     122.656       6.229 o 
   6 -10   5      48.111      47.646       3.459 o 
   6 -10   6      50.557      56.550       3.888 o 
   6 -10   7      44.406      47.591       3.679 o 
   6 -10   8      24.323      23.303       3.039 o 
   6 -10   9      46.897      38.830       5.490 o 
   6  -9   1       8.229       8.684       1.380 o 
   6  -9   3     149.772     155.295       8.357 o 
   6  -9   4     105.096     113.613       8.016 o 
   6  -9   5       0.722       1.183       1.068 o 
   6  -9   6      28.630      28.547       3.102 o 
   6  -9   7      15.279      15.720       2.444 o 
   6  -9   8       1.424       1.493       1.893 o 
   6  -9   9       7.308       8.036       1.799 o 
   6  -8   1     342.900     351.139      10.363 o 
   6  -8   2     283.925     289.965      10.982 o 
   6  -8   3       8.257       6.775       2.039 o 
   6  -8   4       2.368       1.485       1.219 o 
   6  -8   5     219.941     223.951      10.339 o 
   6  -8   6     468.533     471.159      14.047 o 
   6  -8   7       4.973       5.254       1.343 o 
   6  -8   8       4.015       2.563       1.536 o 
   6  -8   9      29.960      31.444       5.459 o 
   6  -7   1     184.891     195.548       6.838 o 
   6  -7   2       1.016       0.675       0.646 o 
   6  -7   3     164.771     175.199       5.815 o 
   6  -7   4      53.171      51.822       4.102 o 
   6  -7   5      56.406      54.680       3.120 o 
   6  -7   6      47.712      49.683       2.952 o 
   6  -7   7      16.162      19.082       2.173 o 
   6  -7   8      32.830      31.037       3.195 o 
   6  -7   9       3.843       3.802       1.584 o 
   6  -6   1      38.178      38.095       1.487 o 
   6  -6   2     421.028     419.913      10.864 o 
   6  -6   3      85.365      81.823       2.741 o 
   6  -6   4      97.786      93.785       3.938 o 
   6  -6   5      14.524      12.882       1.469 o 
   6  -6   6     492.336     513.816      16.010 o 
   6  -6   7      77.831      79.464       4.924 o 
   6  -6   8      60.875      63.196       4.636 o 
   6  -6   9       3.963       5.074       1.735 o 
   6  -5   1      15.856      15.338       0.781 o 
   6  -5   2      10.504       9.782       0.624 o 
   6  -5   3      20.145      19.445       0.980 o 
   6  -5   4       2.428       1.927       0.495 o 
   6  -5   5      43.142      43.138       1.727 o 
   6  -5   6       0.188       0.073       0.653 o 
   6  -5   7      14.647      12.093       1.033 o 
   6  -5   8      12.618      12.718       1.225 o 
   6  -5   9       2.034       2.640       1.432 o 
   6  -4   1     787.802     776.822      18.579 o 
   6  -4   2     363.704     360.878       9.103 o 
   6  -4   3     222.944     221.862       5.645 o 
   6  -4   4     295.583     284.684       7.173 o 
   6  -4   5     605.397     602.411      15.545 o 
   6  -4   6     103.560      99.377       3.343 o 
   6  -4   7     164.664     166.107       5.142 o 
   6  -4   8     262.488     273.241       7.891 o 
   6  -4   9      30.134      31.829       1.917 o 
   6  -3   1       0.025       0.110       0.299 o 
   6  -3   2      46.314      46.142       1.539 o 
   6  -3   3     209.940     205.102       5.285 o 
   6  -3   4       8.734       7.453       0.643 o 
   6  -3   5     133.143     133.848       4.666 o 
   6  -3   6      25.617      24.599       1.418 o 
   6  -3   7       2.238       1.998       0.857 o 
   6  -3   8       6.047       6.311       0.939 o 
   6  -3   9       0.038       0.636       0.880 o 
   6  -2   1     810.231     813.582      19.250 o 
   6  -2   2     111.618     105.104       2.863 o 
   6  -2   3     256.426     260.177       7.330 o 
   6  -2   4     192.958     193.104       5.223 o 
   6  -2   5    1198.290    1211.024      29.513 o 
   6  -2   6       3.754       2.937       0.770 o 
   6  -2   7       1.538       0.069       0.835 o 
   6  -2   8     124.200     125.480       4.488 o 
   6  -2   9      85.642      89.870       9.563 o 
   6  -1   1      81.613      84.069       2.504 o 
   6  -1   2       6.974       5.636       0.516 o 
   6  -1   4      49.542      50.932       1.904 o 
   6  -1   5       0.556       0.581       0.779 o 
   6  -1   6      20.846      22.212       1.565 o 
   6  -1   7       6.763       7.757       1.092 o 
   6  -1   8       3.913       3.972       0.890 o 
   6   0   0     197.758     198.111       4.996 o 
   6   0   1    1530.119    1537.649      36.414 o 
   6   0   2      31.825      32.601       1.264 o 
   6   0   3     614.669     621.880      15.389 o 
   6   0   4       6.329       6.171       0.789 o 
   6   0   5     719.559     739.147      18.709 o 
   6   0   6     113.461     119.123       4.136 o 
   6   0   7      53.648      55.649       2.853 o 
   6   0   8       7.961       7.671       3.684 o 
   6   1   0     457.730     476.137      11.866 o 
   6   1   1      70.973      67.096       2.069 o 
   6   1   2      16.259      16.530       0.950 o 
   6   1   3      45.739      45.595       1.743 o 
   6   1   4      21.419      19.776       1.287 o 
   6   1   7       9.248       9.646       1.267 o 
   6   2   0     733.321     743.659      17.613 o 
   6   2   1     258.658     256.881       6.829 o 
   6   2   2     205.576     204.588       5.459 o 
   6   2   3     370.235     368.411       9.635 o 
   6   2   4      51.773      52.059       2.492 o 
   6   2   5      12.038      11.538       1.221 o 
   6   2   6      45.333      48.268       2.815 o 
   6   3   0      94.144      92.140       3.113 o 
   6   3   1      78.353      78.587       2.822 o 
   6   3   2      23.120      22.269       1.234 o 
   6   3   4       2.646       2.212       0.738 o 
   6   3   5       1.608       2.870       0.987 o 
   6   4   0    1009.360     996.959      24.402 o 
   6   4   1      13.564      13.264       0.986 o 
   6   4   2      11.679      11.079       0.946 o 
   6   4   3     232.927     233.854       8.891 o 
   6   4   4      99.922     106.000       4.232 o 
   6   4   5       1.383      11.930       3.851 o 
   6   5   0      81.636      78.783       2.965 o 
   6   5   1      24.229      23.398       1.372 o 
   6   5   2      11.045      10.342       1.345 o 
   6   5   3       0.070       0.168       1.080 o 
   6   5   4      22.515      23.180       2.436 o 
   6   6   0     331.003     314.381       8.766 o 
   6   6   1       3.748       3.815       0.984 o 
   6   6   2      88.243      86.053       3.360 o 
   6   6   3       3.098       3.572       2.047 o 
   6   8   0      14.414      13.610       2.303 o 
   7 -11   1       0.021       2.191       1.749 o 
   7 -11   2      10.608       7.837       1.588 o 
   7 -11   4       3.214       1.095       1.142 o 
   7 -11   5      36.962      36.507       3.639 o 
   7 -11   6       0.769       2.300       2.061 o 
   7 -10   1       9.275       5.001       2.169 o 
   7 -10   2      22.270      18.153       2.147 o 
   7 -10   3     142.503     144.651       7.297 o 
   7 -10   4      50.200      48.221       4.120 o 
   7 -10   5       0.001       1.073       1.145 o 
   7 -10   6      17.491      20.754       2.473 o 
   7 -10   7     101.986     112.063       7.227 o 
   7  -9   1       4.162       5.147       1.157 o 
   7  -9   2       1.635       1.297       0.993 o 
   7  -9   3       5.122       5.147       1.383 o 
   7  -9   4       5.396       4.119       1.222 o 
   7  -9   5       9.572       8.320       1.607 o 
   7  -9   6      96.112      98.075       5.036 o 
   7  -9   7       5.288       1.763       1.388 o 
   7  -9   8      10.838      12.426       1.978 o 
   7  -8   1     107.462     112.360       5.041 o 
   7  -8   2      53.726      60.695       5.883 o 
   7  -8   3     226.600     246.114       8.455 o 
   7  -8   4     121.188     119.436       5.195 o 
   7  -8   5      99.580     102.041       4.495 o 
   7  -8   6       0.847       2.577       1.203 o 
   7  -8   7      79.531      82.082       4.930 o 
   7  -8   8     184.227     196.233       9.744 o 
   7  -7   1       4.614       4.328       1.216 o 
   7  -7   2      92.996      96.671       6.147 o 
   7  -7   3       6.926       5.559       1.353 o 
   7  -7   4       1.688       3.247       0.944 o 
   7  -7   5       7.896       7.806       1.231 o 
   7  -7   6      28.098      31.789       2.712 o 
   7  -7   7       0.590       2.255       2.048 o 
   7  -7   8       3.526       1.983       1.756 o 
   7  -6   1     319.897     315.271       8.582 o 
   7  -6   2     293.573     284.187       7.559 o 
   7  -6   3       7.604       6.045       0.792 o 
   7  -6   4     223.133     224.155       8.153 o 
   7  -6   5     254.125     256.671       9.179 o 
   7  -6   6     160.785     162.221       7.613 o 
   7  -6   7       8.003       7.526       2.145 o 
   7  -6   8     182.740     187.371       9.364 o 
   7  -5   1       0.323       0.271       0.399 o 
   7  -5   2       4.330       2.491       0.610 o 
   7  -5   3       4.610       3.522       0.525 o 
   7  -5   4     105.754     100.967       3.184 o 
   7  -5   5      12.254      11.914       1.363 o 
   7  -5   6       2.736       3.389       0.656 o 
   7  -5   7      11.523      11.050       1.284 o 
   7  -5   8      61.042      60.721       4.776 o 
   7  -4   1      32.645      28.607       1.226 o 
   7  -4   2     891.710     869.536      20.829 o 
   7  -4   3     282.186     284.284       7.273 o 
   7  -4   4      90.909      84.549       2.800 o 
   7  -4   5     314.174     319.165       8.630 o 
   7  -4   6      89.520      89.129       3.259 o 
   7  -4   7      94.778      90.130       3.509 o 
   7  -3   1       0.813       0.489       0.325 o 
   7  -3   2      17.112      14.628       0.803 o 
   7  -3   3       0.719       0.979       0.424 o 
   7  -3   4      45.333      46.134       1.894 o 
   7  -3   5       8.600       8.027       0.850 o 
   7  -3   7      12.649      14.486       1.262 o 
   7  -3   8       3.671       1.815       0.837 o 
   7  -2   1       2.978       3.326       0.446 o 
   7  -2   2     499.360     496.486      12.153 o 
   7  -2   3     520.988     526.109      12.965 o 
   7  -2   4     261.924     271.994       7.449 o 
   7  -2   5      78.532      80.433       2.900 o 
   7  -2   6      56.106      54.956       2.770 o 
   7  -2   7     126.460     130.744       4.613 o 
   7  -2   8      59.826      62.152       3.405 o 
   7  -1   1      56.839      56.972       1.857 o 
   7  -1   2      94.976      95.740       2.821 o 
   7  -1   3       6.336       6.107       0.655 o 
   7  -1   4      31.247      32.205       1.929 o 
   7  -1   5       4.798       2.995       0.868 o 
   7  -1   6      14.562      14.859       1.295 o 
   7  -1   7      25.225      29.538       2.325 o 
   7   0   0     931.759     959.602      23.184 o 
   7   0   1      37.550      40.253       1.473 o 
   7   0   2      41.217      37.007       1.456 o 
   7   0   3     115.180     113.378       3.422 o 
   7   0   4     279.515     288.272       7.885 o 
   7   0   5      18.510      15.965       1.857 o 
   7   0   6      30.317      32.790       2.098 o 
   7   0   7      91.046     104.670      11.580 o 
   7   1   0     107.899     111.554       3.638 o 
   7   1   1      47.980      49.831       1.773 o 
   7   1   2       0.530       1.250       0.527 o 
   7   1   3     136.282     145.211       4.497 o 
   7   1   4      20.504      20.627       1.588 o 
   7   1   5       0.330       0.442       0.786 o 
   7   1   6       1.282       0.812       1.312 o 
   7   2   0     395.673     393.673      10.065 o 
   7   2   1     116.399     112.491       3.448 o 
   7   2   2     258.666     258.227       7.821 o 
   7   2   4     152.146     159.196       5.300 o 
   7   2   5      44.373      46.234       2.634 o 
   7   3   0      97.988      94.760       2.941 o 
   7   3   1     117.219     121.802       3.762 o 
   7   3   2      24.766      23.507       1.391 o 
   7   3   3     150.154     157.570       5.090 o 
   7   3   4      12.145      14.225       1.598 o 
   7   3   5       0.240       3.389       2.665 o 
   7   4   0     144.607     140.867       4.601 o 
   7   4   1       2.178       2.014       0.655 o 
   7   4   2     114.442     112.386       4.016 o 
   7   4   3     117.036     115.575       5.683 o 
   7   5   0      63.622      60.640       2.339 o 
   7   5   1      93.903      92.117       3.353 o 
   7   5   2       4.565       2.852       0.794 o 
   7   5   3      11.010      11.885       1.447 o 
   7   6   0       2.078       1.089       0.880 o 
   7   6   1       1.885       2.090       1.087 o 
   7   6   2      42.678      42.616      15.236 o 
   7   7   0       8.487       8.642       1.720 o 
   8 -11   1       3.734       3.373       1.261 o 
   8 -11   4      13.279      10.562       2.770 o 
   8 -10   1      95.019      98.411       5.407 o 
   8 -10   2      27.068      28.652       2.747 o 
   8 -10   3       0.148       1.567       1.208 o 
   8 -10   4       8.037       4.984       2.945 o 
   8 -10   5     155.364     167.211       9.199 o 
   8 -10   6     127.399     148.845      11.155 o 
   8  -9   1      10.965       8.103       1.918 o 
   8  -9   2       4.236       2.696       1.303 o 
   8  -9   3      55.756      62.601       5.992 o 
   8  -9   4      31.140      31.690       3.235 o 
   8  -9   5       7.303       8.619       1.905 o 
   8  -9   6       0.128       0.346       1.150 o 
   8  -9   7       0.061       1.049       4.369 o 
   8  -8   1      47.490      44.059       3.515 o 
   8  -8   2     158.977     165.833       7.517 o 
   8  -8   3      22.478      22.097       3.562 o 
   8  -8   4      20.306      20.096       2.533 o 
   8  -8   5      18.136      17.607       1.944 o 
   8  -8   6     232.152     255.192       9.699 o 
   8  -8   7      59.761      65.680       6.119 o 
   8  -7   2      58.775      58.007       3.501 o 
   8  -7   3       0.056       0.057       0.931 o 
   8  -7   4      16.348      16.623       2.371 o 
   8  -7   5      11.892      12.913       2.970 o 
   8  -7   7       5.951       8.183       1.936 o 
   8  -6   2     188.759     185.197       5.443 o 
   8  -6   3     287.424     291.461       8.108 o 
   8  -6   4     102.932      98.367       4.240 o 
   8  -6   5       0.816       0.960       1.095 o 
   8  -6   6      20.287      19.591       2.586 o 
   8  -6   7     163.417     168.747       8.782 o 
   8  -5   1     121.795     115.330       3.502 o 
   8  -5   2      12.560      10.604       0.786 o 
   8  -5   3       8.003       8.393       0.734 o 
   8  -5   4       7.860       7.723       0.865 o 
   8  -5   5      76.710      74.679       3.078 o 
   8  -5   6       7.715       7.351       0.897 o 
   8  -5   7       6.336       3.135       1.388 o 
   8  -4   1     112.761     110.139       3.701 o 
   8  -4   2       0.581       0.584       0.500 o 
   8  -4   3      54.664      50.800       1.974 o 
   8  -4   4     152.162     151.714       4.578 o 
   8  -4   5     185.058     187.274       5.704 o 
   8  -4   6      54.089      52.250       2.457 o 
   8  -4   7      47.103      48.776       2.483 o 
   8  -3   1      23.382      22.865       1.106 o 
   8  -3   2      21.410      23.288       1.144 o 
   8  -3   3       1.211       1.683       0.510 o 
   8  -3   4      48.096      46.089       2.003 o 
   8  -3   5       9.855      10.770       1.079 o 
   8  -3   6      21.812      21.556       1.573 o 
   8  -3   7      59.535      66.348       3.102 o 
   8  -2   1     853.235     859.403      20.972 o 
   8  -2   2      47.132      47.862       1.899 o 
   8  -2   3       3.271       3.236       0.792 o 
   8  -2   4      22.792      22.465       1.538 o 
   8  -2   5     286.610     293.646       8.506 o 
   8  -2   6     159.143     162.503       5.971 o 
   8  -2   7       0.013       0.193       1.591 o 
   8  -1   1       9.996       9.770       0.740 o 
   8  -1   2      29.132      29.710       1.374 o 
   8  -1   3      33.850      33.247       1.606 o 
   8  -1   4      14.197      14.173       1.205 o 
   8  -1   5       5.843       6.594       0.975 o 
   8  -1   6       1.563       1.787       1.148 o 
   8   0   0      60.138      61.055       2.213 o 
   8   0   1     193.461     190.048       5.150 o 
   8   0   2     274.755     275.910       7.838 o 
   8   0   3     321.499     330.768       9.290 o 
   8   0   4       1.110       1.010       0.701 o 
   8   0   5      41.080      40.716       2.319 o 
   8   0   6     103.130     104.413      11.634 o 
   8   1   0      92.197      97.187       3.008 o 
   8   1   1      40.055      38.756       1.685 o 
   8   1   2       6.220       6.413       0.771 o 
   8   1   3       1.470       0.645       0.664 o 
   8   1   4      21.980      22.613       1.689 o 
   8   1   5       2.902       2.594       0.942 o 
   8   2   0      64.774      63.760       2.286 o 
   8   2   1       2.023       3.643       0.637 o 
   8   2   2      24.237      23.271       1.353 o 
   8   2   3     506.584     522.939      14.200 o 
   8   2   4      29.865      31.545       2.098 o 
   8   3   0      35.115      36.275       1.643 o 
   8   3   1     102.014     106.192       3.536 o 
   8   3   2       1.132       0.523       0.973 o 
   8   3   3      16.096      16.437       1.920 o 
   8   3   4       0.610       6.407       2.980 o 
   8   4   0     171.575     174.023       5.191 o 
   8   4   1      80.164      77.776       2.947 o 
   8   4   2      54.982      52.226       2.991 o 
   8   4   3     114.512     112.474       4.702 o 
   8   5   0      58.020      57.065       2.417 o 
   8   5   1      12.946      10.732       1.128 o 
   8   5   2      21.267      20.521       1.692 o 
   8   6   0      43.167      43.631       3.496 o 
   8   6   1      38.374      37.659       4.477 o 
   9 -10   1       8.784       9.979       2.376 o 
   9 -10   2      55.226      56.861       5.352 o 
   9 -10   3      23.153      23.884       5.191 o 
   9 -10   4     135.312     138.347       7.921 o 
   9  -9   1      63.015      61.384       4.457 o 
   9  -9   2       6.612       2.070       1.383 o 
   9  -9   3       5.903       7.470       1.809 o 
   9  -9   4      11.927       7.126       3.004 o 
   9  -9   5       8.206       8.335       2.604 o 
   9  -8   1     230.491     241.901      10.869 o 
   9  -8   2       4.719       5.917       1.619 o 
   9  -8   3       1.963       2.755       1.588 o 
   9  -8   4     233.754     234.949       9.698 o 
   9  -8   5     154.317     169.225      11.184 o 
   9  -8   6       0.156       0.480       1.386 o 
   9  -7   1      22.179      21.616       2.139 o 
   9  -7   2      25.066      22.908       2.340 o 
   9  -7   3      21.272      21.937       2.123 o 
   9  -7   4      15.132      14.203       1.800 o 
   9  -7   6      26.952      26.445       3.623 o 
   9  -6   1     169.486     162.179       4.786 o 
   9  -6   2       8.936       9.063       0.827 o 
   9  -6   3     301.825     312.383       9.018 o 
   9  -6   4      91.706      89.692       4.946 o 
   9  -6   5     428.955     459.191      17.605 o 
   9  -5   1       0.908       0.028       0.477 o 
   9  -5   2      39.813      36.109       1.605 o 
   9  -5   3       7.265       7.471       1.161 o 
   9  -5   4      45.349      42.075       2.039 o 
   9  -5   5      43.017      42.307       2.172 o 
   9  -5   6      77.271      75.469       3.313 o 
   9  -4   1     153.089     154.045       4.942 o 
   9  -4   2      38.882      38.251       1.631 o 
   9  -4   3     649.649     654.876      16.670 o 
   9  -4   4      36.894      34.551       2.155 o 
   9  -4   5     204.760     200.921       6.298 o 
   9  -4   6      49.545      50.163       2.540 o 
   9  -3   1      78.020      73.419       2.456 o 
   9  -3   2      18.942      19.430       1.158 o 
   9  -3   3       4.849       3.546       0.816 o 
   9  -3   4      73.168      79.217       3.133 o 
   9  -3   5      28.398      29.467       1.863 o 
   9  -3   6      19.687      19.206       1.569 o 
   9  -2   1       1.932       1.957       0.521 o 
   9  -2   2      14.762      13.433       0.948 o 
   9  -2   3     284.343     289.439       8.068 o 
   9  -2   4     161.554     161.743       5.180 o 
   9  -2   5       2.414       0.748       1.232 o 
   9  -1   1      11.794      11.545       0.876 o 
   9  -1   2       0.370       0.004       0.551 o 
   9  -1   3      47.590      47.833       2.201 o 
   9  -1   4       1.038       2.593       0.752 o 
   9  -1   5      27.506      25.689       1.901 o 
   9   0   0     345.512     345.588       9.210 o 
   9   0   1      74.970      76.405       2.776 o 
   9   0   2      97.771      98.433       3.405 o 
   9   0   3      80.765      83.308       3.433 o 
   9   0   4     285.613     297.397       8.891 o 
   9   1   0      20.120      18.108       1.115 o 
   9   1   1     121.938     123.784       3.898 o 
   9   1   2      46.609      45.519       2.206 o 
   9   1   3      14.692      14.938       1.499 o 
   9   1   4     120.169     127.198       5.036 o 
   9   2   0     188.289     187.920       5.393 o 
   9   2   1      24.004      25.098       1.454 o 
   9   2   2     206.446     209.170       7.082 o 
   9   2   3      13.173      13.937       1.602 o 
   9   3   0      35.509      33.494       1.853 o 
   9   3   1      16.851      14.773       1.212 o 
   9   3   2      40.442      44.131       2.447 o 
   9   3   3       0.926       0.991       1.746 o 
   9   4   1      14.258      13.419       1.223 o 
   9   4   2     149.873     148.837       7.236 o 
   9   5   0      15.881      14.416       1.220 o 
   9   5   1       0.652       0.116       0.954 o 
   9   6   0      18.924      17.822       5.220 o 
  10 -10   1      94.611     103.318       9.643 o 
  10 -10   2       5.398       4.307       3.200 o 
  10  -9   1      10.831      11.071       1.913 o 
  10  -9   2       0.451       0.756       1.781 o 
  10  -9   3      45.267      44.596       4.143 o 
  10  -9   4      87.325      86.823      11.420 o 
  10  -8   1      60.888      70.998       6.668 o 
  10  -8   2      32.623      30.459       2.900 o 
  10  -8   3     245.585     252.103      10.669 o 
  10  -8   4       5.867       0.228       1.262 o 
  10  -8   5     154.625     156.412      17.516 o 
  10  -7   1       4.928       0.141       1.797 o 
  10  -7   2      12.741       7.748       1.611 o 
  10  -7   3       5.356       3.825       1.287 o 
  10  -7   4      25.987      24.488       2.719 o 
  10  -7   5       5.844       2.384       1.410 o 
  10  -6   1       1.816       1.119       0.605 o 
  10  -6   2       1.680       2.941       0.728 o 
  10  -6   3     120.445     120.083       6.035 o 
  10  -6   4     296.952     315.017      14.615 o 
  10  -6   5      21.932      19.076       2.970 o 
  10  -5   1      26.010      25.813       1.370 o 
  10  -5   2     108.092     110.941       3.635 o 
  10  -5   4       9.474       9.093       1.071 o 
  10  -5   5       1.115       0.812       1.059 o 
  10  -4   1      39.630      35.775       1.613 o 
  10  -4   2     172.979     168.233       5.340 o 
  10  -4   3      29.218      28.296       1.628 o 
  10  -4   4     386.505     389.241      11.023 o 
  10  -4   5       7.510       8.361       1.116 o 
  10  -3   1       2.693       4.036       0.630 o 
  10  -3   2      10.735      12.137       1.147 o 
  10  -3   3      29.295      28.768       1.805 o 
  10  -3   4      37.302      37.998       2.312 o 
  10  -3   5      17.183      16.591       1.562 o 
  10  -2   1      24.158      21.371       1.271 o 
  10  -2   2     748.536     771.828      21.956 o 
  10  -2   3      29.156      27.191       1.756 o 
  10  -2   4     170.939     175.970       6.290 o 
  10  -1   1      37.113      35.948       1.785 o 
  10  -1   2      21.619      21.828       1.873 o 
  10  -1   3      20.006      21.379       1.886 o 
  10  -1   4      97.141     101.694       4.430 o 
  10   0   0       1.092       0.351       0.535 o 
  10   0   1       0.844       0.836       0.769 o 
  10   0   2     145.881     156.212       5.189 o 
  10   0   3     175.533     180.847       6.244 o 
  10   1   0      11.511       9.843       0.967 o 
  10   1   1      79.840      84.330       3.184 o 
  10   1   2       3.557       2.256       1.209 o 
  10   1   3       0.920       0.553       1.029 o 
  10   2   0     103.998     100.826       3.842 o 
  10   2   1      23.561      25.540       1.716 o 
  10   3   0       1.669       2.597       0.715 o 
  10   4   0      23.936      25.550       1.737 o 
  10   4   1     110.020     114.461       8.021 o 
  10   5   0       3.844       1.825       2.271 o 
  11  -9   1      63.045      66.697       6.371 o 
  11  -8   1      10.214      11.829       3.159 o 
  11  -8   2      40.724      42.499       3.666 o 
  11  -8   3      37.438      40.391       5.619 o 
  11  -7   1       4.075       4.548       2.023 o 
  11  -7   2       1.381       1.728       1.104 o 
  11  -7   3      19.704      20.750       2.995 o 
  11  -7   4      14.959      14.183       4.534 o 
  11  -6   1     205.014     213.915       6.555 o 
  11  -6   2     141.411     148.852       5.538 o 
  11  -6   3      50.210      49.176       3.857 o 
  11  -6   4      31.628      33.628       3.734 o 
  11  -5   1      73.552      71.770       2.728 o 
  11  -5   2       6.308       5.558       0.979 o 
  11  -5   3      76.081      75.802       3.207 o 
  11  -4   1      51.973      51.479       2.374 o 
  11  -4   2      68.493      72.285       3.207 o 
  11  -4   3     156.296     162.877       5.518 o 
  11  -4   4       0.737       3.126       0.895 o 
  11  -3   1      61.908      63.191       2.518 o 
  11  -3   3       1.171       3.093       1.300 o 
  11  -3   4      16.528      14.741       4.778 o 
  11  -2   1      27.392      27.959       1.716 o 
  11  -2   2      10.236       8.535       1.270 o 
  11  -2   3     301.152     314.871      12.062 o 
  11  -1   1      72.326      70.149       3.113 o 
  11  -1   2       1.594       1.792       0.890 o 
  11   0   0      38.722      38.001       2.120 o 
  11   0   1     211.921     216.306       7.015 o 
  11   0   2      68.727      71.307       3.384 o 
  11   1   0     158.101     158.027       5.253 o 
  11   1   1       3.764       5.034       0.954 o 
  11   1   2      41.185      42.873       4.682 o 
  11   2   1     158.927     162.057       5.831 o 
  11   3   0     111.722     110.304       4.858 o 
  12  -8   1       9.676       2.208       3.322 o 
  12  -7   1      48.579      47.561       3.909 o 
  12  -7   2       4.740       8.196       6.259 o 
  12  -6   1      51.137      48.838       2.844 o 
  12  -6   2       1.651       6.361       1.935 o 
  12  -5   1      19.360      19.593       1.557 o 
  12  -5   2      20.655      19.069       1.535 o 
  12  -5   3      51.094      52.986       3.251 o 
  12  -4   1     138.790     144.417       4.756 o 
  12  -4   2     110.728     107.286       4.158 o 
  12  -3   1      67.445      67.277       2.991 o 
  12  -3   2      35.823      36.010       2.264 o 
  12  -2   1      28.437      26.784       1.889 o 
  12  -2   2      64.561      67.044       3.406 o 
  12  -1   1      63.858      63.264       3.652 o 
  12  -1   2      17.530      10.266       3.793 o 
  12   0   0     103.479     107.148       4.241 o 
  12   0   1       0.648       1.579       1.173 o 
  12   1   0       1.021       0.068       0.771 o 
  12   1   1      23.420      30.834       7.810 o 
  13  -5   1       8.252       8.450       1.370 o 
  13  -4   1       4.361       3.708       1.301 o 
  13  -3   1      43.303      35.772      14.541 o 
