# Supplementary material for: X-ray diffraction data as a source of the vibrational free-energy contribution in polymorphic systems
Source: IUCrJ. 2019 May 8;6(Pt 4):558–71. doi: 10.1107/S2052252519003014 (PMC6608639; doi:10.1107/S2052252519003014)
Supplement: Supplementary file 5 [file m-06-00558-W_125Ksup5.hkl]

#
# fcf, LIST 4 option, 
# 
data_W_125K
_shelx_title ' written by MoPro v16'
_shelx_refln_list_code        4
_shelx_F_calc_maximum      333.65
_exptl_crystal_F_000       300.00
_reflns_d_resolution_high  0.7238

loop_
 _symmetry_equiv_pos_as_xyz
'x, y, z'
'-x, -y, -z'

_cell_length_a     9.8090
_cell_length_b     7.7577
_cell_length_c    10.5083
_cell_angle_alpha 116.688
_cell_angle_beta  124.329
_cell_angle_gamma  88.869


_shelx_F_squared_multiplier     1.000

loop_ 
 _refln_index_h 
 _refln_index_k 
 _refln_index_l 
 _refln_F_squared_calc 
 _refln_F_squared_meas 
 _refln_F_squared_sigma 
 _refln_observed_status 
 -13  -3  10      26.589      23.393       7.863 o 
 -13  -2   7      23.474      25.018       2.100 o 
 -13  -2   8      47.297      48.138       3.595 o 
 -13  -2   9     157.497     165.206       9.718 o 
 -13  -2  10      15.249      11.930       3.871 o 
 -13  -2  11     302.378     311.650      14.449 o 
 -13  -1   7      62.845      67.756       3.131 o 
 -13  -1   8      19.337      16.591       1.831 o 
 -13  -1   9      38.988      37.674       2.581 o 
 -13  -1  10     111.682     112.577       4.112 o 
 -13   0   6     277.426     276.697       9.434 o 
 -13   0   7      15.350      16.382       1.421 o 
 -13   0   8     303.671     305.137       8.667 o 
 -13   0   9       5.202       3.207       0.897 o 
 -13   0  10      27.587      22.875       3.598 o 
 -13   1   5     144.484     143.124      14.976 o 
 -13   1   6       1.688       3.078       0.845 o 
 -13   1   7      29.382      27.875       1.882 o 
 -13   1   8      14.583      11.951       1.801 o 
 -13   1   9     130.772     130.391      11.036 o 
 -13   2   5      34.840      32.551       6.672 o 
 -13   2   6     113.293     112.037      10.640 o 
 -12  -4   7      38.991      40.653       4.795 o 
 -12  -4   8     243.775     240.758       9.328 o 
 -12  -4   9      10.375       7.724       2.352 o 
 -12  -4  10      93.217      85.670       5.470 o 
 -12  -4  11     324.981     320.457      17.161 o 
 -12  -3   6       2.719       2.947       1.254 o 
 -12  -3   7     180.332     186.936      11.523 o 
 -12  -3   8      17.587      16.450       2.112 o 
 -12  -3   9      22.306      23.060       2.154 o 
 -12  -3  10      75.956      75.155       4.388 o 
 -12  -3  11     146.953     152.142       7.197 o 
 -12  -3  12      20.012      21.134       2.674 o 
 -12  -2   4     485.984     501.787      25.967 o 
 -12  -2   5       8.785       8.768       1.262 o 
 -12  -2   6      32.541      38.134       2.177 o 
 -12  -2   7     159.456     166.313       5.754 o 
 -12  -2   8     319.142     339.503      10.270 o 
 -12  -2   9     430.525     432.609      15.975 o 
 -12  -2  10       2.053       0.682       1.471 o 
 -12  -2  11     148.024     147.622       8.282 o 
 -12  -1   4      76.232      78.118       3.254 o 
 -12  -1   5      40.308      39.364       2.080 o 
 -12  -1   6       0.261       1.131       0.935 o 
 -12  -1   7     224.956     238.832       6.873 o 
 -12  -1   8      10.527      11.350       1.290 o 
 -12  -1   9      31.393      30.638       1.824 o 
 -12  -1  10     113.479     110.556       3.893 o 
 -12  -1  11      28.919      25.518       1.728 o 
 -12  -1  12       3.905       3.709       1.056 o 
 -12   0   3      26.537      27.058       2.582 o 
 -12   0   4     201.744     201.496       6.160 o 
 -12   0   5     205.968     206.603       6.323 o 
 -12   0   6       3.999       3.093       1.002 o 
 -12   0   7     141.524     144.930       4.920 o 
 -12   0   8      62.300      62.358       2.888 o 
 -12   0   9     238.868     232.641       6.896 o 
 -12   0  10     168.462     172.056       6.740 o 
 -12   0  11      39.455      35.770       2.217 o 
 -12   1   3      53.897      52.929       2.577 o 
 -12   1   4      70.027      67.617       2.932 o 
 -12   1   5       7.420       8.463       0.953 o 
 -12   1   6       5.734       4.627       0.967 o 
 -12   1   7      15.893      15.347       1.323 o 
 -12   1   8      83.965      81.379       3.352 o 
 -12   1   9      45.137      43.180       2.144 o 
 -12   1  10      13.548      12.171       1.236 o 
 -12   1  11       0.262       4.028       4.285 o 
 -12   2   2      14.294      13.402       5.172 o 
 -12   2   3     248.938     247.596       8.191 o 
 -12   2   4      27.930      26.004       1.961 o 
 -12   2   5     128.701     125.984       4.350 o 
 -12   2   6      16.629      14.168       1.310 o 
 -12   2   7     288.385     286.618       8.333 o 
 -12   2   8      33.676      31.475       2.080 o 
 -12   2   9       0.015       1.122       0.786 o 
 -12   2  10     152.754     155.657      15.923 o 
 -12   3   2      13.049      15.185       2.217 o 
 -12   3   3      12.796      11.559       1.330 o 
 -12   3   4      65.854      69.398       2.986 o 
 -12   3   5      24.218      24.119       1.890 o 
 -12   3   6      21.784      23.486       2.114 o 
 -12   3   7      17.310      15.722       2.147 o 
 -12   3   8     100.591      98.837       3.921 o 
 -12   4   3     841.233     845.791      38.313 o 
 -12   4   4     121.411     125.483       4.640 o 
 -12   4   5     162.066     160.762       6.565 o 
 -12   4   6      36.128      35.529       2.546 o 
 -12   4   7     156.992     151.145       5.563 o 
 -11  -6   9     140.405     129.322      12.671 o 
 -11  -6  10     113.074     113.749       6.035 o 
 -11  -6  11      27.450      25.664       3.640 o 
 -11  -6  12      39.199      41.647       6.346 o 
 -11  -5   6      19.831      30.237       5.860 o 
 -11  -5   7      62.864      65.053       5.427 o 
 -11  -5   9       3.921       7.070       1.891 o 
 -11  -5  11       5.446       2.504       1.539 o 
 -11  -5  12      24.571      23.699       2.675 o 
 -11  -5  13       7.160       8.555       4.144 o 
 -11  -4   5      89.744      88.142       6.564 o 
 -11  -4   6      89.550      98.299       7.248 o 
 -11  -4   7     149.298     149.676       6.465 o 
 -11  -4   8      28.531      31.419       2.600 o 
 -11  -4   9     178.571     159.535       6.586 o 
 -11  -4  10     160.344     158.605       8.972 o 
 -11  -4  11       8.213       8.925       2.056 o 
 -11  -4  12     315.561     304.899      13.756 o 
 -11  -4  13      33.313      27.965       3.344 o 
 -11  -3   4      22.426      17.902       7.446 o 
 -11  -3   5       1.039       1.377       1.086 o 
 -11  -3   6      80.139      86.506       4.964 o 
 -11  -3   7      46.799      49.578       2.907 o 
 -11  -3   8     291.556     297.386       9.438 o 
 -11  -3   9       1.869       2.032       1.230 o 
 -11  -3  12      80.478      80.357       5.644 o 
 -11  -3  13      70.799      69.540       4.807 o 
 -11  -2   3     144.033     148.655       5.557 o 
 -11  -2   4     271.950     288.157       8.082 o 
 -11  -2   5      48.920      50.693       2.247 o 
 -11  -2   6     361.713     383.995      11.391 o 
 -11  -2   7     406.590     434.635      11.181 o 
 -11  -2   8      79.522      83.945       3.668 o 
 -11  -2   9      25.519      26.576       1.865 o 
 -11  -2  10     426.018     425.576      15.910 o 
 -11  -2  11      16.040      15.107       2.245 o 
 -11  -2  12     473.353     465.488      20.726 o 
 -11  -2  13       5.801       8.273       1.903 o 
 -11  -1   2      11.826      13.484       1.249 o 
 -11  -1   3       0.679       1.864       0.973 o 
 -11  -1   4      37.211      36.948       1.874 o 
 -11  -1   5       0.560       0.048       0.560 o 
 -11  -1   6      92.166      89.915       3.387 o 
 -11  -1   7       5.871       6.394       0.836 o 
 -11  -1   8      14.238      13.800       1.112 o 
 -11  -1   9      35.641      34.882       1.785 o 
 -11  -1  10      70.119      73.632       2.867 o 
 -11  -1  12      17.307      17.677       1.547 o 
 -11  -1  13      47.230      49.856       4.821 o 
 -11   0   1      41.573      40.198       4.576 o 
 -11   0   2      49.705      47.467       2.277 o 
 -11   0   3     176.473     174.512       5.371 o 
 -11   0   4     218.303     220.373       6.217 o 
 -11   0   5      94.366      93.785       3.263 o 
 -11   0   6      19.033      21.138       1.349 o 
 -11   0   7     340.546     338.214       8.922 o 
 -11   0   8     149.099     148.376       4.654 o 
 -11   0   9     164.830     169.244       5.105 o 
 -11   0  10      44.157      42.336       2.141 o 
 -11   0  11      13.607      14.149       1.584 o 
 -11   0  12     285.841     277.536       8.325 o 
 -11   1   1      45.866      42.279       2.267 o 
 -11   1   2      50.283      50.908       2.255 o 
 -11   1   3      12.660      12.257       0.981 o 
 -11   1   4      40.090      40.465       2.043 o 
 -11   1   5      44.261      45.633       2.212 o 
 -11   1   6     318.666     313.393       8.492 o 
 -11   1   7       5.141       5.275       0.798 o 
 -11   1   8      10.484      10.456       1.129 o 
 -11   1   9      14.854      14.430       1.209 o 
 -11   1  10     180.536     178.879       5.979 o 
 -11   1  11      47.027      48.950       2.631 o 
 -11   2   0      58.357      57.603       9.401 o 
 -11   2   1     765.813     758.604      20.658 o 
 -11   2   2       5.258       7.111       0.900 o 
 -11   2   3     228.032     230.039       7.689 o 
 -11   2   4     170.008     166.309       5.022 o 
 -11   2   5     206.990     203.830       5.991 o 
 -11   2   6     177.703     171.247       5.529 o 
 -11   2   7      49.373      45.645       2.149 o 
 -11   2   8     392.752     377.370      10.407 o 
 -11   2   9     413.058     403.778      10.824 o 
 -11   2  10      37.849      39.152       2.304 o 
 -11   3   0       4.752       4.424       1.350 o 
 -11   3   1       0.037       0.919       0.833 o 
 -11   3   2       5.169       4.194       0.928 o 
 -11   3   3      89.051      84.273       3.253 o 
 -11   3   4      58.541      59.101       2.621 o 
 -11   3   5       1.940       2.369       0.857 o 
 -11   3   6      16.170      14.369       1.211 o 
 -11   3   7      17.262      15.419       1.342 o 
 -11   3   8      50.210      49.762       2.369 o 
 -11   3   9      36.409      33.966       2.031 o 
 -11   4   0      65.386      57.665       9.042 o 
 -11   4   1     393.064     426.749      18.561 o 
 -11   4   2      58.822      54.700      10.558 o 
 -11   4   3      12.205      14.960       2.879 o 
 -11   4   4      54.197      59.400       2.678 o 
 -11   4   5      40.978      38.341       2.187 o 
 -11   4   6     148.966     150.747       5.037 o 
 -11   4   7     123.304     120.380       4.138 o 
 -11   4   8       5.846       5.664       1.099 o 
 -11   5   1      58.528      73.487      10.825 o 
 -11   5   2      49.671      38.680       4.928 o 
 -11   5   3     218.317     213.982      14.218 o 
 -11   5   4     155.967     167.750       8.899 o 
 -11   5   5       3.438       3.122       1.413 o 
 -11   5   6       0.000       1.905       1.300 o 
 -11   6   2     167.795     173.264      16.077 o 
 -11   6   3     105.693     113.311      11.045 o 
 -10  -7   9     161.816     157.025      16.125 o 
 -10  -7  11       8.454       7.639       2.953 o 
 -10  -6   6      93.409      94.783       7.199 o 
 -10  -6   7     227.564     233.079      10.849 o 
 -10  -6   8     114.518     107.893       5.513 o 
 -10  -6   9     138.932     144.985       7.853 o 
 -10  -6  10      35.021      35.130       2.941 o 
 -10  -6  11     197.596     186.265       9.047 o 
 -10  -6  12     116.376     115.998      12.638 o 
 -10  -6  13       1.825       1.287       1.684 o 
 -10  -5   4       3.723       1.003       2.550 o 
 -10  -5   5     114.485     111.851       6.209 o 
 -10  -5   6      24.909      24.522       2.973 o 
 -10  -5   7       6.088       5.459       1.678 o 
 -10  -5   8       6.290       9.233       2.207 o 
 -10  -5   9     207.931     189.330       7.450 o 
 -10  -5  10      34.504      34.928       2.976 o 
 -10  -5  11      58.411      55.855       4.964 o 
 -10  -5  12       1.227       0.704       0.769 o 
 -10  -5  13     151.148     136.625      11.245 o 
 -10  -4   3      70.442      62.523       6.344 o 
 -10  -4   4     596.644     601.523      22.810 o 
 -10  -4   5      15.202      14.660       1.895 o 
 -10  -4   6      61.261      63.188       3.337 o 
 -10  -4   7      57.877      60.881       3.506 o 
 -10  -4   8     178.391     191.771       7.418 o 
 -10  -4   9     378.453     360.513      11.376 o 
 -10  -4  11     384.294     361.895      10.986 o 
 -10  -4  12     144.580     140.152      11.107 o 
 -10  -4  13     322.150     298.138      11.697 o 
 -10  -3   2       0.119       0.161       1.177 o 
 -10  -3   3     141.591     141.320       8.437 o 
 -10  -3   4      41.932      43.214       3.036 o 
 -10  -3   5     416.699     432.870      15.504 o 
 -10  -3   6      16.642      16.915       1.833 o 
 -10  -3   7      19.824      19.494       1.913 o 
 -10  -3   8      20.584      18.191       1.655 o 
 -10  -3   9     223.033     223.408       8.959 o 
 -10  -3  10       5.394       4.929       1.065 o 
 -10  -3  11      11.964      10.843       1.568 o 
 -10  -3  12      99.169      91.264       4.700 o 
 -10  -3  13      36.890      37.961       3.581 o 
 -10  -2   1     417.658     433.810      11.946 o 
 -10  -2   2       1.472       0.797       1.011 o 
 -10  -2   3       7.946       9.700       0.983 o 
 -10  -2   4     494.402     506.924      12.691 o 
 -10  -2   5     366.648     385.701       9.927 o 
 -10  -2   6       1.920       1.245       0.678 o 
 -10  -2   7      43.469      45.084       1.804 o 
 -10  -2   8      16.118      15.980       1.017 o 
 -10  -2   9     455.378     471.976      12.150 o 
 -10  -2  10      71.830      69.235       4.619 o 
 -10  -2  11      14.183      12.137       1.779 o 
 -10  -2  12      19.102      20.001       3.267 o 
 -10  -2  13     441.916     435.052      15.578 o 
 -10  -1   1      25.521      25.741       1.737 o 
 -10  -1   2      47.783      47.777       2.069 o 
 -10  -1   3     132.723     131.329       4.142 o 
 -10  -1   4     369.892     381.527      10.311 o 
 -10  -1   5      27.657      26.622       1.323 o 
 -10  -1   6      65.258      68.093       2.970 o 
 -10  -1   7      89.417      95.087       3.119 o 
 -10  -1   8      50.968      51.670       2.048 o 
 -10  -1   9      68.837      69.889       2.495 o 
 -10  -1  10      31.005      32.092       1.702 o 
 -10  -1  11     197.454     198.950       5.897 o 
 -10  -1  12      66.521      64.689       2.967 o 
 -10  -1  13       4.530       5.199       1.072 o 
 -10   0   1     323.606     319.707       8.718 o 
 -10   0   2     208.910     206.860       5.821 o 
 -10   0   3     112.934     113.855       3.524 o 
 -10   0   4      17.050      16.968       1.097 o 
 -10   0   5     177.597     181.211       5.410 o 
 -10   0   6     452.516     449.792      11.511 o 
 -10   0   7     140.703     142.419       4.233 o 
 -10   0   8       0.256       0.978       0.539 o 
 -10   0   9     198.598     192.823       5.653 o 
 -10   0  10     131.847     128.304       4.180 o 
 -10   0  11     319.374     328.108       9.010 o 
 -10   0  12      23.844      25.225       1.810 o 
 -10   1   0      50.179      46.296       2.433 o 
 -10   1   1      41.003      37.637       1.811 o 
 -10   1   2       1.163       0.442       0.508 o 
 -10   1   3     201.271     196.142       5.590 o 
 -10   1   4      39.726      38.095       2.079 o 
 -10   1   5       3.342       3.614       0.609 o 
 -10   1   6       2.378       1.530       0.659 o 
 -10   1   7      36.196      34.535       1.695 o 
 -10   1   8       8.604       7.688       0.842 o 
 -10   1   9     150.859     144.283       4.811 o 
 -10   1  10      49.550      45.268       2.221 o 
 -10   1  11       8.212       8.148       1.161 o 
 -10   2   0      12.216      12.297       1.047 o 
 -10   2   1      47.131      40.540       2.072 o 
 -10   2   2     125.640     126.514       3.962 o 
 -10   2   3     255.931     267.930       7.379 o 
 -10   2   4      99.514      99.959       3.260 o 
 -10   2   5      27.421      27.886       1.483 o 
 -10   2   6     189.088     182.919       5.385 o 
 -10   2   7      96.094      90.526       3.090 o 
 -10   2   8     143.666     139.567       4.502 o 
 -10   2   9      20.370      19.458       1.422 o 
 -10   2  10       2.927       1.462       0.803 o 
 -10   2  11      51.570      47.527       7.051 o 
 -10   3   0      31.119      29.090       1.979 o 
 -10   3   1      91.525      95.300       3.363 o 
 -10   3   2      68.762      64.941       3.002 o 
 -10   3   3      29.945      27.990       1.649 o 
 -10   3   4      25.244      27.364       1.576 o 
 -10   3   5       0.413       0.482       0.733 o 
 -10   3   6     100.636     104.413       3.452 o 
 -10   3   7     123.472     118.907       4.217 o 
 -10   3   8      70.498      68.892       2.696 o 
 -10   3   9     334.395     327.357      10.310 o 
 -10   3  10      50.471      48.870       2.581 o 
 -10   4   0     410.465     435.939      15.651 o 
 -10   4   1       0.072       2.547       2.074 o 
 -10   4   2       4.686       8.740       1.798 o 
 -10   4   3      28.394      28.391       1.928 o 
 -10   4   4     711.716     729.965      18.569 o 
 -10   4   5     130.377     134.818       4.251 o 
 -10   4   6      23.137      22.529       1.475 o 
 -10   4   7      62.749      63.974       2.672 o 
 -10   4   8     382.701     400.224      11.515 o 
 -10   4   9      16.430      16.505       3.087 o 
 -10   5   0      71.498      69.158       8.519 o 
 -10   5   1       8.925      12.649       2.708 o 
 -10   5   2      19.694      18.980       2.264 o 
 -10   5   3       1.344       2.374       2.243 o 
 -10   5   4       3.875       4.695       1.641 o 
 -10   5   6       4.215       4.481       1.540 o 
 -10   5   7      32.139      32.421       3.649 o 
 -10   6   0     324.647     318.306      32.039 o 
 -10   6   1      43.889      53.513       5.896 o 
 -10   6   2      28.438      34.207       7.547 o 
 -10   6   3       1.508       2.304       1.058 o 
 -10   6   4      80.304      87.987       5.277 o 
 -10   6   5     141.233     159.398       7.608 o 
  -9  -8   9      16.654      13.139       4.165 o 
  -9  -8  10       2.457       4.494       2.445 o 
  -9  -8  11      17.529      12.570       4.401 o 
  -9  -7   6       7.055       5.749       2.569 o 
  -9  -7   7      33.044      29.481       2.696 o 
  -9  -7   8      17.825      19.053       2.548 o 
  -9  -7   9     171.063     175.326       9.610 o 
  -9  -7  10      11.670       9.358       7.644 o 
  -9  -7  11       1.795       0.680       1.657 o 
  -9  -7  12     200.285     207.659      10.153 o 
  -9  -7  13      58.933      57.182      14.125 o 
  -9  -6   4     260.523     276.750      20.032 o 
  -9  -6   5      44.202      44.596       3.911 o 
  -9  -6   6       8.711       4.550       1.223 o 
  -9  -6   7     402.969     414.676      15.444 o 
  -9  -6   8     283.839     299.906      13.741 o 
  -9  -6   9     150.797     156.296       9.833 o 
  -9  -6  10      63.099      64.726       3.841 o 
  -9  -6  11      55.599      51.654       3.424 o 
  -9  -6  12       2.928       4.601       1.390 o 
  -9  -6  13     122.374     127.532       7.740 o 
  -9  -6  14     276.770     309.178      20.143 o 
  -9  -5   3     126.452     134.486       9.129 o 
  -9  -5   4      23.272      22.605       2.527 o 
  -9  -5   5      17.681      19.315       2.265 o 
  -9  -5   6      16.237      16.648       1.842 o 
  -9  -5   7       7.214       5.553       1.114 o 
  -9  -5   8     202.585     183.887      12.628 o 
  -9  -5   9      14.718      15.383       2.292 o 
  -9  -5  10      13.767      12.560       3.320 o 
  -9  -5  11      39.768      36.793       3.725 o 
  -9  -5  12      93.122      84.949       5.183 o 
  -9  -5  13      13.484       9.763       1.750 o 
  -9  -5  14       4.111       4.989       2.358 o 
  -9  -4   2     116.206     114.015      12.844 o 
  -9  -4   3     193.242     186.935       7.506 o 
  -9  -4   4      50.606      49.527       4.668 o 
  -9  -4   5      59.305      53.760       2.917 o 
  -9  -4   6     138.342     137.785       7.692 o 
  -9  -4   7     984.110     967.180      34.121 o 
  -9  -4   8      87.259      85.336       3.975 o 
  -9  -4   9      34.845      29.995       2.635 o 
  -9  -4  10     678.127     655.108      17.618 o 
  -9  -4  11     152.631     147.465       7.171 o 
  -9  -4  12      13.904      13.963       3.590 o 
  -9  -4  13       0.695       0.087       1.276 o 
  -9  -4  14     160.514     149.274      11.543 o 
  -9  -3   1      28.814      28.616       1.773 o 
  -9  -3   2       8.256       6.329       1.061 o 
  -9  -3   3       2.250       0.512       2.277 o 
  -9  -3   4     143.070     150.344       6.318 o 
  -9  -3   5      10.880       9.298       1.243 o 
  -9  -3   6      55.880      51.173       2.626 o 
  -9  -3   7     324.618     321.663      14.953 o 
  -9  -3   8      41.191      37.557       2.073 o 
  -9  -3   9     239.550     234.905       7.402 o 
  -9  -3  10       6.399       5.462       1.102 o 
  -9  -3  11       6.945       5.849       1.758 o 
  -9  -3  12       0.464       1.597       1.090 o 
  -9  -3  13      76.663      76.473       6.196 o 
  -9  -2   1      12.535      12.625       1.124 o 
  -9  -2   2     131.339     130.523       4.106 o 
  -9  -2   3     384.951     391.879      10.044 o 
  -9  -2   4       8.229       7.391       0.803 o 
  -9  -2   5     122.567     129.181       3.774 o 
  -9  -2   7    1203.382    1281.482      31.013 o 
  -9  -2   8     158.311     162.188       4.588 o 
  -9  -2   9     208.677     213.944       6.151 o 
  -9  -2  10     272.735     262.299      15.688 o 
  -9  -2  11     211.206     210.835      12.679 o 
  -9  -2  12     224.723     217.256       8.022 o 
  -9  -2  13     136.331     133.600       6.964 o 
  -9  -1   1     215.249     218.971       6.207 o 
  -9  -1   2      10.102      11.042       0.948 o 
  -9  -1   3       0.212       0.952       0.551 o 
  -9  -1   4     100.526     101.776       3.079 o 
  -9  -1   5       3.144       2.606       0.444 o 
  -9  -1   6     131.306     135.307       3.954 o 
  -9  -1   7     112.501     118.768       3.510 o 
  -9  -1   8     212.201     213.139       5.805 o 
  -9  -1   9      21.654      19.265       1.178 o 
  -9  -1  10      13.296      13.574       1.072 o 
  -9  -1  11      30.991      28.221       1.495 o 
  -9  -1  12       1.803       3.395       1.085 o 
  -9  -1  13     108.378     104.664       4.107 o 
  -9   0   1     252.723     247.188       6.995 o 
  -9   0   2      61.428      59.310       2.211 o 
  -9   0   3    1250.542    1246.072      29.325 o 
  -9   0   4     280.536     281.949       7.195 o 
  -9   0   5      89.543      87.543       3.004 o 
  -9   0   6     291.356     292.999       7.710 o 
  -9   0   7     687.733     694.727      16.753 o 
  -9   0   8     693.685     697.094      17.821 o 
  -9   0   9     140.359     143.566       4.343 o 
  -9   0  10      10.263      11.240       1.053 o 
  -9   0  11       8.084       9.006       1.039 o 
  -9   0  12     450.249     445.805      12.163 o 
  -9   1   0       0.578       1.106       0.707 o 
  -9   1   2      29.503      29.425       1.484 o 
  -9   1   3      10.560       9.005       0.734 o 
  -9   1   4      13.756      12.705       1.070 o 
  -9   1   5     285.593     282.381       7.335 o 
  -9   1   6     339.685     336.354       8.580 o 
  -9   1   7     126.925     129.313       3.873 o 
  -9   1   9      37.482      36.137       1.835 o 
  -9   1  10       4.571       3.823       0.671 o 
  -9   1  11     112.586     111.115       3.926 o 
  -9   1  12     273.293     281.601      11.462 o 
  -9   2   0      90.828      88.519       3.014 o 
  -9   2   1     294.935     282.493       7.788 o 
  -9   2   2     862.377     850.238      20.516 o 
  -9   2   3      77.824      72.913       2.509 o 
  -9   2   4     201.331     197.484       5.566 o 
  -9   2   5     337.381     326.650       8.377 o 
  -9   2   6     511.971     497.871      12.334 o 
  -9   2   7       4.305       2.828       0.687 o 
  -9   2   8      24.907      22.897       1.365 o 
  -9   2   9     306.173     301.492       8.344 o 
  -9   2  10     407.400     408.573      10.888 o 
  -9   2  11      25.061      21.954       1.881 o 
  -9   3   0       4.895       4.640       0.818 o 
  -9   3   1       5.818       6.081       0.835 o 
  -9   3   2       0.459       0.420       0.543 o 
  -9   3   3      75.412      72.986       2.540 o 
  -9   3   4     219.309     215.105       5.863 o 
  -9   3   5      27.726      26.633       1.393 o 
  -9   3   6     255.601     248.435       6.663 o 
  -9   3   7       0.136       0.163       0.565 o 
  -9   3   8      91.921      92.936       3.235 o 
  -9   3  10       6.668       6.000       1.112 o 
  -9   4   0      16.416      18.199       5.627 o 
  -9   4   1     414.042     406.675      15.571 o 
  -9   4   2     876.800     906.927      28.729 o 
  -9   4   3      25.662      25.331       1.572 o 
  -9   4   4       9.519      10.395       0.902 o 
  -9   4   5     284.478     282.058       7.487 o 
  -9   4   6     290.980     296.377       8.273 o 
  -9   4   7       3.951       4.390       0.801 o 
  -9   4   8      13.186      15.326       1.251 o 
  -9   4   9      30.426      29.831       1.995 o 
  -9   5   0      50.454      48.388       4.745 o 
  -9   5   1      34.065      33.697       3.535 o 
  -9   5   2      11.680      10.764       1.726 o 
  -9   5   3      25.654      27.505       2.440 o 
  -9   5   4      55.405      60.926       3.738 o 
  -9   5   5     256.188     273.999       9.799 o 
  -9   5   6       3.425       4.686       2.724 o 
  -9   5   7      12.705      13.073       2.228 o 
  -9   5   8      97.175     105.469       7.983 o 
  -9   6   0     235.980     235.799      13.115 o 
  -9   6   1       3.889       0.765       2.271 o 
  -9   6   2     398.072     404.841      13.270 o 
  -9   6   3     143.796     151.365       6.726 o 
  -9   6   4      22.472      19.999       2.371 o 
  -9   6   5      58.897      58.269       5.692 o 
  -9   6   6      67.016      75.953       5.071 o 
  -9   7   0      18.214      14.756       3.484 o 
  -9   7   1     219.649     213.591      16.319 o 
  -9   7   2      10.357       6.401       2.170 o 
  -9   7   4      16.244      17.142       5.347 o 
  -8  -8   7     357.129     394.566      14.828 o 
  -8  -8   8       4.529       4.620       2.186 o 
  -8  -8   9      36.991      35.335       4.450 o 
  -8  -8  10      82.484      91.291       5.682 o 
  -8  -8  11     309.565     325.559      13.089 o 
  -8  -7   4       0.030       0.037       1.296 o 
  -8  -7   5       6.784       9.506       4.534 o 
  -8  -7   6      58.824      59.004       4.062 o 
  -8  -7   8       2.366       1.560       1.704 o 
  -8  -7   9     135.149     146.657       9.513 o 
  -8  -7  10       9.268       9.594       1.527 o 
  -8  -7  11      34.812      29.982       2.647 o 
  -8  -7  12      34.004      42.910       3.708 o 
  -8  -7  13     187.600     189.438      14.992 o 
  -8  -6   3     183.837     180.701      11.123 o 
  -8  -6   4     239.731     244.763      19.198 o 
  -8  -6   5       5.266       2.061       1.050 o 
  -8  -6   6       0.821       0.130       0.788 o 
  -8  -6   7     878.430     879.168      23.095 o 
  -8  -6   8     228.718     234.122       9.008 o 
  -8  -6   9      15.339      15.907       1.760 o 
  -8  -6  10      33.300      34.474       2.652 o 
  -8  -6  11     543.989     536.073      16.346 o 
  -8  -6  12     152.577     151.775       5.612 o 
  -8  -6  13     194.120     194.519      12.346 o 
  -8  -6  14     161.390     161.166       8.226 o 
  -8  -5   1       0.557       0.991       2.670 o 
  -8  -5   2      38.285      39.466       3.099 o 
  -8  -5   3      33.956      33.528       4.108 o 
  -8  -5   4       8.645       8.738       2.713 o 
  -8  -5   6     120.554     119.210       4.542 o 
  -8  -5   7      25.369      21.700       1.821 o 
  -8  -5   8      12.212      12.618       1.685 o 
  -8  -5   9      59.360      67.386       3.512 o 
  -8  -5  10       2.526       1.907       1.189 o 
  -8  -5  11      44.424      42.078       2.503 o 
  -8  -5  12       2.961       2.428       0.975 o 
  -8  -5  13       1.204       0.697       1.438 o 
  -8  -5  14      60.930      53.509       4.328 o 
  -8  -4   1     175.514     177.830       8.345 o 
  -8  -4   2       0.006       1.491       1.166 o 
  -8  -4   3     285.239     263.164       9.023 o 
  -8  -4   4     195.494     196.798       8.041 o 
  -8  -4   5     134.804     136.347       5.214 o 
  -8  -4   6     623.590     635.189      25.013 o 
  -8  -4   7    1937.335    1964.419      70.402 o 
  -8  -4   8     128.335     126.460       6.292 o 
  -8  -4   9      18.696      16.082       1.959 o 
  -8  -4  10     496.388     468.016      14.569 o 
  -8  -4  11      68.666      62.287       3.128 o 
  -8  -4  12     233.108     222.916       9.321 o 
  -8  -4  13     372.074     349.233      12.273 o 
  -8  -4  14       2.655       2.492       2.491 o 
  -8  -3   1      65.172      68.494       2.581 o 
  -8  -3   2      36.288      36.772       1.934 o 
  -8  -3   3      78.796      78.179       6.141 o 
  -8  -3   4     623.853     652.374      26.834 o 
  -8  -3   5      43.929      45.143       2.820 o 
  -8  -3   6     755.307     795.147      26.370 o 
  -8  -3   7     123.617     122.240       4.133 o 
  -8  -3   8       5.326       4.475       0.863 o 
  -8  -3   9      20.978      17.401       1.471 o 
  -8  -3  10     202.510     202.586      10.147 o 
  -8  -3  11     210.835     213.932      13.638 o 
  -8  -3  12       0.179       0.728       0.814 o 
  -8  -3  13       5.346       4.790       1.347 o 
  -8  -3  14      44.611      38.949       4.899 o 
  -8  -2   1     496.876     506.487      12.677 o 
  -8  -2   2     674.791     707.123      17.132 o 
  -8  -2   3      70.121      68.770       2.316 o 
  -8  -2   4      64.556      70.135       2.260 o 
  -8  -2   5     239.675     255.729       6.658 o 
  -8  -2   6    3652.459    3898.943      92.176 o 
  -8  -2   7     957.581     990.198      24.271 o 
  -8  -2   8     141.486     152.356       4.223 o 
  -8  -2   9      27.681      28.734       1.472 o 
  -8  -2  10    1098.729    1089.360      29.494 o 
  -8  -2  11       7.805       5.433       1.628 o 
  -8  -2  12      58.387      61.116       8.903 o 
  -8  -2  13     406.079     390.693      14.042 o 
  -8  -1   1      12.903      13.487       0.949 o 
  -8  -1   2      14.589      14.789       0.935 o 
  -8  -1   3       0.249       0.344       0.343 o 
  -8  -1   4     200.074     206.330       5.565 o 
  -8  -1   5       4.204       3.356       0.489 o 
  -8  -1   6      15.702      17.725       0.967 o 
  -8  -1   7      85.743      90.687       2.772 o 
  -8  -1   8      16.467      16.926       0.901 o 
  -8  -1   9      35.043      33.638       1.478 o 
  -8  -1  10       0.731       0.405       0.688 o 
  -8  -1  11      15.446      15.644       1.128 o 
  -8  -1  12      61.501      58.114       2.571 o 
  -8  -1  13      15.000      13.620       1.388 o 
  -8   0   1     129.248     123.997       3.637 o 
  -8   0   2     854.782     841.038      19.855 o 
  -8   0   3      71.018      71.637       2.276 o 
  -8   0   4      31.892      30.931       1.259 o 
  -8   0   5       5.927       5.269       0.586 o 
  -8   0   6    1398.231    1463.417      34.623 o 
  -8   0   7      13.322      11.239       0.897 o 
  -8   0   8     259.205     257.435       6.733 o 
  -8   0   9      16.497      13.038       1.130 o 
  -8   0  10     461.924     456.294      12.122 o 
  -8   0  11      29.554      28.361       1.640 o 
  -8   0  12     142.555     134.596       4.937 o 
  -8   1   0      55.323      51.695       1.965 o 
  -8   1   1      92.537      86.010       2.806 o 
  -8   1   2     270.843     278.520       7.029 o 
  -8   1   3     188.178     189.059       5.036 o 
  -8   1   4     300.712     307.121       7.776 o 
  -8   1   5      53.620      52.201       1.933 o 
  -8   1   6      49.379      49.792       1.854 o 
  -8   1   7      67.770      67.962       2.216 o 
  -8   1   8      27.601      26.560       1.344 o 
  -8   1   9     186.389     182.410       5.252 o 
  -8   1  10      17.191      17.054       1.233 o 
  -8   1  11      19.317      17.213       1.343 o 
  -8   1  12     105.089     102.542       3.951 o 
  -8   2   0     329.085     317.660       8.236 o 
  -8   2   1      19.480      18.450       1.000 o 
  -8   2   2    1201.198    1208.156      28.316 o 
  -8   2   3      87.718      88.093       2.976 o 
  -8   2   4      54.465      55.323       1.894 o 
  -8   2   5    1038.292    1046.761      24.628 o 
  -8   2   6    1004.880    1008.031      23.993 o 
  -8   2   7     260.514     261.579       6.877 o 
  -8   2   8     261.988     257.672       6.875 o 
  -8   2   9      54.758      48.984       2.186 o 
  -8   2  10     131.176     124.876       4.250 o 
  -8   2  11     131.664     125.431       5.083 o 
  -8   3   0      71.598      69.269       2.450 o 
  -8   3   1      43.223      47.264       1.963 o 
  -8   3   2      12.667      13.277       0.836 o 
  -8   3   4       0.972       1.026       0.618 o 
  -8   3   5     219.479     220.903       5.925 o 
  -8   3   6      44.706      41.808       1.766 o 
  -8   3   7       7.378       7.549       0.924 o 
  -8   3   8     365.853     369.418       9.608 o 
  -8   3   9     101.246     100.148       3.712 o 
  -8   3  10      64.845      64.655       3.028 o 
  -8   4   0     436.436     449.447      21.696 o 
  -8   4   1     545.169     555.073      18.791 o 
  -8   4   2     636.678     638.244      21.853 o 
  -8   4   3      39.559      41.660       2.026 o 
  -8   4   4      15.242      13.329       1.017 o 
  -8   4   5    1850.679    1897.111      44.264 o 
  -8   4   6      39.605      41.190       1.852 o 
  -8   4   7      33.602      33.911       1.667 o 
  -8   4   8      17.421      17.946       1.567 o 
  -8   4   9     276.064     281.705       8.398 o 
  -8   5   0       3.367       2.986       2.529 o 
  -8   5   1      28.009      27.141       2.085 o 
  -8   5   2      61.142      59.813       4.687 o 
  -8   5   3      39.251      38.198       2.959 o 
  -8   5   4      54.647      51.224       3.274 o 
  -8   5   5     181.166     192.363       7.469 o 
  -8   5   7       4.600       4.985       1.911 o 
  -8   5   8     101.316     101.072       6.421 o 
  -8   6   0      74.287      71.110       5.670 o 
  -8   6   1     556.501     563.138      16.849 o 
  -8   6   2      31.185      35.395       2.774 o 
  -8   6   3      58.826      56.984       3.739 o 
  -8   6   4      21.134      18.364       2.387 o 
  -8   6   5     678.943     714.870      21.320 o 
  -8   6   6       7.777       5.618       3.428 o 
  -8   7   0       1.266       2.408       1.870 o 
  -8   7   1      25.970      27.129       3.737 o 
  -8   7   2       2.054       3.376       1.296 o 
  -8   7   3       3.011       5.049       2.513 o 
  -8   7   4      36.440      39.519       3.581 o 
  -8   7   5       0.024       0.010       5.524 o 
  -8   8   0      33.231      30.460       3.083 o 
  -8   8   1      43.656      48.983       4.542 o 
  -8   8   2      83.654      91.670      10.872 o 
  -7  -9   8      12.938      11.174       3.373 o 
  -7  -9  10     169.662     192.139      20.322 o 
  -7  -8   5      95.140      97.585       7.563 o 
  -7  -8   6     133.907     140.594       7.973 o 
  -7  -8   7     131.657     129.216       8.100 o 
  -7  -8   8     105.706     108.268      14.837 o 
  -7  -8   9      31.680      29.174       4.748 o 
  -7  -8  10     198.965     194.755      27.993 o 
  -7  -8  11       9.671       6.592       2.081 o 
  -7  -8  12      82.782      91.325      10.351 o 
  -7  -8  13     190.534     175.425      40.551 o 
  -7  -7   3      28.625      27.361       2.858 o 
  -7  -7   4       9.558      11.291       2.205 o 
  -7  -7   5       1.623       1.809       1.262 o 
  -7  -7   6     379.700     380.698      12.170 o 
  -7  -7   7      38.130      37.239       2.796 o 
  -7  -7   8      62.992      66.202       3.614 o 
  -7  -7   9       0.338       0.087       0.993 o 
  -7  -7  10     351.902     357.934      13.906 o 
  -7  -7  11       9.236       9.877       3.897 o 
  -7  -7  12       1.214       1.961       1.537 o 
  -7  -7  13       2.544       2.192       1.278 o 
  -7  -6   2      57.970      55.581       3.743 o 
  -7  -6   3       1.669       1.837       0.689 o 
  -7  -6   4       1.362       0.227       1.450 o 
  -7  -6   5     536.310     544.245      16.722 o 
  -7  -6   6     421.363     413.957      15.349 o 
  -7  -6   7     143.680     139.079       5.475 o 
  -7  -6   9       3.634       4.118       1.318 o 
  -7  -6  10    1051.982     973.471      27.623 o 
  -7  -6  11      23.189      20.014       3.049 o 
  -7  -6  12     104.020     115.076       5.309 o 
  -7  -6  13      88.297      79.162       5.043 o 
  -7  -6  14       9.673       8.613       3.683 o 
  -7  -5   1      30.736      34.820       2.846 o 
  -7  -5   2       2.058       1.535       1.264 o 
  -7  -5   3       2.810       3.712       1.069 o 
  -7  -5   4      96.895      91.618       4.813 o 
  -7  -5   5     106.765      97.054       4.373 o 
  -7  -5   6     302.966     293.194      11.087 o 
  -7  -5   7      58.624      52.438       2.843 o 
  -7  -5   8      15.032      12.841       1.288 o 
  -7  -5   9     130.582     122.495       5.904 o 
  -7  -5  11       2.645       3.925       0.999 o 
  -7  -5  12      61.130      59.409       3.712 o 
  -7  -5  13      52.033      47.473       3.946 o 
  -7  -5  14       7.806       8.271       1.817 o 
  -7  -4   1      72.044      77.254       5.250 o 
  -7  -4   2     301.129     288.125      18.060 o 
  -7  -4   3     353.666     351.053      15.441 o 
  -7  -4   4       5.461       6.076       0.865 o 
  -7  -4   5       1.911       2.207       0.707 o 
  -7  -4   6     308.807     307.781      12.801 o 
  -7  -4   7     301.394     311.556      15.678 o 
  -7  -4   8     257.504     243.276       7.035 o 
  -7  -4   9     208.203     196.066       6.029 o 
  -7  -4  10     817.283     765.208      20.588 o 
  -7  -4  11     771.830     740.955      23.951 o 
  -7  -4  12      76.344      78.397       4.082 o 
  -7  -4  13      46.322      42.717       3.155 o 
  -7  -4  14       0.526       1.734       2.126 o 
  -7  -3   1     373.393     383.768       9.698 o 
  -7  -3   2       0.060       0.041       0.408 o 
  -7  -3   3      97.791     105.238       4.839 o 
  -7  -3   4       7.236       8.266       0.840 o 
  -7  -3   5     378.340     396.032      12.295 o 
  -7  -3   6      78.812      82.524       4.641 o 
  -7  -3   7     164.813     163.021       7.087 o 
  -7  -3   8       0.570       1.710       0.571 o 
  -7  -3   9       4.216       3.195       0.771 o 
  -7  -3  10      66.904      69.302       3.458 o 
  -7  -3  11       0.011       0.192       0.807 o 
  -7  -3  12      19.724      19.859       3.296 o 
  -7  -3  13       2.490       1.771       1.185 o 
  -7  -3  14      22.635      23.951       4.287 o 
  -7  -2   1      84.243      85.498       2.689 o 
  -7  -2   2     236.296     237.509       6.424 o 
  -7  -2   3    1310.946    1371.535      33.507 o 
  -7  -2   4      16.272      16.748       0.871 o 
  -7  -2   5     350.545     375.857       9.615 o 
  -7  -2   6     172.498     189.668       4.952 o 
  -7  -2   7     454.964     492.274      12.311 o 
  -7  -2   8     190.785     191.623       5.019 o 
  -7  -2   9     651.046     661.160      16.264 o 
  -7  -2  10     166.896     150.934       7.275 o 
  -7  -2  11     248.011     254.601      12.426 o 
  -7  -2  12     223.066     221.174       8.884 o 
  -7  -2  13      45.022      43.862       3.802 o 
  -7  -1   1      75.787      75.828       2.704 o 
  -7  -1   2       2.689       3.197       0.414 o 
  -7  -1   3     141.299     147.584       3.875 o 
  -7  -1   4       0.015       0.025       0.274 o 
  -7  -1   5      80.360      84.947       2.550 o 
  -7  -1   6      28.325      27.359       1.124 o 
  -7  -1   7     181.271     198.304       5.194 o 
  -7  -1   8     125.657     125.460       3.598 o 
  -7  -1   9      72.856      72.844       2.439 o 
  -7  -1  10     118.608     112.891       3.452 o 
  -7  -1  11      13.352      12.187       1.027 o 
  -7  -1  12      45.917      44.417       2.161 o 
  -7   0   1     171.010     172.599       4.542 o 
  -7   0   2     144.291     136.482       3.709 o 
  -7   0   3      58.875      56.425       1.792 o 
  -7   0   4     379.143     398.918      10.079 o 
  -7   0   5    4530.925    4644.324     107.575 o 
  -7   0   6      72.759      75.000       2.342 o 
  -7   0   7      14.617      15.106       0.813 o 
  -7   0   8      24.910      25.306       1.186 o 
  -7   0   9    2099.430    2060.938      47.915 o 
  -7   0  10      54.031      52.198       2.073 o 
  -7   0  11      20.211      19.930       1.323 o 
  -7   0  12     234.566     237.990       7.041 o 
  -7   1   0      21.580      18.829       1.147 o 
  -7   1   1      16.076      17.004       0.847 o 
  -7   1   2       0.050       0.587       0.287 o 
  -7   1   3     287.794     298.528       7.323 o 
  -7   1   4     204.015     203.757       5.189 o 
  -7   1   5       0.348       0.609       0.298 o 
  -7   1   6      87.323      88.136       2.749 o 
  -7   1   7     109.586     112.210       3.254 o 
  -7   1   8     131.051     125.683       3.701 o 
  -7   1   9      35.125      31.933       1.660 o 
  -7   1  10      26.952      27.438       1.640 o 
  -7   1  11      37.198      35.750       1.873 o 
  -7   1  12      26.709      26.636       5.729 o 
  -7   2   0     374.556     362.863       9.301 o 
  -7   2   1     298.025     310.895       7.654 o 
  -7   2   2     608.900     614.117      14.588 o 
  -7   2   3     153.523     160.887       4.228 o 
  -7   2   5    2816.799    2840.339      65.816 o 
  -7   2   6      27.927      26.272       1.291 o 
  -7   2   7       1.280       0.694       0.458 o 
  -7   2   8      17.863      16.688       1.151 o 
  -7   2   9     381.034     368.362       9.883 o 
  -7   2  10     112.084     110.075       3.877 o 
  -7   2  11     127.909     128.921       4.607 o 
  -7   3   0     127.872     131.913       3.943 o 
  -7   3   1     111.851     117.475       3.262 o 
  -7   3   2      49.809      52.297       1.775 o 
  -7   3   3      18.065      18.130       0.968 o 
  -7   3   4      10.338       9.801       0.926 o 
  -7   3   5     995.750    1019.188      24.505 o 
  -7   3   6       0.428       0.177       0.545 o 
  -7   3   7      96.243      96.937       3.129 o 
  -7   3   8     103.807     105.372       3.594 o 
  -7   3   9      53.200      53.315       2.559 o 
  -7   3  10       4.274       1.404       1.102 o 
  -7   4   0     316.099     336.423      11.218 o 
  -7   4   1      19.313      16.222       1.199 o 
  -7   4   2    1182.080    1180.272      35.657 o 
  -7   4   3     301.234     308.583       8.367 o 
  -7   4   4     573.326     599.784      14.584 o 
  -7   4   5     488.096     503.557      12.507 o 
  -7   4   6     271.547     286.418       7.449 o 
  -7   4   7     254.908     260.971       7.096 o 
  -7   4   8     111.215     109.093       3.956 o 
  -7   4   9      59.210      57.367       2.735 o 
  -7   5   0      13.439      11.504       2.559 o 
  -7   5   1     137.552     142.639       6.165 o 
  -7   5   2      33.294      32.606       2.146 o 
  -7   5   3       1.565       1.418       1.521 o 
  -7   5   4      19.481      17.350       1.928 o 
  -7   5   5     186.832     190.225       7.290 o 
  -7   5   6       1.807       1.221       1.634 o 
  -7   5   7       9.618      13.834       2.301 o 
  -7   5   8       7.547       8.978       2.347 o 
  -7   6   0     421.717     411.953      14.466 o 
  -7   6   1      32.564      30.632       2.171 o 
  -7   6   2      59.104      60.029       4.816 o 
  -7   6   3      62.354      60.293       3.687 o 
  -7   6   4     669.790     705.011      20.350 o 
  -7   6   5     110.682     120.638       5.892 o 
  -7   6   6       0.027       1.087       1.324 o 
  -7   7   0     146.823     150.020       6.529 o 
  -7   7   1      34.888      40.936       2.907 o 
  -7   7   2     219.981     225.120      10.877 o 
  -7   7   3      14.827      14.607       2.326 o 
  -7   7   4       9.983      11.045       2.228 o 
  -7   7   5      15.204      17.617       2.887 o 
  -7   8   0     465.668     475.856      15.492 o 
  -7   8   1      25.285      25.039       3.036 o 
  -7   8   2      28.841      33.616       3.277 o 
  -6  -9   6      16.988      18.872       5.250 o 
  -6  -9   7       7.835       7.566       3.616 o 
  -6  -9   8      83.467      89.486       7.733 o 
  -6  -9   9       0.038       0.170       1.178 o 
  -6  -9  10      10.579       7.114       2.020 o 
  -6  -9  11      19.636      24.390       2.662 o 
  -6  -9  12      10.496      13.975       5.726 o 
  -6  -8   4     100.208      97.235      12.353 o 
  -6  -8   5      19.980      21.347       4.620 o 
  -6  -8   6     147.555     151.641      19.242 o 
  -6  -8   7     256.140     255.628      15.523 o 
  -6  -8   8     143.510     141.107      11.715 o 
  -6  -8   9      13.456      14.299       2.069 o 
  -6  -8  10     353.718     360.503      19.632 o 
  -6  -8  11     420.922     460.009      21.682 o 
  -6  -8  12      77.452      80.475       4.685 o 
  -6  -8  13      15.883      19.083       6.022 o 
  -6  -7   2       0.062       0.584       1.311 o 
  -6  -7   3      50.103      47.847       3.839 o 
  -6  -7   4      46.556      47.016       3.948 o 
  -6  -7   5      28.476      28.898       2.749 o 
  -6  -7   6       3.478       2.727       1.071 o 
  -6  -7   7       0.085       0.828       0.752 o 
  -6  -7   8      60.852      59.248       8.040 o 
  -6  -7   9      40.800      42.666       4.909 o 
  -6  -7  10      13.520      10.930       1.614 o 
  -6  -7  11      13.457      15.366       2.725 o 
  -6  -7  12      20.383      18.230       4.117 o 
  -6  -7  13      26.441      25.124       4.084 o 
  -6  -6   1      62.892      63.343       3.981 o 
  -6  -6   2     219.224     219.424       8.728 o 
  -6  -6   3      64.396      60.319       3.457 o 
  -6  -6   4     106.541     102.062       6.917 o 
  -6  -6   5     272.033     253.594       8.265 o 
  -6  -6   6       3.871       2.839       1.153 o 
  -6  -6   7     459.211     455.847      16.589 o 
  -6  -6   8     415.500     400.834      19.029 o 
  -6  -6   9     199.614     193.535       6.379 o 
  -6  -6  10       3.597       2.073       1.382 o 
  -6  -6  11     156.528     161.937       6.331 o 
  -6  -6  12     311.498     306.038      10.482 o 
  -6  -6  13      73.614      77.664       5.550 o 
  -6  -6  14     195.568     196.807      24.732 o 
  -6  -5   1      54.903      53.534       3.353 o 
  -6  -5   2     109.378     104.959       4.731 o 
  -6  -5   3      16.463      15.211       2.399 o 
  -6  -5   4      70.804      71.026       3.436 o 
  -6  -5   5      55.470      53.541       2.765 o 
  -6  -5   6      18.240      19.639       2.432 o 
  -6  -5   7      89.883      88.223       6.442 o 
  -6  -5   8     121.638     123.122       6.735 o 
  -6  -5   9      86.278      86.502       3.569 o 
  -6  -5  10     139.213     142.873       6.628 o 
  -6  -5  11     111.096     108.878       5.170 o 
  -6  -5  12      14.032      14.242       2.000 o 
  -6  -5  13      32.680      28.427       2.996 o 
  -6  -5  14       0.773       0.507       2.463 o 
  -6  -4   1     397.249     401.501      11.991 o 
  -6  -4   2      24.691      23.106       1.861 o 
  -6  -4   3       0.937       0.204       0.703 o 
  -6  -4   4     939.827     918.628      24.276 o 
  -6  -4   5     590.426     598.408      17.627 o 
  -6  -4   6     587.898     591.721      15.275 o 
  -6  -4   7      19.555      20.484       1.638 o 
  -6  -4   8    1739.560    1713.987      44.187 o 
  -6  -4   9     654.852     653.530      17.005 o 
  -6  -4  10       4.555       3.183       0.832 o 
  -6  -4  12     265.707     254.327       8.782 o 
  -6  -4  13     121.614     115.591       6.103 o 
  -6  -4  14     334.769     347.451      13.346 o 
  -6  -3   1      99.387     104.970       3.278 o 
  -6  -3   2     483.031     493.849      13.304 o 
  -6  -3   3      23.693      23.717       1.588 o 
  -6  -3   4     105.960     111.356       4.412 o 
  -6  -3   5     180.346     192.028       7.692 o 
  -6  -3   6     296.828     297.318      11.935 o 
  -6  -3   7     375.508     375.691      10.809 o 
  -6  -3   8     205.846     207.516       6.220 o 
  -6  -3  10       7.033       5.279       1.100 o 
  -6  -3  11     102.205      98.386       4.395 o 
  -6  -3  12      49.263      49.401       3.420 o 
  -6  -3  13      14.681      17.666       1.988 o 
  -6  -3  14       2.738       4.722       2.716 o 
  -6  -2   1      75.530      82.144       2.464 o 
  -6  -2   2     503.957     525.374      12.826 o 
  -6  -2   3     809.280     860.245      20.761 o 
  -6  -2   4     679.240     723.272      17.069 o 
  -6  -2   5     133.778     155.746       5.301 o 
  -6  -2   6     727.254     777.538      18.408 o 
  -6  -2   7     617.103     657.771      15.629 o 
  -6  -2   8      17.212      17.985       0.911 o 
  -6  -2   9     428.583     424.732      10.914 o 
  -6  -2  10     382.461     377.503      11.174 o 
  -6  -2  11     200.028     197.316       7.037 o 
  -6  -2  12       0.321       1.758       0.716 o 
  -6  -2  13       0.063       0.227       1.719 o 
  -6  -1   1     197.146     200.015       5.385 o 
  -6  -1   2     250.919     256.639       6.421 o 
  -6  -1   3      19.310      21.020       0.914 o 
  -6  -1   4     311.769     341.248       8.355 o 
  -6  -1   5     434.692     461.889      11.190 o 
  -6  -1   6       2.973       2.100       0.363 o 
  -6  -1   7     351.267     356.593       8.786 o 
  -6  -1   8     197.094     204.526       5.452 o 
  -6  -1   9       5.840       5.017       0.585 o 
  -6  -1  10       1.699       0.949       0.590 o 
  -6  -1  11      15.239      14.532       1.112 o 
  -6  -1  12      39.339      36.985       2.026 o 
  -6  -1  13      50.835      56.379       3.553 o 
  -6   0   1     251.037     249.811       6.252 o 
  -6   0   2    2048.568    2091.968      48.546 o 
  -6   0   3     949.287    1012.211      23.706 o 
  -6   0   4      32.426      34.795       1.468 o 
  -6   0   5      97.909     107.586       3.270 o 
  -6   0   6    1524.445    1554.119      37.022 o 
  -6   0   7     240.676     245.806       6.182 o 
  -6   0   8     180.441     181.138       4.820 o 
  -6   0   9       6.434       4.706       0.684 o 
  -6   0  10     307.297     303.938       7.980 o 
  -6   0  11     313.362     310.629       8.467 o 
  -6   0  12       2.339       1.269       0.973 o 
  -6   1   0     488.254     480.803      11.702 o 
  -6   1   1     130.714     133.521       3.588 o 
  -6   1   2       0.996       0.670       0.264 o 
  -6   1   3     959.309     998.639      23.588 o 
  -6   1   4      99.128     100.603       2.918 o 
  -6   1   5     632.172     672.051      15.935 o 
  -6   1   6       9.537       9.916       0.616 o 
  -6   1   7      50.777      50.892       1.818 o 
  -6   1   8      42.589      42.925       1.712 o 
  -6   1   9       9.512       5.720       0.771 o 
  -6   1  10     158.630     161.086       4.908 o 
  -6   1  11      22.110      22.220       1.797 o 
  -6   2   0     463.921     474.647      11.543 o 
  -6   2   1     327.552     333.922       8.101 o 
  -6   2   2     147.237     155.051       4.139 o 
  -6   2   3     666.365     692.025      16.381 o 
  -6   2   4     308.212     322.354       7.973 o 
  -6   2   5      95.985     104.264       3.040 o 
  -6   2   6      28.757      27.085       1.301 o 
  -6   2   7      37.041      37.679       1.523 o 
  -6   2   8     785.592     767.121      18.673 o 
  -6   2   9     158.895     161.499       5.913 o 
  -6   2  10      26.267      24.322       1.689 o 
  -6   2  11     188.358     186.151       6.137 o 
  -6   3   0       0.218       0.751       0.392 o 
  -6   3   1      19.191      19.868       0.939 o 
  -6   3   2     680.950     698.667      16.811 o 
  -6   3   3      14.299      14.234       0.816 o 
  -6   3   4       2.681       3.370       0.460 o 
  -6   3   5     183.118     186.423       5.004 o 
  -6   3   6     228.161     228.783       6.050 o 
  -6   3   7     135.082     132.716       4.148 o 
  -6   3   9       7.824       4.830       0.944 o 
  -6   3  10      29.064      30.342       2.076 o 
  -6   4   0      89.122      97.698       3.503 o 
  -6   4   1     948.918     958.089      29.905 o 
  -6   4   2     236.556     240.736       7.261 o 
  -6   4   3     436.811     447.169      12.551 o 
  -6   4   4     482.803     493.683      12.096 o 
  -6   4   5      18.246      15.774       0.965 o 
  -6   4   6     194.382     195.580       5.355 o 
  -6   4   7      20.969      19.573       1.677 o 
  -6   4   8     367.194     373.254      10.740 o 
  -6   4   9      51.947      54.934       2.897 o 
  -6   5   0     119.866     117.816       6.476 o 
  -6   5   1      11.728      12.050       1.289 o 
  -6   5   2     184.358     175.752       6.826 o 
  -6   5   3     114.941     110.310       4.712 o 
  -6   5   4     207.719     207.937       6.981 o 
  -6   5   5       5.799       4.181       1.292 o 
  -6   5   6      23.765      28.226       4.283 o 
  -6   5   7       1.307       1.772       2.598 o 
  -6   5   8      56.546      55.734       5.472 o 
  -6   6   0       0.282       0.208       1.247 o 
  -6   6   1     283.913     281.561       9.316 o 
  -6   6   2     116.690     110.205       6.831 o 
  -6   6   3     308.365     312.384      10.269 o 
  -6   6   4       0.731       0.907       1.543 o 
  -6   6   5      83.345      86.006       5.319 o 
  -6   6   6     242.148     267.921      11.029 o 
  -6   7   0      56.699      53.141       4.565 o 
  -6   7   1      40.811      37.783       2.572 o 
  -6   7   2      40.606      39.385       2.682 o 
  -6   7   3      96.416      99.203       5.022 o 
  -6   7   4     138.905     145.542       6.735 o 
  -6   7   5       4.045       1.153       3.614 o 
  -6   8   1      32.552      32.788       2.595 o 
  -6   8   2       3.172       5.411       1.527 o 
  -6   8   3     346.117     378.839      13.216 o 
  -6   9   0       6.470       4.032       2.328 o 
  -6   9   1       7.660       1.645       2.943 o 
  -5  -9   7      11.192      12.265       2.300 o 
  -5  -9   8      14.152      13.090       3.393 o 
  -5  -9   9       6.933       9.334       1.972 o 
  -5  -9  10      14.552      12.470       3.665 o 
  -5  -9  11     138.571     151.729       9.713 o 
  -5  -9  12      76.915      74.776       4.733 o 
  -5  -8   3       4.836       4.059       1.734 o 
  -5  -8   4     165.835     176.687       9.633 o 
  -5  -8   5     165.187     178.439      13.624 o 
  -5  -8   6     192.967     190.726      12.983 o 
  -5  -8   7     131.816     127.171       9.224 o 
  -5  -8   8     104.728     108.548       6.221 o 
  -5  -8   9      72.973      72.922       8.554 o 
  -5  -8  10     171.322     203.080       9.763 o 
  -5  -8  11       3.374       1.840       1.854 o 
  -5  -8  12     127.302     145.243      25.154 o 
  -5  -8  13      67.316      65.418      16.033 o 
  -5  -7   1       7.176       3.953       3.169 o 
  -5  -7   2       0.963       0.968       1.769 o 
  -5  -7   3       5.527       4.420       1.010 o 
  -5  -7   4       7.812       6.327       1.711 o 
  -5  -7   5     161.227     163.396      11.701 o 
  -5  -7   6      36.503      33.291       2.686 o 
  -5  -7   7     165.345     152.066       8.387 o 
  -5  -7   8       2.342       3.137       0.992 o 
  -5  -7   9      96.167      99.008       4.351 o 
  -5  -7  10      19.016      17.240       1.858 o 
  -5  -7  11     199.480     206.358       7.850 o 
  -5  -7  12       9.064       9.703       1.750 o 
  -5  -7  13      35.565      37.080      10.380 o 
  -5  -6   1      77.705      73.081       4.137 o 
  -5  -6   2     280.417     259.856      13.573 o 
  -5  -6   3     225.504     215.223      12.549 o 
  -5  -6   4       6.230       6.161       1.687 o 
  -5  -6   5      66.197      59.253       2.752 o 
  -5  -6   6    1166.830    1185.009      56.754 o 
  -5  -6   7     120.315     122.350       9.971 o 
  -5  -6   8      14.844      13.947       2.254 o 
  -5  -6   9      18.031      15.926       1.682 o 
  -5  -6  10     329.905     326.495      10.516 o 
  -5  -6  11     644.364     644.237      19.303 o 
  -5  -6  12       8.287       9.352       2.684 o 
  -5  -6  13      96.818      96.294       5.963 o 
  -5  -5   1       2.104       1.284       0.731 o 
  -5  -5   2     131.012     122.460       4.915 o 
  -5  -5   3       0.395       0.991       0.758 o 
  -5  -5   4      18.904      19.755       1.468 o 
  -5  -5   5     280.953     273.830      11.788 o 
  -5  -5   6       7.819       6.840       0.915 o 
  -5  -5   7     416.728     437.241      26.144 o 
  -5  -5   8       2.263       1.980       0.873 o 
  -5  -5   9      56.478      55.100       3.258 o 
  -5  -5  10       0.516       0.790       0.807 o 
  -5  -5  11      15.569      13.316       1.761 o 
  -5  -5  12       5.899       6.585       2.317 o 
  -5  -5  13       9.556       5.794       1.988 o 
  -5  -5  14      11.038       3.530       2.304 o 
  -5  -4   1     175.753     164.485       5.903 o 
  -5  -4   2      29.196      28.147       1.926 o 
  -5  -4   3     976.500     934.147      25.726 o 
  -5  -4   4     296.329     301.857      11.143 o 
  -5  -4   5     129.068     133.669       5.954 o 
  -5  -4   6     499.428     508.310      15.151 o 
  -5  -4   7     110.677     113.733       4.361 o 
  -5  -4   8     181.432     181.506       7.345 o 
  -5  -4   9      41.374      35.768       2.049 o 
  -5  -4  10       5.607       4.712       1.413 o 
  -5  -4  11     453.427     441.919      13.964 o 
  -5  -4  12     358.868     362.120      13.242 o 
  -5  -4  13      61.781      62.533       4.367 o 
  -5  -3   1      54.263      57.441       1.888 o 
  -5  -3   2      88.917      86.098       2.710 o 
  -5  -3   3     233.537     228.888       7.045 o 
  -5  -3   4      34.557      36.073       1.755 o 
  -5  -3   5     344.879     377.677      13.678 o 
  -5  -3   6      93.189      98.161       3.718 o 
  -5  -3   7       4.978       5.021       0.682 o 
  -5  -3   8      81.148      78.702       3.415 o 
  -5  -3   9       4.699       3.985       0.963 o 
  -5  -3  10      49.238      47.659       2.710 o 
  -5  -3  11      39.527      32.924       4.853 o 
  -5  -3  12      38.749      38.690       3.164 o 
  -5  -2   1      44.455      44.467       1.466 o 
  -5  -2   2     825.943     816.473      23.592 o 
  -5  -2   6       0.802       0.064       0.635 o 
  -5  -2   7     464.201     473.585      11.554 o 
  -5  -2   8     516.080     563.800      13.420 o 
  -5  -2   9     779.661     789.429      19.725 o 
  -5  -2  10     162.938     156.571       5.876 o 
  -5  -2  11     548.247     529.538      14.507 o 
  -5  -2  12     255.989     250.425      10.362 o 
  -5  -2  13     214.832     210.098      10.518 o 
  -5  -1   1      25.749      26.971       1.077 o 
  -5  -1   4      42.753      44.078       4.641 o 
  -5  -1   6     161.553     164.719       5.878 o 
  -5  -1   7     191.267     196.394       5.159 o 
  -5  -1   8     175.940     178.433       4.716 o 
  -5  -1   9      46.613      47.037       1.833 o 
  -5  -1  10      86.923      78.132       2.794 o 
  -5  -1  11       2.174       2.121       0.582 o 
  -5  -1  12       6.527       7.405       0.963 o 
  -5   0   6    1417.249    1467.414      34.083 o 
  -5   0   7      29.504      31.495       1.256 o 
  -5   0   8      78.089      78.449       2.486 o 
  -5   0   9     430.454     423.443      10.555 o 
  -5   0  10     475.943     462.979      11.746 o 
  -5   0  11       0.888       1.001       0.693 o 
  -5   1   0     972.269     972.301      22.770 o 
  -5   1   5      21.245      21.377       0.975 o 
  -5   1   6       5.025       4.351       0.465 o 
  -5   1   7       2.817       3.887       0.501 o 
  -5   1   8     174.183     173.514       4.805 o 
  -5   1   9      76.658      72.996       2.650 o 
  -5   1  10      35.701      34.066       1.811 o 
  -5   1  11      94.011      98.896       3.773 o 
  -5   2   0     275.957     262.352       8.620 o 
  -5   2   3     217.142     223.431       7.964 o 
  -5   2   4     356.148     374.079       9.861 o 
  -5   2   5     664.140     675.145      15.916 o 
  -5   2   6    1589.956    1629.321      38.192 o 
  -5   2   7     527.917     521.586      12.964 o 
  -5   2   8      29.052      29.583       1.757 o 
  -5   2   9     330.478     333.106       9.326 o 
  -5   2  10     182.772     183.606       6.124 o 
  -5   3   0      66.361      69.720       2.804 o 
  -5   3   1       6.824       9.071       1.145 o 
  -5   3   2      49.872      52.874       2.579 o 
  -5   3   3     154.970     158.061       4.207 o 
  -5   3   4      86.873      86.332       2.650 o 
  -5   3   5      22.222      21.573       1.027 o 
  -5   3   6     199.449     202.970       5.486 o 
  -5   3   7      25.689      23.989       1.489 o 
  -5   3   8      17.717      17.786       1.237 o 
  -5   3   9      45.875      47.312       2.353 o 
  -5   4   0     248.859     247.311       7.721 o 
  -5   4   1     104.405     107.478       3.902 o 
  -5   4   2     119.209     121.909       4.020 o 
  -5   4   3     688.244     709.883      17.970 o 
  -5   4   4     466.818     494.302      12.014 o 
  -5   4   5      17.999      18.084       1.015 o 
  -5   4   6      78.541      75.126       2.539 o 
  -5   4   7     325.090     337.489       8.961 o 
  -5   4   8     126.124     124.796       4.342 o 
  -5   4   9       9.922      10.996       1.243 o 
  -5   5   0     146.159     146.098       6.253 o 
  -5   5   1      87.785      96.726       3.678 o 
  -5   5   2     214.612     226.849       8.148 o 
  -5   5   3       5.164       5.406       0.900 o 
  -5   5   4      43.444      40.215       2.453 o 
  -5   5   5      38.657      41.447       4.733 o 
  -5   5   6      11.990      13.884       1.787 o 
  -5   5   7      31.090      30.863       2.783 o 
  -5   5   8       8.970      15.837       3.782 o 
  -5   6   0     296.492     316.167       9.224 o 
  -5   6   1     621.104     629.532      20.020 o 
  -5   6   2      36.364      34.575       2.618 o 
  -5   6   3     423.584     426.431      12.076 o 
  -5   6   4     437.429     456.889      13.409 o 
  -5   6   5      29.341      34.709       4.458 o 
  -5   6   6       2.334       4.443       1.965 o 
  -5   7   0      36.378      33.914       2.073 o 
  -5   7   1       0.843       1.181       0.635 o 
  -5   7   2      28.243      26.092       2.007 o 
  -5   7   3     161.039     174.628       7.963 o 
  -5   7   4       5.297       6.656       2.278 o 
  -5   7   5      18.809      19.548       2.764 o 
  -5   8   0      56.931      63.608       3.510 o 
  -5   8   1     363.439     384.845      12.561 o 
  -5   8   2      66.368      71.372       5.282 o 
  -5   8   3      32.602      32.139       3.150 o 
  -5   9   0      51.563      51.074       8.117 o 
  -5   9   1       0.354       1.111       1.687 o 
  -4 -10   7       7.958       5.534       3.902 o 
  -4 -10   8       5.885       4.042       1.765 o 
  -4 -10   9       0.635       3.558       3.098 o 
  -4  -9   7       7.666       9.109       2.268 o 
  -4  -9   8       0.003       1.255       1.316 o 
  -4  -9   9       0.270       0.030       1.103 o 
  -4  -9  10      41.096      42.484       3.660 o 
  -4  -9  11      16.399      17.861       5.370 o 
  -4  -9  12      20.709      24.638       2.843 o 
  -4  -8   2       0.126       1.971       1.863 o 
  -4  -8   3     152.835     144.531       9.805 o 
  -4  -8   4     115.481     127.876      12.288 o 
  -4  -8   6     140.245     132.958      19.150 o 
  -4  -8   7      80.622      77.043      11.300 o 
  -4  -8   8     290.999     301.468      10.597 o 
  -4  -8   9     273.268     264.134      17.644 o 
  -4  -8  10     167.515     174.151      11.594 o 
  -4  -8  11      77.024      83.561       4.486 o 
  -4  -8  12     631.903     689.524      30.287 o 
  -4  -8  13      19.252      19.215       4.175 o 
  -4  -7   1      16.276      14.068       2.285 o 
  -4  -7   2     125.410     121.923       6.075 o 
  -4  -7   3       9.361       9.966       2.659 o 
  -4  -7   4      10.541      10.246       2.694 o 
  -4  -7   5       5.834       4.853       1.729 o 
  -4  -7   6      90.115      87.184      15.501 o 
  -4  -7   7      88.469      88.986       6.466 o 
  -4  -7   8       0.110       0.396       0.990 o 
  -4  -7   9      57.144      50.985       2.979 o 
  -4  -7  10     218.472     215.684      10.300 o 
  -4  -7  11       2.296       2.847       1.398 o 
  -4  -7  12       4.832       1.224       1.758 o 
  -4  -7  13       0.039       0.171       1.537 o 
  -4  -6   1     115.557     113.659       5.653 o 
  -4  -6   2     184.155     167.346      12.491 o 
  -4  -6   3     686.715     661.403      18.891 o 
  -4  -6   4     668.277     655.472      26.078 o 
  -4  -6   5     297.528     305.291      17.669 o 
  -4  -6   6      41.981      44.756       2.838 o 
  -4  -6   8     700.628     704.544      20.225 o 
  -4  -6   9    1362.984    1351.928      49.091 o 
  -4  -6  10      47.561      47.561       2.687 o 
  -4  -6  11      96.454      96.154       7.789 o 
  -4  -6  12     391.364     411.555      14.889 o 
  -4  -6  13      72.594      56.675       5.860 o 
  -4  -5   1     465.141     452.596      13.947 o 
  -4  -5   2     123.741     113.470       9.022 o 
  -4  -5   3      38.291      39.118       2.270 o 
  -4  -5   4       6.999       9.877       1.218 o 
  -4  -5   5      12.073      12.302       1.401 o 
  -4  -5   6      22.477      23.778       1.499 o 
  -4  -5   7       7.408       7.409       0.923 o 
  -4  -5   8     396.076     398.896      11.558 o 
  -4  -5   9      34.947      37.063       2.997 o 
  -4  -5  10      51.561      47.635       4.614 o 
  -4  -5  11      20.725      19.727       2.151 o 
  -4  -5  12     167.115     172.481       7.041 o 
  -4  -4   1     335.440     311.332       9.331 o 
  -4  -4   2     685.329     651.069      18.164 o 
  -4  -4   3      73.573      74.889       3.346 o 
  -4  -4   4     237.239     249.498       8.280 o 
  -4  -4   5    1999.011    2015.870      59.782 o 
  -4  -4   6       0.189       0.241       0.460 o 
  -4  -4   7    1223.375    1236.698      37.704 o 
  -4  -4   8       1.505       0.302       0.666 o 
  -4  -4   9    3243.005    3408.860      84.718 o 
  -4  -4  10     242.228     242.632      10.894 o 
  -4  -4  11       4.184       5.765       1.822 o 
  -4  -4  12      17.990      18.194       2.936 o 
  -4  -4  13     173.660     176.063       8.102 o 
  -4  -3   1     275.529     292.543       7.286 o 
  -4  -3   2       9.125      11.212       1.299 o 
  -4  -3   6      42.446      40.469       2.799 o 
  -4  -3   7      12.160      12.233       1.074 o 
  -4  -3   8     423.730     427.716      11.966 o 
  -4  -3   9      14.717       9.851       1.318 o 
  -4  -3  10       1.579       3.021       0.832 o 
  -4  -3  11       7.248       5.790       1.324 o 
  -4  -3  12      47.296      44.821       3.464 o 
  -4  -3  13       0.992       0.282       1.335 o 
  -4  -2   2    1433.181    1430.257      47.015 o 
  -4  -2   4      13.954      16.150       2.335 o 
  -4  -2   7    1171.898    1167.963      36.386 o 
  -4  -2   8      11.119      12.651       0.771 o 
  -4  -2   9     656.310     648.827      15.716 o 
  -4  -2  10     115.147     115.148       5.410 o 
  -4  -2  11     320.221     311.380      13.677 o 
  -4  -2  12      44.154      45.329       9.985 o 
  -4  -1   3     228.393     240.540      11.819 o 
  -4  -1   4      33.294      38.979       2.607 o 
  -4  -1   7       0.491       0.992       0.309 o 
  -4  -1   8     162.535     166.811       4.447 o 
  -4  -1   9      41.673      38.703       1.538 o 
  -4  -1  10     132.095     133.557       4.061 o 
  -4  -1  11      42.030      39.231       1.891 o 
  -4  -1  12       1.734       3.659       1.022 o 
  -4   0   2     463.704     461.754      15.614 o 
  -4   0   3    5436.370    5232.553     149.179 o 
  -4   0   4    1684.390    1582.726      64.850 o 
  -4   0   6     160.412     169.609       4.447 o 
  -4   0   7    1177.141    1171.996      27.258 o 
  -4   0   8     450.986     445.426      10.855 o 
  -4   0   9      21.274      19.641       1.150 o 
  -4   0  10       3.180       3.209       0.731 o 
  -4   0  11     362.284     371.331      10.152 o 
  -4   0  12     344.268     389.624      23.796 o 
  -4   1   3     139.480     145.555       9.248 o 
  -4   1   5       0.028       0.163       0.320 o 
  -4   1   6     468.255     464.670      11.242 o 
  -4   1   8     364.706     362.926       9.251 o 
  -4   1   9      22.248      22.241       1.388 o 
  -4   2   1    2660.147    2518.327      85.825 o 
  -4   2   4    2113.611    2201.445      51.433 o 
  -4   2   5      24.604      27.620       1.196 o 
  -4   2   6       2.362       1.951       0.446 o 
  -4   2   7       4.337       4.054       0.667 o 
  -4   2   8     452.240     456.220      11.658 o 
  -4   2   9     119.603     115.414       3.955 o 
  -4   2  10       9.454       8.223       1.242 o 
  -4   3   2      92.526      96.791       3.611 o 
  -4   3   3     329.205     331.964       8.137 o 
  -4   3   4      10.418      10.931       0.667 o 
  -4   3   5     157.856     172.415       4.491 o 
  -4   3   6     170.490     180.131       4.935 o 
  -4   3   7     275.983     278.616       7.944 o 
  -4   3   8     110.344     115.265       3.935 o 
  -4   3   9      13.686      11.853       1.528 o 
  -4   4   0       1.119       1.443       0.659 o 
  -4   4   1    1421.590    1407.339      33.916 o 
  -4   4   2     737.409     739.367      18.537 o 
  -4   4   3      95.738      95.214       3.407 o 
  -4   4   4     577.484     595.642      14.491 o 
  -4   4   5     159.159     161.329       4.337 o 
  -4   4   6     299.249     312.008       8.438 o 
  -4   4   7     196.689     201.462       5.863 o 
  -4   4   8     198.283     202.321       6.293 o 
  -4   5   0      31.572      35.854       1.816 o 
  -4   5   1      12.542      13.339       1.076 o 
  -4   5   2      83.324      79.512       3.254 o 
  -4   5   3      34.385      33.525       2.076 o 
  -4   5   4      55.222      52.969       3.102 o 
  -4   5   5      15.849      14.635       1.774 o 
  -4   5   6       9.266       8.011       1.407 o 
  -4   5   7       4.431       2.712       2.987 o 
  -4   6   0      96.882     104.517       3.637 o 
  -4   6   1     515.753     514.308      13.320 o 
  -4   6   2     206.594     208.331       9.445 o 
  -4   6   3      39.586      37.190       2.396 o 
  -4   6   4       1.488       2.061       1.291 o 
  -4   6   5       9.971      11.035       2.083 o 
  -4   6   6     188.161     197.632      20.149 o 
  -4   7   0      73.883      78.103       4.219 o 
  -4   7   1     170.929     159.920      17.076 o 
  -4   7   2      26.374      25.579       4.230 o 
  -4   7   3      17.086      15.468       1.966 o 
  -4   7   4      20.902      23.731       4.662 o 
  -4   7   5      26.980      29.657       6.387 o 
  -4   8   0     434.614     450.643      15.881 o 
  -4   8   1       0.602       0.219       1.469 o 
  -4   8   2      61.642      57.808       4.638 o 
  -4   8   3     164.800     186.571       8.009 o 
  -4   9   1      16.573      15.515       4.658 o 
  -3 -10   6       3.037       3.103       3.722 o 
  -3 -10   7      25.513      26.783       8.770 o 
  -3 -10   8      11.624      11.458       6.329 o 
  -3 -10   9     398.962     432.531      17.755 o 
  -3  -9   3       2.018       0.336       0.731 o 
  -3  -9   4     124.890     112.728       9.507 o 
  -3  -9   5       9.059      15.788       4.648 o 
  -3  -9   7      99.932      97.375       6.802 o 
  -3  -9   8      21.876      20.248       3.015 o 
  -3  -9   9      18.865      15.753       9.655 o 
  -3  -9  10       0.004       2.842       1.732 o 
  -3  -9  11      48.367      50.052       4.955 o 
  -3  -8   1      89.192      83.247       5.447 o 
  -3  -8   2     314.332     303.053      16.942 o 
  -3  -8   3      51.162      50.791       6.885 o 
  -3  -8   4     222.562     215.339      12.897 o 
  -3  -8   5     306.882     303.055      21.865 o 
  -3  -8   6     122.606     124.339       6.811 o 
  -3  -8   7     270.593     260.872      10.862 o 
  -3  -8   8      16.455      13.849       2.274 o 
  -3  -8   9    1805.965    1958.804      59.602 o 
  -3  -8  10      29.260      29.706       2.822 o 
  -3  -8  11      95.127     103.299       9.666 o 
  -3  -8  12      52.815      61.399       7.904 o 
  -3  -7   1      27.964      25.021       2.671 o 
  -3  -7   2      63.130      57.792       3.853 o 
  -3  -7   3      33.289      25.853       2.376 o 
  -3  -7   4      49.042      47.228       3.068 o 
  -3  -7   5      12.719      12.474       2.019 o 
  -3  -7   6     237.922     235.032      20.445 o 
  -3  -7   7     205.478     197.028       8.497 o 
  -3  -7   8      12.345      10.244       1.962 o 
  -3  -7   9      31.718      31.697       2.333 o 
  -3  -7  10      33.078      35.699       2.501 o 
  -3  -7  11       5.767       5.207       1.768 o 
  -3  -7  12      38.543      45.546       4.325 o 
  -3  -7  13       2.160       3.023       2.693 o 
  -3  -6   1      86.326      74.447       7.967 o 
  -3  -6   2     232.595     224.921      14.150 o 
  -3  -6   3     262.173     243.747       9.756 o 
  -3  -6   4      11.126       8.602       1.195 o 
  -3  -6   5     171.005     166.784      16.638 o 
  -3  -6   6      45.238      41.224       3.266 o 
  -3  -6   7     786.735     756.755      30.468 o 
  -3  -6   8     357.376     353.879      12.502 o 
  -3  -6   9    1313.772    1341.822      37.163 o 
  -3  -6  10     130.309     138.976       5.726 o 
  -3  -6  11     273.325     275.817      10.539 o 
  -3  -6  12     634.173     671.038      21.430 o 
  -3  -6  13      46.015      50.127       3.950 o 
  -3  -5   1     243.063     222.342      10.352 o 
  -3  -5   2       1.837       1.441       0.794 o 
  -3  -5   3     105.738     100.356       4.142 o 
  -3  -5   4       3.661       2.616       1.111 o 
  -3  -5   5      23.169      25.315       2.683 o 
  -3  -5   6     151.250     155.513       5.672 o 
  -3  -5   7      15.620      14.183       0.953 o 
  -3  -5   8     121.594     125.562       4.010 o 
  -3  -5   9     204.786     218.092       6.840 o 
  -3  -5  10      21.792      20.647       2.375 o 
  -3  -5  11      30.480      37.061       5.775 o 
  -3  -5  12       2.488       5.011       1.773 o 
  -3  -5  13       0.726       2.320       1.216 o 
  -3  -4   1      22.665      21.703       1.922 o 
  -3  -4   2     455.288     445.932      15.967 o 
  -3  -4   3     238.456     221.249      11.260 o 
  -3  -4   5      35.581      40.091       2.782 o 
  -3  -4   6     355.343     382.524      16.972 o 
  -3  -4   7     759.688     763.117      25.458 o 
  -3  -4   8    1543.912    1625.946      40.756 o 
  -3  -4   9     166.129     166.327       5.980 o 
  -3  -4  10      74.744      68.473       4.904 o 
  -3  -4  11     297.873     283.682      10.636 o 
  -3  -4  12     565.409     557.223      18.428 o 
  -3  -4  13      42.842      38.954       3.506 o 
  -3  -3   1     225.765     196.647      10.727 o 
  -3  -3   3      48.027      40.792       3.944 o 
  -3  -3   7      20.054      19.989       1.769 o 
  -3  -3   8       2.354       2.708       0.719 o 
  -3  -3   9      14.100      12.206       1.977 o 
  -3  -3  10      17.813      14.485       2.657 o 
  -3  -3  11      52.015      52.273       3.244 o 
  -3  -3  12       1.015       0.214       1.037 o 
  -3  -2   1    1346.134    1272.145      85.424 o 
  -3  -2   2       5.594       4.887       1.339 o 
  -3  -2   3      20.315      23.595       4.162 o 
  -3  -2   4    2399.454    2534.834      82.556 o 
  -3  -2   7     209.302     213.180       6.074 o 
  -3  -2   8    2487.028    2578.100      59.563 o 
  -3  -2   9       2.962       3.176       0.517 o 
  -3  -2  10     551.473     562.854      14.516 o 
  -3  -2  11      40.622      40.237       7.520 o 
  -3  -2  12     451.952     448.329      18.198 o 
  -3  -1   2     499.619     507.302      20.089 o 
  -3  -1   3      46.095      51.221       4.650 o 
  -3  -1   4     108.245     116.419       4.223 o 
  -3  -1   7      52.402      54.539       1.753 o 
  -3  -1   8     403.572     401.814       9.825 o 
  -3  -1   9      95.073      96.831       3.075 o 
  -3  -1  10      33.777      30.649       1.616 o 
  -3  -1  11     273.014     292.790       8.307 o 
  -3  -1  12      20.158      18.125       1.655 o 
  -3   0   1    4565.004    4500.580     128.275 o 
  -3   0   2    5029.666    4590.358     130.319 o 
  -3   0   3       0.565       1.581       0.665 o 
  -3   0   4    3786.093    3522.051     100.585 o 
  -3   0   6    2246.304    2290.062      53.287 o 
  -3   0   7    1359.749    1379.739      32.096 o 
  -3   0   8    1406.764    1407.101      33.048 o 
  -3   0   9      44.748      47.355       1.988 o 
  -3   0  10     421.415     426.662      11.051 o 
  -3   0  11     210.790     213.851       7.152 o 
  -3   1   0     414.018     412.797      13.506 o 
  -3   1   1      18.914      14.336       1.525 o 
  -3   1   2     168.746     172.325       7.586 o 
  -3   1   3      12.022      14.273       1.905 o 
  -3   1   4      28.090      32.475       4.201 o 
  -3   1   5      10.501      10.048       0.683 o 
  -3   1   6      18.227      16.276       0.858 o 
  -3   1   7      11.762      10.227       0.858 o 
  -3   1   8      81.538      71.520       3.262 o 
  -3   1   9     238.102     247.437       6.967 o 
  -3   1  10      78.152      76.415       3.550 o 
  -3   2   0     490.994     506.036      15.510 o 
  -3   2   1     608.863     576.693      22.242 o 
  -3   2   4      20.766      23.236       1.123 o 
  -3   2   5     190.492     187.607       4.882 o 
  -3   2   6     495.646     507.663      12.430 o 
  -3   2   7    1375.281    1380.991      32.724 o 
  -3   2   8      26.024      25.019       1.489 o 
  -3   2   9       3.391       3.668       1.021 o 
  -3   2  10     255.852     258.232       7.608 o 
  -3   3   0     120.562     128.479       8.322 o 
  -3   3   3      39.508      37.314       1.752 o 
  -3   3   4     307.962     319.625       7.988 o 
  -3   3   5      34.857      37.956       1.475 o 
  -3   3   6       6.920       6.689       0.792 o 
  -3   3   7       1.338       1.359       0.737 o 
  -3   3   8      16.773      14.986       1.431 o 
  -3   3   9      46.191      49.881       2.499 o 
  -3   4   0    2223.288    2251.780      58.761 o 
  -3   4   1      81.950      80.158       2.776 o 
  -3   4   2     245.310     243.780       7.366 o 
  -3   4   3     811.104     849.553      20.571 o 
  -3   4   4     290.928     293.063       9.358 o 
  -3   4   5     124.863     124.377       3.615 o 
  -3   4   6      46.789      46.054       1.943 o 
  -3   4   7     644.430     676.112      19.781 o 
  -3   4   8      32.777      35.409       2.157 o 
  -3   5   0       3.858       4.047       0.716 o 
  -3   5   1      47.164      50.687       2.154 o 
  -3   5   2       0.022       0.787       0.566 o 
  -3   5   3      11.062       9.884       1.426 o 
  -3   5   4     183.386     178.490       6.481 o 
  -3   5   5       0.001       0.287       1.299 o 
  -3   5   6     185.497     184.338      14.694 o 
  -3   5   7      17.998      22.153       3.904 o 
  -3   6   0     377.276     399.621      12.476 o 
  -3   6   1     494.335     500.904      16.235 o 
  -3   6   2     173.678     173.476       9.723 o 
  -3   6   3     150.341     150.421       5.907 o 
  -3   6   4     107.151      97.577       4.714 o 
  -3   6   5     330.201     329.687      12.913 o 
  -3   6   6     132.051     129.110       7.634 o 
  -3   7   0       0.068       0.679       1.145 o 
  -3   7   1      11.950      11.865       1.794 o 
  -3   7   2       0.941       0.119       0.854 o 
  -3   7   3       6.086       5.482       2.555 o 
  -3   7   4      84.840      87.986       7.249 o 
  -3   8   0     152.033     146.247       6.186 o 
  -3   8   1     131.669     134.637       8.977 o 
  -3   8   2     200.334     205.633       8.252 o 
  -3   8   3       0.715       1.189       1.584 o 
  -3   9   0       1.865       0.438       2.402 o 
  -3   9   1      31.075      29.788       3.462 o 
  -2 -10   4       3.061       5.873       3.064 o 
  -2 -10   5      34.678      43.510       7.800 o 
  -2 -10   6      22.291      22.862       6.175 o 
  -2 -10   7     454.657     484.823      18.969 o 
  -2 -10   8      51.649      56.886       5.177 o 
  -2 -10   9      22.568      25.693       3.490 o 
  -2 -10  10       3.156       1.108       1.933 o 
  -2  -9   2      62.311      56.516       6.095 o 
  -2  -9   3      39.929      42.196       5.818 o 
  -2  -9   4     111.179     111.833      17.860 o 
  -2  -9   5       0.376       2.863       3.118 o 
  -2  -9   6      18.675      21.048      10.030 o 
  -2  -9   7       0.311       0.055       1.358 o 
  -2  -9   8      50.531      54.492       5.611 o 
  -2  -9   9      66.180      62.305       5.091 o 
  -2  -9  10      24.528      30.859       3.413 o 
  -2  -9  11       4.291      10.611       3.262 o 
  -2  -8   2      10.343       8.276       2.135 o 
  -2  -8   3     386.465     341.330      17.632 o 
  -2  -8   4     294.302     273.804      20.241 o 
  -2  -8   5      36.750      37.723       3.554 o 
  -2  -8   6      75.090      82.820       8.190 o 
  -2  -8   7      75.924      68.317       5.168 o 
  -2  -8   8     430.738     455.507      16.106 o 
  -2  -8   9      57.701      57.756       4.169 o 
  -2  -8  10       1.609       1.972       5.743 o 
  -2  -8  12     637.044     707.223      26.702 o 
  -2  -7   1      38.371      36.201       4.296 o 
  -2  -7   2     136.614     124.660       6.213 o 
  -2  -7   3     352.163     340.729      11.892 o 
  -2  -7   4      96.709      98.123       5.025 o 
  -2  -7   5      97.058      90.382      11.379 o 
  -2  -7   7     277.241     281.141      15.759 o 
  -2  -7   8     103.602      97.119       4.729 o 
  -2  -7   9      12.333      10.317       1.451 o 
  -2  -7  10       6.598       7.349       1.948 o 
  -2  -7  11      39.979      35.959       3.556 o 
  -2  -7  12      44.612      48.087       3.765 o 
  -2  -6   1      83.149      71.073       7.157 o 
  -2  -6   2     925.889     869.952      28.517 o 
  -2  -6   3       1.628       0.367       0.611 o 
  -2  -6   4     996.127     936.369      32.373 o 
  -2  -6   5     913.285     832.226      33.423 o 
  -2  -6   6      73.755      62.587      11.132 o 
  -2  -6   7     125.487     131.689       5.869 o 
  -2  -6   8     762.996     774.675      20.888 o 
  -2  -6   9     400.727     423.722      12.047 o 
  -2  -6  10     512.460     509.661      20.804 o 
  -2  -6  11      81.736      83.752       5.091 o 
  -2  -6  12     932.958     974.551      30.518 o 
  -2  -5   1      81.935      81.604       7.836 o 
  -2  -5   2     429.380     397.221      15.639 o 
  -2  -5   3     118.029     115.788       4.642 o 
  -2  -5   4       2.453       0.983       0.891 o 
  -2  -5   5       7.243       7.285       1.232 o 
  -2  -5   6     221.744     226.546       7.917 o 
  -2  -5   7      23.290      23.663       1.543 o 
  -2  -5   8     131.481     133.564       4.476 o 
  -2  -5   9      90.870      90.627       4.927 o 
  -2  -5  10       3.507       4.325       1.443 o 
  -2  -5  11       3.988       5.246       1.296 o 
  -2  -5  12      11.180      10.599       1.787 o 
  -2  -4   1    1164.155    1165.804      51.108 o 
  -2  -4   6    1086.943    1076.337      28.921 o 
  -2  -4   7     397.195     389.783      11.665 o 
  -2  -4   8     448.739     444.935      15.976 o 
  -2  -4   9       8.017       9.884       2.678 o 
  -2  -4  10     773.589     775.349      22.553 o 
  -2  -4  11     805.345     787.208      22.404 o 
  -2  -4  12     265.450     270.843      15.245 o 
  -2  -3   2     976.906     925.916      27.354 o 
  -2  -3   3     191.341     179.956       7.623 o 
  -2  -3   4     721.732     741.659      31.523 o 
  -2  -3   6     190.904     177.718       7.122 o 
  -2  -3   7     127.305     134.970       7.377 o 
  -2  -3   8      41.583      48.232       3.201 o 
  -2  -3   9     218.905     220.501       9.890 o 
  -2  -3  10       2.916       1.142       0.872 o 
  -2  -3  11      35.605      31.995       2.814 o 
  -2  -3  12      20.999      21.816       4.526 o 
  -2  -2   1     381.694     397.567      72.776 o 
  -2  -2   2    2040.060    1933.472     185.443 o 
  -2  -2   3    4298.568    3795.968     217.262 o 
  -2  -2   4    2057.876    2027.265      59.370 o 
  -2  -2   7    3491.587    3550.319      82.195 o 
  -2  -2   8       0.873       2.192       0.419 o 
  -2  -2   9       2.897       3.482       0.498 o 
  -2  -2  10     290.164     292.544       8.280 o 
  -2  -2  11     783.591     792.705      32.874 o 
  -2  -2  12      21.700      18.680       4.109 o 
  -2  -1   2     784.987     828.844      30.402 o 
  -2  -1   3     881.058     853.401      25.855 o 
  -2  -1   4      72.242      71.288       3.227 o 
  -2  -1   5    1011.384     966.274      28.435 o 
  -2  -1   6      74.008      79.243       3.311 o 
  -2  -1   7     413.967     429.960      10.387 o 
  -2  -1   8     245.922     250.428       6.409 o 
  -2  -1   9       0.007       1.719       0.842 o 
  -2  -1  10       5.012       4.893       0.845 o 
  -2  -1  11       2.175       1.198       1.675 o 
  -2   0   1     492.216     513.969      16.413 o 
  -2   0   2     398.092     412.407      18.042 o 
  -2   0   3    4667.723    4267.688     123.020 o 
  -2   0   4    1421.456    1433.393      42.615 o 
  -2   0   6     124.340     127.402       3.516 o 
  -2   0   7    1878.135    1884.737      43.943 o 
  -2   0   8      58.666      59.541       2.211 o 
  -2   0   9     114.996     122.974       4.134 o 
  -2   0  10      17.097      18.512       1.392 o 
  -2   0  11     120.513     124.662       4.631 o 
  -2   1   0     742.307     753.470      24.497 o 
  -2   1   1     392.666     375.733      14.478 o 
  -2   1   2     709.061     693.304      22.233 o 
  -2   1   3     282.589     265.307      10.236 o 
  -2   1   4     115.219     114.369       8.641 o 
  -2   1   5      34.277      41.906       1.552 o 
  -2   1   6      80.533      86.297       2.696 o 
  -2   1   7     375.482     381.654       9.605 o 
  -2   1   8      51.312      52.335       2.089 o 
  -2   1   9      38.056      37.468       1.881 o 
  -2   1  10      45.638      51.407       2.493 o 
  -2   2   0    4489.078    4311.749     110.587 o 
  -2   2   1    1123.533    1096.246      30.456 o 
  -2   2   4     549.612     562.614      14.409 o 
  -2   2   5    1966.534    2040.261      48.847 o 
  -2   2   6     374.384     394.703       9.970 o 
  -2   2   7     839.632     863.150      20.927 o 
  -2   2   8       0.100       0.539       0.644 o 
  -2   2   9     274.129     271.076       7.821 o 
  -2   3   0     125.748     111.814       6.333 o 
  -2   3   3     202.785     207.077       5.671 o 
  -2   3   4      13.149      13.092       0.778 o 
  -2   3   5      20.697      20.180       1.116 o 
  -2   3   6      31.904      31.205       1.513 o 
  -2   3   7       8.156       9.004       1.115 o 
  -2   3   8       7.207       5.503       1.015 o 
  -2   3   9       4.100       3.471       3.118 o 
  -2   4   1     476.290     467.456      12.819 o 
  -2   4   2     509.537     495.671      12.528 o 
  -2   4   3      24.083      25.453       1.491 o 
  -2   4   4       7.074       6.673       0.824 o 
  -2   4   5     223.383     235.248       6.885 o 
  -2   4   6     333.984     349.912       9.487 o 
  -2   4   8     100.421      99.884       4.400 o 
  -2   5   0       5.997       5.998       0.873 o 
  -2   5   1     117.460     110.346       4.008 o 
  -2   5   2      57.249      55.560       3.208 o 
  -2   5   3     469.526     458.190      15.410 o 
  -2   5   4       3.337       3.345       0.986 o 
  -2   5   5       0.031       0.030       1.378 o 
  -2   5   6       1.417       1.860       1.967 o 
  -2   6   0     103.151     106.015       4.250 o 
  -2   6   1       0.148       1.301       1.031 o 
  -2   6   2     877.559     835.228      29.777 o 
  -2   6   3     244.522     227.366      10.589 o 
  -2   6   5       0.534       3.568       1.455 o 
  -2   7   0     101.137     103.398       6.182 o 
  -2   7   1      16.909      15.990       2.865 o 
  -2   7   2      40.781      41.043       3.540 o 
  -2   7   3      82.953      81.718       4.184 o 
  -2   7   4      17.412      17.231       2.831 o 
  -2   8   0     221.189     226.008       8.334 o 
  -2   8   1      38.030      36.949       3.041 o 
  -2   8   2      26.664      25.969       2.836 o 
  -2   9   0       3.964       2.444       1.647 o 
  -1 -10   4     257.433     262.317      10.812 o 
  -1 -10   5      75.662      74.840       9.580 o 
  -1 -10   6     202.651     231.507      11.560 o 
  -1 -10   7       2.206       1.200       3.443 o 
  -1 -10   8     235.726     243.516      17.698 o 
  -1 -10   9     208.952     228.778      17.465 o 
  -1  -9   1       2.325       2.021       1.588 o 
  -1  -9   2       7.923       8.691       7.309 o 
  -1  -9   3       0.029       7.737       2.799 o 
  -1  -9   6      85.555      93.210       9.982 o 
  -1  -9   7      39.336      42.651       7.254 o 
  -1  -9   8       2.184       4.618       7.471 o 
  -1  -9   9      20.879      22.248       3.152 o 
  -1  -9  10       5.312       7.658       3.168 o 
  -1  -9  11       8.217       9.448       3.118 o 
  -1  -8   1      40.768      31.618       4.833 o 
  -1  -8   2     611.454     589.295      48.459 o 
  -1  -8   3       2.143       0.082       4.616 o 
  -1  -8   4       0.961       0.405       2.252 o 
  -1  -8   5      85.411      89.713       5.591 o 
  -1  -8   6     452.672     457.072      19.235 o 
  -1  -8   7      58.994      61.568       4.561 o 
  -1  -8   8     104.479     103.550       6.160 o 
  -1  -8   9     218.072     235.633      10.904 o 
  -1  -8  10     487.441     577.920      28.790 o 
  -1  -8  11      71.003      79.788       6.145 o 
  -1  -8  12       3.463       1.920       4.352 o 
  -1  -7   1       3.619       1.412       1.092 o 
  -1  -7   2     399.226     375.246      19.154 o 
  -1  -7   3     153.309     137.706       6.677 o 
  -1  -7   4     471.646     474.114      53.920 o 
  -1  -7   5     258.660     257.242      10.040 o 
  -1  -7   6       5.504       4.920       1.627 o 
  -1  -7   7       4.330       4.481       1.471 o 
  -1  -7   8      26.319      17.689       2.002 o 
  -1  -7   9      92.163      93.745       4.460 o 
  -1  -7  10      18.555      24.029       2.391 o 
  -1  -7  11      21.518      21.418       3.996 o 
  -1  -7  12       2.923       5.324       3.243 o 
  -1  -6   1       6.252       4.894       1.686 o 
  -1  -6   2    1790.728    1701.366      54.367 o 
  -1  -6   3     200.791     207.521       8.775 o 
  -1  -6   4     221.268     233.806       8.943 o 
  -1  -6   5      35.864      39.602       5.774 o 
  -1  -6   6     587.451     603.566      25.801 o 
  -1  -6   7     283.309     291.827      12.163 o 
  -1  -6   8     693.283     723.044      18.429 o 
  -1  -6   9      27.904      32.984       2.386 o 
  -1  -6  10     359.164     384.351      12.277 o 
  -1  -6  11     232.886     243.362       8.653 o 
  -1  -6  12      38.514      37.665       3.437 o 
  -1  -5   1      30.202      30.544       1.995 o 
  -1  -5   2     583.434     593.155      18.465 o 
  -1  -5   3     318.377     306.297      10.527 o 
  -1  -5   4      23.972      22.528       2.165 o 
  -1  -5   5     316.369     299.605      10.490 o 
  -1  -5   6     134.020     140.874       4.982 o 
  -1  -5   7       6.686       4.291       0.946 o 
  -1  -5   8      22.411      20.292       1.568 o 
  -1  -5   9      31.649      27.259       5.163 o 
  -1  -5  10      31.571      31.592       3.488 o 
  -1  -5  12       6.116       4.947       2.215 o 
  -1  -4   3     413.926     460.216      19.892 o 
  -1  -4   6     302.115     314.851       9.948 o 
  -1  -4   7     417.719     442.285      14.912 o 
  -1  -4   8    1189.104    1200.081      32.187 o 
  -1  -4   9     174.070     155.035       6.124 o 
  -1  -4  10      73.685      68.456       4.004 o 
  -1  -4  11     129.016     128.560       6.048 o 
  -1  -4  12     203.406     209.821       8.968 o 
  -1  -3   1     652.424     658.508      23.862 o 
  -1  -3   2    1714.496    1687.804      49.462 o 
  -1  -3   3    1473.814    1483.784      41.371 o 
  -1  -3   6     374.287     388.451      11.087 o 
  -1  -3   7       1.238       2.938       0.897 o 
  -1  -3   8      86.856      79.772       5.469 o 
  -1  -3   9      20.471      14.266       1.633 o 
  -1  -3  10      29.882      28.116       4.272 o 
  -1  -3  11      10.912      10.926       1.855 o 
  -1  -3  12       0.097       3.178       2.048 o 
  -1  -2   1   10645.852    8822.425     646.628 o 
  -1  -2   2     237.253     239.275      12.701 o 
  -1  -2   3       0.122       0.592       0.425 o 
  -1  -2   4    1934.462    1913.087      49.752 o 
  -1  -2   6     110.768     104.891       4.413 o 
  -1  -2   7       0.287       0.467       0.431 o 
  -1  -2   8     136.919     132.672       3.727 o 
  -1  -2   9     393.315     403.223      10.151 o 
  -1  -2  10     389.935     393.915      11.211 o 
  -1  -1   1      70.887      71.881       3.273 o 
  -1  -1   2     363.286     329.334      11.821 o 
  -1  -1   3      29.389      27.500       1.900 o 
  -1  -1   4      79.407      68.513       4.380 o 
  -1  -1   5       2.447       3.020       1.148 o 
  -1  -1   6     202.640     215.332       5.503 o 
  -1  -1   7     234.395     245.242       6.276 o 
  -1  -1   8       1.843       1.425       0.426 o 
  -1  -1   9      75.019      78.062       2.867 o 
  -1  -1  10     121.974     126.360       4.449 o 
  -1  -1  11       3.023       1.572       0.942 o 
  -1   0   1    1967.701    1748.693      49.488 o 
  -1   0   2     214.396     205.843       6.752 o 
  -1   0   3    8866.335    7785.952     266.363 o 
  -1   0   4     132.319     133.602       7.287 o 
  -1   0   5    1086.439    1128.135      26.574 o 
  -1   0   6     341.715     346.860       8.573 o 
  -1   0   7     399.696     416.088      10.414 o 
  -1   0   8     326.616     324.736       9.233 o 
  -1   0   9     133.468     132.866       4.259 o 
  -1   0  10     741.623     744.542      18.992 o 
  -1   1   0     125.983     111.995       3.755 o 
  -1   1   1     569.348     559.261      18.293 o 
  -1   1   2      13.719      12.279       2.155 o 
  -1   1   3      38.925      40.457       3.193 o 
  -1   1   5      87.456      93.438       2.790 o 
  -1   1   6      58.770      56.008       1.996 o 
  -1   1   7     170.385     177.772       5.155 o 
  -1   1   8      31.632      31.894       1.527 o 
  -1   1   9      63.852      65.906       2.862 o 
  -1   1  10      61.871      56.076       7.790 o 
  -1   2   0    5578.933    5317.274     135.177 o 
  -1   2   1     145.678     139.360       9.215 o 
  -1   2   4      13.790      12.900       0.762 o 
  -1   2   5      87.294      82.325       2.562 o 
  -1   2   6     438.565     438.493      10.933 o 
  -1   2   7     191.335     194.906       5.858 o 
  -1   2   8     245.767     241.960       7.230 o 
  -1   2   9      35.844      36.286       2.176 o 
  -1   3   3     196.780     202.088       6.007 o 
  -1   3   4      25.752      27.606       1.222 o 
  -1   3   5       0.623       0.597       0.493 o 
  -1   3   6     203.262     204.631       5.795 o 
  -1   3   7      47.522      45.911       2.239 o 
  -1   3   8      15.872      17.640       2.127 o 
  -1   4   1     814.427     807.618      22.173 o 
  -1   4   2     135.495     138.849       4.386 o 
  -1   4   3     103.347     105.592       3.927 o 
  -1   4   4     503.185     504.680      21.740 o 
  -1   4   5     838.359     871.123      22.462 o 
  -1   4   6      31.655      30.339       1.810 o 
  -1   4   7      66.453      68.643       3.100 o 
  -1   5   0     412.357     395.400      10.824 o 
  -1   5   1      50.564      47.968       2.402 o 
  -1   5   2      34.169      29.435       3.617 o 
  -1   5   3      28.711      28.667       3.909 o 
  -1   5   4      45.398      42.474       4.664 o 
  -1   5   5     212.238     198.220      10.910 o 
  -1   5   6      49.731      52.096       8.372 o 
  -1   6   0    1005.329     976.810      33.311 o 
  -1   6   1      51.997      49.808       2.946 o 
  -1   6   2      53.959      38.798       3.064 o 
  -1   6   3      72.368      61.154       4.192 o 
  -1   6   4     198.400     197.008       8.859 o 
  -1   6   5     296.683     293.491      15.236 o 
  -1   7   0      23.046      19.917       2.817 o 
  -1   7   1     189.958     175.288       8.186 o 
  -1   7   2      72.250      69.783       6.316 o 
  -1   7   3       0.064       2.210       2.082 o 
  -1   7   4      16.417      15.109       3.996 o 
  -1   8   0      40.794      44.406       3.583 o 
  -1   8   1     146.164     162.027      10.799 o 
  -1   8   2      80.123      63.800       5.378 o 
  -1   9   0       8.962      10.214       1.929 o 
   0 -10   3     125.068     130.380      11.963 o 
   0 -10   4      12.573      15.234       2.648 o 
   0 -10   6      21.896      24.183       3.529 o 
   0 -10   7      64.959      67.464       5.723 o 
   0 -10   8     212.045     226.783      23.090 o 
   0 -10   9       0.448       4.444       2.453 o 
   0  -9   1      80.008      79.146       9.728 o 
   0  -9   2       5.582       4.886       2.116 o 
   0  -9   4       0.929       0.065       1.666 o 
   0  -9   5       3.578       6.077       2.181 o 
   0  -9   6       6.760       5.253       1.975 o 
   0  -9   7      23.474      23.074       3.070 o 
   0  -9   8      24.100      26.514       7.016 o 
   0  -9   9      15.449      18.932       3.433 o 
   0  -9  10       8.194       7.596       2.002 o 
   0  -8   1     449.761     437.241      14.560 o 
   0  -8   2      58.305      55.232       6.476 o 
   0  -8   3      52.449      46.782       6.403 o 
   0  -8   4      56.679      60.032       4.557 o 
   0  -8   5    1106.530    1132.095      50.643 o 
   0  -8   6       8.798       6.157       1.617 o 
   0  -8   7     239.499     258.114      14.218 o 
   0  -8   8     358.424     366.068      16.544 o 
   0  -8   9     180.261     166.533       8.987 o 
   0  -8  10      54.494      68.765      19.816 o 
   0  -8  11      16.000      16.876       3.139 o 
   0  -7   1     656.484     642.618      25.051 o 
   0  -7   2     303.295     293.391      11.575 o 
   0  -7   3      82.179      87.170       5.096 o 
   0  -7   4       6.871       6.436       1.736 o 
   0  -7   6       5.465       3.246       1.707 o 
   0  -7   7      10.182      10.207       1.553 o 
   0  -7  10       3.070       3.909       1.709 o 
   0  -7  11      17.462      16.467       2.401 o 
   0  -6   1    1603.774    1543.950      43.581 o 
   0  -6   2      67.551      69.647       7.467 o 
   0  -6   3      18.911      19.151       1.786 o 
   0  -6   4     211.570     224.208      14.813 o 
   0  -6   5    2336.000    2242.964      83.908 o 
   0  -6   6     380.654     383.582      13.426 o 
   0  -6   8     137.749     137.089       5.604 o 
   0  -6   9     137.751     134.159       5.411 o 
   0  -6  10     276.312     285.502      11.249 o 
   0  -6  11     302.821     309.928      11.576 o 
   0  -5   1     205.921     211.085       7.360 o 
   0  -5   2      87.429      85.120       8.498 o 
   0  -5   3       1.972       1.350       2.250 o 
   0  -5   4       8.247       6.443       1.530 o 
   0  -5   5     274.112     279.923       8.671 o 
   0  -5   6       9.560       8.780       0.916 o 
   0  -5   7     124.033     120.229       4.438 o 
   0  -5   8       6.710       6.139       0.929 o 
   0  -5   9       0.046       1.009       0.818 o 
   0  -5  10       2.927       1.449       1.065 o 
   0  -5  11       5.044       4.809       2.113 o 
   0  -4   1    1781.224    1744.550      58.777 o 
   0  -4   3    1782.592    1700.315      57.875 o 
   0  -4   5    1751.720    1816.413      54.668 o 
   0  -4   6     702.187     693.071      18.076 o 
   0  -4   7    1279.135    1332.494      35.379 o 
   0  -4   8       0.563       1.290       0.746 o 
   0  -4   9     210.385     205.354       7.012 o 
   0  -4  10     310.501     304.899       9.876 o 
   0  -4  11     464.289     466.646      15.413 o 
   0  -3   1       8.999       8.679       1.620 o 
   0  -3   2      16.380      17.457       1.653 o 
   0  -3   3       6.108       6.155       1.076 o 
   0  -3   7       4.927       3.399       0.826 o 
   0  -3   8      33.073      32.532       2.089 o 
   0  -3   9       1.818       3.019       0.996 o 
   0  -3  10      34.233      33.952       2.809 o 
   0  -3  11      12.659      10.466       5.382 o 
   0  -2   1    2623.365    2500.832      67.070 o 
   0  -2   2    1501.636    1487.625      38.222 o 
   0  -2   3     276.972     274.470       8.143 o 
   0  -2   4    3087.718    2909.733      82.733 o 
   0  -2   6      21.331      20.819       0.910 o 
   0  -2   7     862.180     884.934      20.808 o 
   0  -2   8     688.554     685.418      16.485 o 
   0  -2   9      77.779      82.316       2.989 o 
   0  -2  10     162.875     160.617       6.440 o 
   0  -1   1      24.453      23.417       1.054 o 
   0  -1   2      42.801      39.331       2.120 o 
   0  -1   3    1436.617    1419.081      52.982 o 
   0  -1   4     453.133     451.935      14.555 o 
   0  -1   5     413.844     417.706      16.157 o 
   0  -1   6     237.637     253.558       6.666 o 
   0  -1   7      34.720      37.091       1.652 o 
   0  -1   8      26.007      21.685       1.856 o 
   0  -1   9      32.885      33.247       1.932 o 
   0  -1  10      35.472      37.739       2.167 o 
   0   0   1     794.365     797.471      24.061 o 
   0   0   2    2117.437    2032.323      60.095 o 
   0   0   3      98.118      84.585       4.069 o 
   0   0   5     761.564     804.322      18.912 o 
   0   0   6       2.425       3.933       0.674 o 
   0   0   7     386.907     379.745       9.651 o 
   0   0   8     427.575     433.276      11.217 o 
   0   0   9     328.188     324.607       9.554 o 
   0   1   1     548.184     556.250      45.201 o 
   0   1   2     325.593     344.114      29.461 o 
   0   1   3     597.161     586.262      19.592 o 
   0   1   4      41.463      39.665       1.459 o 
   0   1   5       5.584       6.267       0.552 o 
   0   1   6      48.086      47.997       1.781 o 
   0   1   7       0.663       0.082       0.555 o 
   0   1   8      56.517      55.161       2.444 o 
   0   1   9      22.015      21.696       1.633 o 
   0   2   1       1.240       0.639       0.467 o 
   0   2   3     212.063     226.764       6.451 o 
   0   2   4     270.876     283.780       7.049 o 
   0   2   5     349.980     358.384       9.097 o 
   0   2   6     514.291     516.878      13.171 o 
   0   2   7      13.463      13.540       1.159 o 
   0   2   8      27.502      29.743       1.957 o 
   0   3   0     538.062     535.073      19.946 o 
   0   3   2     111.066     107.313       5.330 o 
   0   3   3      75.339      81.465       2.917 o 
   0   3   4      13.600      13.453       0.937 o 
   0   3   5      29.245      28.488       1.438 o 
   0   3   6      70.991      67.576       2.652 o 
   0   3   7       3.747       2.870       1.256 o 
   0   4   0     957.374     914.194      32.579 o 
   0   4   1     121.025     120.317       6.271 o 
   0   4   2     797.312     735.967      22.671 o 
   0   4   3     434.859     416.355      14.750 o 
   0   4   4       7.295       7.745       0.921 o 
   0   4   5     278.397     286.642       8.322 o 
   0   4   6     102.322     104.455       3.883 o 
   0   4   7      42.803      47.473       3.470 o 
   0   5   0      73.848      75.186       4.875 o 
   0   5   1     126.824     146.405       7.269 o 
   0   5   2     207.899     197.371       6.868 o 
   0   5   3       1.249       4.624       2.537 o 
   0   5   4       0.200       0.447       1.123 o 
   0   5   5      49.177      41.576      10.225 o 
   0   6   0      20.151      19.108       2.092 o 
   0   6   2       7.605       9.322       1.671 o 
   0   6   3     380.474     357.740      16.523 o 
   0   6   4     344.232     345.984      27.910 o 
   0   7   1      79.528      74.148       4.030 o 
   0   7   2      76.793      75.852       5.177 o 
   0   7   3      12.676      13.997       4.136 o 
   0   8   0      94.999      99.929       5.565 o 
   0   8   1      24.882      20.070       2.350 o 
   1 -10   2       1.373       0.560       4.272 o 
   1 -10   3      73.802      73.341       5.909 o 
   1 -10   4       3.088       2.399       2.139 o 
   1 -10   5     400.193     459.734      34.461 o 
   1 -10   6     138.091     146.781      25.847 o 
   1 -10   7      35.064      36.220       3.556 o 
   1 -10   8      36.272      38.509       4.420 o 
   1  -9   1     100.201     108.294       5.539 o 
   1  -9   2      84.391      86.920       5.319 o 
   1  -9   3       1.244       1.699       1.725 o 
   1  -9   4     109.479     128.973       7.166 o 
   1  -9   5      62.396      65.718       4.304 o 
   1  -9   6       1.640       1.601       1.866 o 
   1  -9   7       8.094       3.574       1.459 o 
   1  -9   8       0.295       2.259       3.376 o 
   1  -9   9       0.638       0.584       1.509 o 
   1  -9  10       0.022       1.954       2.594 o 
   1  -8   1     229.451     220.333       7.988 o 
   1  -8   2     404.344     407.695      17.638 o 
   1  -8   3     235.940     235.869      11.153 o 
   1  -8   4      43.153      42.632       4.783 o 
   1  -8   5     310.384     291.835      21.272 o 
   1  -8   6     499.507     531.920      18.383 o 
   1  -8   7     103.240     110.405       7.723 o 
   1  -8   9      85.723      87.752       7.002 o 
   1  -8  10     514.345     571.638      22.750 o 
   1  -7   1     148.454     149.383       8.372 o 
   1  -7   2      18.586      17.200       2.839 o 
   1  -7   3     383.258     378.486      17.008 o 
   1  -7   4      55.589      55.218       3.450 o 
   1  -7   5      64.067      66.786       7.395 o 
   1  -7   8       9.815       7.927       1.398 o 
   1  -7   9       7.197       8.382       1.919 o 
   1  -7  10      18.840      16.578       2.045 o 
   1  -6   1     117.718     118.377       4.935 o 
   1  -6   2     475.052     480.595      14.785 o 
   1  -6   3     427.587     427.628      14.256 o 
   1  -6   4     874.950     907.922      41.181 o 
   1  -6   5      30.324      30.108       2.378 o 
   1  -6   6     142.959     150.188       5.287 o 
   1  -6   7     340.883     351.174      10.099 o 
   1  -6   8     338.149     354.391      12.657 o 
   1  -6   9     438.228     454.272      15.463 o 
   1  -6  10      94.392      97.811       5.481 o 
   1  -6  11     425.804     450.020      15.693 o 
   1  -5   1     299.789     302.379      10.191 o 
   1  -5   2      53.593      57.621       3.041 o 
   1  -5   3     134.932     131.449       5.170 o 
   1  -5   4     454.669     439.097      12.222 o 
   1  -5   6       6.283       6.654       0.936 o 
   1  -5   7       7.711       5.883       1.231 o 
   1  -5   8       9.681       8.981       1.743 o 
   1  -5  10       2.277       0.787       0.985 o 
   1  -5  11       2.448       2.708       1.703 o 
   1  -4   4    3309.553    3313.192     106.861 o 
   1  -4   5     169.102     165.720       5.714 o 
   1  -4   7      13.555      11.006       1.247 o 
   1  -4   8     211.033     207.096       7.166 o 
   1  -4   9     558.728     553.327      17.652 o 
   1  -4  10      79.226      79.102       7.505 o 
   1  -4  11      45.297      39.340       4.057 o 
   1  -3   1    2355.198    2361.413      64.523 o 
   1  -3   2     414.256     426.707      12.478 o 
   1  -3   3     616.752     609.341      39.694 o 
   1  -3   5      13.741      13.550       1.375 o 
   1  -3   6      20.101      22.280       1.998 o 
   1  -3   7      31.271      32.468       2.462 o 
   1  -3   8     100.131      88.639       7.222 o 
   1  -3   9      76.968      74.825       7.508 o 
   1  -3  10      29.825      26.578       3.130 o 
   1  -2   1     134.964     141.900       5.023 o 
   1  -2   2     194.973     196.064       6.620 o 
   1  -2   3    4791.992    4666.108     124.608 o 
   1  -2   5    2162.201    2146.583      60.025 o 
   1  -2   6     747.683     767.339      18.091 o 
   1  -2   7       5.023       6.666       0.647 o 
   1  -2   8       9.328       7.924       1.099 o 
   1  -2   9     349.862     350.630       9.426 o 
   1  -2  10     556.178     567.180      27.029 o 
   1  -1   1     870.349     871.602      26.733 o 
   1  -1   2    1304.953    1330.080      43.124 o 
   1  -1   3     314.846     327.246      14.237 o 
   1  -1   5      81.382      78.883       2.317 o 
   1  -1   6       2.049       1.694       0.401 o 
   1  -1   7      54.444      50.413       2.027 o 
   1  -1   8     101.048     101.161       3.834 o 
   1  -1   9      50.547      47.163       2.425 o 
   1  -1  10      44.670      44.717       4.415 o 
   1   0   0    1174.178    1145.676      55.168 o 
   1   0   1     789.347     859.700      33.164 o 
   1   0   2      40.881      41.418       3.883 o 
   1   0   4     166.641     169.767       5.338 o 
   1   0   5     153.367     152.436       4.158 o 
   1   0   6     645.512     630.236      15.477 o 
   1   0   7     108.442     101.069       3.505 o 
   1   0   8     197.805     195.141       5.996 o 
   1   0   9       0.563       1.476       1.071 o 
   1   1   0    1331.391    1243.164      35.831 o 
   1   1   1      49.091      43.125       3.123 o 
   1   1   2     165.432     173.906       8.057 o 
   1   1   4       7.601       6.607       0.534 o 
   1   1   5       0.370       0.312       0.521 o 
   1   1   6      13.552      10.786       0.967 o 
   1   1   7       1.755       0.528       0.593 o 
   1   1   8      61.488      55.254       2.698 o 
   1   2   0       3.393       9.043       7.408 o 
   1   2   1     652.477     624.443      39.888 o 
   1   2   3    3960.290    3983.930      94.166 o 
   1   2   4     535.743     529.216      12.745 o 
   1   2   5      64.640      64.638       2.355 o 
   1   2   6      59.312      53.046       2.393 o 
   1   2   7     180.165     183.337       5.709 o 
   1   2   8     414.627     414.595      17.313 o 
   1   3   1      75.866      75.693       3.605 o 
   1   3   2       6.225       6.456       0.522 o 
   1   3   3      51.131      50.026       1.754 o 
   1   3   4      12.005      12.568       0.855 o 
   1   3   5      90.725      92.820       3.176 o 
   1   3   6      14.237      13.488       1.256 o 
   1   3   7      26.267      27.936       1.813 o 
   1   4   0       1.784       1.505       0.834 o 
   1   4   1     401.016     390.920      13.463 o 
   1   4   2     527.942     507.869      16.328 o 
   1   4   3     377.278     366.382      15.531 o 
   1   4   4     160.569     160.957       6.116 o 
   1   4   5     189.259     190.134       5.805 o 
   1   4   6      32.766      31.448       2.224 o 
   1   5   0      56.360      51.520       3.427 o 
   1   5   1      23.615      23.192       2.231 o 
   1   5   2      33.233      29.409       3.822 o 
   1   5   3      26.348      27.766       4.239 o 
   1   5   4      17.899      14.373       2.410 o 
   1   5   5       7.024       4.916       3.273 o 
   1   6   0     115.241     120.512      10.266 o 
   1   6   1     706.663     664.676      19.905 o 
   1   6   2     278.307     260.094      10.113 o 
   1   6   3       1.267       0.795       1.908 o 
   1   6   4      16.453      15.622       3.214 o 
   1   7   0       3.088       3.577       1.408 o 
   1   7   1       0.715       2.265       1.051 o 
   1   7   2       1.238       2.513       1.363 o 
   1   8   0      22.292      18.565       2.849 o 
   1   8   1      22.579      21.480       4.691 o 
   2 -10   2      89.117      87.640      10.439 o 
   2 -10   3      43.981      53.222       5.350 o 
   2 -10   4     245.067     272.382      37.651 o 
   2 -10   5      29.797      26.427       5.037 o 
   2 -10   6      30.152      36.195       5.869 o 
   2 -10   7     120.514     121.569       8.734 o 
   2  -9   1       5.214       3.594       1.402 o 
   2  -9   3       3.333       2.947       1.571 o 
   2  -9   4      23.212      25.123       3.648 o 
   2  -9   5      11.192      13.926       1.995 o 
   2  -9   6      10.507       9.059       1.892 o 
   2  -9   7      12.363      11.588       2.824 o 
   2  -9   8       6.175       7.905       7.892 o 
   2  -9   9       4.224       4.528       1.979 o 
   2  -8   1     147.022     143.426       5.954 o 
   2  -8   2       0.883       1.614       1.672 o 
   2  -8   3      33.526      35.556       2.960 o 
   2  -8   4      44.341      40.908       2.750 o 
   2  -8   5     121.170     125.976      13.408 o 
   2  -8   6     480.650     537.226      32.192 o 
   2  -8   7      49.050      52.784       4.794 o 
   2  -8   8      76.221      78.633       6.083 o 
   2  -8   9     306.138     336.376      13.551 o 
   2  -8  10     229.727     223.637      18.772 o 
   2  -7   1       6.315       5.637       1.247 o 
   2  -7   2     236.545     238.218       9.159 o 
   2  -7   3       0.334       0.733       0.888 o 
   2  -7   4     170.494     172.957       8.161 o 
   2  -7   6       0.843       1.504       1.377 o 
   2  -7   7       3.481       2.559       1.464 o 
   2  -7   8       0.001       0.264       1.234 o 
   2  -7   9       0.026       0.287       1.353 o 
   2  -7  10      16.587      19.200       2.587 o 
   2  -6   1     496.032     490.942      12.912 o 
   2  -6   2     871.436     816.723      23.326 o 
   2  -6   3      61.079      57.712       3.271 o 
   2  -6   4      59.406      56.008       6.475 o 
   2  -6   5     299.346     321.589      10.146 o 
   2  -6   6     890.028     950.892      30.426 o 
   2  -6   7      58.019      58.910       3.502 o 
   2  -6   8      44.558      47.647       3.019 o 
   2  -6   9     603.939     614.732      18.311 o 
   2  -6  10     531.787     545.413      21.064 o 
   2  -5   1      14.179      14.386       1.012 o 
   2  -5   2       2.319       2.741       0.633 o 
   2  -5   3       3.594       5.179       0.834 o 
   2  -5   4     373.042     386.338      14.257 o 
   2  -5   5      40.505      39.898       2.063 o 
   2  -5   6     196.617     207.703       8.118 o 
   2  -5   7       6.322       6.719       1.166 o 
   2  -5   8      18.181      15.879       1.908 o 
   2  -5   9      12.149      11.560       1.809 o 
   2  -5  10       0.124       2.296       1.798 o 
   2  -4   3    1373.294    1385.848     173.432 o 
   2  -4   4     655.708     708.200      28.035 o 
   2  -4   5      55.731      49.477       2.274 o 
   2  -4   6     427.157     431.563      12.676 o 
   2  -4   7     259.861     274.690       8.604 o 
   2  -4   8    1034.053    1044.292      28.523 o 
   2  -4   9      22.450      24.654       2.224 o 
   2  -4  10     567.431     577.694      19.985 o 
   2  -3   1     479.569     478.906      36.661 o 
   2  -3   2       0.017       1.369       0.779 o 
   2  -3   4      12.273      12.671       1.167 o 
   2  -3   5      21.307      23.228       1.312 o 
   2  -3   6       5.027       5.669       0.960 o 
   2  -3   7      51.172      46.193       2.653 o 
   2  -3   8       9.437       7.285       1.281 o 
   2  -3   9      10.142      11.234       1.609 o 
   2  -3  10       1.563       0.894       2.320 o 
   2  -2   1    1646.026    1717.855      45.285 o 
   2  -2   2     911.698     989.659      44.638 o 
   2  -2   4     789.842     824.488      24.480 o 
   2  -2   5     225.181     238.849       5.942 o 
   2  -2   6     192.282     193.231       5.090 o 
   2  -2   7     155.954     152.848       4.349 o 
   2  -2   8     561.235     562.343      15.559 o 
   2  -2   9     278.712     266.607       7.693 o 
   2  -1   1     372.934     383.969      11.497 o 
   2  -1   2     578.839     537.488      20.957 o 
   2  -1   4     724.901     761.946      18.479 o 
   2  -1   5     180.046     180.104       4.734 o 
   2  -1   6       0.538       0.793       0.471 o 
   2  -1   7      32.222      31.463       1.644 o 
   2  -1   8      43.765      40.662       2.143 o 
   2  -1   9       1.699       1.690       1.273 o 
   2   0   0     618.166     612.727      18.116 o 
   2   0   1    8375.085    8088.869     337.397 o 
   2   0   3     936.713     952.309      22.669 o 
   2   0   4     457.647     450.476      11.173 o 
   2   0   5     667.457     683.494      18.083 o 
   2   0   6     123.583     127.148       4.669 o 
   2   0   7      39.582      36.981       2.180 o 
   2   0   8     287.539     291.425       8.507 o 
   2   1   0     600.041     586.660      23.690 o 
   2   1   1     289.332     296.305      11.570 o 
   2   1   3       1.404       1.146       0.380 o 
   2   1   4       6.688       6.299       0.634 o 
   2   1   5      25.774      24.300       1.480 o 
   2   1   6       0.631       2.191       0.663 o 
   2   1   7       5.527       6.312       1.221 o 
   2   1   8       6.679       6.264       3.381 o 
   2   2   0    1285.459    1238.107      43.363 o 
   2   2   2    1239.832    1321.493      30.711 o 
   2   2   3       0.257       0.674       0.510 o 
   2   2   4     127.702     132.988       3.773 o 
   2   2   5     283.185     279.549       7.364 o 
   2   2   6     105.105     104.514       3.738 o 
   2   2   7     208.726     205.327       6.664 o 
   2   3   1      14.915      16.186       1.203 o 
   2   3   2     100.343     106.775       3.157 o 
   2   3   3       2.940       2.295       0.450 o 
   2   3   4       3.128       3.015       0.588 o 
   2   3   5       2.498       2.571       0.702 o 
   2   3   6      22.614      21.773       1.747 o 
   2   4   0       2.613       1.485       0.980 o 
   2   4   1       1.421       3.083       1.058 o 
   2   4   2     473.715     461.420      13.261 o 
   2   4   3     216.572     213.812       7.543 o 
   2   4   4     309.339     320.613      10.129 o 
   2   4   5      34.359      36.767       2.324 o 
   2   5   0     369.663     359.048      17.103 o 
   2   5   1     157.232     152.780      11.847 o 
   2   5   2      26.413      28.944       2.351 o 
   2   5   3       5.250       5.004       1.592 o 
   2   5   4       0.399       0.579       1.126 o 
   2   6   0     128.969     118.196       5.698 o 
   2   6   1      76.788      76.421       6.713 o 
   2   6   2     113.331     112.810      10.662 o 
   2   6   3       6.270       8.451       3.445 o 
   2   7   0      86.098      83.955       6.759 o 
   2   7   1       4.157       4.457       1.522 o 
   2   8   0      65.178      63.112       6.664 o 
   3 -10   2      31.841      24.604       5.631 o 
   3 -10   3      23.722      20.997       3.673 o 
   3 -10   4      28.031      32.818       7.128 o 
   3 -10   5     254.045     264.747      13.206 o 
   3 -10   6     137.442     136.923      13.134 o 
   3  -9   1       1.635       0.399       1.520 o 
   3  -9   2      41.005      41.280       7.236 o 
   3  -9   3      80.615      77.391       8.095 o 
   3  -9   4      72.820      72.717       5.297 o 
   3  -9   5     132.963     137.489       8.539 o 
   3  -9   6       0.000       0.001       2.577 o 
   3  -9   8      10.001      15.476       5.582 o 
   3  -8   1       6.897       4.885       1.240 o 
   3  -8   2      67.154      63.877       4.739 o 
   3  -8   3     676.490     654.967      19.955 o 
   3  -8   4     298.196     290.655      14.755 o 
   3  -8   5      13.591      14.571       3.095 o 
   3  -8   6     211.259     229.742      26.547 o 
   3  -8   7     584.362     600.389      22.225 o 
   3  -8   8      75.916      83.834       6.719 o 
   3  -7   2     228.234     226.150       7.212 o 
   3  -7   3       0.649       0.428       0.779 o 
   3  -7   4     232.514     239.300      16.867 o 
   3  -7   5      28.571      26.450       3.110 o 
   3  -7   6       3.802       4.877       2.381 o 
   3  -7   7      21.413      20.645       3.635 o 
   3  -7   8       0.243       0.288       1.594 o 
   3  -7   9      23.573      26.817       2.968 o 
   3  -6   1       5.676       6.708       0.828 o 
   3  -6   2       0.412       0.411       0.635 o 
   3  -6   3     338.609     328.468      12.143 o 
   3  -6   4     726.124     738.647      34.521 o 
   3  -6   5     321.804     338.119      15.444 o 
   3  -6   6     116.658     117.117       8.363 o 
   3  -6   7     176.576     176.610       7.119 o 
   3  -6   8     103.355     102.098       5.354 o 
   3  -6   9     424.366     426.623      14.628 o 
   3  -5   1       9.008       9.055       0.746 o 
   3  -5   2     131.696     131.255       5.679 o 
   3  -5   3     323.637     318.850       9.565 o 
   3  -5   4      30.831      29.586       2.087 o 
   3  -5   5     166.413     174.116      10.838 o 
   3  -5   6      10.052       8.752       2.091 o 
   3  -5   7       2.753       3.238       1.313 o 
   3  -5   8      27.424      32.328       6.499 o 
   3  -5   9      27.978      29.821       4.107 o 
   3  -4   1    1761.518    1690.648      47.610 o 
   3  -4   2      86.121      75.840       6.427 o 
   3  -4   3       4.262       5.128       0.916 o 
   3  -4   4     521.458     503.836      15.315 o 
   3  -4   5    1860.657    1823.702      46.349 o 
   3  -4   6      41.893      35.868       2.545 o 
   3  -4   7       1.636       3.971       1.385 o 
   3  -4   8      98.198      94.671       5.731 o 
   3  -4   9     825.595     825.339      51.149 o 
   3  -3   3       6.354       5.392       0.742 o 
   3  -3   4      25.190      27.511       2.513 o 
   3  -3   5      29.386      30.420       1.899 o 
   3  -3   6       0.000       0.933       1.259 o 
   3  -3   7      79.369      79.763       4.389 o 
   3  -3   8       3.259       1.255       1.229 o 
   3  -3   9      12.157      17.031      10.026 o 
   3  -2   3       3.178       2.160       0.616 o 
   3  -2   4      61.145      69.017       2.111 o 
   3  -2   5     105.353     101.195       2.927 o 
   3  -2   6     537.771     557.410      13.623 o 
   3  -2   7     552.344     555.260      14.347 o 
   3  -2   8       3.238       2.931       0.703 o 
   3  -2   9     252.636     249.982      10.320 o 
   3  -1   3      45.739      46.609       1.555 o 
   3  -1   4      23.895      23.361       1.345 o 
   3  -1   5      16.889      15.213       1.144 o 
   3  -1   6     148.039     140.752       4.300 o 
   3  -1   7      16.251      16.018       1.378 o 
   3  -1   8       5.373       5.634       1.372 o 
   3   0   0     238.658     242.620       9.942 o 
   3   0   2     759.185     767.346      19.194 o 
   3   0   3     552.725     559.056      13.763 o 
   3   0   4     579.871     582.640      14.677 o 
   3   0   5       0.075       0.116       0.606 o 
   3   0   6     205.366     204.910       6.074 o 
   3   0   7     481.792     478.986      12.787 o 
   3   1   2      48.443      50.681       1.673 o 
   3   1   3       2.844       3.069       0.459 o 
   3   1   4       0.026       0.112       0.595 o 
   3   1   5      22.120      19.590       1.300 o 
   3   1   6     103.544     102.787       3.777 o 
   3   1   7      76.116      76.519       3.434 o 
   3   2   1      41.951      37.556       1.382 o 
   3   2   2     175.432     173.326       4.638 o 
   3   2   3     122.762     114.446       3.378 o 
   3   2   4     904.134     908.613      21.819 o 
   3   2   5      69.479      69.510       2.757 o 
   3   2   6      14.826      13.620       1.580 o 
   3   3   0     161.912     171.002       4.590 o 
   3   3   1      80.027      79.898       2.692 o 
   3   3   2       2.973       2.336       0.452 o 
   3   3   3       9.418       7.449       0.754 o 
   3   3   4      16.108      16.715       1.167 o 
   3   3   5      25.999      28.764       1.757 o 
   3   4   0     352.121     337.875      10.755 o 
   3   4   1     923.148     893.118      24.667 o 
   3   4   2     237.170     234.879       8.016 o 
   3   4   3      39.280      39.304       2.868 o 
   3   4   4     184.474     189.645       6.557 o 
   3   4   5     102.096     102.552       6.340 o 
   3   5   0      42.676      38.596       2.941 o 
   3   5   1      21.510      20.242       3.121 o 
   3   5   2      49.690      47.672       3.201 o 
   3   5   3      11.578       9.348       2.143 o 
   3   6   0     177.119     170.986       9.206 o 
   3   6   1     326.551     333.280      12.278 o 
   3   6   2     310.875     304.373      12.248 o 
   3   7   0      21.520      19.781       3.981 o 
   3   7   1       9.121      12.314       2.656 o 
   4 -10   3       6.339      12.933       4.554 o 
   4 -10   5       4.698       2.143       5.726 o 
   4  -9   1      10.066       8.732       1.709 o 
   4  -9   2       3.738       2.525       1.261 o 
   4  -9   3       2.090       1.761       1.261 o 
   4  -9   4       0.001       0.051       2.547 o 
   4  -9   5     140.356     140.865      10.395 o 
   4  -9   6      32.727      26.164       3.969 o 
   4  -9   7      22.063      25.459       6.581 o 
   4  -8   1      49.036      49.210       4.727 o 
   4  -8   2     235.720     226.648       8.058 o 
   4  -8   3      61.864      54.409       3.910 o 
   4  -8   4    1223.355    1152.443      32.670 o 
   4  -8   5       0.138       4.401       3.409 o 
   4  -8   6      51.950      51.667       7.899 o 
   4  -8   7     141.943     156.265      15.516 o 
   4  -8   8      51.130      51.757       6.062 o 
   4  -7   1      97.435      99.525       5.410 o 
   4  -7   2       5.979       4.545       1.224 o 
   4  -7   3       5.463       6.070       1.917 o 
   4  -7   4       2.528       2.640       2.667 o 
   4  -7   5      76.126      70.783       5.331 o 
   4  -7   6      33.864      25.659       4.413 o 
   4  -7   7       3.179       0.450       1.579 o 
   4  -6   1       0.366       0.342       0.723 o 
   4  -6   2     570.725     529.729      15.827 o 
   4  -6   3     833.468     773.884      23.671 o 
   4  -6   4     142.752     132.856       6.042 o 
   4  -6   5      11.341      10.712       1.850 o 
   4  -6   6     537.939     530.857      17.219 o 
   4  -6   7     385.327     397.334      13.176 o 
   4  -6   8      47.047      49.224       4.020 o 
   4  -5   1     123.122     118.140       6.767 o 
   4  -5   2     117.292     118.668       4.258 o 
   4  -5   3      21.431      19.885       1.948 o 
   4  -5   4      11.488      10.260       1.395 o 
   4  -5   5      59.406      60.398       3.394 o 
   4  -5   6      91.332      96.024       6.097 o 
   4  -5   7      12.301      12.050       2.376 o 
   4  -5   8      49.269      49.533       4.343 o 
   4  -4   1      29.770      31.057       1.835 o 
   4  -4   2     360.015     352.565      12.851 o 
   4  -4   3     882.148     865.470      22.785 o 
   4  -4   4     159.889     171.716       6.508 o 
   4  -4   5     181.010     177.417       7.119 o 
   4  -4   6     463.276     459.385      15.087 o 
   4  -4   7     246.674     235.878       9.834 o 
   4  -4   8     194.095     196.318       9.364 o 
   4  -3   2      64.120      61.808       3.499 o 
   4  -3   3       1.819       1.377       0.412 o 
   4  -3   4      74.559      75.948       3.213 o 
   4  -3   5      27.116      23.666       2.167 o 
   4  -3   6       5.893       8.000       1.755 o 
   4  -3   8       1.669       5.012       2.510 o 
   4  -2   2    1465.664    1472.654      34.139 o 
   4  -2   3    1433.931    1430.247      33.211 o 
   4  -2   4    1020.959    1024.922      24.036 o 
   4  -2   5     390.553     390.231       9.632 o 
   4  -2   6      41.860      45.380       2.399 o 
   4  -2   7      88.349      86.723       3.216 o 
   4  -2   8     515.976     530.599      14.543 o 
   4  -1   2      58.118      57.402       1.836 o 
   4  -1   3     885.244     891.300      21.198 o 
   4  -1   4      33.391      33.164       1.423 o 
   4  -1   5     115.089     114.612       3.520 o 
   4  -1   6      15.794      14.871       1.144 o 
   4  -1   7       2.767       2.647       1.129 o 
   4   0   1    1113.813    1089.552      25.602 o 
   4   0   2    1893.945    1878.134      45.079 o 
   4   0   3     144.511     138.337       4.562 o 
   4   0   4     259.365     261.828       7.367 o 
   4   0   5     284.242     288.081       7.759 o 
   4   0   6     317.997     320.468       8.947 o 
   4   0   7      12.558      11.564       1.273 o 
   4   1   1      22.018      22.534       0.921 o 
   4   1   2       1.253       1.024       0.428 o 
   4   1   3     139.584     144.673       4.147 o 
   4   1   4     171.958     170.712       5.372 o 
   4   1   5      16.453      14.776       1.215 o 
   4   1   6       1.025       1.651       0.815 o 
   4   2   0     178.951     185.674       4.887 o 
   4   2   1     902.140     923.548      21.782 o 
   4   2   2     981.992     994.441      24.227 o 
   4   2   3     134.414     137.127       4.078 o 
   4   2   4      48.249      51.626       2.253 o 
   4   2   5     110.478     113.669       3.988 o 
   4   3   0      25.224      25.629       1.081 o 
   4   3   1       2.551       3.462       0.499 o 
   4   3   2      69.959      68.170       2.285 o 
   4   3   3      59.122      59.523       2.272 o 
   4   3   4      30.643      28.936       1.730 o 
   4   3   5      69.112      70.135       3.400 o 
   4   4   0     229.110     207.418       7.024 o 
   4   4   2     385.801     373.870      14.051 o 
   4   4   3      61.937      62.181       4.910 o 
   4   4   4      37.603      37.365       4.026 o 
   4   5   1     293.716     276.585      11.189 o 
   4   5   2      81.308      72.473       7.491 o 
   4   5   3       0.012       0.371       2.067 o 
   4   6   0     220.960     217.570       9.076 o 
   4   6   1     311.792     308.947      14.144 o 
   5  -9   1       1.808       2.176       1.300 o 
   5  -9   2      36.619      34.593       4.261 o 
   5  -9   3       5.504       5.234       1.990 o 
   5  -9   4      98.613     124.854       8.349 o 
   5  -9   5      14.626      13.274       3.341 o 
   5  -8   1      10.501      11.611       1.892 o 
   5  -8   2       7.168       4.835       1.745 o 
   5  -8   3     504.400     463.404      14.959 o 
   5  -8   4      54.735      54.949       5.184 o 
   5  -8   5     135.087     129.789       8.463 o 
   5  -8   6       6.240       7.414       8.707 o 
   5  -8   7     496.528     509.350      50.633 o 
   5  -7   1       3.201       2.406       0.930 o 
   5  -7   2       0.151       0.313       1.161 o 
   5  -7   3      13.413      12.909       2.440 o 
   5  -7   4       2.655       7.506       2.129 o 
   5  -7   5      31.933      33.235       3.912 o 
   5  -7   6      10.673      11.815       3.340 o 
   5  -7   7      28.082      31.319       3.610 o 
   5  -6   1     397.800     363.571      13.166 o 
   5  -6   2     456.549     430.455      13.567 o 
   5  -6   3    1504.838    1454.994      53.951 o 
   5  -6   4      41.953      34.240       3.073 o 
   5  -6   5     420.659     403.965      13.929 o 
   5  -6   6     264.413     268.244       9.825 o 
   5  -6   7     422.452     450.031      15.057 o 
   5  -5   1      98.695      91.981       4.016 o 
   5  -5   2      83.792      79.828       3.723 o 
   5  -5   3     248.343     236.249      11.346 o 
   5  -5   4      62.365      57.185       3.847 o 
   5  -5   5      40.610      38.243       3.401 o 
   5  -5   6      40.330      39.431       3.509 o 
   5  -5   7      25.788      19.114       2.737 o 
   5  -4   1    1341.827    1305.242      33.365 o 
   5  -4   2    2712.957    2633.227      66.003 o 
   5  -4   3    1232.698    1188.924      30.812 o 
   5  -4   4     104.161      94.273       6.856 o 
   5  -4   5     196.016     186.815       7.819 o 
   5  -4   6    1064.994    1051.005      30.669 o 
   5  -3   1      81.294      83.737       2.492 o 
   5  -3   2      10.696       9.119       0.692 o 
   5  -3   3       2.804       1.937       0.568 o 
   5  -3   4      19.641      16.027       1.999 o 
   5  -3   5       2.260       1.600       1.085 o 
   5  -3   6     135.498     122.653       7.714 o 
   5  -3   7      11.049      11.256       3.795 o 
   5  -2   1     530.867     520.488      13.459 o 
   5  -2   2    3490.994    3374.063      77.915 o 
   5  -2   3      12.987      11.994       0.786 o 
   5  -2   4      87.905      87.126       2.749 o 
   5  -2   5      74.616      76.932       2.691 o 
   5  -2   6     341.658     347.234       9.513 o 
   5  -2   7     148.981     145.382       5.089 o 
   5  -1   1       4.587       3.915       0.407 o 
   5  -1   2     151.893     143.542       4.112 o 
   5  -1   3      41.254      37.989       1.709 o 
   5  -1   4       0.087       1.357       0.671 o 
   5  -1   5       9.162       9.803       0.886 o 
   5  -1   6      41.207      41.135       2.084 o 
   5   0   0     942.838     942.835      22.113 o 
   5   0   1     422.494     412.788      10.107 o 
   5   0   2    1057.490    1039.985      24.395 o 
   5   0   3      37.804      34.514       1.693 o 
   5   0   4     388.147     396.550      10.114 o 
   5   0   5     150.566     153.451       4.824 o 
   5   0   6      41.743      38.985       2.313 o 
   5   1   0      29.179      30.865       1.137 o 
   5   1   1     111.681     109.792       3.112 o 
   5   1   2     293.612     289.357       7.527 o 
   5   1   3       7.527       6.171       0.754 o 
   5   1   4       4.337       4.328       0.871 o 
   5   1   5      46.201      43.315       2.285 o 
   5   2   0    1013.420    1025.782      23.875 o 
   5   2   1    1223.587    1228.093      28.668 o 
   5   2   2     388.845     391.554       9.903 o 
   5   2   3       7.961       7.962       0.922 o 
   5   2   4      99.144     107.449       4.200 o 
   5   2   5     494.813     567.571      23.994 o 
   5   3   0      39.222      39.402       1.591 o 
   5   3   1     169.478     169.702       4.656 o 
   5   3   2     426.493     437.395      11.113 o 
   5   3   3       0.004       0.703       0.800 o 
   5   3   4      33.483      31.249       2.054 o 
   5   4   0      11.269      11.497       2.398 o 
   5   4   1     520.914     499.034      17.659 o 
   5   4   2      78.251      85.597       4.829 o 
   5   4   3     149.283     158.616      12.723 o 
   5   5   0      65.025      65.170       5.847 o 
   5   5   1     105.823     111.419       5.415 o 
   5   5   2      49.007      41.008       5.141 o 
   5   6   0      23.841      23.760       2.423 o 
   6  -9   1       7.650       9.168       3.707 o 
   6  -9   2       1.224       0.693       1.699 o 
   6  -9   3     133.664     143.874       8.011 o 
   6  -9   4      95.159     120.354      12.613 o 
   6  -8   1     304.844     304.706      15.686 o 
   6  -8   2     245.815     241.663       9.114 o 
   6  -8   3       6.289       7.098       2.575 o 
   6  -8   4       2.212       1.096       3.446 o 
   6  -8   5     207.032     213.183      15.828 o 
   6  -8   6     420.172     456.519      17.388 o 
   6  -7   1     163.284     157.692       6.504 o 
   6  -7   3     154.549     151.348       8.523 o 
   6  -7   4      50.386      51.223       3.528 o 
   6  -7   5      49.987      47.601       6.249 o 
   6  -7   6      43.111      39.636       6.544 o 
   6  -6   1      36.377      34.634       2.882 o 
   6  -6   2     404.711     380.465      12.903 o 
   6  -6   3      80.044      70.473       4.076 o 
   6  -6   4      91.103      83.953       5.089 o 
   6  -6   5      11.010       6.730       1.644 o 
   6  -6   6     489.780     508.334      30.374 o 
   6  -5   1      17.343      17.951       1.788 o 
   6  -5   2      12.495      10.466       1.921 o 
   6  -5   3      16.886      13.160       1.973 o 
   6  -5   4       3.543       4.485       1.275 o 
   6  -5   5      39.594      45.862       4.488 o 
   6  -4   1     753.703     738.842      20.454 o 
   6  -4   2     367.039     354.928      10.764 o 
   6  -4   3     216.322     209.346      12.868 o 
   6  -4   4     287.617     266.763      10.013 o 
   6  -4   5     565.384     523.889      16.685 o 
   6  -4   6     110.918      99.546       5.256 o 
   6  -3   1       0.010       0.435       0.589 o 
   6  -3   2      44.471      45.466       1.871 o 
   6  -3   3     195.203     189.459       5.176 o 
   6  -3   4       8.056       5.853       1.035 o 
   6  -3   5     123.322     118.899       5.467 o 
   6  -3   6      23.044      21.941       2.756 o 
   6  -2   1     787.583     784.802      19.188 o 
   6  -2   2     112.444     107.900       3.146 o 
   6  -2   3     232.889     236.350       6.206 o 
   6  -2   4     205.693     201.115       5.943 o 
   6  -2   5    1147.595    1168.859      28.275 o 
   6  -2   6       2.230       0.235       0.911 o 
   6  -1   1      82.425      83.055       3.032 o 
   6  -1   2       6.665       5.849       0.580 o 
   6  -1   3       0.032       0.855       0.470 o 
   6  -1   4      47.845      46.544       2.056 o 
   6  -1   6      20.011      14.478       4.776 o 
   6   0   0     198.038     194.376       4.992 o 
   6   0   1    1484.067    1438.716      33.623 o 
   6   0   2      27.698      27.314       1.308 o 
   6   0   3     568.082     571.679      14.137 o 
   6   0   4       7.323       8.254       0.890 o 
   6   0   5     679.377     693.919      17.831 o 
   6   1   0     427.012     429.436      10.389 o 
   6   1   1      66.933      66.348       2.461 o 
   6   1   2      16.471      16.155       1.175 o 
   6   1   3      42.048      42.357       1.932 o 
   6   1   4      18.226      18.682       1.536 o 
   6   2   0     681.009     708.712      16.898 o 
   6   2   1     258.758     263.897       6.988 o 
   6   2   2     191.054     195.710       5.607 o 
   6   2   3     339.634     349.061      10.049 o 
   6   3   0      89.617      89.895       2.877 o 
   6   3   1      71.003      69.892       2.521 o 
   6   3   2      20.488      19.485       1.334 o 
   6   4   0     896.901     902.418      37.641 o 
   6   4   1      13.328      13.462       1.817 o 
   6   4   2      10.106      13.229       3.669 o 
   6   5   0      74.042      78.187       4.388 o 
   6   5   1      19.677      22.650       3.055 o 
   7  -8   1      91.941      89.416       5.262 o 
   7  -8   2      53.030      43.641       4.076 o 
   7  -8   3     200.863     209.796      13.960 o 
   7  -8   4     109.557      91.342       7.832 o 
   7  -7   1       5.090       5.295       1.616 o 
   7  -7   2      84.813      79.718       6.309 o 
   7  -7   3       6.314       7.220       2.392 o 
   7  -7   4       1.713       0.084       1.208 o 
   7  -7   5       6.264       3.265       1.465 o 
   7  -6   1     290.545     294.220      15.052 o 
   7  -6   2     262.344     251.439      10.001 o 
   7  -6   3       9.997      11.021       3.128 o 
   7  -6   4     216.783     211.361       9.438 o 
   7  -6   5     229.015     217.812      25.668 o 
   7  -5   1       0.188       0.527       1.022 o 
   7  -5   2       3.628       3.180       1.375 o 
   7  -5   3       4.697       3.007       1.035 o 
   7  -5   4      96.480      83.776       7.244 o 
   7  -5   5      11.696      14.015       3.750 o 
   7  -4   1      30.788      35.779       3.673 o 
   7  -4   2     858.215     798.744      24.127 o 
   7  -4   3     262.787     246.753       9.605 o 
   7  -4   4      92.486      83.418       5.231 o 
   7  -4   5     304.494     301.413      12.503 o 
   7  -3   1       1.015       1.234       0.409 o 
   7  -3   2      14.910      12.948       0.897 o 
   7  -3   3       0.628       1.161       0.601 o 
   7  -3   4      43.717      43.750       3.130 o 
   7  -3   5       6.263       8.198       1.690 o 
   7  -2   1       1.622       1.590       0.687 o 
   7  -2   2     481.000     463.500      12.297 o 
   7  -2   3     497.747     488.088      12.304 o 
   7  -2   4     240.928     249.511       7.140 o 
   7  -2   5      80.517      82.350       3.332 o 
   7  -1   1      54.523      55.296       2.120 o 
   7  -1   2      89.413      82.223       2.787 o 
   7  -1   3       5.599       5.861       0.788 o 
   7  -1   4      30.083      30.373       1.830 o 
   7  -1   5       4.330       8.430       3.440 o 
   7   0   0     892.047     848.129      20.148 o 
   7   0   1      34.994      31.600       1.568 o 
   7   0   2      39.946      40.208       1.851 o 
   7   0   3     117.764     116.038       3.949 o 
   7   0   4     267.498     286.467       8.450 o 
   7   1   0     102.455      98.461       3.010 o 
   7   1   1      48.746      48.204       1.903 o 
   7   1   2       0.940       0.942       0.644 o 
   7   1   3     130.788     140.991       5.219 o 
   7   2   0     370.099     376.817       9.595 o 
   7   2   1     104.404     106.493       3.534 o 
   7   2   2     231.344     240.836       7.333 o 
   7   2   3       0.159       2.619       6.351 o 
   7   3   0      94.032      96.853       3.251 o 
   7   3   1     107.487     116.810       4.011 o 
   7   3   2      21.858      22.525       1.754 o 
   7   4   0     135.843     135.474       9.820 o 
   7   5   0      55.852      54.048       7.501 o 
   8  -8   1      41.659      43.037       4.398 o 
   8  -8   2     141.949     145.052       9.905 o 
   8  -7   2      53.666      56.061       5.764 o 
   8  -7   3       0.153       0.460       1.773 o 
   8  -7   4      17.017      11.320       5.763 o 
   8  -6   2     177.512     172.074       8.204 o 
   8  -6   3     272.762     284.053      13.592 o 
   8  -6   4      91.198      73.320       6.600 o 
   8  -5   1     109.951     111.732       5.923 o 
   8  -5   2      11.118      11.107       2.557 o 
   8  -5   3       7.999       6.708       1.838 o 
   8  -5   4       7.118       5.795       2.377 o 
   8  -4   1     103.950      99.612       9.944 o 
   8  -4   2       1.186       1.535       2.327 o 
   8  -4   3      59.536      54.003      10.475 o 
   8  -4   4     150.448     150.831       9.936 o 
   8  -3   1      23.801      25.689       1.332 o 
   8  -3   2      22.032      26.110       1.634 o 
   8  -3   3       0.927       1.119       0.677 o 
   8  -3   4      43.595      34.141       3.049 o 
   8  -2   1     815.425     781.780      18.957 o 
   8  -2   2      42.688      39.447       1.814 o 
   8  -2   3       2.298       2.768       0.945 o 
   8  -2   4      25.500      24.091       1.718 o 
   8  -1   1      10.268       9.797       0.897 o 
   8  -1   2      26.774      24.514       1.410 o 
   8  -1   3      30.101      31.149       1.824 o 
   8   0   0      51.426      47.169       2.378 o 
   8   0   1     191.539     183.388       5.374 o 
   8   0   2     261.667     264.777       7.403 o 
   8   0   3     287.480     306.248       8.767 o 
   8   1   0      87.592      91.951       3.143 o 
   8   1   1      35.991      37.470       1.845 o 
   8   1   2       5.287       4.173       1.026 o 
   8   2   0      55.764      59.494       2.475 o 
   8   2   1       1.805       1.170       0.911 o 
   8   3   0      29.244      31.099       1.808 o 
   8   3   1      91.253      89.500       4.416 o 
   8   4   0     143.562     146.020      12.207 o 
   9  -7   1      20.854      24.582       4.179 o 
   9  -7   2      21.177      26.314       4.766 o 
   9  -6   1     150.637     157.619      10.044 o 
   9  -6   2       7.748      11.878       6.244 o 
   9  -5   2      36.455      33.383       4.350 o 
   9  -5   3       7.187       7.251       2.190 o 
   9  -4   1     145.757     149.158       7.321 o 
   9  -4   2      35.335      31.998       5.275 o 
   9  -4   3     598.211     600.306      20.756 o 
   9  -3   1      73.092      68.518       2.576 o 
   9  -3   2      17.219      17.391       1.705 o 
   9  -3   3       4.946       6.960       1.176 o 
   9  -2   1       1.091       1.048       0.518 o 
   9  -2   2      15.832      15.078       1.263 o 
   9  -2   3     274.117     276.110      10.196 o 
   9  -1   1      11.973      13.687       1.403 o 
   9  -1   2       0.309       1.687       0.838 o 
   9   0   0     318.592     311.249       8.391 o 
   9   0   1      64.697      64.578       2.824 o 
   9   0   2      89.891      94.517       7.727 o 
   9   1   0      17.365      18.473       1.374 o 
   9   1   1     111.371     120.336       5.374 o 
   9   2   0     179.827     193.949       6.496 o 
  10  -5   1      27.703      27.325       5.477 o 
  10  -4   1      36.472      29.936       3.581 o 
  10  -3   1       2.201       0.540       0.711 o 
  10  -3   2       9.612       7.585       2.336 o 
  10  -2   1      24.159      23.688       1.693 o 
  10  -1   1      32.039      33.976       1.941 o 
  10   0   0       0.395       0.043       0.920 o 
  10   1   0      10.936      10.751       3.142 o 
