# Supplementary material for: X-ray diffraction data as a source of the vibrational free-energy contribution in polymorphic systems
Source: IUCrJ. 2019 May 8;6(Pt 4):558–71. doi: 10.1107/S2052252519003014 (PMC6608639; doi:10.1107/S2052252519003014)
Supplement: Supplementary file 6 [file m-06-00558-W_150Ksup6.hkl]

#
# fcf, LIST 4 option, 
# 
data_W_150K
_shelx_title ' written by MoPro v16'
_shelx_refln_list_code        4
_shelx_F_calc_maximum      357.31
_exptl_crystal_F_000       300.00
_reflns_d_resolution_high  0.5679

loop_
 _symmetry_equiv_pos_as_xyz
'x, y, z'
'-x, -y, -z'

_cell_length_a     9.8127
_cell_length_b     7.7670
_cell_length_c    10.5170
_cell_angle_alpha 116.638
_cell_angle_beta  124.323
_cell_angle_gamma  88.869


_shelx_F_squared_multiplier     1.000

loop_ 
 _refln_index_h 
 _refln_index_k 
 _refln_index_l 
 _refln_F_squared_calc 
 _refln_F_squared_meas 
 _refln_F_squared_sigma 
 _refln_observed_status 
 -17  -2  12      13.493      14.811       4.652 o 
 -17  -1  10      19.577      18.728       5.218 o 
 -17  -1  11       4.773       4.393       3.122 o 
 -17   0   9      76.458      67.008       6.076 o 
 -17   0  10       1.218       1.741       1.924 o 
 -17   0  11       5.948       7.509       3.423 o 
 -17   1   9      67.677      61.760       8.481 o 
 -17   2   9      31.084      25.123       5.774 o 
 -16  -5  11      18.852      13.114       4.523 o 
 -16  -5  12     130.573     125.031      13.526 o 
 -16  -5  13       1.110       1.334       6.325 o 
 -16  -5  14       3.897       0.904       2.101 o 
 -16  -4   9      23.973      22.895       1.966 o 
 -16  -4  10       7.895       6.291       1.291 o 
 -16  -4  11       1.626       0.102       0.974 o 
 -16  -4  12     148.139     140.004       5.029 o 
 -16  -4  13      99.651      96.640       4.047 o 
 -16  -3   8      35.386      32.669       2.397 o 
 -16  -3   9      16.399      15.422       1.895 o 
 -16  -3  11       6.718       5.968       0.944 o 
 -16  -3  12       2.035       2.556       1.109 o 
 -16  -3  13      19.355      18.896       1.532 o 
 -16  -3  14       6.193       2.089       0.774 o 
 -16  -3  15       0.208       1.364       1.012 o 
 -16  -2   7      19.983      18.934       1.735 o 
 -16  -2   8      18.363      21.295       1.835 o 
 -16  -2   9       1.030       0.337       0.767 o 
 -16  -2  11       9.876      10.332       1.176 o 
 -16  -2  12     253.132     259.863       8.089 o 
 -16  -2  13      15.752      13.876       2.118 o 
 -16  -2  14       2.620       2.865       0.912 o 
 -16  -2  15       1.538       2.003       2.619 o 
 -16  -1   6      50.406      53.621       3.127 o 
 -16  -1   7       2.521       2.627       1.104 o 
 -16  -1   8       8.417       9.194       1.267 o 
 -16  -1   9      20.312      19.404       1.683 o 
 -16  -1  10      10.777       8.911       1.192 o 
 -16  -1  11      17.745      16.162       1.716 o 
 -16  -1  12       0.222       1.575       1.020 o 
 -16  -1  13      25.960      26.117       1.808 o 
 -16  -1  14       6.020       3.708       0.942 o 
 -16   0   6      10.383       9.701       1.925 o 
 -16   0   7       2.247       1.175       0.927 o 
 -16   0   8     150.629     154.349       5.591 o 
 -16   0   9       9.038       7.485       1.259 o 
 -16   0  10      15.688      18.026       1.692 o 
 -16   0  11     177.340     184.636       6.468 o 
 -16   0  12     463.663     453.142      12.321 o 
 -16   0  13       5.067       4.699       0.975 o 
 -16   0  14       0.521       2.594       2.757 o 
 -16   1   5       3.303       3.671       1.494 o 
 -16   1   6      70.424      75.992       3.803 o 
 -16   1   7      15.221      14.088       1.585 o 
 -16   1   8       4.074       3.966       0.980 o 
 -16   1   9       0.679       1.037       0.815 o 
 -16   1  10       0.582       1.402       0.909 o 
 -16   1  11      59.149      60.256       2.849 o 
 -16   1  12       0.106       1.034       0.783 o 
 -16   2   5      16.622      15.014       1.629 o 
 -16   2   6      24.576      27.125       2.169 o 
 -16   2   7      48.247      53.192       3.038 o 
 -16   2   8     106.312     106.057       4.711 o 
 -16   2   9       6.297       5.860       1.185 o 
 -16   2  10       6.176       5.940       1.605 o 
 -16   2  11     225.066     218.338       7.214 o 
 -16   2  12     124.904     127.208       7.793 o 
 -16   3   5       8.441      11.914       1.768 o 
 -16   3   6       1.629       0.973       1.482 o 
 -16   3   7       2.044       2.533       0.877 o 
 -16   3   8      42.495      42.434       2.760 o 
 -16   3   9      10.098       8.719       1.278 o 
 -16   3  11      33.281      46.914       8.262 o 
 -16   4   6      20.694      16.279       1.841 o 
 -16   4   7     106.508     109.200       5.447 o 
 -16   4   8       3.794       4.994       1.577 o 
 -15  -6  11       3.168       2.429       1.231 o 
 -15  -6  12      72.985      74.357       4.297 o 
 -15  -6  13      48.253      53.672       4.164 o 
 -15  -6  15       1.579       5.739       2.132 o 
 -15  -5   8      18.455      16.682       4.055 o 
 -15  -5   9      21.629      21.268       2.724 o 
 -15  -5  11      79.242      75.598       4.649 o 
 -15  -5  12      24.185      22.718       2.276 o 
 -15  -5  13       0.076       1.204       1.581 o 
 -15  -5  14       3.893       1.504       1.315 o 
 -15  -5  15      51.566      52.472       5.140 o 
 -15  -5  16       0.039       1.004       1.635 o 
 -15  -4   6      39.551      31.501       6.407 o 
 -15  -4   7      11.487      11.680       1.320 o 
 -15  -4   8      34.014      33.762       2.031 o 
 -15  -4   9      37.492      37.868       2.130 o 
 -15  -4  10      19.493      17.816       1.447 o 
 -15  -4  11      11.994      13.416       1.224 o 
 -15  -4  12     213.665     220.915       6.941 o 
 -15  -4  13      13.922      14.455       1.244 o 
 -15  -4  15      53.237      48.339       3.561 o 
 -15  -4  16      87.555      75.647       5.691 o 
 -15  -3   5      12.543      12.432       2.319 o 
 -15  -3   7      29.678      29.209       1.996 o 
 -15  -3   9      48.519      48.804       2.441 o 
 -15  -3  10       1.291       1.324       0.849 o 
 -15  -3  11     137.123     130.874       4.530 o 
 -15  -3  13      42.296      38.812       2.100 o 
 -15  -3  15     114.140     110.598       4.114 o 
 -15  -3  16      11.274      12.871       1.383 o 
 -15  -2   5       2.998       5.084       1.438 o 
 -15  -2   6     135.835     141.362       5.082 o 
 -15  -2   7       0.776       1.375       0.977 o 
 -15  -2   9       9.468       8.689       1.126 o 
 -15  -2  10     128.409     131.934       4.554 o 
 -15  -2  11     200.653     203.393       6.270 o 
 -15  -2  12     206.149     205.749       6.592 o 
 -15  -2  13       4.998       3.241       1.060 o 
 -15  -2  15     227.385     220.456       7.004 o 
 -15  -2  16       6.905       6.146       1.636 o 
 -15  -1   4      32.225      31.870       2.962 o 
 -15  -1   5       2.461       1.595       1.594 o 
 -15  -1   7      34.817      31.243       1.997 o 
 -15  -1   8       4.761       6.591       1.188 o 
 -15  -1   9      47.362      51.596       2.530 o 
 -15  -1  10       7.116       7.327       0.970 o 
 -15  -1  11      31.326      32.633       2.043 o 
 -15  -1  12      43.805      40.320       2.394 o 
 -15  -1  13      21.171      22.341       1.825 o 
 -15  -1  15      14.215      16.058       1.526 o 
 -15   0   3      56.704      55.153       5.815 o 
 -15   0   5      11.636      13.068       1.937 o 
 -15   0   6      24.876      26.428       2.532 o 
 -15   0   7      59.200      65.553       3.102 o 
 -15   0   8      64.302      69.264       3.178 o 
 -15   0   9      49.901      52.237       2.788 o 
 -15   0  10      19.355      19.962       1.593 o 
 -15   0  11     182.341     188.147       6.146 o 
 -15   0  12      30.738      29.332       1.846 o 
 -15   0  14       6.734       5.721       1.057 o 
 -15   0  15      71.379      64.162       5.233 o 
 -15   1   3      20.873      24.572       2.527 o 
 -15   1   4       9.600       9.093       1.345 o 
 -15   1   5       2.256       0.165       0.863 o 
 -15   1   6      93.569      94.311       4.410 o 
 -15   1   8      37.578      36.768       2.249 o 
 -15   1   9       9.637       8.503       1.160 o 
 -15   1  10      51.862      51.825       2.770 o 
 -15   1  11      45.521      45.654       2.335 o 
 -15   1  12      70.070      63.469       2.842 o 
 -15   1  13      26.967      24.287       1.727 o 
 -15   1  14      23.886      23.802       1.744 o 
 -15   2   3      65.273      66.923       3.394 o 
 -15   2   4      63.472      64.168       3.233 o 
 -15   2   5       0.010       0.080       0.813 o 
 -15   2   6       1.427       1.523       0.842 o 
 -15   2   7      64.584      64.516       3.030 o 
 -15   2   8      81.388      81.009       3.666 o 
 -15   2   9       0.286       1.321       0.970 o 
 -15   2  10      47.493      47.818       2.589 o 
 -15   2  11     198.072     197.256       6.828 o 
 -15   2  12       3.067       2.441       0.773 o 
 -15   2  13       3.750       3.468       1.133 o 
 -15   3   3       2.472       5.735       1.101 o 
 -15   3   5      22.324      25.397       2.012 o 
 -15   3   6      34.544      34.899       2.308 o 
 -15   3   7      21.956      22.281       1.576 o 
 -15   3   8       1.122       1.063       0.790 o 
 -15   3   9      23.836      24.803       1.969 o 
 -15   3  10      17.463      18.507       1.581 o 
 -15   3  11       6.467       6.119       1.382 o 
 -15   3  12       3.886       3.863       1.350 o 
 -15   4   2       2.438       1.428       1.780 o 
 -15   4   3       1.162       0.281       1.070 o 
 -15   4   4      56.650      59.050       3.182 o 
 -15   4   5      57.537      59.552       3.146 o 
 -15   4   6       3.089       3.401       1.271 o 
 -15   4   7      77.403      81.146       3.693 o 
 -15   4  10     153.465     158.647       5.405 o 
 -15   4  11      92.915      93.593       7.793 o 
 -15   5   3       5.355       3.071       1.248 o 
 -15   5   4      37.636      39.458       2.526 o 
 -15   5   5       1.807       0.810       1.340 o 
 -15   5   7      76.371      78.548       3.879 o 
 -15   5   8      17.347      16.456       1.796 o 
 -15   5   9       8.074       5.558       1.305 o 
 -15   6   3      12.990      16.579       2.451 o 
 -15   6   4      10.384      11.469       1.985 o 
 -15   6   5      16.511      14.687       1.796 o 
 -15   6   6      41.113      40.083       2.741 o 
 -14  -8  12      27.940      27.101       5.364 o 
 -14  -8  13      60.825      53.387       7.706 o 
 -14  -7   9      13.352      14.821       5.137 o 
 -14  -7  11      18.678      19.884       2.432 o 
 -14  -7  12      41.698      41.301       3.413 o 
 -14  -7  13      27.619      26.807       3.935 o 
 -14  -7  14      24.126      20.143       2.446 o 
 -14  -7  15     105.338     111.131       7.043 o 
 -14  -7  16       1.153       1.504       1.449 o 
 -14  -6   8       1.692       0.425       1.897 o 
 -14  -6   9       5.686       4.578       3.000 o 
 -14  -6  10     162.013     155.092       6.964 o 
 -14  -6  11       6.360       6.788       1.353 o 
 -14  -6  12       2.654       2.795       1.359 o 
 -14  -6  13      21.058      21.578       2.170 o 
 -14  -6  14      46.778      48.442       3.601 o 
 -14  -6  15      21.999      20.708       2.365 o 
 -14  -6  16       4.693       2.452       1.242 o 
 -14  -6  17       3.595       4.051       6.150 o 
 -14  -5   6       9.393       8.074       1.845 o 
 -14  -5   7       1.513       0.688       1.366 o 
 -14  -5   8     111.371     103.364       4.085 o 
 -14  -5  10       1.628       0.382       0.952 o 
 -14  -5  11       2.924       3.152       1.061 o 
 -14  -5  12      16.299      20.052       2.025 o 
 -14  -5  13      50.081      56.569       3.892 o 
 -14  -5  14       4.901       0.659       1.166 o 
 -14  -5  15      27.312      23.496       2.295 o 
 -14  -5  16       1.584       0.980       0.958 o 
 -14  -5  17      13.468      14.193       4.435 o 
 -14  -4   5       8.902       8.257       1.478 o 
 -14  -4   6      76.674      79.323       3.766 o 
 -14  -4   7      26.194      25.155       1.820 o 
 -14  -4   8      16.023      14.766       1.284 o 
 -14  -4  10      57.908      64.323       2.885 o 
 -14  -4  11       3.724       3.389       0.884 o 
 -14  -4  12      32.656      31.570       1.813 o 
 -14  -4  13       5.147       4.952       0.890 o 
 -14  -4  15      53.651      52.532       2.683 o 
 -14  -4  16      39.229      34.224       2.978 o 
 -14  -4  17       0.668       0.356       3.273 o 
 -14  -3   3       4.298       0.921       2.503 o 
 -14  -3   4       7.383       7.362       1.079 o 
 -14  -3   5       1.109       0.236       0.868 o 
 -14  -3   6     141.698     144.239       5.229 o 
 -14  -3   7       1.834       1.617       0.988 o 
 -14  -3   8      70.908      69.470       2.973 o 
 -14  -3   9       1.617       0.354       0.652 o 
 -14  -3  10     175.876     174.351       5.405 o 
 -14  -3  11       3.175       2.204       0.795 o 
 -14  -3  12      87.803      81.651       3.211 o 
 -14  -3  13       8.794       9.637       0.978 o 
 -14  -3  14      16.420      12.160       1.088 o 
 -14  -3  15       2.742       1.676       0.789 o 
 -14  -3  16       3.054       2.726       0.878 o 
 -14  -3  17      27.388      24.481       2.430 o 
 -14  -2   3     109.207     112.381       4.455 o 
 -14  -2   4      15.808      13.055       1.240 o 
 -14  -2   5     178.329     177.473       5.855 o 
 -14  -2   6       0.002       0.959       0.687 o 
 -14  -2   7     142.091     140.344       4.661 o 
 -14  -2   8     114.053     116.240       4.124 o 
 -14  -2   9       1.388       0.971       0.642 o 
 -14  -2  10       2.924       2.886       0.713 o 
 -14  -2  11       0.176       0.420       1.257 o 
 -14  -2  12      96.352     102.945       3.573 o 
 -14  -2  13      36.807      37.418       1.942 o 
 -14  -2  14      11.381      10.289       1.211 o 
 -14  -2  15      43.571      43.819       2.265 o 
 -14  -2  16      42.353      41.657       2.659 o 
 -14  -1   2      60.810      63.397       3.177 o 
 -14  -1   3       0.754       2.167       0.920 o 
 -14  -1   4       6.955       7.332       0.949 o 
 -14  -1   5       6.735       5.099       1.637 o 
 -14  -1   6     107.735     103.233       4.093 o 
 -14  -1   7      11.829      10.874       1.080 o 
 -14  -1   8       0.490       0.504       0.664 o 
 -14  -1   9       0.143       0.700       0.718 o 
 -14  -1  10      87.109      86.726       3.255 o 
 -14  -1  11       7.880       6.045       0.928 o 
 -14  -1  13       0.180       1.119       0.721 o 
 -14  -1  14       0.416       2.201       0.795 o 
 -14  -1  15      25.849      27.692       1.752 o 
 -14  -1  16      40.930      37.841       2.240 o 
 -14   0   2       0.884       0.527       0.754 o 
 -14   0   3      20.738      19.811       1.594 o 
 -14   0   4       9.156       9.393       1.348 o 
 -14   0   5     281.573     279.630       8.301 o 
 -14   0   7       5.139       3.061       1.321 o 
 -14   0   8      16.459      17.877       1.575 o 
 -14   0   9     119.980     115.509       4.181 o 
 -14   0  10       6.383       7.052       1.020 o 
 -14   0  11      10.991       9.015       1.022 o 
 -14   0  12       2.160       1.821       0.667 o 
 -14   0  13      54.988      56.100       2.482 o 
 -14   0  14     150.550     153.432       5.135 o 
 -14   1   1       6.806       7.782       1.225 o 
 -14   1   2      35.555      36.286       2.341 o 
 -14   1   3      80.216      78.528       3.825 o 
 -14   1   5       3.013       2.735       1.042 o 
 -14   1   6       2.518       2.392       0.840 o 
 -14   1   7      85.663      86.885       3.781 o 
 -14   1   8      62.048      67.043       2.938 o 
 -14   1   9      24.597      24.411       2.136 o 
 -14   1  10       2.732       3.536       0.855 o 
 -14   1  11      15.879      16.682       1.328 o 
 -14   1  12      36.653      38.627       2.219 o 
 -14   1  14       0.744       0.843       0.687 o 
 -14   1  15       4.389       4.453       6.950 o 
 -14   2   1     114.942     118.041       4.791 o 
 -14   2   2      26.775      28.944       2.240 o 
 -14   2   3       8.284       8.890       1.545 o 
 -14   2   4      26.439      25.289       1.846 o 
 -14   2   5     226.261     226.289       7.215 o 
 -14   2   6       2.781       2.817       0.771 o 
 -14   2   7     112.988     118.109       4.580 o 
 -14   2   8       2.566       2.232       0.740 o 
 -14   2   9      98.264     100.081       3.927 o 
 -14   2  10      62.223      63.448       2.784 o 
 -14   2  11      12.475      12.799       1.330 o 
 -14   2  12       1.283       0.366       0.696 o 
 -14   2  13       7.175       6.100       0.914 o 
 -14   2  14      63.657      66.343       4.103 o 
 -14   3   0       5.087       4.155       2.044 o 
 -14   3   1      17.523      18.610       2.387 o 
 -14   3   2       6.249       3.953       0.914 o 
 -14   3   3       3.158       2.974       1.383 o 
 -14   3   4       7.625       6.219       1.268 o 
 -14   3   5      54.485      52.787       3.059 o 
 -14   3   6       0.879       0.398       0.604 o 
 -14   3   7      15.675      15.999       1.457 o 
 -14   3   8       0.283       0.050       1.000 o 
 -14   3   9       0.375       0.124       0.704 o 
 -14   3  10     127.746     127.644       4.542 o 
 -14   3  11       8.035      10.060       1.270 o 
 -14   3  12      28.870      31.163       1.921 o 
 -14   3  13       3.846       3.325       1.087 o 
 -14   4   0     128.455     129.777       5.961 o 
 -14   4   1      26.110      28.505       2.223 o 
 -14   4   2      98.388      98.160       4.947 o 
 -14   4   3       0.712       0.108       0.753 o 
 -14   4   4      51.762      49.451       2.609 o 
 -14   4   5       0.398       0.831       0.655 o 
 -14   4   6       6.337       5.448       0.893 o 
 -14   4   7     117.069     115.048       4.277 o 
 -14   4   8      14.644      15.439       1.378 o 
 -14   4   9      24.204      24.486       1.652 o 
 -14   4  10      33.190      31.955       1.968 o 
 -14   4  11      54.291      49.845       2.639 o 
 -14   4  12      11.783      17.172       4.534 o 
 -14   5   0       5.677       4.081       1.046 o 
 -14   5   1      40.854      39.405       2.449 o 
 -14   5   2       2.231       2.112       0.950 o 
 -14   5   3      38.969      46.581       2.578 o 
 -14   5   4      14.698      15.076       1.430 o 
 -14   5   5      98.177     104.484       3.985 o 
 -14   5   7       4.415       3.707       0.884 o 
 -14   5   9       2.602       2.563       0.881 o 
 -14   5  10     122.669     132.510       5.180 o 
 -14   6   0     141.985     136.242       5.776 o 
 -14   6   1       6.967       6.390       1.082 o 
 -14   6   2      17.764      16.903       1.649 o 
 -14   6   3       8.093       8.445       1.963 o 
 -14   6   4      90.047      98.299       4.627 o 
 -14   6   5       5.971       5.927       1.245 o 
 -14   6   6       1.634       0.259       0.926 o 
 -14   6   7      11.686      13.608       1.449 o 
 -14   6   8      29.459      34.929       2.395 o 
 -14   6   9      53.706      55.950       3.409 o 
 -14   7   3      63.659      70.549      10.327 o 
 -14   7   4      12.543      16.054       2.225 o 
 -14   7   5       3.723       3.243       1.146 o 
 -14   7   6       6.741       8.608       1.425 o 
 -14   7   7      30.433      32.650       2.455 o 
 -13  -9  12      69.196      67.571       8.482 o 
 -13  -8  10      27.847      27.502       3.561 o 
 -13  -8  11       3.529       0.520       2.157 o 
 -13  -8  12      60.307      59.780       4.139 o 
 -13  -8  13       0.596       2.801       2.166 o 
 -13  -8  14       3.794       5.143       1.701 o 
 -13  -8  15      25.726      22.518       2.537 o 
 -13  -8  16     101.556     101.298       8.895 o 
 -13  -7   7       3.221       5.688       3.346 o 
 -13  -7   9      12.921      12.236       2.511 o 
 -13  -7  10      10.224       7.728       2.127 o 
 -13  -7  11       7.352       8.278       1.602 o 
 -13  -7  12      22.030      21.628       2.386 o 
 -13  -7  13      37.374      36.594       2.778 o 
 -13  -7  14       9.387       7.684       1.612 o 
 -13  -7  16      16.268      16.635       2.010 o 
 -13  -7  17       4.734       5.397       1.742 o 
 -13  -6   5      92.846      74.705       7.640 o 
 -13  -6   6       1.143       2.856       2.276 o 
 -13  -6   7      55.108      49.684       4.124 o 
 -13  -6   8       2.597       0.958       1.243 o 
 -13  -6   9      74.915      79.027       5.600 o 
 -13  -6  10       3.512       1.114       1.279 o 
 -13  -6  11      16.847      17.678       2.530 o 
 -13  -6  12      80.475      79.826       4.071 o 
 -13  -6  13       8.034       8.687       1.592 o 
 -13  -6  14      26.528      26.039       3.018 o 
 -13  -6  15       0.548       0.452       1.140 o 
 -13  -6  16      46.577      45.926       3.188 o 
 -13  -6  17      51.569      51.539       3.455 o 
 -13  -5   4      69.143      67.024       3.064 o 
 -13  -5   5      90.937      92.285       3.626 o 
 -13  -5   6       3.218       4.742       0.862 o 
 -13  -5   7       0.600       0.336       0.797 o 
 -13  -5   8      34.582      32.259       2.431 o 
 -13  -5  10      26.683      24.695       1.439 o 
 -13  -5  11      50.751      49.260       2.737 o 
 -13  -5  12       5.255       6.947       1.594 o 
 -13  -5  13       0.291       0.299       1.048 o 
 -13  -5  15      78.137      76.517       4.052 o 
 -13  -5  16      51.074      48.549       3.577 o 
 -13  -5  17      10.060       8.293       1.648 o 
 -13  -4   3       1.248       1.615       0.927 o 
 -13  -4   4      15.733      14.572       1.356 o 
 -13  -4   5     243.289     239.461       6.981 o 
 -13  -4   6      44.304      45.948       2.586 o 
 -13  -4   7       8.707       6.908       1.055 o 
 -13  -4   8       3.465       3.739       0.821 o 
 -13  -4   9     150.827     153.764       4.792 o 
 -13  -4  10      90.320      88.763       3.131 o 
 -13  -4  11     110.022     110.360       3.636 o 
 -13  -4  12      71.336      74.788       2.924 o 
 -13  -4  13     217.038     219.527       6.210 o 
 -13  -4  14      37.912      37.705       2.036 o 
 -13  -4  15      11.709      12.130       1.040 o 
 -13  -4  16       2.678       3.373       1.129 o 
 -13  -4  17     117.517     116.775       6.510 o 
 -13  -3   2       5.001       4.510       1.276 o 
 -13  -3   4      40.481      40.637       2.016 o 
 -13  -3   5       0.002       0.963       0.606 o 
 -13  -3   6       0.419       0.996       0.962 o 
 -13  -3   7     108.244     106.868       3.804 o 
 -13  -3   8       2.497       2.035       0.642 o 
 -13  -3   9       6.697       5.043       0.785 o 
 -13  -3  10      24.603      25.546       1.710 o 
 -13  -3  11      27.362      28.637       1.577 o 
 -13  -3  12      34.046      34.363       1.927 o 
 -13  -3  13       7.101       5.752       0.955 o 
 -13  -3  14      18.659      19.585       1.547 o 
 -13  -3  15      25.389      23.556       1.563 o 
 -13  -3  16      51.341      50.319       2.877 o 
 -13  -3  17       0.206       0.931       0.867 o 
 -13  -2   1      13.323      15.658       1.549 o 
 -13  -2   2      85.816      85.184       3.533 o 
 -13  -2   3      20.026      17.845       1.342 o 
 -13  -2   4      35.132      34.840       1.858 o 
 -13  -2   5     214.332     218.162       6.284 o 
 -13  -2   6      71.652      70.519       2.794 o 
 -13  -2   7      19.050      19.383       1.338 o 
 -13  -2   8      44.493      46.419       2.169 o 
 -13  -2   9     129.900     139.720       4.480 o 
 -13  -2  10      11.775      10.140       1.006 o 
 -13  -2  11     244.439     252.168       7.111 o 
 -13  -2  12      14.475      13.809       1.078 o 
 -13  -2  13     131.118     132.992       4.156 o 
 -13  -2  14      29.699      26.834       1.557 o 
 -13  -2  15       9.812       7.502       0.946 o 
 -13  -2  16      16.757      16.126       1.421 o 
 -13  -2  17       2.427       2.032       1.273 o 
 -13  -1   3       3.493       2.234       0.702 o 
 -13  -1   4      16.607      15.122       1.198 o 
 -13  -1   5      83.043      82.969       3.330 o 
 -13  -1   6      43.098      44.794       2.091 o 
 -13  -1   7      51.964      51.110       2.300 o 
 -13  -1   8      16.737      15.074       1.230 o 
 -13  -1   9      30.113      30.586       1.783 o 
 -13  -1  10      83.801      88.040       3.162 o 
 -13  -1  12      49.341      48.827       2.046 o 
 -13  -1  13     112.845     105.918       3.614 o 
 -13  -1  14      32.778      31.666       1.813 o 
 -13  -1  15       7.412       6.499       0.951 o 
 -13  -1  16      35.025      33.483       2.054 o 
 -13   0   1       3.320       4.429       0.869 o 
 -13   0   2      88.103      89.148       3.520 o 
 -13   0   3       0.343       0.126       0.752 o 
 -13   0   4     605.247     598.919      15.382 o 
 -13   0   5      17.891      16.173       1.867 o 
 -13   0   6     237.232     238.655       6.843 o 
 -13   0   7       9.596       9.136       0.991 o 
 -13   0   8     249.112     253.739       7.146 o 
 -13   0   9       3.769       2.663       1.202 o 
 -13   0  10      20.993      21.776       1.487 o 
 -13   0  11     301.485     302.298       8.110 o 
 -13   0  12      81.401      81.748       3.480 o 
 -13   0  13       4.032       3.827       0.779 o 
 -13   0  14      26.144      27.249       1.611 o 
 -13   0  15      37.059      34.644       1.975 o 
 -13   0  16      24.835      21.489       3.688 o 
 -13   1   0      82.853      87.270       3.774 o 
 -13   1   1       1.885       1.004       0.967 o 
 -13   1   2       4.638       5.234       0.856 o 
 -13   1   3      98.740     105.894       4.246 o 
 -13   1   4      42.750      47.218       2.412 o 
 -13   1   5     121.047     115.925       4.110 o 
 -13   1   6       2.299       1.161       0.641 o 
 -13   1   7      24.449      22.329       1.792 o 
 -13   1   8      12.533      13.103       1.141 o 
 -13   1   9     103.899     107.360       3.906 o 
 -13   1  10      42.966      41.352       1.911 o 
 -13   1  11       1.152       0.312       0.549 o 
 -13   1  12       1.243       0.036       0.630 o 
 -13   1  13       5.343       4.942       1.228 o 
 -13   1  14      29.844      28.944       1.809 o 
 -13   1  15      20.033      19.454       1.682 o 
 -13   2   0     304.991     308.625       9.484 o 
 -13   2   1       1.565       1.060       0.997 o 
 -13   2   2      97.170      98.417       3.782 o 
 -13   2   3     137.213     138.629       5.609 o 
 -13   2   4     771.518     805.824      21.903 o 
 -13   2   5      32.207      33.246       1.753 o 
 -13   2   6      97.194      97.668       3.405 o 
 -13   2   7       2.372       2.324       0.672 o 
 -13   2   8     188.197     193.193       5.686 o 
 -13   2   9      19.449      18.926       1.339 o 
 -13   2  10       5.571       4.388       0.768 o 
 -13   2  11      28.692      27.829       1.618 o 
 -13   2  12      23.217      23.379       1.530 o 
 -13   2  13      10.974       7.950       1.151 o 
 -13   2  14      12.140      10.655       1.183 o 
 -13   3   0       0.143       1.442       1.120 o 
 -13   3   2      41.111      42.488       2.535 o 
 -13   3   3      75.265      79.523       3.210 o 
 -13   3   4       1.810       3.003       0.730 o 
 -13   3   5      10.497       9.771       0.958 o 
 -13   3   6       5.569       4.913       0.866 o 
 -13   3   7     136.910     141.661       4.515 o 
 -13   3   8      40.915      39.063       2.143 o 
 -13   3   9      11.669       9.325       1.093 o 
 -13   3  10     114.036     113.850       3.975 o 
 -13   3  11      29.550      28.256       1.738 o 
 -13   3  12       2.755       2.430       0.864 o 
 -13   3  13       1.103       1.000       0.935 o 
 -13   4   0     154.901     153.522       6.000 o 
 -13   4   1      70.787      65.680       3.902 o 
 -13   4   2       1.070       1.058       0.792 o 
 -13   4   3     159.234     162.900       5.422 o 
 -13   4   4     320.538     332.137       8.945 o 
 -13   4   5      28.048      25.903       1.578 o 
 -13   4   6      61.302      64.459       2.670 o 
 -13   4   7      38.437      38.347       2.809 o 
 -13   4   8     236.164     231.223       6.870 o 
 -13   4   9      19.799      19.550       1.453 o 
 -13   4  10      11.988      10.644       1.131 o 
 -13   4  11       1.656       1.124       0.797 o 
 -13   4  12       4.049       3.626       0.951 o 
 -13   5   0      64.126      67.390       3.191 o 
 -13   5   1       1.122       0.793       0.724 o 
 -13   5   2      50.520      50.754       2.581 o 
 -13   5   3       8.761       7.822       1.307 o 
 -13   5   4       9.371       9.487       1.085 o 
 -13   5   5       2.988       2.899       0.758 o 
 -13   5   6       1.913       0.576       1.043 o 
 -13   5   7      39.432      39.934       2.147 o 
 -13   5   8      12.139       9.619       1.119 o 
 -13   5   9      19.063      21.561       2.360 o 
 -13   5  10      14.520      16.085       1.571 o 
 -13   5  11       5.404       1.658       1.648 o 
 -13   6   0      54.881      53.486       2.755 o 
 -13   6   1      74.362      76.821       3.398 o 
 -13   6   2      12.702      12.407       1.347 o 
 -13   6   3     189.490     192.609       6.477 o 
 -13   6   4      20.755      21.823       1.779 o 
 -13   6   5      12.832      13.678       1.691 o 
 -13   6   6      21.786      23.750       1.810 o 
 -13   6   7      34.530      34.798       2.646 o 
 -13   6   8       1.301       1.230       0.991 o 
 -13   6   9       2.700       1.754       1.037 o 
 -13   6  10       3.721       3.542       1.703 o 
 -13   7   0      28.933      29.056       4.575 o 
 -13   7   1       0.629       1.988       1.590 o 
 -13   7   2      41.641      42.197       5.974 o 
 -13   7   3      17.097      15.732       2.278 o 
 -13   7   4      79.577      86.952       3.682 o 
 -13   7   5       4.198       2.149       1.048 o 
 -13   7   6      23.519      22.076       2.025 o 
 -13   7   7       1.658       0.380       1.055 o 
 -13   7   8      18.688      17.047       1.730 o 
 -13   8   1      43.142      53.008       9.410 o 
 -13   8   2      53.115      48.025       6.044 o 
 -13   8   3     178.263     194.075      13.814 o 
 -13   8   4      20.958      25.297       9.795 o 
 -13   8   5      21.940      23.697       5.804 o 
 -12  -9   9      35.879      32.000       4.563 o 
 -12  -9  10      16.245      13.126       2.684 o 
 -12  -9  11       2.350       1.995       1.525 o 
 -12  -9  12       8.358       5.243       2.369 o 
 -12  -9  13       0.511       0.655       2.216 o 
 -12  -9  15      36.885      32.727       3.525 o 
 -12  -9  16      82.807      82.362      11.184 o 
 -12  -8   7       8.855       2.014       3.407 o 
 -12  -8   8       0.770       0.119       1.801 o 
 -12  -8   9     108.026     113.256       6.457 o 
 -12  -8  10      35.258      29.817       4.136 o 
 -12  -8  11      13.831      14.045       2.143 o 
 -12  -8  12      55.936      54.540       5.235 o 
 -12  -8  13      16.190      17.314       3.056 o 
 -12  -8  14      69.308      67.921       7.351 o 
 -12  -8  15      59.843      62.459       5.301 o 
 -12  -8  16     180.566     183.242      14.768 o 
 -12  -8  17       3.143       4.861       1.666 o 
 -12  -7   5       9.549       9.433       3.759 o 
 -12  -7   6       1.936       4.633       1.496 o 
 -12  -7   7       7.075       4.424       2.030 o 
 -12  -7   8     111.337     116.729       7.215 o 
 -12  -7   9       6.478       9.502       2.108 o 
 -12  -7  10       8.709       7.266       1.935 o 
 -12  -7  11       4.923       4.786       1.761 o 
 -12  -7  12       5.301       4.383       1.314 o 
 -12  -7  13      26.938      22.675       2.730 o 
 -12  -7  14      63.621      64.989       4.564 o 
 -12  -7  15      52.623      56.685       3.530 o 
 -12  -7  16     113.312     105.571       6.240 o 
 -12  -7  17       2.402       1.636       1.234 o 
 -12  -6   4      36.060      39.376       3.505 o 
 -12  -6   5      25.889      23.696       3.658 o 
 -12  -6   6     127.373     141.463       6.194 o 
 -12  -6   7       8.106       8.345       1.725 o 
 -12  -6   8       8.268       6.857       1.619 o 
 -12  -6   9       5.665       2.588       1.328 o 
 -12  -6  10      45.709      46.047       5.763 o 
 -12  -6  11     230.192     237.816       8.813 o 
 -12  -6  12      19.358      19.186       2.298 o 
 -12  -6  13       4.757       5.138       1.119 o 
 -12  -6  14      20.519      16.076       2.870 o 
 -12  -6  15     247.068     259.603       9.578 o 
 -12  -6  16       6.842       7.361       1.362 o 
 -12  -6  17       2.747       1.773       2.185 o 
 -12  -5   2      14.756      11.927       1.965 o 
 -12  -5   3      39.061      35.544       2.111 o 
 -12  -5   4      74.223      70.117       2.978 o 
 -12  -5   5      43.766      43.644       2.084 o 
 -12  -5   6       0.301       0.526       0.611 o 
 -12  -5   7       4.454       5.027       1.316 o 
 -12  -5   8      74.433      73.274       2.843 o 
 -12  -5   9      58.063      58.780       2.363 o 
 -12  -5  10      27.460      26.428       1.420 o 
 -12  -5  11       5.241       5.107       0.748 o 
 -12  -5  12     110.073     104.263       4.812 o 
 -12  -5  13      23.200      24.890       2.884 o 
 -12  -5  14      20.253      19.952       1.943 o 
 -12  -5  15       7.615       6.924       1.265 o 
 -12  -5  16      38.333      37.197       3.484 o 
 -12  -5  17       2.794       0.759       1.061 o 
 -12  -5  18       7.620       4.147       3.032 o 
 -12  -4   2      46.263      48.212       2.531 o 
 -12  -4   3      29.689      28.051       1.723 o 
 -12  -4   4     136.218     137.931       4.400 o 
 -12  -4   5       0.338       0.818       0.655 o 
 -12  -4   6     102.460     105.210       3.510 o 
 -12  -4   7      27.799      28.216       2.259 o 
 -12  -4   8     213.162     211.113       6.099 o 
 -12  -4   9       8.143       6.342       0.760 o 
 -12  -4  10      80.520      78.672       2.866 o 
 -12  -4  11     260.092     275.966       7.514 o 
 -12  -4  13      17.158      13.640       1.160 o 
 -12  -4  15      75.872      75.605       2.818 o 
 -12  -4  16       5.675       6.118       1.302 o 
 -12  -4  17      48.264      48.472       4.270 o 
 -12  -4  18      10.395       5.793       3.409 o 
 -12  -3   1       6.007       3.645       1.251 o 
 -12  -3   2       3.105       2.342       0.702 o 
 -12  -3   3     149.770     151.159       4.667 o 
 -12  -3   4     158.463     158.721       4.802 o 
 -12  -3   5      15.650      15.747       1.251 o 
 -12  -3   6       2.961       2.709       0.653 o 
 -12  -3   7     159.811     158.272       4.960 o 
 -12  -3   8      18.769      18.135       1.209 o 
 -12  -3   9      19.144      19.310       1.230 o 
 -12  -3  10      59.358      61.400       2.318 o 
 -12  -3  11     118.465     118.219       3.834 o 
 -12  -3  12      19.393      19.585       1.265 o 
 -12  -3  13      38.141      36.780       1.629 o 
 -12  -3  14      36.834      33.398       1.638 o 
 -12  -3  15       7.950       7.066       1.206 o 
 -12  -3  16       4.189       5.953       0.889 o 
 -12  -3  17       3.484       3.765       0.908 o 
 -12  -2   2       1.637       1.255       0.789 o 
 -12  -2   3       0.403       1.648       0.661 o 
 -12  -2   4     418.235     423.929      10.734 o 
 -12  -2   5       8.276       8.633       0.876 o 
 -12  -2   6      28.848      31.421       1.691 o 
 -12  -2   7     145.485     145.432       4.321 o 
 -12  -2   8     271.154     285.382       7.676 o 
 -12  -2   9     365.132     370.150       9.738 o 
 -12  -2  10       1.707       2.811       0.603 o 
 -12  -2  11     128.894     131.427       4.150 o 
 -12  -2  12       2.144       1.731       0.538 o 
 -12  -2  13      72.331      75.261       2.839 o 
 -12  -2  14     177.480     176.180       5.609 o 
 -12  -2  15       4.656       5.286       1.084 o 
 -12  -2  16      48.602      48.141       2.316 o 
 -12  -2  17      70.313      72.175       3.316 o 
 -12  -1   1       1.657       2.239       0.782 o 
 -12  -1   2      21.827      19.447       1.364 o 
 -12  -1   3     381.674     384.712      10.060 o 
 -12  -1   4      68.195      65.675       2.521 o 
 -12  -1   5      33.562      32.416       1.719 o 
 -12  -1   7     187.648     188.082       5.469 o 
 -12  -1   8       7.861       6.457       0.753 o 
 -12  -1   9      27.091      25.973       1.606 o 
 -12  -1  10      92.957      94.628       3.134 o 
 -12  -1  11      20.416      18.591       1.122 o 
 -12  -1  12       1.814       1.936       0.724 o 
 -12  -1  13       0.126       0.667       0.536 o 
 -12  -1  14      59.117      54.747       2.540 o 
 -12  -1  15       2.267       2.010       0.739 o 
 -12  -1  16       2.199       2.005       0.900 o 
 -12   0   1     126.938     129.299       4.438 o 
 -12   0   2      35.261      33.275       1.804 o 
 -12   0   3      26.935      27.996       1.557 o 
 -12   0   4     165.088     160.700       4.744 o 
 -12   0   5     174.680     180.697       5.258 o 
 -12   0   6       2.800       1.188       0.790 o 
 -12   0   7     123.986     131.068       4.121 o 
 -12   0   8      48.738      48.995       2.115 o 
 -12   0   9     194.374     198.902       5.596 o 
 -12   0  10     137.441     143.908       4.201 o 
 -12   0  11      35.489      33.774       1.823 o 
 -12   0  12       4.818       4.180       0.755 o 
 -12   0  13       2.135       0.192       0.597 o 
 -12   0  14     170.373     169.967       5.297 o 
 -12   0  15       2.645       2.291       0.885 o 
 -12   0  16       3.604       1.249       0.856 o 
 -12   1   0      48.411      49.038       2.424 o 
 -12   1   1       9.252       8.137       0.996 o 
 -12   1   2       1.255       0.066       0.641 o 
 -12   1   3      42.939      41.327       1.892 o 
 -12   1   4      60.428      56.809       2.499 o 
 -12   1   5       6.792       7.914       0.842 o 
 -12   1   6       5.722       4.689       0.695 o 
 -12   1   7      14.020      12.699       0.979 o 
 -12   1   8      65.716      68.796       2.554 o 
 -12   1   9      33.313      35.814       1.906 o 
 -12   1  10      10.023       9.472       0.901 o 
 -12   1  11       0.183       0.112       0.561 o 
 -12   1  12      47.939      47.152       2.029 o 
 -12   1  13      67.637      66.179       2.637 o 
 -12   1  14       8.358       6.345       1.062 o 
 -12   2   0      19.182      20.705       1.583 o 
 -12   2   1     125.882     126.412       4.371 o 
 -12   2   2      14.050      14.895       1.203 o 
 -12   2   3     210.360     211.088       6.478 o 
 -12   2   4      23.810      23.165       1.338 o 
 -12   2   5     108.227     102.582       3.402 o 
 -12   2   6      11.623      10.928       0.938 o 
 -12   2   7     247.252     244.269       6.596 o 
 -12   2   8      27.843      27.096       1.514 o 
 -12   2   9       0.046       0.693       0.554 o 
 -12   2  10     122.891     127.509       4.135 o 
 -12   2  11      80.313      82.110       2.994 o 
 -12   2  12      79.190      77.954       2.905 o 
 -12   2  13       1.933       1.330       0.923 o 
 -12   2  14     122.436     126.404       4.539 o 
 -12   2  15      10.000       6.688       5.882 o 
 -12   3   0      49.857      49.032       2.418 o 
 -12   3   1       1.653       1.864       0.922 o 
 -12   3   2      12.545      12.464       1.727 o 
 -12   3   3       9.474       8.499       0.911 o 
 -12   3   4      53.898      59.901       2.271 o 
 -12   3   5      18.328      21.722       1.516 o 
 -12   3   6      17.888      16.409       1.159 o 
 -12   3   7      13.827      13.462       1.203 o 
 -12   3   8      79.694      81.423       3.033 o 
 -12   3   9       1.225       0.858       0.746 o 
 -12   3  10       2.079       1.481       0.669 o 
 -12   3  11      39.965      37.653       2.010 o 
 -12   3  12       3.941       3.880       0.952 o 
 -12   3  13      26.537      27.237       1.906 o 
 -12   4   0      15.174      16.328       1.651 o 
 -12   4   1       3.193       1.170       1.136 o 
 -12   4   2      80.530      82.010       3.156 o 
 -12   4   3     704.475     718.341      19.455 o 
 -12   4   4     103.914     104.221       3.384 o 
 -12   4   5     138.996     138.776       4.349 o 
 -12   4   6      34.546      35.546       1.901 o 
 -12   4   7     124.481     125.595       4.671 o 
 -12   4   8      63.617      65.450       2.986 o 
 -12   4   9      14.006      15.328       1.268 o 
 -12   4  10      10.856      10.943       1.237 o 
 -12   4  11      16.572      21.618       1.994 o 
 -12   4  12      48.352      50.536       2.654 o 
 -12   4  13       8.438      11.461       4.589 o 
 -12   5   0       5.883       4.842       1.068 o 
 -12   5   1      16.027      16.722       1.528 o 
 -12   5   2      38.286      37.898       2.659 o 
 -12   5   3       0.792       1.627       0.630 o 
 -12   5   5       1.615       0.127       0.706 o 
 -12   5   6     106.900     108.443       3.804 o 
 -12   5   7      40.761      40.940       2.481 o 
 -12   5   8      25.654      26.345       1.700 o 
 -12   5  10       0.379       0.185       1.008 o 
 -12   5  11      74.730      77.145       3.702 o 
 -12   6   0      30.857      29.541       2.029 o 
 -12   6   1       9.363       9.075       1.056 o 
 -12   6   2     293.559     299.759       8.526 o 
 -12   6   3     215.510     216.781       6.574 o 
 -12   6   4     108.475     105.551       4.333 o 
 -12   6   6     102.118      99.898       3.880 o 
 -12   6   7      18.546      18.187       1.558 o 
 -12   6   8      44.508      41.995       2.707 o 
 -12   6   9      94.894     102.471       4.521 o 
 -12   6  10       0.567       0.005       0.818 o 
 -12   7   1      40.800      37.082       7.471 o 
 -12   7   2       5.728       5.680       1.524 o 
 -12   7   3      31.730      36.924       3.327 o 
 -12   7   4       3.292       1.648       0.885 o 
 -12   7   6       2.849       3.164       1.040 o 
 -12   7   7      13.585      13.408       1.319 o 
 -12   7   8       1.129       2.670       1.022 o 
 -12   7   9       2.442       2.689       1.080 o 
 -12   8   0      71.927      77.994       7.349 o 
 -12   8   1       9.194      14.125       4.769 o 
 -12   8   2      96.587      96.602      10.215 o 
 -12   8   3      10.276       9.270       3.662 o 
 -12   8   4       5.033       2.243       4.091 o 
 -12   8   5      12.190      12.382       3.319 o 
 -12   8   6      53.046      46.481       6.091 o 
 -12   9   0      12.566      16.179       5.678 o 
 -12   9   1       2.060       2.108       2.329 o 
 -12   9   2      20.435      21.723      11.141 o 
 -12   9   3      28.684      30.147       9.551 o 
 -11 -10  10      99.034      99.872       6.228 o 
 -11 -10  11      18.084      17.457       2.631 o 
 -11 -10  12       1.261       0.465       2.384 o 
 -11 -10  13       6.319       8.241       1.975 o 
 -11 -10  14      22.575      17.109       3.094 o 
 -11 -10  15     136.917     129.082      38.787 o 
 -11  -9   7       1.574       2.300       2.566 o 
 -11  -9   8      35.854      36.854       3.614 o 
 -11  -9   9       0.387       0.952       2.001 o 
 -11  -9  10       0.515       2.481       1.372 o 
 -11  -9  11       1.123       2.849       1.378 o 
 -11  -9  12      12.089      11.650       4.907 o 
 -11  -9  13      94.261      89.474      10.087 o 
 -11  -9  14       4.285       5.289       2.506 o 
 -11  -9  15      41.550      33.821       3.825 o 
 -11  -9  16       1.157       2.220       1.338 o 
 -11  -9  17       0.561       1.806       1.495 o 
 -11  -8   5       5.814       5.048       2.339 o 
 -11  -8   6     105.631     105.826       6.119 o 
 -11  -8   7       3.284       2.301       1.729 o 
 -11  -8   8      16.526      12.337       2.157 o 
 -11  -8   9      53.575      52.612       5.379 o 
 -11  -8  10       4.065       4.705       2.022 o 
 -11  -8  11      64.708      66.769       5.096 o 
 -11  -8  12      16.826      15.854       1.972 o 
 -11  -8  13       9.451      10.023       1.687 o 
 -11  -8  14      25.824      25.373       2.871 o 
 -11  -8  15     101.223     108.803       5.148 o 
 -11  -8  16       9.553       7.228       1.711 o 
 -11  -8  17     112.495     120.797       8.241 o 
 -11  -7   4       0.078       2.300       2.279 o 
 -11  -7   5      10.520       9.562       3.232 o 
 -11  -7   6      41.651      47.785       3.363 o 
 -11  -7   7       3.165       3.059       1.286 o 
 -11  -7   8      12.608      13.049       2.029 o 
 -11  -7  10      49.346      43.448       3.796 o 
 -11  -7  11      18.977      20.580       1.939 o 
 -11  -7  12       0.673       0.086       1.041 o 
 -11  -7  13      26.842      26.324       2.434 o 
 -11  -7  14      38.958      37.069       2.856 o 
 -11  -7  15      11.265      10.870       1.527 o 
 -11  -7  16       4.647       3.299       1.874 o 
 -11  -7  18       6.661      10.579       4.237 o 
 -11  -6   2       9.352      11.095       5.463 o 
 -11  -6   3       9.334      10.255       1.984 o 
 -11  -6   4      47.894      46.736       3.648 o 
 -11  -6   5      54.025      53.381       3.769 o 
 -11  -6   6       6.544       5.491       1.219 o 
 -11  -6   7       9.146       9.438       2.033 o 
 -11  -6   8     141.401     142.483       9.297 o 
 -11  -6   9     114.155     105.624       5.140 o 
 -11  -6  10      90.069      96.421       7.059 o 
 -11  -6  11      22.396      21.212       2.492 o 
 -11  -6  12      30.480      27.677       2.077 o 
 -11  -6  13     107.700     103.223       6.315 o 
 -11  -6  14     305.424     307.336       9.771 o 
 -11  -6  15     154.467     147.455       5.867 o 
 -11  -6  17      96.918     100.299       8.490 o 
 -11  -6  18      69.832      68.161       4.909 o 
 -11  -5   1      11.831      12.013       1.316 o 
 -11  -5   2      32.607      30.842       1.951 o 
 -11  -5   3       1.888       2.118       0.824 o 
 -11  -5   4       3.962       4.165       0.750 o 
 -11  -5   5       3.197       3.097       0.683 o 
 -11  -5   6      17.643      19.005       1.206 o 
 -11  -5   7      52.993      53.992       2.486 o 
 -11  -5   8       0.930       0.908       0.655 o 
 -11  -5   9       3.576       2.636       0.636 o 
 -11  -5  10       1.392       1.257       0.607 o 
 -11  -5  11       3.414       2.687       0.562 o 
 -11  -5  12      20.344      19.340       1.422 o 
 -11  -5  13       5.145       4.993       1.499 o 
 -11  -5  14       1.180       0.765       0.897 o 
 -11  -5  15       1.024       1.547       0.921 o 
 -11  -5  16      20.259      22.204       2.674 o 
 -11  -5  17      69.361      66.462       4.559 o 
 -11  -5  18      13.247       8.298       1.885 o 
 -11  -4   1      25.076      24.791       1.677 o 
 -11  -4   2      60.304      58.932       2.741 o 
 -11  -4   3       5.392       4.506       0.777 o 
 -11  -4   4      10.405      10.951       0.935 o 
 -11  -4   5      80.679      75.557       2.655 o 
 -11  -4   6      74.271      76.301       2.667 o 
 -11  -4   7     132.066     135.533       4.714 o 
 -11  -4   8      22.942      23.355       1.341 o 
 -11  -4   9     155.540     154.350       4.422 o 
 -11  -4  10     133.445     144.069       4.915 o 
 -11  -4  11       7.772       5.615       0.876 o 
 -11  -4  12     269.236     280.590       7.321 o 
 -11  -4  13      29.291      27.623       1.433 o 
 -11  -4  14     991.909     981.656      23.486 o 
 -11  -4  15      76.239      73.800       3.096 o 
 -11  -4  16      28.375      24.160       1.666 o 
 -11  -4  17       3.134       4.461       2.178 o 
 -11  -4  18     119.349     110.541      11.607 o 
 -11  -3   1       5.026       4.083       0.871 o 
 -11  -3   2       0.781       0.470       0.578 o 
 -11  -3   3      17.343      16.995       1.120 o 
 -11  -3   4      19.010      19.491       1.163 o 
 -11  -3   5       0.439       0.518       0.499 o 
 -11  -3   6      69.022      68.068       2.980 o 
 -11  -3   7      39.627      41.964       1.863 o 
 -11  -3   8     254.269     261.291       6.930 o 
 -11  -3  11       1.731       0.690       0.440 o 
 -11  -3  12      62.833      59.725       2.117 o 
 -11  -3  13      52.905      53.888       2.255 o 
 -11  -3  14       0.007       1.068       0.606 o 
 -11  -3  15       0.234       0.638       0.675 o 
 -11  -3  16      35.601      34.388       1.912 o 
 -11  -3  17      95.668      97.928       3.767 o 
 -11  -2   1      41.436      42.157       2.052 o 
 -11  -2   2      33.544      33.453       1.936 o 
 -11  -2   3     121.340     119.000       3.830 o 
 -11  -2   4     241.901     244.325       7.066 o 
 -11  -2   5      43.803      43.299       1.852 o 
 -11  -2   6     310.404     329.210       9.043 o 
 -11  -2   7     349.082     357.559       9.456 o 
 -11  -2   8      65.391      67.464       2.740 o 
 -11  -2   9      22.617      23.145       1.207 o 
 -11  -2  10     356.849     375.631       9.485 o 
 -11  -2  11      12.354      11.829       0.827 o 
 -11  -2  12     379.679     386.127       9.642 o 
 -11  -2  13       3.205       3.953       0.866 o 
 -11  -2  14     773.223     783.164      19.542 o 
 -11  -2  15       3.090       2.299       0.711 o 
 -11  -2  16      32.986      33.462       1.870 o 
 -11  -1   1       8.031       5.853       0.872 o 
 -11  -1   2      11.586      10.061       1.019 o 
 -11  -1   3       0.279       0.028       0.465 o 
 -11  -1   4      33.911      34.571       1.680 o 
 -11  -1   6      76.624      75.401       2.526 o 
 -11  -1   7       4.295       2.935       0.602 o 
 -11  -1   8      10.597      11.134       0.850 o 
 -11  -1   9      28.964      29.846       1.396 o 
 -11  -1  10      61.616      55.942       1.993 o 
 -11  -1  12      12.840      13.730       0.986 o 
 -11  -1  13      36.037      34.771       1.694 o 
 -11  -1  14      65.461      65.231       2.663 o 
 -11  -1  15      34.894      35.223       2.181 o 
 -11  -1  16       1.614       0.462       1.096 o 
 -11  -1  17      52.386      52.080       8.026 o 
 -11   0   1      38.826      36.188       1.857 o 
 -11   0   2      42.284      41.900       1.853 o 
 -11   0   3     148.098     151.053       4.557 o 
 -11   0   4     188.491     194.337       5.286 o 
 -11   0   5      89.929      88.948       3.180 o 
 -11   0   6      15.081      13.744       0.962 o 
 -11   0   7     301.898     314.402       7.990 o 
 -11   0   8     123.372     129.973       4.167 o 
 -11   0   9     138.067     143.080       4.543 o 
 -11   0  10      38.679      38.511       1.672 o 
 -11   0  11       9.446       8.450       0.747 o 
 -11   0  12     226.599     226.638       6.492 o 
 -11   0  13     162.461     158.587       4.725 o 
 -11   0  14      94.832      95.631       3.711 o 
 -11   0  16      59.895      55.383       3.006 o 
 -11   1   0       1.826       0.725       0.639 o 
 -11   1   1      40.200      42.052       1.974 o 
 -11   1   2      43.215      42.767       2.218 o 
 -11   1   3       8.447       8.060       0.743 o 
 -11   1   4      34.057      36.400       1.671 o 
 -11   1   5      36.883      38.175       1.841 o 
 -11   1   6     266.222     269.881       7.101 o 
 -11   1   7       3.580       4.037       0.621 o 
 -11   1   8       8.214       6.987       0.708 o 
 -11   1   9      12.350      11.455       0.903 o 
 -11   1  10     142.747     142.656       4.220 o 
 -11   1  11      34.946      33.452       1.524 o 
 -11   1  12       7.447       7.795       0.823 o 
 -11   1  13      90.185      89.592       3.491 o 
 -11   1  14       3.144       2.413       0.691 o 
 -11   1  15       7.150       5.902       0.926 o 
 -11   2   0      42.450      40.498       2.271 o 
 -11   2   1     656.854     678.148      16.978 o 
 -11   2   2       5.282       4.924       0.766 o 
 -11   2   3     190.669     193.873       5.647 o 
 -11   2   4     139.734     138.553       4.154 o 
 -11   2   5     176.426     178.611       5.039 o 
 -11   2   6     151.882     154.682       4.491 o 
 -11   2   7      40.652      41.616       2.103 o 
 -11   2   8     322.458     327.750       8.696 o 
 -11   2   9     341.241     348.203       9.044 o 
 -11   2  10      37.419      33.616       1.622 o 
 -11   2  12      39.392      37.697       2.051 o 
 -11   2  13     176.304     174.076       5.514 o 
 -11   2  14      27.026      24.964       1.719 o 
 -11   3   0       5.122       4.277       0.927 o 
 -11   3   1       0.005       0.152       0.693 o 
 -11   3   2       4.429       4.847       0.762 o 
 -11   3   3      73.683      72.804       2.492 o 
 -11   3   4      49.667      51.108       1.988 o 
 -11   3   5       1.710       1.664       0.535 o 
 -11   3   6      11.898      12.507       1.022 o 
 -11   3   7      14.102      14.180       1.111 o 
 -11   3   8      41.255      40.202       1.875 o 
 -11   3   9      29.681      29.791       1.594 o 
 -11   3  10       0.523       0.300       0.931 o 
 -11   3  11     107.401     107.022       3.745 o 
 -11   3  12      80.639      83.007       3.276 o 
 -11   3  13      45.914      46.181       2.339 o 
 -11   3  14      12.962       9.709       3.090 o 
 -11   4   0      49.729      54.716       2.397 o 
 -11   4   1     335.029     342.365       9.515 o 
 -11   4   2      49.734      49.001       2.351 o 
 -11   4   3      13.422      12.237       0.923 o 
 -11   4   4      43.668      43.028       1.845 o 
 -11   4   5      34.602      32.110       1.582 o 
 -11   4   6     123.739     125.804       4.085 o 
 -11   4   7      99.864      97.716       3.776 o 
 -11   4   8       3.890       2.348       0.624 o 
 -11   4   9     202.412     205.283       5.901 o 
 -11   4  11      34.386      31.506       2.276 o 
 -11   4  12       8.787       8.824       1.449 o 
 -11   4  13      64.925      64.828       3.421 o 
 -11   5   1      44.107      44.905       2.015 o 
 -11   5   2      47.258      48.685       2.107 o 
 -11   5   3     176.679     179.483       5.989 o 
 -11   5   4     130.743     139.341       4.295 o 
 -11   5   5       3.887       2.458       0.754 o 
 -11   5   7       5.895       6.224       0.840 o 
 -11   5   8      44.069      46.109       2.387 o 
 -11   5   9      20.169      19.567       1.603 o 
 -11   5  11      31.590      31.847       2.151 o 
 -11   5  12      23.638      27.308       2.498 o 
 -11   6   0       2.366       1.664       0.758 o 
 -11   6   1      59.954      59.769       2.578 o 
 -11   6   2     136.684     141.714       4.614 o 
 -11   6   3      87.321      90.907       3.361 o 
 -11   6   5       1.281       2.405       1.003 o 
 -11   6   6     139.197     147.412       5.112 o 
 -11   6   7      34.165      37.761       2.166 o 
 -11   6   8       6.167       5.860       0.955 o 
 -11   6   9      21.254      19.789       1.825 o 
 -11   6  10      10.297       9.983       1.349 o 
 -11   7   0      41.382      44.977       8.212 o 
 -11   7   1       1.863       2.694       1.586 o 
 -11   7   2      21.692      19.749       1.509 o 
 -11   7   3       5.654       6.645       0.912 o 
 -11   7   4      31.053      33.310       1.934 o 
 -11   7   5       8.659       9.681       1.144 o 
 -11   7   6       6.713       6.637       1.238 o 
 -11   7   7       5.750       6.312       1.308 o 
 -11   7   8       1.793       2.206       1.309 o 
 -11   7   9       8.944       8.065       1.620 o 
 -11   8   0      59.117      50.663       4.504 o 
 -11   8   1      37.578      47.491       5.660 o 
 -11   8   2      63.866      57.469       6.223 o 
 -11   8   3      15.250       9.476       2.838 o 
 -11   8   4       7.979       5.096       7.953 o 
 -11   8   5      63.070      64.649      13.984 o 
 -11   8   6      19.368      20.137       4.025 o 
 -11   8   7       3.559       0.967       5.275 o 
 -11   9   0      87.719      88.767       8.118 o 
 -11   9   1       1.759       5.555       2.562 o 
 -11   9   2       6.922       8.979       5.432 o 
 -11   9   3      21.341      30.628       7.220 o 
 -11   9   4       4.031       6.797       5.525 o 
 -11   9   5       5.949       4.131       2.279 o 
 -11  10   0      10.464      16.074       5.514 o 
 -11  10   1      48.189      54.874      10.039 o 
 -10 -11  10      73.615      78.140       9.747 o 
 -10 -11  11       1.370       1.103       1.827 o 
 -10 -11  13       1.462       0.362       2.470 o 
 -10 -11  14      53.239      59.280       9.217 o 
 -10 -10   8       0.096       1.102       1.531 o 
 -10 -10   9     159.221     156.571       7.901 o 
 -10 -10  10      13.944      18.263       2.985 o 
 -10 -10  11      33.687      33.368       3.972 o 
 -10 -10  12      12.221      13.961       3.841 o 
 -10 -10  13       7.672       8.205       2.305 o 
 -10 -10  14      97.172     104.392       7.097 o 
 -10 -10  15       1.176       1.092       1.551 o 
 -10 -10  16      28.857      27.939       3.306 o 
 -10  -9   5       1.051       3.260       2.085 o 
 -10  -9   6      13.473      16.818       2.415 o 
 -10  -9   7      21.280      21.378       3.670 o 
 -10  -9   8       0.441       1.431       1.714 o 
 -10  -9   9     184.962     190.342      12.202 o 
 -10  -9  10      86.181      98.571       5.582 o 
 -10  -9  11       1.607       0.365       1.009 o 
 -10  -9  12      11.027      14.585       2.222 o 
 -10  -9  13      38.335      37.558       3.380 o 
 -10  -9  14      33.368      34.337       3.014 o 
 -10  -9  15      16.585      11.688       2.898 o 
 -10  -9  16      88.188      95.101       5.321 o 
 -10  -9  17      51.666      57.432       4.118 o 
 -10  -8   4      21.005      24.665       5.038 o 
 -10  -8   5      25.390      26.467       3.557 o 
 -10  -8   6      70.698      66.116       5.749 o 
 -10  -8   7      36.440      38.413       3.451 o 
 -10  -8   8      20.371      18.234       3.331 o 
 -10  -8   9     194.881     183.539      14.836 o 
 -10  -8  10      52.089      59.130       6.917 o 
 -10  -8  11      42.138      41.357       3.858 o 
 -10  -8  12      15.767      16.553       2.419 o 
 -10  -8  13      29.956      27.164       2.788 o 
 -10  -8  14     274.370     290.021      13.460 o 
 -10  -8  15       8.144       8.932       2.490 o 
 -10  -8  16      13.727      13.186       1.939 o 
 -10  -8  17      13.465       8.157       2.117 o 
 -10  -8  18     214.790     226.175      17.843 o 
 -10  -7   3       1.354       3.490       2.026 o 
 -10  -7   4       6.121       7.239       2.345 o 
 -10  -7   5      39.354      33.666       3.482 o 
 -10  -7   6      10.564      11.991       1.666 o 
 -10  -7   7      13.907      12.295       2.572 o 
 -10  -7   8       2.348       1.147       1.057 o 
 -10  -7   9     137.779     139.396       8.635 o 
 -10  -7  10       1.105       2.289       0.945 o 
 -10  -7  11       8.525       6.734       1.155 o 
 -10  -7  12      83.495      84.393       5.313 o 
 -10  -7  13       5.003       5.682       1.586 o 
 -10  -7  14       5.787       4.322       1.410 o 
 -10  -7  15      42.976      44.303       3.494 o 
 -10  -7  16      73.500      69.844       4.263 o 
 -10  -7  17      45.384      51.832       4.086 o 
 -10  -6   1       0.919       2.410       1.120 o 
 -10  -6   2      74.817      74.049       3.718 o 
 -10  -6   3      48.765      42.638       2.562 o 
 -10  -6   4      82.494      77.464       3.452 o 
 -10  -6   5      56.306      53.288       2.530 o 
 -10  -6   6      69.925      68.650       4.621 o 
 -10  -6   7     188.837     201.244       7.022 o 
 -10  -6   8     102.942      98.442       4.422 o 
 -10  -6   9     128.249     123.870       6.696 o 
 -10  -6  10      26.025      27.158       2.752 o 
 -10  -6  11     164.811     161.396       5.689 o 
 -10  -6  12      93.839      96.806       4.527 o 
 -10  -6  13       2.238       4.526       1.099 o 
 -10  -6  14     267.545     262.248       9.441 o 
 -10  -6  15       4.137       2.725       0.946 o 
 -10  -6  16      46.075      46.792       5.800 o 
 -10  -6  17      52.952      49.119       3.988 o 
 -10  -6  18     100.366     109.834       7.047 o 
 -10  -5   1       6.719       7.376       0.992 o 
 -10  -5   2       7.832       7.992       1.195 o 
 -10  -5   3       2.698       1.850       0.637 o 
 -10  -5   4       3.137       3.683       0.646 o 
 -10  -5   5     101.106     100.631       3.393 o 
 -10  -5   6      20.432      20.439       1.107 o 
 -10  -5   7       3.855       3.663       0.687 o 
 -10  -5   8       5.454       4.591       0.644 o 
 -10  -5   9     188.266     187.457       5.226 o 
 -10  -5  10      25.980      22.775       1.549 o 
 -10  -5  11      45.436      44.542       1.897 o 
 -10  -5  12       1.064       1.385       0.504 o 
 -10  -5  13     133.710     129.081       5.763 o 
 -10  -5  14     102.398      95.106       5.402 o 
 -10  -5  15       4.522       4.367       1.030 o 
 -10  -5  16      22.549      21.357       2.530 o 
 -10  -5  17      35.072      36.105       6.294 o 
 -10  -5  18      10.378       8.853       4.056 o 
 -10  -4   1      43.074      42.186       2.087 o 
 -10  -4   2       3.185       3.382       0.657 o 
 -10  -4   3      55.870      57.294       2.244 o 
 -10  -4   4     522.733     532.274      13.328 o 
 -10  -4   5      12.530      11.564       0.876 o 
 -10  -4   6      55.561      56.041       2.045 o 
 -10  -4   7      46.072      52.328       2.059 o 
 -10  -4   8     152.683     152.760       4.407 o 
 -10  -4   9     331.164     336.430       8.998 o 
 -10  -4  10       2.067       1.579       0.682 o 
 -10  -4  11     340.792     348.124       8.720 o 
 -10  -4  12     121.465     123.759       3.633 o 
 -10  -4  13     244.577     243.999       6.478 o 
 -10  -4  14     109.796      99.810       3.592 o 
 -10  -4  16      39.440      37.431       1.907 o 
 -10  -4  17     174.576     185.710       8.368 o 
 -10  -4  18       5.119       2.005       1.974 o 
 -10  -3   1      22.660      22.461       1.572 o 
 -10  -3   3     123.368     120.825       4.307 o 
 -10  -3   4      37.161      36.285       1.639 o 
 -10  -3   5     385.919     398.527       9.911 o 
 -10  -3   6      10.771      12.042       0.859 o 
 -10  -3   7      14.855      15.632       0.990 o 
 -10  -3   8      19.869      15.893       1.573 o 
 -10  -3   9     202.846     205.598       5.930 o 
 -10  -3  10       4.173       3.414       0.561 o 
 -10  -3  11       8.885      11.428       0.776 o 
 -10  -3  12      75.588      72.828       2.370 o 
 -10  -3  13      31.566      32.830       1.513 o 
 -10  -3  14     131.343     131.688       4.058 o 
 -10  -3  15       2.516       2.292       0.620 o 
 -10  -2   1     357.981     355.157       9.122 o 
 -10  -2   2       1.274       1.428       0.522 o 
 -10  -2   3       3.742       3.158       0.663 o 
 -10  -2   4     427.129     437.267      10.749 o 
 -10  -2   5     328.740     346.641       8.688 o 
 -10  -2   6       1.843       1.987       0.520 o 
 -10  -2   7      35.875      36.064       1.426 o 
 -10  -2   8      12.565      14.476       0.854 o 
 -10  -2   9     385.899     398.919       9.766 o 
 -10  -2  10      62.075      60.945       2.011 o 
 -10  -2  11      12.090      12.111       0.774 o 
 -10  -2  12      17.785      17.560       0.972 o 
 -10  -2  13     341.869     336.950       8.622 o 
 -10  -2  14      57.409      52.799       2.152 o 
 -10  -2  15      81.622      77.165       2.869 o 
 -10  -2  16       5.854       4.641       1.027 o 
 -10  -2  17     143.469     145.033       5.271 o 
 -10  -1   1      25.569      23.437       1.302 o 
 -10  -1   2      40.612      42.101       1.734 o 
 -10  -1   3     110.015     121.785       3.586 o 
 -10  -1   4     326.815     333.452       9.034 o 
 -10  -1   5      26.802      27.373       1.414 o 
 -10  -1   6      58.070      58.905       2.019 o 
 -10  -1   7      79.887      79.962       2.457 o 
 -10  -1   8      41.117      42.585       1.570 o 
 -10  -1   9      53.879      54.261       1.901 o 
 -10  -1  10      27.572      28.323       1.319 o 
 -10  -1  11     163.199     164.017       4.533 o 
 -10  -1  12      50.382      48.946       1.856 o 
 -10  -1  13       2.842       2.453       0.832 o 
 -10  -1  14      28.413      27.739       1.484 o 
 -10  -1  15      11.028       8.194       1.141 o 
 -10  -1  16      34.685      35.193       2.106 o 
 -10  -1  17       1.216       0.478       2.679 o 
 -10   0   1     277.715     275.152       7.295 o 
 -10   0   2     187.576     188.179       5.129 o 
 -10   0   3     107.285     109.179       3.368 o 
 -10   0   4      15.774      14.715       0.870 o 
 -10   0   5     154.267     165.242       5.304 o 
 -10   0   6     400.953     410.509      10.040 o 
 -10   0   7     124.653     127.238       3.629 o 
 -10   0   9     172.121     170.387       4.674 o 
 -10   0  10     110.924     114.210       3.322 o 
 -10   0  11     248.671     254.248       6.650 o 
 -10   0  12      16.869      18.742       1.196 o 
 -10   0  13     361.163     360.050       9.464 o 
 -10   0  14       4.819       2.136       0.908 o 
 -10   0  15     128.706     130.462       4.533 o 
 -10   0  16      16.368      18.365       1.659 o 
 -10   1   0      41.798      40.641       1.884 o 
 -10   1   1      34.703      34.105       1.721 o 
 -10   1   3     168.174     175.253       5.059 o 
 -10   1   4      34.297      34.499       1.513 o 
 -10   1   5       2.666       2.919       0.517 o 
 -10   1   6       1.721       1.207       0.447 o 
 -10   1   7      30.540      29.425       1.315 o 
 -10   1   8       7.334       7.710       0.834 o 
 -10   1   9     121.551     120.294       3.639 o 
 -10   1  10      44.690      44.098       1.746 o 
 -10   1  11       5.172       5.610       0.674 o 
 -10   1  12       7.638       5.367       0.846 o 
 -10   1  13      23.907      21.882       1.374 o 
 -10   1  14       5.609       5.640       1.118 o 
 -10   1  15       9.201       8.937       1.214 o 
 -10   2   0      14.026      12.895       1.078 o 
 -10   2   1      34.063      35.012       1.630 o 
 -10   2   2     105.588     112.028       3.380 o 
 -10   2   3     238.102     255.608       7.836 o 
 -10   2   4      93.552      92.608       2.921 o 
 -10   2   5      24.546      25.714       1.269 o 
 -10   2   6     163.684     161.952       4.537 o 
 -10   2   7      75.083      76.194       2.515 o 
 -10   2   8     122.845     123.842       3.653 o 
 -10   2   9      16.466      16.182       1.185 o 
 -10   2  10       2.185       1.059       0.548 o 
 -10   2  11      39.247      38.500       1.729 o 
 -10   2  12     191.202     191.971       5.578 o 
 -10   2  13       5.397       3.368       0.922 o 
 -10   2  14       2.426       1.256       0.969 o 
 -10   2  15      68.200      63.238       8.514 o 
 -10   3   0      24.679      22.762       1.413 o 
 -10   3   1      75.938      79.791       2.752 o 
 -10   3   2      62.332      63.810       2.308 o 
 -10   3   3      25.507      23.680       1.200 o 
 -10   3   4      24.811      23.049       1.318 o 
 -10   3   5       0.103       0.767       0.432 o 
 -10   3   6      83.090      84.173       2.939 o 
 -10   3   7     103.474     104.924       3.286 o 
 -10   3   8      58.701      61.742       2.501 o 
 -10   3   9     274.364     275.224       7.303 o 
 -10   3  10      41.837      41.791       1.883 o 
 -10   3  11       9.449       8.875       1.003 o 
 -10   3  12       7.904       6.199       0.885 o 
 -10   3  13      36.450      34.823       2.091 o 
 -10   3  14       5.349       3.975       2.355 o 
 -10   4   0     371.039     366.878       9.568 o 
 -10   4   2       4.127       4.534       0.589 o 
 -10   4   3      23.509      23.206       1.239 o 
 -10   4   4     614.475     643.362      15.791 o 
 -10   4   5     110.381     110.384       4.128 o 
 -10   4   6      20.443      18.289       1.124 o 
 -10   4   7      52.275      51.144       2.343 o 
 -10   4   8     308.476     313.010       8.211 o 
 -10   4   9       9.498       9.348       0.982 o 
 -10   4  10       3.695       3.489       0.947 o 
 -10   4  11       7.387       7.585       1.037 o 
 -10   4  12     177.239     183.976       5.890 o 
 -10   4  13       4.111       2.145       1.317 o 
 -10   5   0      56.871      62.853       3.072 o 
 -10   5   1       6.831       6.608       0.772 o 
 -10   5   2      17.131      17.298       1.108 o 
 -10   5   3       1.072       1.679       0.509 o 
 -10   5   4       3.287       3.108       0.948 o 
 -10   5   5       1.797       2.739       0.573 o 
 -10   5   6       3.683       4.274       0.663 o 
 -10   5   7      25.293      24.611       1.546 o 
 -10   5   8      12.069      13.770       1.205 o 
 -10   5   9      26.673      27.396       2.196 o 
 -10   5  10      10.621      11.490       1.259 o 
 -10   5  11       5.687       4.211       0.943 o 
 -10   5  12      14.636      14.989       1.641 o 
 -10   6   0     282.869     288.436       8.470 o 
 -10   6   1      37.970      38.659       1.801 o 
 -10   6   2      25.306      26.815       1.550 o 
 -10   6   3       1.309       1.248       0.736 o 
 -10   6   4      61.823      61.538       2.592 o 
 -10   6   5     112.079     122.132       4.155 o 
 -10   6   6      44.866      46.788       2.289 o 
 -10   6   7       1.081       1.705       0.883 o 
 -10   6   8      34.862      35.466       2.282 o 
 -10   6   9       2.036       1.674       0.880 o 
 -10   6  10      63.130      65.340       3.368 o 
 -10   6  11       7.517       4.435       1.267 o 
 -10   7   0      21.693      21.577       2.101 o 
 -10   7   1      10.782      11.271       0.994 o 
 -10   7   2      24.406      22.276       1.637 o 
 -10   7   3      12.913      11.687       1.059 o 
 -10   7   4      23.704      22.970       1.560 o 
 -10   7   5       4.520       4.578       0.913 o 
 -10   7   6      10.744       9.313       1.076 o 
 -10   7   7       1.768       0.469       0.942 o 
 -10   7   8      43.200      45.618       2.550 o 
 -10   8   1      67.301      74.913      11.675 o 
 -10   8   2     178.183     184.522      11.266 o 
 -10   8   3       6.931       2.034       2.147 o 
 -10   8   5      33.692      32.612       6.205 o 
 -10   8   6      66.799      73.975       7.320 o 
 -10   8   7      22.857      20.114       9.180 o 
 -10   8   8       2.482       1.441       3.674 o 
 -10   9   0       2.836       1.754       1.942 o 
 -10   9   1      40.121      38.911      10.180 o 
 -10   9   2       0.298       1.231       2.030 o 
 -10   9   3       9.514      11.019       3.235 o 
 -10   9   6       4.354       8.347       2.679 o 
 -10  10   0      19.263      25.806       4.718 o 
 -10  10   1       8.759      13.708       3.631 o 
 -10  10   2      35.498      34.532       5.536 o 
 -10  10   3       4.617       5.173       5.757 o 
  -9 -11   9      23.646      21.484       2.792 o 
  -9 -11  10       3.356       5.370       1.952 o 
  -9 -11  11      25.353      21.150       3.073 o 
  -9 -11  12      24.082      23.733       4.113 o 
  -9 -11  13      17.406      19.911       5.257 o 
  -9 -11  14      12.724      14.852       6.645 o 
  -9 -11  15       0.185       1.811       2.311 o 
  -9 -10   6      61.667      61.088       4.730 o 
  -9 -10   7      16.191      14.949       2.959 o 
  -9 -10   8       2.510       0.081       1.136 o 
  -9 -10   9       7.238       5.952       1.742 o 
  -9 -10  10       2.309       4.704       1.894 o 
  -9 -10  11      30.824      33.049       7.396 o 
  -9 -10  12      71.131      79.947       5.358 o 
  -9 -10  13       0.150       2.814       1.709 o 
  -9 -10  15      50.168      50.363       5.227 o 
  -9 -10  16      19.484      18.316       2.571 o 
  -9 -10  17       3.879       4.797       3.200 o 
  -9  -9   4       0.244       0.256       1.129 o 
  -9  -9   5      13.059      14.732       2.614 o 
  -9  -9   6      27.773      28.705       4.175 o 
  -9  -9   7       0.604       1.672       1.393 o 
  -9  -9   9     155.492     170.984       8.514 o 
  -9  -9  10      17.351      23.380       2.931 o 
  -9  -9  11      66.631      66.535       4.981 o 
  -9  -9  12      24.607      21.928       2.538 o 
  -9  -9  13      37.594      36.442       3.177 o 
  -9  -9  14      39.172      40.342       3.436 o 
  -9  -9  15       6.087       4.431       1.410 o 
  -9  -9  16      36.207      37.728       3.198 o 
  -9  -9  17      24.729      22.396       2.823 o 
  -9  -8   3      21.697      13.904       3.539 o 
  -9  -8   4      90.587      92.845      10.897 o 
  -9  -8   5      44.140      46.794       4.096 o 
  -9  -8   6      25.991      24.087       2.630 o 
  -9  -8   7       4.279       3.723       1.866 o 
  -9  -8   8     232.525     227.791      11.441 o 
  -9  -8   9      11.485      10.058       1.779 o 
  -9  -8  10       2.026       3.267       1.826 o 
  -9  -8  11      13.663      13.430       1.562 o 
  -9  -8  12     155.347     153.258       6.191 o 
  -9  -8  13      71.089      71.150       3.874 o 
  -9  -8  14       6.648       6.052       2.006 o 
  -9  -8  15      56.408      54.183       3.741 o 
  -9  -8  16      19.033      14.328       2.235 o 
  -9  -8  17      47.336      49.023       4.337 o 
  -9  -7   1      17.750      24.698       3.402 o 
  -9  -7   2       4.823       5.887       3.263 o 
  -9  -7   3       4.725       4.517       3.052 o 
  -9  -7   4       7.311       4.436       1.509 o 
  -9  -7   5       0.362       0.842       0.999 o 
  -9  -7   6       4.915       5.955       1.416 o 
  -9  -7   7      28.304      27.290       2.596 o 
  -9  -7   8      13.904      14.172       1.880 o 
  -9  -7   9     150.454     154.713       6.777 o 
  -9  -7  10      11.526      10.570       1.423 o 
  -9  -7  11       2.086       2.187       0.834 o 
  -9  -7  12     171.094     168.745       8.849 o 
  -9  -7  13      51.439      51.033       4.926 o 
  -9  -7  14       3.659       1.914       1.384 o 
  -9  -7  15       6.296       7.950       1.413 o 
  -9  -7  16      16.667      13.169       1.820 o 
  -9  -7  17       0.382       1.268       1.407 o 
  -9  -7  18       0.642       0.373       2.254 o 
  -9  -6   1      32.422      32.934       2.290 o 
  -9  -6   2      15.989      15.101       1.272 o 
  -9  -6   3       8.894       8.994       1.242 o 
  -9  -6   4     225.103     224.822       6.233 o 
  -9  -6   5      37.539      37.788       1.935 o 
  -9  -6   6       9.348       7.572       1.663 o 
  -9  -6   7     382.982     377.293      12.602 o 
  -9  -6   8     256.866     254.480       9.514 o 
  -9  -6   9     133.782     140.290       6.971 o 
  -9  -6  10      54.632      54.228       2.731 o 
  -9  -6  11      45.017      45.698       2.470 o 
  -9  -6  12       3.460       3.429       0.971 o 
  -9  -6  13      94.699      97.338       4.149 o 
  -9  -6  14     228.547     244.229       9.841 o 
  -9  -6  15      30.040      29.501       2.831 o 
  -9  -6  17     123.617     121.714       6.422 o 
  -9  -6  18      61.744      67.637       4.844 o 
  -9  -5   1       7.826       8.810       1.104 o 
  -9  -5   2       8.562       9.851       1.001 o 
  -9  -5   3     111.572     110.903       3.962 o 
  -9  -5   4      16.444      14.763       1.179 o 
  -9  -5   5      17.655      16.953       1.001 o 
  -9  -5   6      12.802       9.243       0.870 o 
  -9  -5   7       4.948       5.096       0.977 o 
  -9  -5   8     180.631     185.661       5.543 o 
  -9  -5   9      14.075      12.516       0.816 o 
  -9  -5  10      15.174      14.840       0.926 o 
  -9  -5  11      31.135      28.020       1.226 o 
  -9  -5  12      73.220      71.743       2.576 o 
  -9  -5  13      11.965      12.262       1.377 o 
  -9  -5  14       4.051       4.954       1.316 o 
  -9  -5  15       2.091       2.375       0.936 o 
  -9  -5  17      28.794      30.477       6.514 o 
  -9  -5  18       2.921       4.553       1.690 o 
  -9  -4   1     155.686     159.298       5.139 o 
  -9  -4   2      99.200      99.820       3.533 o 
  -9  -4   3     172.397     170.710       4.980 o 
  -9  -4   4      43.263      43.651       1.832 o 
  -9  -4   5      49.534      43.825       2.361 o 
  -9  -4   6     120.287     125.984       3.572 o 
  -9  -4   7     903.979     942.255      23.553 o 
  -9  -4   8      85.665      88.139       2.729 o 
  -9  -4   9      30.744      28.986       1.420 o 
  -9  -4  10     593.657     617.847      14.807 o 
  -9  -4  11     123.706     120.925       3.454 o 
  -9  -4  12      13.864      12.502       0.846 o 
  -9  -4  13       0.749       0.388       0.475 o 
  -9  -4  14     133.990     133.888       4.611 o 
  -9  -4  15     237.191     235.145       6.576 o 
  -9  -4  16      15.873      14.177       1.248 o 
  -9  -4  17      83.047      88.145       5.550 o 
  -9  -3   1      23.829      22.458       1.475 o 
  -9  -3   2       7.509       6.367       0.690 o 
  -9  -3   3       1.170       1.734       0.500 o 
  -9  -3   4     128.940     130.487       3.680 o 
  -9  -3   5       9.295       7.753       0.813 o 
  -9  -3   6      54.026      56.869       1.995 o 
  -9  -3   7     301.284     314.398       7.825 o 
  -9  -3   8      37.913      36.907       1.582 o 
  -9  -3   9     210.692     214.767       5.728 o 
  -9  -3  10       5.154       3.867       0.568 o 
  -9  -3  11       5.396       4.166       0.483 o 
  -9  -3  12       0.082       0.343       0.420 o 
  -9  -3  13      60.456      57.727       2.107 o 
  -9  -3  14      31.149      28.250       1.573 o 
  -9  -3  15       3.553       3.604       0.730 o 
  -9  -3  17      76.787      77.733       3.389 o 
  -9  -2   1       9.193       9.372       0.772 o 
  -9  -2   2     118.525     112.704       3.486 o 
  -9  -2   3     351.467     361.370       9.444 o 
  -9  -2   4       7.783       6.873       0.623 o 
  -9  -2   5     115.157     120.738       3.522 o 
  -9  -2   6       0.074       0.188       0.455 o 
  -9  -2   7    1123.266    1173.239      27.841 o 
  -9  -2   8     138.704     141.961       4.189 o 
  -9  -2   9     174.730     182.376       5.104 o 
  -9  -2  10     240.598     236.700       6.592 o 
  -9  -2  11     179.682     183.576       4.797 o 
  -9  -2  12     184.823     184.561       5.111 o 
  -9  -2  13     104.993     104.346       3.339 o 
  -9  -2  14      15.847      14.074       1.035 o 
  -9  -2  15     213.007     219.869       6.331 o 
  -9  -2  16     160.910     158.626       5.404 o 
  -9  -2  17       2.086       0.384       0.867 o 
  -9  -1   1     183.571     182.788       5.008 o 
  -9  -1   2       8.204       6.801       0.662 o 
  -9  -1   3       0.113       0.294       0.395 o 
  -9  -1   4      92.078      92.705       2.809 o 
  -9  -1   5       4.102       2.376       0.460 o 
  -9  -1   6     118.241     121.210       3.369 o 
  -9  -1   7     101.970     105.176       2.923 o 
  -9  -1   8     199.452     206.446       5.608 o 
  -9  -1   9      16.583      11.712       0.686 o 
  -9  -1  10       9.557       9.013       0.652 o 
  -9  -1  11      24.960      23.174       1.248 o 
  -9  -1  12       1.369       1.055       0.552 o 
  -9  -1  13      84.687      82.292       2.826 o 
  -9  -1  15       7.572       7.268       0.963 o 
  -9  -1  16      16.477      15.925       1.612 o 
  -9   0   1     229.673     230.758       6.070 o 
  -9   0   2      64.451      63.359       2.113 o 
  -9   0   3    1150.282    1186.047      27.635 o 
  -9   0   4     249.915     254.916       6.417 o 
  -9   0   5      71.405      72.414       2.334 o 
  -9   0   6     278.836     283.476       7.058 o 
  -9   0   7     619.089     622.303      14.856 o 
  -9   0   8     602.791     609.919      14.413 o 
  -9   0   9     118.670     122.030       3.396 o 
  -9   0  10      10.065       9.414       0.696 o 
  -9   0  11       9.275       8.214       0.722 o 
  -9   0  12     342.610     335.875       8.718 o 
  -9   0  13      47.655      48.860       2.013 o 
  -9   0  15      10.549       8.527       1.202 o 
  -9   0  16      47.333      48.580       2.933 o 
  -9   1   0       0.830       1.522       0.495 o 
  -9   1   2      29.305      29.971       1.339 o 
  -9   1   3       9.972       8.401       0.784 o 
  -9   1   4      10.258       8.372       0.701 o 
  -9   1   5     261.431     261.564       6.579 o 
  -9   1   6     305.749     314.942       7.742 o 
  -9   1   7     111.103     109.038       3.489 o 
  -9   1   9      31.674      29.781       1.394 o 
  -9   1  10       4.278       4.588       0.628 o 
  -9   1  11      88.002      89.805       3.024 o 
  -9   1  12     213.998     218.617       6.151 o 
  -9   1  13      39.241      36.554       1.859 o 
  -9   1  14      17.924      19.248       1.596 o 
  -9   1  15      12.371      13.463       1.685 o 
  -9   2   0      84.178      85.003       2.838 o 
  -9   2   1     266.788     263.784       6.731 o 
  -9   2   2     796.400     812.796      19.250 o 
  -9   2   3      73.471      68.914       2.307 o 
  -9   2   4     171.818     169.299       4.799 o 
  -9   2   5     299.649     304.152       7.684 o 
  -9   2   6     470.869     479.333      11.568 o 
  -9   2   7       5.444       5.090       0.580 o 
  -9   2   8      20.913      18.441       1.046 o 
  -9   2   9     257.058     250.447       6.588 o 
  -9   2  10     332.064     341.043       8.762 o 
  -9   2  11      16.556      15.549       1.105 o 
  -9   2  12     196.917     198.121       6.340 o 
  -9   2  13      21.206      19.461       1.465 o 
  -9   2  14      56.196      55.348       2.718 o 
  -9   3   0       4.174       3.949       0.607 o 
  -9   3   1       4.495       3.713       0.529 o 
  -9   3   3      63.084      59.682       2.029 o 
  -9   3   4     192.935     192.544       5.027 o 
  -9   3   5      24.997      22.347       1.074 o 
  -9   3   6     229.730     228.782       7.480 o 
  -9   3   8      67.894      71.024       2.810 o 
  -9   3  10       4.144       3.244       0.935 o 
  -9   3  11      16.598      13.993       1.118 o 
  -9   3  12     172.584     183.875       5.587 o 
  -9   3  13       2.175       0.191       1.030 o 
  -9   3  14       6.091       4.513       2.217 o 
  -9   4   0      17.207      19.350       1.079 o 
  -9   4   1     354.326     355.800       9.079 o 
  -9   4   2     779.708     779.047      18.393 o 
  -9   4   3      20.900      19.995       1.033 o 
  -9   4   4       6.607       6.851       0.762 o 
  -9   4   5     239.078     238.203       6.342 o 
  -9   4   6     250.219     257.884       7.816 o 
  -9   4   7       2.353       2.645       0.566 o 
  -9   4   8       9.395      10.171       0.858 o 
  -9   4   9      21.990      20.257       1.475 o 
  -9   4  10     156.107     158.419       5.180 o 
  -9   4  11      32.818      30.014       1.813 o 
  -9   4  12      31.977      36.739       2.433 o 
  -9   4  13       3.429       1.819       1.312 o 
  -9   5   0      46.248      44.208       1.944 o 
  -9   5   1      27.819      27.705       1.615 o 
  -9   5   2       9.542       8.913       0.747 o 
  -9   5   3      23.333      23.345       1.175 o 
  -9   5   4      44.098      45.013       2.270 o 
  -9   5   5     225.428     233.906       6.371 o 
  -9   5   6       3.610       3.075       0.639 o 
  -9   5   7       9.853       9.639       1.197 o 
  -9   5   8      74.380      79.723       3.273 o 
  -9   5   9       7.624       6.481       0.932 o 
  -9   5  10      14.305      15.247       1.394 o 
  -9   5  11      27.114      27.739       1.881 o 
  -9   5  12     113.439     119.621       4.974 o 
  -9   6   0     205.754     201.496       5.776 o 
  -9   6   1       5.760       5.138       0.829 o 
  -9   6   2     343.880     353.461       9.189 o 
  -9   6   3     126.088     122.229       4.488 o 
  -9   6   4      18.716      14.870       1.159 o 
  -9   6   5      47.924      49.201       2.224 o 
  -9   6   6      55.320      55.916       2.510 o 
  -9   6   7     192.215     198.310       6.213 o 
  -9   6   8      14.792      14.490       1.305 o 
  -9   6   9       5.258       4.185       0.934 o 
  -9   6  10       6.516       6.034       1.144 o 
  -9   6  11      67.460      68.161       4.072 o 
  -9   7   0      13.083      14.101       1.549 o 
  -9   7   1     181.745     193.248       6.521 o 
  -9   7   2      10.111       9.565       0.925 o 
  -9   7   4      17.098      17.501       1.274 o 
  -9   7   5     117.452     123.561       4.197 o 
  -9   7   6       0.176       0.151       0.657 o 
  -9   7   7       3.152       0.836       1.230 o 
  -9   7   8      14.928      16.073       1.455 o 
  -9   8   0      66.664      58.164       5.761 o 
  -9   8   1      44.590      48.990       5.316 o 
  -9   8   2      39.501      42.309       5.067 o 
  -9   8   3      28.471      31.592       5.531 o 
  -9   8   4       7.066       7.580       4.577 o 
  -9   8   5      98.094      96.488      10.101 o 
  -9   8   6       7.880      12.340       3.048 o 
  -9   8   7      57.315      57.016       6.338 o 
  -9   8   8       3.775       8.254       6.696 o 
  -9   9   0      10.383       6.950       2.523 o 
  -9   9   1      54.331      64.307       6.609 o 
  -9   9   2       2.075       1.434       2.997 o 
  -9   9   3       9.450       4.507       2.328 o 
  -9   9   4      33.865      41.489       5.476 o 
  -9   9   5      17.130      25.579       4.498 o 
  -9   9   6       2.339       2.927       2.558 o 
  -9  10   0      29.845      25.777       4.529 o 
  -9  10   1      32.571      34.447       5.123 o 
  -9  10   3      22.636      25.784       5.458 o 
  -9  10   4       1.233       5.034       2.525 o 
  -9  11   0       4.197       4.709       2.905 o 
  -9  11   1      29.931      33.975       6.977 o 
  -8 -12  10       1.923       3.581       3.790 o 
  -8 -12  12      26.327      18.212       5.315 o 
  -8 -11   7      37.347      34.359       4.449 o 
  -8 -11   8      42.716      45.575       6.589 o 
  -8 -11   9      16.456      24.685       7.432 o 
  -8 -11  10       6.119       7.989       3.068 o 
  -8 -11  11      32.992      30.513       3.609 o 
  -8 -11  12      16.776      18.820       3.697 o 
  -8 -11  14      21.452      19.572       4.780 o 
  -8 -11  15       9.308       7.640       3.128 o 
  -8 -11  16       1.134       2.781       2.840 o 
  -8 -10   5       1.584       2.908       1.564 o 
  -8 -10   6      23.816      24.202       3.220 o 
  -8 -10   7     101.614      97.939       5.935 o 
  -8 -10   8      53.113      52.997       4.071 o 
  -8 -10   9      36.219      32.951       3.780 o 
  -8 -10  10      58.971      61.420       6.541 o 
  -8 -10  11     139.184     144.422      10.041 o 
  -8 -10  12      72.719      74.644       5.526 o 
  -8 -10  13     108.598     102.558       7.546 o 
  -8 -10  14      50.091      51.418       4.073 o 
  -8 -10  15       7.144       7.203       1.741 o 
  -8 -10  16       4.114       5.050       1.625 o 
  -8 -10  17      65.418      64.317       7.576 o 
  -8  -9   3      18.507      20.637       3.511 o 
  -8  -9   4       1.995       2.465       2.573 o 
  -8  -9   5      12.474      13.505       3.532 o 
  -8  -9   6       3.738       5.428       1.813 o 
  -8  -9   7     132.722     132.822       7.056 o 
  -8  -9   8     131.294     125.116      12.006 o 
  -8  -9   9       9.907      12.252       1.829 o 
  -8  -9  10      38.936      42.257       3.217 o 
  -8  -9  11      17.150      14.098       2.306 o 
  -8  -9  12      30.013      28.456       3.365 o 
  -8  -9  13       3.532       2.013       1.167 o 
  -8  -9  14       6.130       4.208       1.974 o 
  -8  -9  17      41.692      42.625       4.390 o 
  -8  -8   2     180.092     181.580      16.604 o 
  -8  -8   3      32.800      35.607       4.306 o 
  -8  -8   4      30.140      30.703       3.341 o 
  -8  -8   5       6.410       7.155       2.329 o 
  -8  -8   6      22.903      23.061       2.877 o 
  -8  -8   7     317.288     322.034      15.365 o 
  -8  -8   8       4.824       4.855       1.316 o 
  -8  -8   9      34.758      32.430       2.683 o 
  -8  -8  10      69.661      69.726       4.280 o 
  -8  -8  11     253.721     262.088       8.688 o 
  -8  -8  13       2.141       1.727       0.897 o 
  -8  -8  14     142.947     139.930       6.354 o 
  -8  -8  15      43.524      45.614       3.181 o 
  -8  -8  16      22.920      24.494       2.901 o 
  -8  -7   1       6.281       7.274       3.361 o 
  -8  -7   2      46.083      45.979       4.102 o 
  -8  -7   3      13.494      13.478       3.212 o 
  -8  -7   4       0.016       1.813       1.072 o 
  -8  -7   5       5.238       6.265       1.216 o 
  -8  -7   6      55.901      52.851       3.234 o 
  -8  -7   7       0.204       0.034       0.694 o 
  -8  -7   8       2.702       2.682       0.964 o 
  -8  -7   9     119.244     109.912       7.006 o 
  -8  -7  10       6.892       5.793       1.211 o 
  -8  -7  11      27.032      25.159       2.020 o 
  -8  -7  12      31.718      30.207       2.630 o 
  -8  -7  13     154.653     158.919       7.159 o 
  -8  -7  14       5.065       6.084       1.299 o 
  -8  -7  16       3.494       5.946       2.381 o 
  -8  -7  17      67.446      65.392       5.766 o 
  -8  -7  18      16.022      22.262       3.836 o 
  -8  -6   1      18.547      18.037       1.408 o 
  -8  -6   2      41.249      38.422       1.978 o 
  -8  -6   3     151.000     148.588       4.741 o 
  -8  -6   4     214.270     213.934       5.801 o 
  -8  -6   5       4.452       3.595       0.564 o 
  -8  -6   6       0.790       0.123       0.612 o 
  -8  -6   7     797.717     803.422      25.138 o 
  -8  -6   8     193.295     194.715       6.597 o 
  -8  -6   9      10.494      10.212       1.627 o 
  -8  -6  10      27.870      29.477       1.851 o 
  -8  -6  11     479.654     478.614      13.558 o 
  -8  -6  12     130.763     130.659       5.063 o 
  -8  -6  13     147.545     145.607       6.412 o 
  -8  -6  14     144.964     141.400       5.690 o 
  -8  -6  15     190.037     187.270       7.695 o 
  -8  -6  16      38.855      40.927       3.364 o 
  -8  -6  17      12.288      14.633       2.190 o 
  -8  -6  18       4.256       3.159       2.795 o 
  -8  -5   2      34.560      38.011       1.872 o 
  -8  -5   3      29.618      27.520       1.407 o 
  -8  -5   4       7.537       4.746       0.591 o 
  -8  -5   6     113.645     118.604       3.309 o 
  -8  -5   7      18.767      16.552       1.077 o 
  -8  -5   8      11.395      11.151       0.717 o 
  -8  -5   9      53.289      52.969       1.834 o 
  -8  -5  10       2.605       1.958       0.464 o 
  -8  -5  11      34.272      32.936       1.295 o 
  -8  -5  12       2.053       1.711       0.479 o 
  -8  -5  13       1.011       2.212       0.813 o 
  -8  -5  14      51.042      51.654       3.198 o 
  -8  -5  15      56.715      56.510       3.739 o 
  -8  -5  16       0.087       1.451       1.171 o 
  -8  -5  17      15.771      15.722       3.017 o 
  -8  -5  18      16.261      13.997       4.780 o 
  -8  -4   1     155.477     153.481       4.837 o 
  -8  -4   2       0.035       0.053       0.444 o 
  -8  -4   3     247.162     251.305       7.345 o 
  -8  -4   4     174.443     181.725       5.331 o 
  -8  -4   5     122.010     123.977       3.408 o 
  -8  -4   6     586.302     623.247      16.180 o 
  -8  -4   7    1818.387    1902.013      46.951 o 
  -8  -4   8     107.923     115.597       3.466 o 
  -8  -4   9      21.997      19.572       1.343 o 
  -8  -4  10     451.103     458.330      10.986 o 
  -8  -4  11      63.753      61.176       1.980 o 
  -8  -4  12     203.850     193.896       5.452 o 
  -8  -4  13     307.226     302.972       7.756 o 
  -8  -4  15      14.681      11.765       1.213 o 
  -8  -4  16      22.896      20.042       1.474 o 
  -8  -4  17      41.705      47.236       3.902 o 
  -8  -3   1      56.830      58.043       2.413 o 
  -8  -3   2      35.985      35.426       1.488 o 
  -8  -3   3      78.679      76.019       2.355 o 
  -8  -3   4     574.595     590.054      15.307 o 
  -8  -3   5      38.718      38.941       1.340 o 
  -8  -3   6     726.912     767.791      18.570 o 
  -8  -3   7     105.897     113.352       3.089 o 
  -8  -3   8       2.991       2.875       0.366 o 
  -8  -3   9      15.014      12.455       0.727 o 
  -8  -3  10     177.916     178.190       4.928 o 
  -8  -3  11     175.290     170.320       4.487 o 
  -8  -3  13       2.555       2.841       0.553 o 
  -8  -3  14      36.880      33.132       1.754 o 
  -8  -3  15      82.505      80.439       3.072 o 
  -8  -3  16       8.993       9.147       1.101 o 
  -8  -3  17      12.295      13.048       1.642 o 
  -8  -2   1     448.842     452.033      11.599 o 
  -8  -2   2     620.920     624.927      15.788 o 
  -8  -2   3      67.181      65.949       2.042 o 
  -8  -2   4      57.295      61.722       1.955 o 
  -8  -2   5     209.078     219.928       5.793 o 
  -8  -2   6    3399.199    3540.739      81.065 o 
  -8  -2   7     904.481     929.526      21.407 o 
  -8  -2   8     130.567     136.078       3.544 o 
  -8  -2   9      23.837      25.284       1.101 o 
  -8  -2  10     948.082     954.783      22.120 o 
  -8  -2  11       4.268       2.992       0.478 o 
  -8  -2  12      51.602      50.094       1.909 o 
  -8  -2  13     331.643     321.938       8.256 o 
  -8  -2  14      47.954      45.189       1.918 o 
  -8  -2  15       3.022       1.213       0.769 o 
  -8  -2  17      23.415      21.920       1.934 o 
  -8  -1   1       9.989      10.933       0.774 o 
  -8  -1   2      14.255      14.227       0.814 o 
  -8  -1   4     184.057     193.565       4.847 o 
  -8  -1   5       2.740       3.367       0.433 o 
  -8  -1   6      14.420      13.772       0.700 o 
  -8  -1   7      75.574      80.292       2.325 o 
  -8  -1   8      13.539      12.457       0.667 o 
  -8  -1   9      29.837      27.407       1.083 o 
  -8  -1  10       0.587       1.205       0.381 o 
  -8  -1  11      13.624      11.899       0.829 o 
  -8  -1  12      48.134      45.300       1.798 o 
  -8  -1  13      11.303      10.175       0.843 o 
  -8  -1  16      31.455      29.201       2.534 o 
  -8   0   1     112.705     110.874       3.173 o 
  -8   0   2     773.893     806.388      18.848 o 
  -8   0   3      73.888      71.544       2.139 o 
  -8   0   4      25.616      22.146       1.057 o 
  -8   0   5       6.438       6.771       0.558 o 
  -8   0   6    1308.226    1374.677      31.595 o 
  -8   0   7      14.767      13.713       0.775 o 
  -8   0   8     225.092     224.218       5.576 o 
  -8   0   9      12.096       8.742       0.896 o 
  -8   0  10     403.821     405.677       9.854 o 
  -8   0  11      25.625      23.789       1.187 o 
  -8   0  12     103.925     106.152       3.322 o 
  -8   0  14      34.302      31.242       1.944 o 
  -8   0  15      96.309      99.358       3.827 o 
  -8   0  16      27.802      31.590       5.279 o 
  -8   1   0      47.103      45.854       1.901 o 
  -8   1   1      80.380      77.730       2.610 o 
  -8   1   2     250.240     261.370       6.815 o 
  -8   1   3     176.904     173.918       4.352 o 
  -8   1   4     276.690     285.310       6.905 o 
  -8   1   5      44.438      44.898       1.503 o 
  -8   1   6      40.915      40.881       1.374 o 
  -8   1   7      62.777      57.877       1.816 o 
  -8   1   8      21.411      20.060       0.938 o 
  -8   1   9     164.239     165.142       4.393 o 
  -8   1  10      12.757      11.979       0.806 o 
  -8   1  11      19.820      19.255       1.091 o 
  -8   1  12      77.888      77.080       2.707 o 
  -8   1  15       8.669      11.047       1.230 o 
  -8   2   0     297.062     304.354       7.786 o 
  -8   2   1      22.712      20.892       1.006 o 
  -8   2   2    1101.305    1140.508      26.452 o 
  -8   2   3      81.033      82.618       2.386 o 
  -8   2   4      44.472      48.397       1.664 o 
  -8   2   5     973.720     988.477      23.227 o 
  -8   2   6     932.705     941.624      22.498 o 
  -8   2   7     226.622     231.416       6.160 o 
  -8   2   8     212.961     214.795       5.733 o 
  -8   2   9      43.588      41.348       1.682 o 
  -8   2  10     115.466     113.732       3.535 o 
  -8   2  11     101.861     101.262       3.342 o 
  -8   2  12      30.563      28.821       1.691 o 
  -8   2  13      15.434      17.417       1.390 o 
  -8   2  14       3.104       3.317       0.893 o 
  -8   3   0      63.655      60.203       2.037 o 
  -8   3   1      39.597      42.489       1.511 o 
  -8   3   2      10.672      11.357       0.702 o 
  -8   3   3       0.013       0.142       0.332 o 
  -8   3   4       1.535       1.026       0.343 o 
  -8   3   5     196.574     200.105       5.427 o 
  -8   3   6      40.081      35.803       1.416 o 
  -8   3   7       6.718       5.098       0.555 o 
  -8   3   8     314.469     320.190       8.059 o 
  -8   3   9      82.732      82.281       3.216 o 
  -8   3  10      51.191      54.162       2.350 o 
  -8   3  11       3.421       3.908       0.810 o 
  -8   3  12       6.105       5.306       0.930 o 
  -8   3  13      10.773      10.079       1.195 o 
  -8   4   0     391.102     401.815       9.811 o 
  -8   4   1     540.723     546.018      13.033 o 
  -8   4   2     587.867     593.884      14.170 o 
  -8   4   3      35.792      34.244       1.437 o 
  -8   4   4      17.795      15.068       0.897 o 
  -8   4   5    1659.139    1668.560      39.728 o 
  -8   4   6      36.119      36.487       1.513 o 
  -8   4   7      26.056      25.130       1.568 o 
  -8   4   8      16.498      15.711       1.078 o 
  -8   4   9     221.139     223.905       6.976 o 
  -8   4  10      45.171      46.129       2.926 o 
  -8   4  11      21.217      19.148       1.507 o 
  -8   4  12       7.114       5.677       0.969 o 
  -8   4  13      42.075      41.177       7.302 o 
  -8   5   0       2.884       2.694       0.745 o 
  -8   5   1      22.113      22.071       1.106 o 
  -8   5   2      52.907      48.715       1.740 o 
  -8   5   3      34.676      34.271       1.540 o 
  -8   5   4      46.074      48.133       2.040 o 
  -8   5   5     160.606     156.860       4.522 o 
  -8   5   6       1.996       1.890       0.540 o 
  -8   5   7       3.093       2.424       0.786 o 
  -8   5   8      80.446      77.906       3.105 o 
  -8   5   9      39.560      37.089       1.901 o 
  -8   5  11      19.534      20.869       1.643 o 
  -8   5  12       8.357       9.481       4.058 o 
  -8   6   0      62.421      55.080       2.050 o 
  -8   6   1     504.126     517.281      14.380 o 
  -8   6   2      22.503      19.916       1.421 o 
  -8   6   3      51.777      50.569       2.081 o 
  -8   6   4      15.504      14.767       1.144 o 
  -8   6   5     582.348     589.307      14.771 o 
  -8   6   6       4.026       4.595       0.819 o 
  -8   6   7       6.580       5.018       0.814 o 
  -8   6   8       1.033       0.460       0.938 o 
  -8   6   9      97.880     101.584       3.938 o 
  -8   6  10      44.594      46.516       2.548 o 
  -8   7   0       1.459       0.737       0.665 o 
  -8   7   1      27.103      25.603       1.351 o 
  -8   7   2       1.579       2.033       0.806 o 
  -8   7   3       2.180       2.176       0.565 o 
  -8   7   4      32.288      31.037       1.646 o 
  -8   7   5       0.067       0.538       0.620 o 
  -8   7   6      29.119      29.533       1.726 o 
  -8   7   7       3.645       3.145       0.753 o 
  -8   7   8      11.451      11.008       1.290 o 
  -8   8   0      30.939      27.365       3.830 o 
  -8   8   1      38.513      33.835       4.403 o 
  -8   8   2      65.645      71.937       6.342 o 
  -8   8   3      91.236     107.751      26.387 o 
  -8   8   4      35.897      37.040       4.577 o 
  -8   8   5      61.886      72.558       6.683 o 
  -8   8   6      13.278      11.588       2.239 o 
  -8   8   7       9.765       7.548       2.182 o 
  -8   8   8      57.889      65.849       6.965 o 
  -8   9   0       6.445       7.113       3.564 o 
  -8   9   1       0.178       2.695       2.228 o 
  -8   9   2       7.641       9.967       6.155 o 
  -8   9   3      31.225      29.588       4.504 o 
  -8   9   4     120.299     129.743      11.056 o 
  -8   9   5       0.194       1.011       2.149 o 
  -8   9   6       0.261       0.069       1.575 o 
  -8  10   0     133.200     154.158      29.860 o 
  -8  10   1       9.116      12.181       7.145 o 
  -8  10   2      30.065      33.889       5.095 o 
  -8  10   3      14.767      11.399       3.204 o 
  -8  10   4      74.709      83.044       7.870 o 
  -8  11   0       3.058       2.468       2.509 o 
  -8  11   1      18.703      22.680       6.126 o 
  -8  11   2       2.968       0.665       2.028 o 
  -7 -12   8       4.431       7.393       1.702 o 
  -7 -12   9       2.462       1.365       1.535 o 
  -7 -12  10       1.813       6.455       2.257 o 
  -7 -12  11      70.792      70.815       9.716 o 
  -7 -12  14      18.768      17.622       5.053 o 
  -7 -11   6      29.938      28.455       3.479 o 
  -7 -11   7      16.818      15.954       3.370 o 
  -7 -11   8       5.075       5.907       1.603 o 
  -7 -11   9      27.988      35.143       4.910 o 
  -7 -11  10      78.376      89.865       7.383 o 
  -7 -11  11      60.355      52.803       5.562 o 
  -7 -11  12      26.845      29.578       4.385 o 
  -7 -11  13       0.091       0.362       1.445 o 
  -7 -11  15       4.529       0.153       2.179 o 
  -7 -11  16       1.335       0.516       2.015 o 
  -7 -10   4       1.545       1.583       1.665 o 
  -7 -10   5       8.688       6.017       2.625 o 
  -7 -10   6       3.630       3.741       1.756 o 
  -7 -10   7     252.194     244.703       9.954 o 
  -7 -10   8     103.867     110.548      10.602 o 
  -7 -10   9      25.154      24.749       2.558 o 
  -7 -10  10       8.144       5.337       1.713 o 
  -7 -10  11      47.313      48.034       4.790 o 
  -7 -10  12      52.929      54.016       6.958 o 
  -7 -10  13      22.107      17.299       2.744 o 
  -7 -10  14      24.359      23.273       2.679 o 
  -7 -10  15       1.031       1.367       1.668 o 
  -7 -10  16     117.799     127.058       6.766 o 
  -7 -10  17      16.108      12.786       3.844 o 
  -7  -9   2      63.119      62.620       5.262 o 
  -7  -9   3       8.441       6.929       1.956 o 
  -7  -9   4      19.570      16.034       2.714 o 
  -7  -9   5      79.348      72.978       4.684 o 
  -7  -9   6     113.200     105.792       5.285 o 
  -7  -9   7       2.106       1.459       1.016 o 
  -7  -9   8      11.566       9.942       1.666 o 
  -7  -9   9       0.202       0.001       1.108 o 
  -7  -9  10     153.918     149.619       8.438 o 
  -7  -9  11       0.522       0.094       1.184 o 
  -7  -9  14      17.032      14.408       1.881 o 
  -7  -9  15      11.535      12.085       2.721 o 
  -7  -9  16      14.657      10.522       1.940 o 
  -7  -9  17      13.034      12.329       2.513 o 
  -7  -8   1      44.597      43.591       4.303 o 
  -7  -8   2       0.611       0.422       1.392 o 
  -7  -8   3      55.553      53.186       4.370 o 
  -7  -8   4       6.956       8.232       2.783 o 
  -7  -8   5      80.770      71.346       4.042 o 
  -7  -8   6     118.333     108.726       6.032 o 
  -7  -8   7     118.524     119.189       7.908 o 
  -7  -8   8      85.772      88.951       4.453 o 
  -7  -8   9      25.743      23.508       2.157 o 
  -7  -8  10     183.145     179.303       8.630 o 
  -7  -8  11      11.042       9.953       1.375 o 
  -7  -8  12      73.210      75.990       3.746 o 
  -7  -8  13     155.486     154.719       6.182 o 
  -7  -8  14      35.709      35.497       2.691 o 
  -7  -8  15      22.437      16.916       1.967 o 
  -7  -8  16      87.914      84.016       5.777 o 
  -7  -8  17     109.100     122.839       7.403 o 
  -7  -7   1      15.282      17.149       2.594 o 
  -7  -7   2      43.506      52.528       4.205 o 
  -7  -7   3      24.521      30.241       3.878 o 
  -7  -7   4       6.609       4.878       1.245 o 
  -7  -7   5       1.341       1.838       0.889 o 
  -7  -7   6     343.279     331.640      10.778 o 
  -7  -7   7      39.959      33.864       2.960 o 
  -7  -7   8      55.716      53.932       4.065 o 
  -7  -7   9       0.136       1.164       0.791 o 
  -7  -7  10     319.176     314.700      12.120 o 
  -7  -7  11      10.903       9.617       1.264 o 
  -7  -7  12       0.767       1.094       0.887 o 
  -7  -7  13       1.990       0.534       0.851 o 
  -7  -7  14      33.923      34.413       3.321 o 
  -7  -7  15       2.697       3.898       1.261 o 
  -7  -7  16       1.644       1.417       1.178 o 
  -7  -7  17       0.061       1.374       2.232 o 
  -7  -6   1     374.282     380.953       9.946 o 
  -7  -6   2      51.394      49.317       2.129 o 
  -7  -6   3       1.409       0.730       0.468 o 
  -7  -6   4       0.702       0.653       0.462 o 
  -7  -6   5     482.645     482.594      13.097 o 
  -7  -6   6     375.087     382.629      11.413 o 
  -7  -6   7     137.771     134.504       4.458 o 
  -7  -6   8       0.130       0.726       0.591 o 
  -7  -6   9       2.673       2.442       1.591 o 
  -7  -6  10     943.654     944.412      25.487 o 
  -7  -6  11      18.642      15.621       1.505 o 
  -7  -6  12      97.349     101.657       4.281 o 
  -7  -6  13      76.820      75.715       4.149 o 
  -7  -6  14       5.887       4.608       1.161 o 
  -7  -6  15     191.701     211.219       8.273 o 
  -7  -6  16       9.876      10.243       1.919 o 
  -7  -6  17     101.143     106.055       6.720 o 
  -7  -5   1      26.465      26.513       1.420 o 
  -7  -5   2       1.855       1.228       0.472 o 
  -7  -5   3       2.153       2.354       0.601 o 
  -7  -5   4      86.328      87.096       2.613 o 
  -7  -5   5     100.738      96.226       2.758 o 
  -7  -5   6     295.389     309.393       7.532 o 
  -7  -5   7      55.240      57.149       1.782 o 
  -7  -5   8      10.754       8.556       0.647 o 
  -7  -5   9     121.117     121.325       3.649 o 
  -7  -5  10       0.525       0.882       0.441 o 
  -7  -5  11       3.179       2.039       0.387 o 
  -7  -5  12      53.088      52.589       1.967 o 
  -7  -5  13      41.313      38.414       2.222 o 
  -7  -5  14       4.528       3.405       1.936 o 
  -7  -5  15      23.418      25.656       2.662 o 
  -7  -5  16      13.387      12.473       1.988 o 
  -7  -5  17       0.210       1.949       1.283 o 
  -7  -4   1      64.818      64.928       2.469 o 
  -7  -4   2     272.546     270.093       7.750 o 
  -7  -4   3     326.197     336.610       8.369 o 
  -7  -4   4       5.052       4.161       0.467 o 
  -7  -4   5       1.352       1.433       0.310 o 
  -7  -4   6     280.532     289.271       7.031 o 
  -7  -4   7     287.369     307.294       7.944 o 
  -7  -4   8     235.013     243.198       5.968 o 
  -7  -4   9     184.728     183.054       4.667 o 
  -7  -4  10     754.824     750.317      17.521 o 
  -7  -4  11     675.225     673.724      16.081 o 
  -7  -4  12      56.278      54.128       2.139 o 
  -7  -4  13      41.663      38.140       1.633 o 
  -7  -4  15     287.416     287.293       7.984 o 
  -7  -4  16     193.604     199.014       6.703 o 
  -7  -4  17      24.384      26.687       2.924 o 
  -7  -3   1     339.589     344.906       9.427 o 
  -7  -3   3      94.535      98.854       3.034 o 
  -7  -3   4       4.442       3.939       0.420 o 
  -7  -3   5     350.152     375.872       9.268 o 
  -7  -3   6      78.939      83.538       2.341 o 
  -7  -3   7     148.296     155.101       4.012 o 
  -7  -3   8       1.046       1.361       0.280 o 
  -7  -3   9       3.029       2.844       0.348 o 
  -7  -3  10      53.298      56.139       1.763 o 
  -7  -3  12      14.509      15.594       1.117 o 
  -7  -3  13       2.806       1.349       0.759 o 
  -7  -3  14      16.668      16.869       1.532 o 
  -7  -3  16       0.984       0.613       0.845 o 
  -7  -3  17       3.136       3.596       1.125 o 
  -7  -2   1      84.656      81.193       2.537 o 
  -7  -2   2     203.139     207.834       5.326 o 
  -7  -2   3    1239.733    1271.525      29.947 o 
  -7  -2   4      15.724      16.466       0.681 o 
  -7  -2   5     326.049     338.356       8.215 o 
  -7  -2   6     162.126     173.021       4.252 o 
  -7  -2   7     411.438     428.002      10.100 o 
  -7  -2   8     174.149     169.074       4.286 o 
  -7  -2   9     592.954     602.368      14.052 o 
  -7  -2  10     162.101     153.002       3.980 o 
  -7  -2  11     218.840     218.990       5.662 o 
  -7  -2  12     178.368     176.482       4.863 o 
  -7  -2  13      33.288      32.139       1.626 o 
  -7  -2  14      24.394      26.408       1.698 o 
  -7  -2  15      74.054      70.829       3.026 o 
  -7  -2  16     133.241     134.005       4.980 o 
  -7  -2  17       5.965       4.591       3.195 o 
  -7  -1   1      74.042      75.168       2.402 o 
  -7  -1   2       2.132       1.409       0.331 o 
  -7  -1   3     131.606     139.389       3.745 o 
  -7  -1   5      77.273      80.856       2.231 o 
  -7  -1   6      28.233      27.049       0.988 o 
  -7  -1   7     175.094     180.099       4.741 o 
  -7  -1   8     111.165     108.643       2.813 o 
  -7  -1   9      71.503      71.029       2.053 o 
  -7  -1  10     101.934      97.346       3.058 o 
  -7  -1  11      10.135      11.014       0.805 o 
  -7  -1  12      35.040      35.256       1.494 o 
  -7  -1  14      81.565      82.664       3.164 o 
  -7  -1  15      13.685      14.695       1.401 o 
  -7   0   1     165.454     171.786       4.481 o 
  -7   0   2     135.938     137.970       3.567 o 
  -7   0   3      57.279      54.903       1.720 o 
  -7   0   4     359.905     371.132       8.800 o 
  -7   0   5    4275.294    4332.439      98.908 o 
  -7   0   6      71.640      72.486       2.233 o 
  -7   0   7      16.021      17.151       0.757 o 
  -7   0   8      24.585      23.470       0.948 o 
  -7   0   9    1822.513    1814.084      41.727 o 
  -7   0  10      42.843      42.276       1.651 o 
  -7   0  11      19.618      18.715       1.002 o 
  -7   0  12     202.446     200.627       5.517 o 
  -7   0  13     156.666     155.739       4.786 o 
  -7   0  14      98.103     102.150       3.670 o 
  -7   0  15      13.381      12.567       1.434 o 
  -7   0  16      84.275      80.720       9.994 o 
  -7   1   0      20.161      18.639       0.868 o 
  -7   1   1      14.906      15.529       0.736 o 
  -7   1   2       0.184       0.326       0.252 o 
  -7   1   3     274.259     279.172       6.787 o 
  -7   1   4     191.670     194.828       4.805 o 
  -7   1   5       0.395       0.518       0.268 o 
  -7   1   6      80.936      81.393       2.333 o 
  -7   1   7      95.795      93.127       2.609 o 
  -7   1   8     108.027     105.857       2.949 o 
  -7   1   9      28.762      26.343       1.100 o 
  -7   1  10      21.071      20.778       1.079 o 
  -7   1  11      29.802      26.919       1.329 o 
  -7   1  12      20.237      18.421       1.155 o 
  -7   1  13      98.065     102.440       3.783 o 
  -7   1  14       7.645       8.478       1.357 o 
  -7   1  15      30.275      32.017       2.256 o 
  -7   2   0     341.318     334.290       8.066 o 
  -7   2   1     271.640     281.360       6.772 o 
  -7   2   2     580.579     581.171      14.051 o 
  -7   2   3     145.530     148.076       3.736 o 
  -7   2   4       0.750       1.045       0.279 o 
  -7   2   5    2582.581    2580.571      58.958 o 
  -7   2   6      23.683      21.879       0.927 o 
  -7   2   7       0.858       0.323       0.334 o 
  -7   2   8      14.569      13.357       0.765 o 
  -7   2   9     319.087     313.006       7.979 o 
  -7   2  10      87.356      84.292       2.782 o 
  -7   2  11      99.038      99.871       3.410 o 
  -7   2  12      13.376      13.426       1.256 o 
  -7   2  13      18.266      17.299       1.547 o 
  -7   2  14      81.881      87.699       3.783 o 
  -7   3   0     117.610     114.454       3.100 o 
  -7   3   1     107.382     105.558       2.784 o 
  -7   3   2      49.966      52.202       1.585 o 
  -7   3   3      15.485      15.020       0.674 o 
  -7   3   4      13.038      12.894       0.644 o 
  -7   3   5     913.502     943.833      21.793 o 
  -7   3   7      87.920      91.060       2.723 o 
  -7   3   8      90.492      91.215       2.985 o 
  -7   3   9      38.679      39.110       1.749 o 
  -7   3  10       4.242       3.238       0.606 o 
  -7   3  11       0.334       1.721       0.717 o 
  -7   3  12       4.552       2.542       0.966 o 
  -7   3  13      69.017      72.424       3.249 o 
  -7   4   0     294.548     308.482       7.537 o 
  -7   4   1      15.100      11.545       0.691 o 
  -7   4   2    1095.463    1107.556      25.770 o 
  -7   4   3     269.060     279.050       6.870 o 
  -7   4   4     530.630     525.411      12.401 o 
  -7   4   5     457.430     460.716      11.052 o 
  -7   4   6     231.833     234.034       5.995 o 
  -7   4   7     207.303     215.172       6.238 o 
  -7   4   8      91.864      87.676       2.905 o 
  -7   4   9      52.620      52.424       2.254 o 
  -7   4  10      73.596      72.970       2.836 o 
  -7   4  11     115.303     121.596       4.273 o 
  -7   4  12       2.366       2.568       0.876 o 
  -7   5   0      11.757      10.681       0.710 o 
  -7   5   1     127.281     128.616       3.649 o 
  -7   5   2      32.864      31.903       1.269 o 
  -7   5   3       1.283       1.114       0.522 o 
  -7   5   4      21.730      19.763       1.072 o 
  -7   5   5     156.980     167.000       4.673 o 
  -7   5   7       9.244       7.773       0.825 o 
  -7   5   8       6.444       6.256       0.950 o 
  -7   5   9       5.160       6.636       0.919 o 
  -7   5  10       2.202       0.538       1.139 o 
  -7   5  11       3.834       4.410       0.982 o 
  -7   6   0     393.162     390.611       9.635 o 
  -7   6   1      30.039      24.998       1.339 o 
  -7   6   2      48.953      48.642       1.848 o 
  -7   6   3      44.804      40.644       2.129 o 
  -7   6   4     600.562     607.576      14.830 o 
  -7   6   5      98.168      98.552       3.331 o 
  -7   6   7       6.225       4.222       0.740 o 
  -7   6   8     151.891     151.884       5.010 o 
  -7   6   9       3.798       4.000       0.845 o 
  -7   6  10       7.564       8.223       1.231 o 
  -7   7   0     127.109     128.481       4.670 o 
  -7   7   1      28.781      27.139       1.353 o 
  -7   7   2     183.155     182.241       5.851 o 
  -7   7   3      12.108      11.143       0.910 o 
  -7   7   4       7.098       5.383       0.864 o 
  -7   7   5      13.166      12.437       1.069 o 
  -7   7   6       1.485       1.291       0.767 o 
  -7   7   7      70.238      71.243       3.338 o 
  -7   7   8       2.982       0.402       1.031 o 
  -7   7   9       9.165      12.115       1.682 o 
  -7   8   0     413.416     417.408      16.829 o 
  -7   8   1      18.960      18.648       4.290 o 
  -7   8   2      23.499      31.783       7.509 o 
  -7   8   3       1.778       3.469       2.017 o 
  -7   8   4     276.046     296.215      26.838 o 
  -7   8   6      34.500      42.500       5.786 o 
  -7   8   7       0.393       0.716       1.144 o 
  -7   8   8      86.378      94.738       8.720 o 
  -7   9   0     140.435     146.561       9.312 o 
  -7   9   1      29.967      36.101       4.604 o 
  -7   9   2      25.859      29.719       4.275 o 
  -7   9   3       2.757       4.266       2.264 o 
  -7   9   6       4.986       5.423       3.256 o 
  -7  10   0      34.113      37.265      11.206 o 
  -7  10   1      41.750      44.158       5.420 o 
  -7  10   2       5.063       5.440       2.507 o 
  -7  10   3       0.389       0.219       2.196 o 
  -7  10   5       0.081       0.721       3.115 o 
  -7  11   0     111.557     133.556      17.776 o 
  -7  11   1       4.021       7.475       7.381 o 
  -7  11   2       1.653       2.973       2.067 o 
  -6 -12   7       9.420      10.994       2.012 o 
  -6 -12   8      42.479      49.003       4.167 o 
  -6 -12  10      81.202     102.928      24.326 o 
  -6 -12  11       6.052       7.493       2.368 o 
  -6 -12  12      53.817      53.564      13.378 o 
  -6 -12  13      77.499      77.658       9.462 o 
  -6 -12  14      14.463      18.648       3.080 o 
  -6 -12  15       0.028       3.678       2.669 o 
  -6 -11   5       6.570       8.091       2.119 o 
  -6 -11   6       5.251       8.707       2.245 o 
  -6 -11   7       5.271       4.430       1.274 o 
  -6 -11   9      32.708      35.385       3.545 o 
  -6 -11  11      35.898      43.058      21.801 o 
  -6 -11  12      18.142      17.709       3.430 o 
  -6 -11  13       2.752       3.747       1.697 o 
  -6 -11  14       3.771       3.079       2.714 o 
  -6 -11  15      10.070       9.027       2.335 o 
  -6 -11  16       5.597       7.821       2.098 o 
  -6 -10   3      24.046      27.387       4.787 o 
  -6 -10   4       5.016       7.410       2.042 o 
  -6 -10   5      78.270      80.633       5.562 o 
  -6 -10   6      22.081      19.343       2.064 o 
  -6 -10   7       3.115       0.746       1.281 o 
  -6 -10   9       1.158       1.143       0.999 o 
  -6 -10  10     119.580     118.653       9.682 o 
  -6 -10  11      79.004      80.147      15.060 o 
  -6 -10  12       9.121      11.572       4.213 o 
  -6 -10  13      90.538     102.617      10.799 o 
  -6 -10  14      39.667      40.524       3.482 o 
  -6 -10  15      78.870      86.854       5.204 o 
  -6 -10  16      12.627      12.991       2.133 o 
  -6 -10  17      85.881      98.079      10.198 o 
  -6  -9   1       0.469       2.174       1.746 o 
  -6  -9   2       7.594       2.281       2.383 o 
  -6  -9   3      21.656      20.262       2.870 o 
  -6  -9   4       2.458       4.125       1.790 o 
  -6  -9   5      10.449      13.336       1.624 o 
  -6  -9   6      15.141      16.151       2.109 o 
  -6  -9   7       8.397       6.604       1.252 o 
  -6  -9   8      73.556      70.782       3.791 o 
  -6  -9  10       9.704       9.563       2.246 o 
  -6  -9  11      17.384      15.348       2.586 o 
  -6  -9  12       9.864       9.620       1.688 o 
  -6  -9  13      58.356      59.526       3.489 o 
  -6  -9  14       8.070       5.728       2.370 o 
  -6  -9  15      32.891      36.388       3.173 o 
  -6  -9  16       5.238       3.392       1.523 o 
  -6  -8   1       0.202       0.220       2.801 o 
  -6  -8   2      44.876      37.655       3.693 o 
  -6  -8   3     156.510     154.946      10.436 o 
  -6  -8   4      87.187      82.063       4.963 o 
  -6  -8   5      16.923      13.639       1.779 o 
  -6  -8   6     133.546     137.028      10.199 o 
  -6  -8   7     233.338     229.062       8.763 o 
  -6  -8   8     115.687     113.859       7.963 o 
  -6  -8   9      12.482      12.902       1.683 o 
  -6  -8  10     327.349     329.131      13.624 o 
  -6  -8  11     371.398     397.834      13.721 o 
  -6  -8  12      55.979      59.143       4.455 o 
  -6  -8  13      15.810      17.095       1.779 o 
  -6  -8  14       2.091       0.647       1.472 o 
  -6  -8  15     383.535     391.325      13.109 o 
  -6  -8  16      89.994      83.113       5.763 o 
  -6  -8  17     122.841     135.282       7.878 o 
  -6  -7   1      12.364      10.509       3.586 o 
  -6  -7   2       0.010       0.114       0.965 o 
  -6  -7   3      44.006      39.933       2.816 o 
  -6  -7   4      40.242      39.478       3.232 o 
  -6  -7   5      27.236      25.105       1.822 o 
  -6  -7   6       4.639       1.910       0.686 o 
  -6  -7   7       0.067       0.016       0.659 o 
  -6  -7   8      59.462      59.170       2.805 o 
  -6  -7   9      40.425      39.306       3.461 o 
  -6  -7  10      12.146      10.683       1.240 o 
  -6  -7  11      11.202       9.549       1.193 o 
  -6  -7  12      15.320      13.342       1.536 o 
  -6  -7  13      23.789      21.750       1.917 o 
  -6  -7  14      40.625      38.565       2.680 o 
  -6  -7  15       8.178       8.727       1.751 o 
  -6  -7  16       1.687       0.237       2.147 o 
  -6  -7  17       4.693       1.130       2.169 o 
  -6  -6   1      52.624      53.052       2.350 o 
  -6  -6   2     196.531     181.261       5.225 o 
  -6  -6   3      52.994      50.499       2.160 o 
  -6  -6   4      93.228      90.402       3.042 o 
  -6  -6   5     255.722     257.935       7.902 o 
  -6  -6   6       3.570       2.846       0.607 o 
  -6  -6   7     434.276     426.701      13.857 o 
  -6  -6   8     379.192     376.128      13.089 o 
  -6  -6   9     174.993     170.598       6.653 o 
  -6  -6  10       6.022       3.016       1.076 o 
  -6  -6  11     140.460     136.768       5.684 o 
  -6  -6  12     268.617     283.584      10.026 o 
  -6  -6  13      60.475      61.778       3.232 o 
  -6  -6  14     144.742     156.311       6.493 o 
  -6  -6  15     172.952     186.257       7.602 o 
  -6  -6  16     321.591     324.332      11.621 o 
  -6  -6  17       9.003       5.509       2.303 o 
  -6  -5   1      51.637      53.286       1.978 o 
  -6  -5   2     102.564      98.549       2.947 o 
  -6  -5   3      18.057      16.386       0.890 o 
  -6  -5   4      62.956      66.940       2.138 o 
  -6  -5   5      49.836      50.278       1.651 o 
  -6  -5   6      17.589      19.340       0.871 o 
  -6  -5   7      84.703      87.323       2.372 o 
  -6  -5   8     103.873     105.471       2.823 o 
  -6  -5   9      84.705      89.649       2.491 o 
  -6  -5  10     121.803     126.773       3.488 o 
  -6  -5  11      94.883      88.476       2.644 o 
  -6  -5  12      13.200      12.431       0.856 o 
  -6  -5  13      27.611      23.813       3.203 o 
  -6  -5  14       0.442       0.585       1.001 o 
  -6  -5  15      53.397      53.899       4.467 o 
  -6  -5  16       9.861      10.980       1.907 o 
  -6  -5  17       4.120       2.076       1.124 o 
  -6  -4   1     360.220     368.141       9.139 o 
  -6  -4   2      22.509      21.129       1.085 o 
  -6  -4   3       1.073       0.835       0.312 o 
  -6  -4   4     892.243     917.505      21.939 o 
  -6  -4   5     537.839     572.037      14.050 o 
  -6  -4   6     549.418     565.708      13.723 o 
  -6  -4   7      20.726      20.673       0.878 o 
  -6  -4   8    1657.049    1685.466      38.938 o 
  -6  -4   9     582.193     600.999      14.036 o 
  -6  -4  10       1.877       1.619       0.343 o 
  -6  -4  12     231.276     226.160       5.929 o 
  -6  -4  13      98.040      94.601       3.286 o 
  -6  -4  14     267.367     269.629       7.408 o 
  -6  -4  15       1.930       2.236       0.792 o 
  -6  -4  16     218.541     215.284       7.244 o 
  -6  -4  17       1.079       0.806       1.876 o 
  -6  -3   1      92.503      94.803       2.801 o 
  -6  -3   2     460.503     470.559      11.972 o 
  -6  -3   3      22.852      21.336       0.948 o 
  -6  -3   4     104.741     104.766       2.821 o 
  -6  -3   5     174.703     183.073       4.598 o 
  -6  -3   6     274.321     279.650       6.634 o 
  -6  -3   7     357.491     374.931       8.883 o 
  -6  -3   8     189.474     191.913       4.873 o 
  -6  -3  10       4.729       4.129       0.500 o 
  -6  -3  11      86.822      82.304       2.535 o 
  -6  -3  12      41.530      39.718       1.644 o 
  -6  -3  13      11.934      10.382       0.898 o 
  -6  -3  14       1.175       0.919       0.652 o 
  -6  -3  15      47.300      47.570       2.387 o 
  -6  -3  16       9.709       9.890       1.125 o 
  -6  -3  17      19.891      18.010       1.677 o 
  -6  -2   1      69.481      74.186       2.149 o 
  -6  -2   2     476.538     486.320      12.091 o 
  -6  -2   3     790.233     826.692      19.946 o 
  -6  -2   4     656.516     683.550      15.757 o 
  -6  -2   5     124.056     139.265       3.453 o 
  -6  -2   6     692.523     733.318      16.793 o 
  -6  -2   7     559.159     578.559      13.395 o 
  -6  -2   8      18.823      18.530       0.732 o 
  -6  -2   9     389.168     387.798       9.159 o 
  -6  -2  10     342.085     344.681       8.407 o 
  -6  -2  11     166.422     166.017       4.469 o 
  -6  -2  12       1.139       0.705       0.498 o 
  -6  -2  14     378.784     382.735      10.443 o 
  -6  -2  15     116.026     118.033       4.700 o 
  -6  -2  16      47.778      47.421       2.533 o 
  -6  -1   1     183.602     187.975       4.694 o 
  -6  -1   2     240.860     247.186       5.972 o 
  -6  -1   3      19.109      20.414       0.776 o 
  -6  -1   4     298.691     322.059       7.710 o 
  -6  -1   5     397.451     415.203       9.997 o 
  -6  -1   6       1.316       0.661       0.210 o 
  -6  -1   7     326.103     324.428       7.605 o 
  -6  -1   8     171.893     172.516       4.342 o 
  -6  -1   9       4.051       2.915       0.460 o 
  -6  -1  10       1.409       0.894       0.400 o 
  -6  -1  11      13.228      13.651       1.144 o 
  -6  -1  12      33.093      31.663       2.077 o 
  -6  -1  13      34.683      36.177       1.819 o 
  -6  -1  14       5.508       4.344       0.843 o 
  -6  -1  15      15.267      15.447       1.497 o 
  -6  -1  16      12.257      11.693       1.483 o 
  -6   0   1     232.478     237.452       6.100 o 
  -6   0   2    1947.107    2001.296      45.717 o 
  -6   0   3     897.168     927.169      21.288 o 
  -6   0   4      27.240      26.040       0.967 o 
  -6   0   5      89.392      95.186       2.588 o 
  -6   0   6    1417.037    1422.848      32.872 o 
  -6   0   7     225.876     221.133       5.426 o 
  -6   0   8     151.770     158.600       3.999 o 
  -6   0   9       9.159       8.408       0.635 o 
  -6   0  10     258.503     262.960       6.637 o 
  -6   0  11     259.966     252.479       6.578 o 
  -6   0  13      17.469      15.163       1.359 o 
  -6   0  14      34.107      34.880       2.164 o 
  -6   0  15      69.815      71.599       3.461 o 
  -6   1   0     473.780     473.920      11.090 o 
  -6   1   1     120.941     121.044       3.125 o 
  -6   1   2       1.677       1.605       0.235 o 
  -6   1   3     925.686     950.916      21.778 o 
  -6   1   4      90.892      90.745       2.424 o 
  -6   1   5     598.961     625.024      14.449 o 
  -6   1   6      10.194       9.814       0.556 o 
  -6   1   7      50.007      49.528       1.611 o 
  -6   1   8      37.576      38.125       1.498 o 
  -6   1   9       6.987       6.284       0.618 o 
  -6   1  10     136.655     134.430       3.982 o 
  -6   1  11      18.654      18.336       1.116 o 
  -6   1  12      12.520      10.195       1.039 o 
  -6   1  13      37.302      37.920       2.035 o 
  -6   1  14       3.707       3.194       0.820 o 
  -6   1  15       1.857       2.276       3.024 o 
  -6   2   0     457.182     477.704      11.355 o 
  -6   2   1     317.503     321.056       7.738 o 
  -6   2   2     133.939     136.771       3.603 o 
  -6   2   3     638.881     635.597      15.334 o 
  -6   2   4     287.367     296.376       7.027 o 
  -6   2   5      85.863      90.461       2.489 o 
  -6   2   6      27.256      24.809       0.968 o 
  -6   2   7      35.286      33.546       1.339 o 
  -6   2   8     693.613     673.840      15.768 o 
  -6   2   9     129.742     131.396       3.749 o 
  -6   2  10      17.401      16.156       1.023 o 
  -6   2  11     159.201     165.151       5.026 o 
  -6   2  12      69.866      71.603       2.846 o 
  -6   2  13      44.669      44.070       2.758 o 
  -6   2  14       7.046       7.883       1.277 o 
  -6   3   0       0.058       0.336       0.215 o 
  -6   3   1      14.107      13.271       0.623 o 
  -6   3   2     641.696     651.908      15.006 o 
  -6   3   3      14.557      13.028       0.651 o 
  -6   3   4       1.997       2.029       0.317 o 
  -6   3   5     167.781     171.915       4.488 o 
  -6   3   6     197.068     201.619       5.071 o 
  -6   3   7     124.924     126.797       3.592 o 
  -6   3   8       0.014       0.081       0.451 o 
  -6   3   9       6.732       6.765       1.027 o 
  -6   3  10      20.851      19.519       1.274 o 
  -6   3  11       7.369       7.534       0.992 o 
  -6   3  12       0.056       0.489       0.868 o 
  -6   3  13       2.955       3.650       0.946 o 
  -6   4   0      75.334      81.583       2.297 o 
  -6   4   1     878.319     905.060      20.792 o 
  -6   4   2     230.304     232.564       5.812 o 
  -6   4   3     399.012     415.738       9.925 o 
  -6   4   4     445.890     458.369      11.051 o 
  -6   4   5      14.564      11.219       0.697 o 
  -6   4   6     157.824     153.572       4.286 o 
  -6   4   7      16.586      13.607       0.910 o 
  -6   4   8     297.272     295.988       8.163 o 
  -6   4   9      41.123      42.062       2.021 o 
  -6   4  10      51.085      52.112       2.376 o 
  -6   4  11       4.914       5.883       0.967 o 
  -6   5   0     107.422     111.153       3.590 o 
  -6   5   1      13.573      12.674       0.830 o 
  -6   5   2     167.866     172.469       4.479 o 
  -6   5   3     105.334     107.936       3.125 o 
  -6   5   4     196.139     207.799       5.483 o 
  -6   5   5       3.938       1.801       0.696 o 
  -6   5   6      20.317      19.067       1.108 o 
  -6   5   7       1.536       0.768       0.570 o 
  -6   5   8      47.529      48.621       2.103 o 
  -6   5   9       4.104       3.678       0.789 o 
  -6   6   0       0.023       0.289       0.375 o 
  -6   6   1     263.190     258.644       6.787 o 
  -6   6   2     104.083      97.658       3.061 o 
  -6   6   3     278.045     285.491       7.912 o 
  -6   6   5      70.753      67.044       2.563 o 
  -6   6   6     195.856     201.485       5.671 o 
  -6   6   7     117.623     118.091       4.371 o 
  -6   6   8       9.163       7.169       0.948 o 
  -6   6   9       7.654       5.656       0.969 o 
  -6   6  10      72.252      77.786       3.749 o 
  -6   7   0      50.962      47.595       2.252 o 
  -6   7   1      36.233      34.037       1.842 o 
  -6   7   2      38.869      35.339       1.522 o 
  -6   7   3      91.495      78.852       4.117 o 
  -6   7   4     118.692     116.201       3.719 o 
  -6   7   5       3.523       1.073       0.740 o 
  -6   7   6       3.153       2.579       0.773 o 
  -6   7   7       3.458       2.365       0.830 o 
  -6   7   8       7.980       8.853       1.272 o 
  -6   7   9       0.847       0.264       1.406 o 
  -6   8   0       0.544       1.159       3.851 o 
  -6   8   1      28.073      26.366       6.534 o 
  -6   8   2       1.596       2.340       1.772 o 
  -6   8   3     294.828     307.801      12.094 o 
  -6   8   4       7.432       6.803       2.534 o 
  -6   8   5       4.149       6.057       1.899 o 
  -6   8   6      45.997      49.188       3.870 o 
  -6   8   7      28.583      29.879       3.971 o 
  -6   8   8       2.730       0.529       1.470 o 
  -6   9   0       5.778       5.809       2.154 o 
  -6   9   1       7.511       6.748       2.270 o 
  -6   9   2      26.958      30.732       4.231 o 
  -6   9   3     123.597     129.498       8.782 o 
  -6   9   5      13.569      11.180       2.572 o 
  -6   9   6      13.110      10.084       2.279 o 
  -6  10   0       2.584       0.399       4.018 o 
  -6  10   1     109.583     117.056       8.603 o 
  -6  10   2       9.393       7.561       4.234 o 
  -6  10   3     140.791     148.502      10.318 o 
  -6  10   4       9.269       8.233       2.189 o 
  -6  10   5      32.856      36.102       7.672 o 
  -6  11   0       0.529       0.690       1.640 o 
  -6  11   1      28.108      33.874       6.604 o 
  -6  11   2      35.235      37.467       4.216 o 
  -6  11   3      12.468      12.392       4.195 o 
  -5 -13  11       8.367       7.969       3.617 o 
  -5 -12   7      86.246      93.927       4.993 o 
  -5 -12   8      10.286      13.419       3.217 o 
  -5 -12  10      29.816      38.098      12.658 o 
  -5 -12  11     132.306     129.257      10.168 o 
  -5 -12  14       5.538       4.536       2.413 o 
  -5 -12  15      29.310      31.426       6.802 o 
  -5 -11   4       0.922       2.273       1.702 o 
  -5 -11   5       0.933       0.446       1.222 o 
  -5 -11   6       1.865       2.164       1.046 o 
  -5 -11   7       7.131       4.883       1.212 o 
  -5 -11   8       1.818       0.980       0.806 o 
  -5 -11   9       5.498       7.118       1.814 o 
  -5 -11  10       9.908      10.882       4.055 o 
  -5 -11  11     161.668     179.087      13.286 o 
  -5 -11  12      61.334      65.989       5.679 o 
  -5 -11  13      21.854      26.898       3.360 o 
  -5 -11  14       5.943       1.674       1.876 o 
  -5 -11  15       0.400       2.332       1.796 o 
  -5 -10   2       9.460       4.679       4.295 o 
  -5 -10   3      15.519      13.316       2.515 o 
  -5 -10   4      60.637      59.024       4.713 o 
  -5 -10   5      14.996      15.844       1.869 o 
  -5 -10   6      13.574      12.734       1.607 o 
  -5 -10   7      59.444      50.379       3.109 o 
  -5 -10   8      87.080      88.052       4.198 o 
  -5 -10   9     191.163     223.937      13.794 o 
  -5 -10  10       0.042       0.406       1.680 o 
  -5 -10  11     161.262     162.360      16.020 o 
  -5 -10  12      36.042      29.112       3.267 o 
  -5 -10  13      88.282      97.322       5.271 o 
  -5 -10  14       4.961       4.533       1.944 o 
  -5 -10  15      11.027      11.486       2.144 o 
  -5 -10  16     118.439     126.278       7.653 o 
  -5  -9   1       2.431       3.954       2.704 o 
  -5  -9   2       0.006       3.575       1.464 o 
  -5  -9   3      73.112      70.109       5.231 o 
  -5  -9   4       7.780       6.631       1.246 o 
  -5  -9   5      29.725      32.295       2.530 o 
  -5  -9   6       2.046       2.005       1.179 o 
  -5  -9   7       9.965       9.387       1.316 o 
  -5  -9   8      13.990      14.789       1.572 o 
  -5  -9   9       5.520       4.733       1.523 o 
  -5  -9  10      12.662      13.266       2.178 o 
  -5  -9  11     122.587     144.359       7.809 o 
  -5  -9  12      74.815      74.441       4.483 o 
  -5  -9  15      12.161       9.682       1.790 o 
  -5  -9  16       0.005       2.878       1.602 o 
  -5  -9  17       0.381       4.236       1.947 o 
  -5  -8   1     103.457     110.634       6.488 o 
  -5  -8   3       3.238       2.707       0.892 o 
  -5  -8   4     144.214     143.197       6.670 o 
  -5  -8   5     139.683     130.478       6.638 o 
  -5  -8   6     178.767     175.221       8.121 o 
  -5  -8   7     131.648     126.101       8.146 o 
  -5  -8   8      91.999      92.702       3.584 o 
  -5  -8   9      58.838      58.692       3.191 o 
  -5  -8  10     150.916     149.849       8.369 o 
  -5  -8  11       2.045       2.839       1.134 o 
  -5  -8  12     109.558     111.686       6.783 o 
  -5  -8  13      59.877      60.174       5.683 o 
  -5  -8  14      45.090      46.690       3.331 o 
  -5  -8  15      79.818      84.417       6.160 o 
  -5  -8  16      91.657      91.789       6.797 o 
  -5  -7   1       4.635       7.691       1.764 o 
  -5  -7   3       3.352       3.188       1.193 o 
  -5  -7   4       6.794       6.242       0.982 o 
  -5  -7   5     155.772     149.331       9.239 o 
  -5  -7   6      37.713      32.897       2.525 o 
  -5  -7   7     158.566     156.399       6.343 o 
  -5  -7   8       3.297       1.835       0.622 o 
  -5  -7   9      83.416      87.425       4.906 o 
  -5  -7  10      17.975      14.541       1.401 o 
  -5  -7  11     178.693     197.423       6.610 o 
  -5  -7  12       8.590       9.670       1.300 o 
  -5  -7  13      26.945      24.130       1.968 o 
  -5  -7  14       0.411       0.042       0.969 o 
  -5  -7  15      70.620      73.116       7.611 o 
  -5  -7  16       9.481       7.237       1.984 o 
  -5  -7  17       3.336       3.076       1.360 o 
  -5  -6   1      65.022      52.666       2.000 o 
  -5  -6   2     246.873     242.455       6.535 o 
  -5  -6   3     210.268     210.751       5.463 o 
  -5  -6   4       4.838       3.728       0.444 o 
  -5  -6   5      60.025      58.687       2.842 o 
  -5  -6   6    1114.975    1093.726      36.746 o 
  -5  -6   7      98.351     103.531       4.675 o 
  -5  -6   8      14.505      14.719       1.234 o 
  -5  -6   9      16.798      16.292       1.185 o 
  -5  -6  10     302.566     303.599       8.812 o 
  -5  -6  11     552.451     570.656      14.719 o 
  -5  -6  12       6.046       4.324       1.060 o 
  -5  -6  13      91.949      90.381       4.539 o 
  -5  -6  14     223.387     220.207      10.310 o 
  -5  -6  15     161.206     164.766       7.053 o 
  -5  -6  16      28.577      32.842       5.666 o 
  -5  -6  17      37.803      44.017       3.672 o 
  -5  -5   1       1.276       1.324       0.399 o 
  -5  -5   2     117.997     115.606       3.143 o 
  -5  -5   3       0.284       0.111       0.261 o 
  -5  -5   4      19.495      19.509       0.962 o 
  -5  -5   5     267.549     272.995       6.612 o 
  -5  -5   6       7.546       6.832       0.393 o 
  -5  -5   7     404.893     418.825      10.762 o 
  -5  -5   8       1.771       1.374       0.240 o 
  -5  -5   9      57.476      56.948       1.737 o 
  -5  -5  10       0.369       0.030       0.297 o 
  -5  -5  11      12.756      11.560       0.720 o 
  -5  -5  12       5.277       3.144       0.551 o 
  -5  -5  13       7.416       6.974       1.309 o 
  -5  -5  14       9.842       8.876       1.892 o 
  -5  -5  16      12.537       8.823       1.882 o 
  -5  -5  17       0.008       1.408       1.237 o 
  -5  -4   1     154.789     153.150       4.390 o 
  -5  -4   2      21.898      20.062       0.792 o 
  -5  -4   3     940.330     942.667      22.488 o 
  -5  -4   4     289.270     297.870       7.805 o 
  -5  -4   5     130.345     133.989       3.394 o 
  -5  -4   6     474.460     497.953      12.086 o 
  -5  -4   7      95.204     101.070       2.561 o 
  -5  -4   8     170.045     177.150       4.566 o 
  -5  -4   9      38.831      38.339       1.318 o 
  -5  -4  10       6.636       5.407       0.489 o 
  -5  -4  11     418.975     424.248      10.522 o 
  -5  -4  12     298.082     293.626       7.624 o 
  -5  -4  13      41.727      44.733       2.215 o 
  -5  -4  14      64.011      59.062       2.875 o 
  -5  -4  15     152.715     150.487       4.814 o 
  -5  -4  17     167.491     177.826       9.968 o 
  -5  -3   1      53.936      51.195       1.680 o 
  -5  -3   2      88.434      87.480       2.327 o 
  -5  -3   3     220.270     223.592       5.945 o 
  -5  -3   4      34.498      36.398       1.193 o 
  -5  -3   5     337.044     359.441       8.723 o 
  -5  -3   6      86.177      86.916       2.260 o 
  -5  -3   7       7.307       5.363       0.387 o 
  -5  -3   8      72.636      73.641       2.031 o 
  -5  -3   9       4.360       4.223       0.413 o 
  -5  -3  10      46.180      42.005       1.497 o 
  -5  -3  11      27.925      26.863       1.192 o 
  -5  -3  12      32.073      30.602       1.537 o 
  -5  -3  14      38.204      35.731       1.935 o 
  -5  -3  15      12.359      11.073       1.102 o 
  -5  -3  16      14.637      16.150       1.417 o 
  -5  -2   1      43.713      41.143       1.345 o 
  -5  -2   2     815.056     832.365      19.160 o 
  -5  -2   3     779.179     794.928      18.465 o 
  -5  -2   4    2079.020    2191.789      50.011 o 
  -5  -2   5     905.742     935.759      22.304 o 
  -5  -2   6       1.432       1.049       0.295 o 
  -5  -2   7     464.769     469.467      10.858 o 
  -5  -2   8     475.794     511.411      11.822 o 
  -5  -2   9     690.388     685.270      15.955 o 
  -5  -2  10     131.152     124.097       3.473 o 
  -5  -2  11     489.236     473.663      11.774 o 
  -5  -2  12     216.227     219.604       6.199 o 
  -5  -2  13     166.753     168.285       5.145 o 
  -5  -2  14      35.255      34.414       2.032 o 
  -5  -2  15     109.316     104.892       3.886 o 
  -5  -2  16      10.880      12.145       1.518 o 
  -5  -1   1      22.724      23.368       0.880 o 
  -5  -1   2       0.541       0.660       0.210 o 
  -5  -1   3      11.982      12.969       0.541 o 
  -5  -1   4      37.347      38.800       1.194 o 
  -5  -1   5     484.750     502.248      11.579 o 
  -5  -1   6     156.090     153.788       3.733 o 
  -5  -1   7     184.904     181.901       4.410 o 
  -5  -1   8     164.563     166.309       4.122 o 
  -5  -1   9      41.115      41.865       1.363 o 
  -5  -1  10      74.889      70.795       2.295 o 
  -5  -1  11       2.215       2.188       0.490 o 
  -5  -1  12       4.881       6.259       0.762 o 
  -5  -1  13      98.298      98.283       3.651 o 
  -5  -1  14       6.392       6.413       0.959 o 
  -5  -1  15      29.601      33.930       2.198 o 
  -5   0   1     273.342     279.307       6.638 o 
  -5   0   2    1032.684    1072.229      24.802 o 
  -5   0   3     762.660     776.866      17.779 o 
  -5   0   4     172.096     178.924       4.342 o 
  -5   0   5     995.237    1040.268      23.942 o 
  -5   0   6    1319.549    1341.114      30.586 o 
  -5   0   7      27.495      29.659       0.988 o 
  -5   0   8      77.571      74.920       2.503 o 
  -5   0   9     385.920     381.974       9.116 o 
  -5   0  10     386.670     382.601       9.408 o 
  -5   0  11       1.046       1.323       0.549 o 
  -5   0  13     144.612     154.223       5.023 o 
  -5   0  14     205.658     211.347       8.160 o 
  -5   0  15       1.493       2.226       1.041 o 
  -5   1   0     931.152     948.695      21.720 o 
  -5   1   1     114.399     116.244       2.942 o 
  -5   1   2      10.430      12.070       0.620 o 
  -5   1   3      28.136      31.025       0.980 o 
  -5   1   4     143.758     144.645       3.570 o 
  -5   1   5      22.084      21.930       0.803 o 
  -5   1   6       5.576       5.295       0.444 o 
  -5   1   7       3.205       3.109       0.385 o 
  -5   1   8     155.434     156.787       3.974 o 
  -5   1   9      58.738      57.013       1.899 o 
  -5   1  10      30.400      30.885       1.411 o 
  -5   1  11      72.817      74.268       2.680 o 
  -5   1  12       8.795       8.064       1.080 o 
  -5   1  13      11.391      12.939       1.329 o 
  -5   1  14       3.718       5.230       1.088 o 
  -5   2   0     255.092     259.822       6.123 o 
  -5   2   1     355.452     368.147       8.791 o 
  -5   2   2    2345.620    2367.961      53.898 o 
  -5   2   3     206.958     214.338       5.119 o 
  -5   2   4     329.135     329.688       7.985 o 
  -5   2   5     633.300     629.148      14.772 o 
  -5   2   6    1447.784    1458.143      33.403 o 
  -5   2   7     456.370     463.235      11.149 o 
  -5   2   8      29.675      28.609       1.164 o 
  -5   2   9     284.560     292.172       7.430 o 
  -5   2  10     151.399     154.948       4.652 o 
  -5   2  11      41.851      43.151       2.357 o 
  -5   2  12      37.301      37.078       1.997 o 
  -5   2  13      43.038      42.778       2.313 o 
  -5   3   0      67.030      65.245       1.743 o 
  -5   3   1       6.431       8.847       0.451 o 
  -5   3   2      53.442      57.844       1.612 o 
  -5   3   3     147.549     145.859       3.692 o 
  -5   3   4      83.240      80.849       2.184 o 
  -5   3   5      23.254      19.766       0.826 o 
  -5   3   6     182.007     180.348       4.630 o 
  -5   3   7      26.324      23.641       1.168 o 
  -5   3   8      16.684      16.016       0.947 o 
  -5   3   9      38.838      42.899       2.009 o 
  -5   3  10      26.375      25.458       1.463 o 
  -5   3  11       8.892       8.252       1.073 o 
  -5   3  12       4.217       4.842       0.961 o 
  -5   3  13       7.075       6.423       3.429 o 
  -5   4   0     233.806     235.575       5.678 o 
  -5   4   1     101.717     104.028       2.728 o 
  -5   4   2     109.022     108.073       2.805 o 
  -5   4   3     621.110     647.868      14.965 o 
  -5   4   4     429.763     442.032      10.550 o 
  -5   4   5      14.847      12.386       0.788 o 
  -5   4   6      70.079      66.285       2.460 o 
  -5   4   7     278.628     280.591       7.295 o 
  -5   4   8      98.968      98.106       3.217 o 
  -5   4   9       7.061       7.219       1.055 o 
  -5   4  10      26.035      25.958       1.951 o 
  -5   4  11      48.146      49.214       2.569 o 
  -5   4  12      47.052      48.133       2.603 o 
  -5   5   0     143.468     143.143       3.646 o 
  -5   5   1      82.627      88.434       2.589 o 
  -5   5   2     194.234     203.095       5.110 o 
  -5   5   3       4.256       2.272       0.411 o 
  -5   5   4      39.587      40.012       1.593 o 
  -5   5   5      33.327      29.294       1.671 o 
  -5   5   6       8.546       8.856       0.736 o 
  -5   5   7      24.267      24.014       1.545 o 
  -5   5   8       7.267       6.267       0.811 o 
  -5   5   9      22.459      23.115       1.519 o 
  -5   5  10       7.152       9.198       1.199 o 
  -5   5  11       3.247       1.299       0.820 o 
  -5   6   0     263.209     259.005       6.727 o 
  -5   6   1     573.400     569.244      13.763 o 
  -5   6   2      33.416      29.853       1.394 o 
  -5   6   3     373.691     381.153       9.968 o 
  -5   6   4     370.158     385.144       9.755 o 
  -5   6   5      22.990      20.780       1.225 o 
  -5   6   6       1.702       1.199       0.609 o 
  -5   6   7      67.263      70.384       2.704 o 
  -5   6   8      53.808      51.472       2.571 o 
  -5   6   9      51.107      54.947       2.927 o 
  -5   6  10       3.208       3.404       1.373 o 
  -5   7   0      36.757      39.823       3.821 o 
  -5   7   1       0.770       0.060       0.381 o 
  -5   7   2      27.948      24.170       1.291 o 
  -5   7   3     141.340     138.394       4.204 o 
  -5   7   4       4.006       3.068       0.612 o 
  -5   7   5      13.744      11.798       1.359 o 
  -5   7   6       4.351       4.313       0.774 o 
  -5   7   7      10.914      11.252       1.273 o 
  -5   7   8       4.460       6.104       0.936 o 
  -5   7   9       6.786       5.962       1.674 o 
  -5   8   0      43.371      45.033       4.368 o 
  -5   8   1     314.892     323.593      13.575 o 
  -5   8   2      63.571      54.683       7.940 o 
  -5   8   3      29.060      29.169       3.183 o 
  -5   8   4      29.651      30.698       2.864 o 
  -5   8   5       2.671       2.776       2.180 o 
  -5   8   6      68.897      74.015       6.387 o 
  -5   8   7       5.620       7.993       2.088 o 
  -5   9   0      44.216      47.025       9.006 o 
  -5   9   2       2.015       1.062       1.236 o 
  -5   9   3     112.257     119.109       6.179 o 
  -5   9   4       0.004       0.113       1.741 o 
  -5   9   5       6.034       6.927       1.690 o 
  -5   9   6       0.474       0.915       2.021 o 
  -5  10   0       1.901       5.180       4.317 o 
  -5  10   1      18.372      19.482       3.549 o 
  -5  10   2     186.770     202.186       9.794 o 
  -5  10   3       0.449       1.444       2.052 o 
  -5  10   4      20.499      22.403       4.474 o 
  -5  11   0       5.161       4.002       1.853 o 
  -5  11   1       0.503       0.334       1.432 o 
  -5  11   2      21.808      21.571       6.629 o 
  -5  12   0       5.741       3.847       3.490 o 
  -4 -13  11      15.779      24.042       4.107 o 
  -4 -12   5      18.541      13.887       2.379 o 
  -4 -12   6      24.039      27.079       2.889 o 
  -4 -12   7       0.020       0.759       1.228 o 
  -4 -12   8      10.912      13.859       4.824 o 
  -4 -12  10      95.276      92.038       7.571 o 
  -4 -12  11       3.841       4.655       1.740 o 
  -4 -12  12       7.481       9.071       2.192 o 
  -4 -12  13       9.590       6.856       2.598 o 
  -4 -12  14     136.391     150.559      10.310 o 
  -4 -12  15      16.910      16.488       5.080 o 
  -4 -11   3      34.060      41.957       7.936 o 
  -4 -11   4       3.174       1.918       1.471 o 
  -4 -11   8      54.798      51.976       7.401 o 
  -4 -11   9       1.216       1.319       1.601 o 
  -4 -11  10      43.282      46.246       5.049 o 
  -4 -11  11      28.900      35.719       3.619 o 
  -4 -11  12      56.893      57.427       6.297 o 
  -4 -11  13       6.448       8.125       2.079 o 
  -4 -11  14      18.263      16.253       4.868 o 
  -4 -11  15      38.054      35.969       3.496 o 
  -4 -11  16       2.731       9.531       2.889 o 
  -4 -10   1      78.534      72.378       7.374 o 
  -4 -10   2       0.034       1.712       1.548 o 
  -4 -10   3      47.580      50.183      18.416 o 
  -4 -10   4      34.502      43.247       6.526 o 
  -4 -10   5      40.661      38.944       2.941 o 
  -4 -10   6     333.203     334.202      10.576 o 
  -4 -10   7       4.204       3.215       0.989 o 
  -4 -10   8       4.659       5.182       1.682 o 
  -4 -10  10     486.813     534.222      67.748 o 
  -4 -10  12      49.899      46.131       5.000 o 
  -4 -10  14     164.494     172.957       7.544 o 
  -4 -10  15      80.579      89.116       7.859 o 
  -4 -10  16       8.207       9.420       3.469 o 
  -4  -9   1       8.903       8.575       7.745 o 
  -4  -9   3       3.384       5.253       1.495 o 
  -4  -9   5       3.335       1.752       0.988 o 
  -4  -9   6       0.442       0.028       0.721 o 
  -4  -9   7       7.813       5.359       1.126 o 
  -4  -9  10      38.625      38.105       2.455 o 
  -4  -9  11      15.596      15.353       1.680 o 
  -4  -9  12      16.726      20.590       2.124 o 
  -4  -9  13       1.350       1.238       1.516 o 
  -4  -9  14      60.797      61.816       4.000 o 
  -4  -9  15       0.024       3.280       1.651 o 
  -4  -9  16       0.883       1.983       1.584 o 
  -4  -8   1      22.229      22.326       5.961 o 
  -4  -8   2       0.034       1.012       0.967 o 
  -4  -8   3     139.918     139.404       6.782 o 
  -4  -8   4     102.132      98.554       7.713 o 
  -4  -8   5      61.176      62.672       4.115 o 
  -4  -8   6     129.661     124.255       5.080 o 
  -4  -8   7      68.235      62.377       2.960 o 
  -4  -8   8     267.313     275.908       8.474 o 
  -4  -8   9     245.067     239.589      10.973 o 
  -4  -8  10     170.782     174.369       8.297 o 
  -4  -8  11      69.552      69.950       3.748 o 
  -4  -8  12     534.742     570.570      18.776 o 
  -4  -8  13      12.169      10.212       1.634 o 
  -4  -8  14      19.050      22.624       2.371 o 
  -4  -8  15      57.732      67.758       4.970 o 
  -4  -8  16     191.456     206.835       9.272 o 
  -4  -7   1      14.356      16.153       6.646 o 
  -4  -7   2     121.181     120.528       6.824 o 
  -4  -7   3       9.574       6.974       1.973 o 
  -4  -7   4      10.264       9.714       1.829 o 
  -4  -7   5       5.620       5.634       1.063 o 
  -4  -7   6      83.652      82.587       4.344 o 
  -4  -7   7      88.267      85.719       2.997 o 
  -4  -7   9      54.891      52.382       2.619 o 
  -4  -7  10     200.176     203.211      10.905 o 
  -4  -7  11       2.336       1.383       1.347 o 
  -4  -7  12       3.624       4.505       1.047 o 
  -4  -7  13       0.019       1.110       0.971 o 
  -4  -7  14      14.562      15.291       4.408 o 
  -4  -7  15       4.629       4.126       1.527 o 
  -4  -7  16       0.099       0.097       1.185 o 
  -4  -6   1     106.814     101.796       2.990 o 
  -4  -6   2     171.691     168.226       4.485 o 
  -4  -6   3     668.322     657.367      15.312 o 
  -4  -6   4     611.011     605.191      15.711 o 
  -4  -6   5     266.734     261.836       7.794 o 
  -4  -6   6      44.275      44.471       2.219 o 
  -4  -6   7       0.146       0.171       0.320 o 
  -4  -6   8     661.647     669.843      18.874 o 
  -4  -6   9    1270.774    1271.756      31.176 o 
  -4  -6  10      58.788      56.390       2.727 o 
  -4  -6  11      93.533      89.542       5.523 o 
  -4  -6  12     331.823     342.626      11.174 o 
  -4  -6  13      62.582      65.062       4.579 o 
  -4  -6  14      56.064      65.762       4.531 o 
  -4  -6  15       6.030       6.299       2.710 o 
  -4  -6  16      90.463      89.927       8.131 o 
  -4  -6  17      91.316     100.902       8.517 o 
  -4  -5   1     433.574     429.844      10.410 o 
  -4  -5   2     121.559     122.866       3.245 o 
  -4  -5   3      37.368      41.305       1.356 o 
  -4  -5   4       8.415       9.629       0.470 o 
  -4  -5   5      10.477       8.859       0.456 o 
  -4  -5   6      24.618      24.382       0.866 o 
  -4  -5   7       6.784       6.374       0.335 o 
  -4  -5   8     380.468     372.001       9.137 o 
  -4  -5   9      30.536      30.135       1.084 o 
  -4  -5  10      50.194      50.958       1.642 o 
  -4  -5  11      19.334      17.014       0.931 o 
  -4  -5  12     136.562     137.966       4.238 o 
  -4  -5  13       0.701       0.453       0.469 o 
  -4  -5  14      34.352      36.640       2.884 o 
  -4  -5  15      11.509       9.508       1.869 o 
  -4  -5  16       0.419       0.647       0.971 o 
  -4  -5  17      16.544       6.170       3.519 o 
  -4  -4   1     312.776     322.033       7.955 o 
  -4  -4   2     643.451     661.010      15.375 o 
  -4  -4   3      72.094      73.767       2.002 o 
  -4  -4   4     228.421     250.443       5.926 o 
  -4  -4   5    1952.860    2035.501      47.395 o 
  -4  -4   6       0.541       0.729       0.185 o 
  -4  -4   7    1151.195    1184.177      27.109 o 
  -4  -4   8       0.186       0.294       0.216 o 
  -4  -4   9    3024.933    3023.903      69.402 o 
  -4  -4  10     197.318     198.401       5.069 o 
  -4  -4  11       2.746       2.011       0.443 o 
  -4  -4  12      21.432      18.801       1.196 o 
  -4  -4  13     154.554     157.906       5.235 o 
  -4  -4  14     325.438     341.128       9.112 o 
  -4  -4  15       8.387       7.007       0.871 o 
  -4  -4  16       2.533       0.812       1.419 o 
  -4  -3   1     265.215     276.340       6.784 o 
  -4  -3   2       9.658      11.408       0.528 o 
  -4  -3   3     606.345     621.482      14.455 o 
  -4  -3   4      64.580      61.672       1.831 o 
  -4  -3   5     286.743     285.823       6.812 o 
  -4  -3   6      41.910      38.570       1.196 o 
  -4  -3   7      11.362      10.826       0.534 o 
  -4  -3   8     385.109     382.526       8.991 o 
  -4  -3   9      11.617      10.258       0.587 o 
  -4  -3  10       1.466       0.599       0.368 o 
  -4  -3  11       7.819       6.412       0.812 o 
  -4  -3  12      36.637      37.494       1.794 o 
  -4  -3  13       1.010       0.968       0.590 o 
  -4  -3  14       3.183       4.748       0.742 o 
  -4  -3  15      23.304      23.795       1.619 o 
  -4  -3  16       1.982       3.450       0.821 o 
  -4  -2   1     818.792     850.783      19.686 o 
  -4  -2   2    1382.888    1448.679      33.551 o 
  -4  -2   3    1285.019    1356.353      30.921 o 
  -4  -2   4      10.407      10.573       0.419 o 
  -4  -2   5    2787.243    2900.194      66.171 o 
  -4  -2   6     324.955     336.392       7.810 o 
  -4  -2   7    1097.991    1091.134      24.825 o 
  -4  -2   8       7.257       6.419       0.430 o 
  -4  -2   9     616.681     599.290      14.265 o 
  -4  -2  10     101.628      96.762       2.839 o 
  -4  -2  11     269.777     268.437       7.132 o 
  -4  -2  12      32.879      29.675       1.623 o 
  -4  -2  13      34.599      34.990       1.801 o 
  -4  -2  14     110.428     112.768       3.976 o 
  -4  -2  15      18.624      19.288       1.546 o 
  -4  -1   1     392.354     419.175       9.755 o 
  -4  -1   2       9.822       9.649       0.445 o 
  -4  -1   3     223.231     243.045       5.788 o 
  -4  -1   4      37.274      38.154       1.066 o 
  -4  -1   5     522.995     548.019      12.531 o 
  -4  -1   6     560.167     572.788      13.138 o 
  -4  -1   7       0.862       0.864       0.236 o 
  -4  -1   8     155.152     157.522       3.937 o 
  -4  -1   9      35.773      31.911       1.276 o 
  -4  -1  10     106.330     105.260       3.083 o 
  -4  -1  11      31.522      28.264       1.469 o 
  -4  -1  12       1.687       2.020       0.813 o 
  -4  -1  13      13.969      12.652       1.138 o 
  -4  -1  14      86.098      91.841       3.555 o 
  -4  -1  15      45.431      46.631       3.153 o 
  -4   0   1    2498.001    2495.438      56.954 o 
  -4   0   2     457.439     464.807      10.693 o 
  -4   0   3    5338.191    5400.081     122.714 o 
  -4   0   4    1640.759    1634.919      37.323 o 
  -4   0   5      20.908      21.316       0.730 o 
  -4   0   6     158.735     154.090       3.785 o 
  -4   0   7    1084.876    1097.681      25.111 o 
  -4   0   8     418.799     413.958       9.765 o 
  -4   0   9      13.518      10.617       0.686 o 
  -4   0  10       5.513       4.101       0.593 o 
  -4   0  11     295.919     297.492       7.817 o 
  -4   0  12     267.538     273.713       7.587 o 
  -4   0  13       7.805       6.187       1.027 o 
  -4   0  14      49.598      51.060       2.868 o 
  -4   1   0       1.524       1.831       0.235 o 
  -4   1   1    1457.802    1509.779      34.384 o 
  -4   1   2       0.167       0.497       0.169 o 
  -4   1   3     137.049     136.359       3.326 o 
  -4   1   4       5.801       4.565       0.315 o 
  -4   1   5       0.042       0.045       0.213 o 
  -4   1   6     427.402     410.816      10.058 o 
  -4   1   7       0.009       0.077       0.255 o 
  -4   1   8     323.845     319.384       7.907 o 
  -4   1   9      20.414      17.729       1.011 o 
  -4   1  10       0.187       0.564       0.539 o 
  -4   1  12      25.904      25.954       1.671 o 
  -4   1  13       0.491       1.779       0.817 o 
  -4   1  14      49.936      52.902       2.859 o 
  -4   2   0     199.074     194.177       4.601 o 
  -4   2   1    2589.696    2604.879      59.511 o 
  -4   2   2      65.790      68.698       1.780 o 
  -4   2   3    1852.857    1896.921      43.316 o 
  -4   2   4    2026.903    1987.094      45.381 o 
  -4   2   5      26.758      28.976       1.100 o 
  -4   2   6       3.129       2.184       0.345 o 
  -4   2   7       2.842       3.116       0.402 o 
  -4   2   8     389.372     384.819       9.451 o 
  -4   2   9      94.208      98.311       3.206 o 
  -4   2  10       8.312       7.634       0.927 o 
  -4   2  11       4.523       3.635       0.931 o 
  -4   2  12     104.069     102.171       3.844 o 
  -4   2  13      72.545      68.795       3.306 o 
  -4   3   0      15.446      16.888       0.634 o 
  -4   3   1     158.684     151.867       3.667 o 
  -4   3   2      86.388      87.281       2.412 o 
  -4   3   3     312.711     305.874       7.191 o 
  -4   3   4       8.650       9.527       0.560 o 
  -4   3   5     142.994     154.089       3.930 o 
  -4   3   6     157.927     158.660       4.120 o 
  -4   3   7     234.748     235.833       6.046 o 
  -4   3   8      93.468      93.714       2.876 o 
  -4   3   9      12.175      13.475       1.025 o 
  -4   3  10       7.421       7.274       0.916 o 
  -4   3  11       3.571       4.639       1.174 o 
  -4   3  12      11.634      13.772       1.578 o 
  -4   4   0       0.538       0.564       0.209 o 
  -4   4   1    1368.067    1357.640      31.076 o 
  -4   4   2     701.345     713.461      17.089 o 
  -4   4   3      88.629      88.711       2.365 o 
  -4   4   4     543.741     556.735      13.032 o 
  -4   4   5     144.457     140.559       3.788 o 
  -4   4   6     261.146     264.709       6.708 o 
  -4   4   7     152.308     146.728       4.182 o 
  -4   4   8     170.476     175.306       5.149 o 
  -4   4   9      85.680      85.493       3.167 o 
  -4   4  10      43.047      44.592       2.224 o 
  -4   4  11      51.352      54.126       2.657 o 
  -4   5   0      32.274      32.450       1.115 o 
  -4   5   1      11.585      10.397       0.549 o 
  -4   5   2      78.025      75.941       2.505 o 
  -4   5   3      26.616      24.890       1.217 o 
  -4   5   4      52.799      52.479       2.803 o 
  -4   5   5      16.638      13.931       1.232 o 
  -4   5   6       6.821       7.234       0.745 o 
  -4   5   7       4.485       4.073       0.651 o 
  -4   5   8      33.440      33.371       1.880 o 
  -4   5   9      53.138      54.053       2.487 o 
  -4   5  10       7.352       6.196       1.388 o 
  -4   6   0     100.220     100.625       2.769 o 
  -4   6   1     475.297     471.177      11.453 o 
  -4   6   2     187.619     190.196       5.453 o 
  -4   6   3      32.878      28.542       1.413 o 
  -4   6   5       9.759       8.279       0.911 o 
  -4   6   6     153.623     150.609       4.646 o 
  -4   6   7     146.533     145.241       4.969 o 
  -4   6   8       9.071       8.337       0.997 o 
  -4   7   0      67.495      67.274       3.874 o 
  -4   7   1     158.749     158.542       5.378 o 
  -4   7   2      23.434      20.921       1.279 o 
  -4   7   3      15.803      12.429       0.962 o 
  -4   7   4      18.534      16.269       1.113 o 
  -4   7   5      22.222      21.321       1.377 o 
  -4   7   6      17.731      18.872       2.018 o 
  -4   7   7       5.621       5.182       1.137 o 
  -4   7   8       1.087       0.391       0.959 o 
  -4   8   0     390.934     391.049      19.087 o 
  -4   8   2      51.710      47.870       3.737 o 
  -4   8   3     133.690     140.010       9.131 o 
  -4   8   4      33.786      34.247       4.717 o 
  -4   8   5      62.920      65.077       4.322 o 
  -4   8   6      15.855      18.195       4.286 o 
  -4   8   7     152.258     175.633       9.317 o 
  -4   9   0       0.717       1.638       1.278 o 
  -4   9   1      13.493      15.429       2.327 o 
  -4   9   3      45.236      50.756       3.796 o 
  -4   9   4      28.922      30.572       3.266 o 
  -4   9   5      16.043      18.131       2.954 o 
  -4   9   6      20.519      23.307       4.186 o 
  -4  10   0      69.956      70.838       9.972 o 
  -4  10   1      10.834       7.370       1.841 o 
  -4  10   2       6.819       8.430       2.641 o 
  -4  10   3      18.103      18.458       6.619 o 
  -4  10   4       0.200       5.433       2.623 o 
  -4  11   0       0.930       1.185       2.078 o 
  -4  11   2      17.765      18.873       4.948 o 
  -4  12   0      10.395       9.820       4.574 o 
  -3 -13   7       9.737       5.718       2.562 o 
  -3 -13   8      15.168      17.096       3.548 o 
  -3 -13   9       4.293       1.760       3.907 o 
  -3 -13  10      25.923      36.969       5.143 o 
  -3 -13  11      71.357      92.469       8.014 o 
  -3 -12   4     161.833     169.702      14.635 o 
  -3 -12   5       5.130       2.672       1.680 o 
  -3 -12   6      17.446      15.427       4.225 o 
  -3 -12   7       8.911       5.627       1.742 o 
  -3 -12   8      64.703      67.279       6.731 o 
  -3 -12   9      74.509      85.634       7.285 o 
  -3 -12  10      34.619      37.949      12.004 o 
  -3 -12  11      52.712      54.165      13.697 o 
  -3 -12  12      96.285     111.365      10.799 o 
  -3 -12  13      28.962      34.236       3.915 o 
  -3 -12  14      47.858      46.697       6.067 o 
  -3 -11   3       8.666       6.658       2.064 o 
  -3 -11   4      50.050      57.720       5.303 o 
  -3 -11   5      49.008      47.761       4.535 o 
  -3 -11   6       1.894       1.208       1.260 o 
  -3 -11   7       0.207       0.230       1.541 o 
  -3 -11   9       4.389       3.194       2.435 o 
  -3 -11  10      12.369       9.938       1.982 o 
  -3 -11  11      11.085      11.348       1.853 o 
  -3 -11  12       4.654       4.291       2.339 o 
  -3 -11  13       2.181       4.696       1.573 o 
  -3 -11  14      42.906      44.801       3.985 o 
  -3 -10   1       8.824       6.188       2.375 o 
  -3 -10   2       9.753       4.432       1.999 o 
  -3 -10   3      19.923      18.000       4.802 o 
  -3 -10   4     189.159     194.316      14.442 o 
  -3 -10   5      48.352      50.464       3.419 o 
  -3 -10   6       3.539       0.155       0.945 o 
  -3 -10   7      21.559      23.294       2.013 o 
  -3 -10   8       9.437      11.590       1.984 o 
  -3 -10   9     357.853     384.178      38.882 o 
  -3 -10  10       0.489       0.548       1.181 o 
  -3 -10  11       5.062       5.519       1.107 o 
  -3 -10  12      51.458      54.615       4.816 o 
  -3 -10  13     174.638     188.887      11.289 o 
  -3 -10  15       3.751       3.297       1.676 o 
  -3 -10  16      44.962      47.157       8.451 o 
  -3  -9   2       2.594       0.590       1.225 o 
  -3  -9   3       2.608       2.807       1.213 o 
  -3  -9   4     118.194     121.034       7.491 o 
  -3  -9   5      10.383       8.525       1.413 o 
  -3  -9   6       1.389       0.979       0.906 o 
  -3  -9   7      92.726      93.144       4.460 o 
  -3  -9   8      18.679      19.552       1.928 o 
  -3  -9   9      19.790      16.203       2.948 o 
  -3  -9  11      45.042      46.716       2.832 o 
  -3  -9  12      19.304      22.983       2.016 o 
  -3  -9  13       1.686       1.867       1.000 o 
  -3  -9  14      29.285      33.496       3.809 o 
  -3  -9  15       0.602       1.813       1.817 o 
  -3  -9  16       5.327       5.683       2.583 o 
  -3  -8   1      70.378      67.403       5.486 o 
  -3  -8   2     264.647     270.142       9.026 o 
  -3  -8   3      49.280      51.757       3.136 o 
  -3  -8   4     202.201     197.435       7.026 o 
  -3  -8   5     273.222     274.947       8.829 o 
  -3  -8   6     109.877     109.993       7.035 o 
  -3  -8   7     250.065     257.266       9.860 o 
  -3  -8   8      19.329      15.712       1.422 o 
  -3  -8   9    1666.037    1732.509      46.594 o 
  -3  -8  10      36.546      39.629       2.422 o 
  -3  -8  11      83.415      81.153       4.836 o 
  -3  -8  12      41.672      43.953       3.680 o 
  -3  -8  13     501.801     534.793      15.900 o 
  -3  -8  14      56.651      58.393       7.026 o 
  -3  -8  15      36.958      33.868       3.612 o 
  -3  -8  16       7.895       8.116       2.007 o 
  -3  -7   1      24.897      25.764       2.463 o 
  -3  -7   2      62.624      57.824       3.755 o 
  -3  -7   3      31.563      25.934       1.987 o 
  -3  -7   4      50.151      47.455       2.362 o 
  -3  -7   5      13.766      13.747       1.122 o 
  -3  -7   6     233.781     234.172       9.128 o 
  -3  -7   7     199.417     200.560       6.010 o 
  -3  -7   8      12.161       9.361       1.415 o 
  -3  -7   9      30.350      31.674       2.989 o 
  -3  -7  10      26.868      26.370       1.651 o 
  -3  -7  11       6.185       3.216       1.253 o 
  -3  -7  12      30.230      30.048       2.769 o 
  -3  -7  13       1.500       1.649       0.914 o 
  -3  -7  14       0.124       2.156       1.944 o 
  -3  -7  15      11.536      13.956       2.037 o 
  -3  -7  16      22.493      23.195       3.030 o 
  -3  -6   1      68.861      64.462       2.036 o 
  -3  -6   2     203.998     204.084       5.107 o 
  -3  -6   3     253.169     251.434       6.021 o 
  -3  -6   4       9.714       8.473       0.806 o 
  -3  -6   5     161.312     162.032       5.243 o 
  -3  -6   6      44.539      41.248       1.805 o 
  -3  -6   7     736.026     749.029      21.771 o 
  -3  -6   8     317.707     323.427       9.942 o 
  -3  -6   9    1233.807    1232.199      35.785 o 
  -3  -6  10     115.660     125.772       4.469 o 
  -3  -6  11     248.931     250.617       8.048 o 
  -3  -6  12     524.681     545.739      16.894 o 
  -3  -6  13      47.963      51.496       5.256 o 
  -3  -6  14      60.810      61.031       4.116 o 
  -3  -6  15     203.845     216.190       8.927 o 
  -3  -6  16      14.505      13.931       3.407 o 
  -3  -5   1     231.015     226.559       5.652 o 
  -3  -5   2       1.114       0.605       0.209 o 
  -3  -5   3     102.456      93.871       2.360 o 
  -3  -5   4       3.348       2.735       0.260 o 
  -3  -5   5      22.941      24.806       0.807 o 
  -3  -5   6     141.984     144.126       3.676 o 
  -3  -5   7      17.207      15.310       0.560 o 
  -3  -5   8     119.461     121.626       3.509 o 
  -3  -5   9     181.257     181.961       4.849 o 
  -3  -5  10      22.948      21.158       0.979 o 
  -3  -5  11      25.806      25.018       1.105 o 
  -3  -5  12       1.904       0.985       0.491 o 
  -3  -5  13       0.551       1.260       0.693 o 
  -3  -5  14       3.536       0.772       1.053 o 
  -3  -5  15       1.747       0.880       0.986 o 
  -3  -4   1      25.270      24.639       0.988 o 
  -3  -4   2     439.728     445.255      10.255 o 
  -3  -4   3     227.782     223.480       5.320 o 
  -3  -4   4    2688.735    2725.176      64.356 o 
  -3  -4   5      31.068      30.787       0.940 o 
  -3  -4   6     359.513     374.336       8.838 o 
  -3  -4   7     724.464     722.852      16.532 o 
  -3  -4   8    1444.231    1473.408      33.641 o 
  -3  -4   9     172.550     166.620       4.230 o 
  -3  -4  10      62.153      57.107       2.015 o 
  -3  -4  11     262.293     263.780       6.927 o 
  -3  -4  12     495.750     496.458      12.606 o 
  -3  -4  13      29.002      29.034       1.514 o 
  -3  -4  15     112.373     116.950       4.258 o 
  -3  -4  16      47.659      42.433       3.911 o 
  -3  -3   1     214.541     206.167       5.008 o 
  -3  -3   2     456.436     455.352      10.679 o 
  -3  -3   3      44.209      43.188       1.178 o 
  -3  -3   4      82.931      90.515       2.244 o 
  -3  -3   5      44.479      45.673       1.329 o 
  -3  -3   6      17.849      14.306       0.546 o 
  -3  -3   7      16.211      16.410       0.719 o 
  -3  -3   8       1.010       1.050       0.257 o 
  -3  -3   9       9.727       9.158       0.578 o 
  -3  -3  10      14.491      12.695       0.922 o 
  -3  -3  11      47.822      46.656       1.940 o 
  -3  -3  13       0.721       0.625       0.709 o 
  -3  -3  14       4.434       3.872       0.760 o 
  -3  -3  15       7.057       6.423       1.253 o 
  -3  -3  16       4.299       2.443       3.330 o 
  -3  -2   1    1343.262    1390.047      32.094 o 
  -3  -2   2       4.721       4.274       0.258 o 
  -3  -2   3      21.783      26.103       0.799 o 
  -3  -2   4    2379.692    2429.245      55.621 o 
  -3  -2   5     111.366     107.163       2.660 o 
  -3  -2   6    1169.009    1220.482      27.741 o 
  -3  -2   7     181.992     180.280       4.467 o 
  -3  -2   8    2362.818    2354.363      53.574 o 
  -3  -2   9       2.173       1.725       0.375 o 
  -3  -2  10     464.854     473.849      11.664 o 
  -3  -2  11      26.521      26.040       1.455 o 
  -3  -2  12     390.224     395.884      10.112 o 
  -3  -2  13     163.806     167.365       5.343 o 
  -3  -2  14      42.213      42.097       2.171 o 
  -3  -2  15       3.175       4.675       1.041 o 
  -3  -1   1     423.559     459.624      10.600 o 
  -3  -1   2     500.422     531.530      12.180 o 
  -3  -1   3      46.792      56.943       1.490 o 
  -3  -1   4      99.239     111.797       2.701 o 
  -3  -1   5      22.293      26.114       0.871 o 
  -3  -1   6     592.156     582.369      13.358 o 
  -3  -1   7      42.813      42.412       1.300 o 
  -3  -1   8     359.594     350.882       8.316 o 
  -3  -1   9      83.778      78.830       2.347 o 
  -3  -1  10      25.826      24.227       1.250 o 
  -3  -1  11     211.899     224.970       7.159 o 
  -3  -1  12      14.571      15.221       1.160 o 
  -3  -1  13       0.903       0.785       0.676 o 
  -3   0   1    4495.207    4378.983      99.554 o 
  -3   0   2    4966.392    4932.400     111.963 o 
  -3   0   3       1.231       2.307       0.224 o 
  -3   0   4    3723.483    3693.364      83.993 o 
  -3   0   5     380.659     378.159       8.729 o 
  -3   0   6    2084.958    2074.721      47.203 o 
  -3   0   7    1206.324    1203.876      27.533 o 
  -3   0   8    1278.756    1276.975      29.443 o 
  -3   0   9      42.788      44.644       1.713 o 
  -3   0  10     356.055     354.493       8.990 o 
  -3   0  11     154.736     154.841       4.690 o 
  -3   0  12      69.572      63.625       3.475 o 
  -3   0  13      59.874      63.573       2.934 o 
  -3   0  14      16.911      16.679       1.678 o 
  -3   1   0     410.273     405.305       9.288 o 
  -3   1   1      18.113      15.225       0.524 o 
  -3   1   2     173.714     179.507       4.238 o 
  -3   1   3      12.462      17.171       0.609 o 
  -3   1   4      31.747      35.677       1.089 o 
  -3   1   5      12.077       9.682       0.516 o 
  -3   1   6      16.069      13.903       0.595 o 
  -3   1   7      12.773      10.537       0.577 o 
  -3   1   8      66.372      61.122       2.161 o 
  -3   1   9     203.652     206.662       5.505 o 
  -3   1  10      59.992      61.339       2.447 o 
  -3   1  11      54.851      57.330       2.384 o 
  -3   1  13      16.272      15.128       1.857 o 
  -3   2   0     503.861     507.059      12.037 o 
  -3   2   1     596.645     585.275      13.416 o 
  -3   2   2     745.030     761.396      17.551 o 
  -3   2   3    1036.987    1053.757      24.155 o 
  -3   2   4      18.504      21.030       0.774 o 
  -3   2   5     175.383     162.527       4.065 o 
  -3   2   6     458.162     462.599      10.864 o 
  -3   2   7    1235.670    1213.428      28.110 o 
  -3   2   8      16.651      16.520       0.917 o 
  -3   2   9       1.614       2.338       0.678 o 
  -3   2  10     205.923     209.467       5.976 o 
  -3   2  11     207.120     222.994       6.617 o 
  -3   2  12      10.609       8.792       1.176 o 
  -3   2  13       3.841       3.370       2.641 o 
  -3   3   0     114.208     122.449       3.000 o 
  -3   3   1      71.148      76.738       2.041 o 
  -3   3   2     324.985     333.167       7.845 o 
  -3   3   3      37.460      36.204       1.161 o 
  -3   3   4     288.020     305.677       7.404 o 
  -3   3   5      31.315      32.906       1.138 o 
  -3   3   6       5.006       4.142       0.532 o 
  -3   3   7       1.903       2.013       0.458 o 
  -3   3   8      17.133      16.603       0.994 o 
  -3   3   9      35.260      34.565       1.958 o 
  -3   3  10       5.220       5.094       0.795 o 
  -3   3  11       3.917       3.258       1.116 o 
  -3   3  12       4.114       3.819       0.990 o 
  -3   4   0    2184.243    2200.977      50.290 o 
  -3   4   1      79.729      78.775       2.101 o 
  -3   4   2     237.555     242.938       5.853 o 
  -3   4   3     762.263     783.484      18.085 o 
  -3   4   4     244.561     244.472       6.032 o 
  -3   4   5     107.865     102.625       3.121 o 
  -3   4   6      40.502      41.080       1.683 o 
  -3   4   7     552.353     576.893      14.024 o 
  -3   4   8      22.142      21.203       1.585 o 
  -3   4   9      11.896       9.438       0.987 o 
  -3   4  11      73.249      81.476       4.278 o 
  -3   5   0       2.522       1.911       0.295 o 
  -3   5   1      45.151      47.690       1.568 o 
  -3   5   2       0.129       0.018       0.338 o 
  -3   5   3       9.565       8.309       0.695 o 
  -3   5   4     162.647     161.464       4.333 o 
  -3   5   6     155.253     162.206       4.587 o 
  -3   5   7      15.239      16.232       1.128 o 
  -3   5   8      41.974      45.452       2.193 o 
  -3   5   9       1.456       0.830       1.165 o 
  -3   5  10      14.471      17.135       1.857 o 
  -3   6   0     343.673     354.101       8.540 o 
  -3   6   1     449.577     449.243      10.779 o 
  -3   6   2     169.463     167.361       4.524 o 
  -3   6   3     137.760     139.026       4.055 o 
  -3   6   4      93.542      90.563       2.985 o 
  -3   6   5     271.124     269.522       7.287 o 
  -3   6   6     103.193     105.492       4.337 o 
  -3   6   7     141.912     140.376       4.568 o 
  -3   6   8       7.009       8.434       1.160 o 
  -3   6   9      13.486      14.645       1.615 o 
  -3   7   1      12.230      12.723       1.714 o 
  -3   7   2       0.620       0.295       0.455 o 
  -3   7   3       6.910       3.338       0.571 o 
  -3   7   4      69.416      72.054       2.716 o 
  -3   7   6      81.415      84.138       3.595 o 
  -3   7   7      26.066      23.888       1.979 o 
  -3   7   8       4.637       5.158       1.862 o 
  -3   8   0     130.785     122.849      10.369 o 
  -3   8   1     109.209     109.349       5.685 o 
  -3   8   2     172.928     187.726       8.590 o 
  -3   8   4      39.495      43.615       3.394 o 
  -3   8   5      60.386      55.740       7.592 o 
  -3   8   6      22.946      23.613       3.269 o 
  -3   8   7      10.767       7.073       3.071 o 
  -3   9   0       1.948       3.159       1.295 o 
  -3   9   1      22.659      21.446       2.684 o 
  -3   9   2      15.587      19.774       2.951 o 
  -3   9   3       0.202       0.401       1.738 o 
  -3   9   4      21.128      22.861       7.157 o 
  -3   9   5      11.071      17.401       3.668 o 
  -3  10   0       1.835       5.973       1.616 o 
  -3  10   1       1.128       0.965       1.368 o 
  -3  10   2      37.451      37.697       5.432 o 
  -3  10   3      50.684      47.472       7.325 o 
  -3  10   4       5.955       3.727      10.479 o 
  -3  11   1       1.888       1.854       1.877 o 
  -3  12   0       0.786       1.392       3.655 o 
  -2 -13   6       0.120       4.058       2.954 o 
  -2 -13   7       9.431      11.303       2.983 o 
  -2 -13   8      35.045      41.878       4.220 o 
  -2 -13   9      42.753      56.377      11.310 o 
  -2 -13  10      13.396      16.957       3.482 o 
  -2 -13  11      15.524      21.929       3.853 o 
  -2 -12   3       7.920       5.725       2.621 o 
  -2 -12   4      39.865      36.167       4.734 o 
  -2 -12   5      19.118      21.509       4.873 o 
  -2 -12   6       2.093       3.018       1.514 o 
  -2 -12   7      79.663      86.080       7.755 o 
  -2 -12   8       7.686       5.685       2.305 o 
  -2 -12   9     143.601     150.280       9.751 o 
  -2 -12  10       6.169       6.880       4.235 o 
  -2 -12  11       7.419       3.357       2.255 o 
  -2 -12  12       3.712       4.272       1.715 o 
  -2 -12  13      42.473      47.828       8.691 o 
  -2 -12  14       9.892       9.040       2.801 o 
  -2 -11   1       2.124       0.036       1.576 o 
  -2 -11   3      21.432      22.541       4.347 o 
  -2 -11   4      32.931      35.818       3.105 o 
  -2 -11   5       4.326       5.812       1.417 o 
  -2 -11   6       3.214       1.927       1.380 o 
  -2 -11   7      13.456      15.091       2.407 o 
  -2 -11   8       4.577       7.047       1.877 o 
  -2 -11   9      10.122      13.372       2.896 o 
  -2 -11  10     126.479     151.734       7.750 o 
  -2 -11  11      52.666      60.876       4.709 o 
  -2 -11  12      25.368      28.702       4.380 o 
  -2 -11  13      41.948      52.036       3.568 o 
  -2 -11  14      14.454      11.158       1.793 o 
  -2 -11  15       1.135       1.714       1.339 o 
  -2 -10   1      11.279       6.488       2.147 o 
  -2 -10   2      18.479      16.102       3.861 o 
  -2 -10   3     102.060      99.014       5.923 o 
  -2 -10   4       4.040       2.919       1.120 o 
  -2 -10   5      32.529      33.048       3.946 o 
  -2 -10   6      19.695      20.314       2.167 o 
  -2 -10   7     404.205     410.979      14.062 o 
  -2 -10   8      42.690      44.334       4.628 o 
  -2 -10   9      23.199      22.435       3.289 o 
  -2 -10  10       3.311       1.834       1.230 o 
  -2 -10  11     171.306     183.754       6.873 o 
  -2 -10  12     239.925     252.437       9.529 o 
  -2 -10  13      24.807      26.694       2.940 o 
  -2 -10  14      23.841      25.736       3.803 o 
  -2 -10  15      68.427      66.654       5.143 o 
  -2  -9   1      16.569      13.599       2.913 o 
  -2  -9   2      59.090      64.209       4.513 o 
  -2  -9   3      38.563      40.116       2.931 o 
  -2  -9   4     100.217     103.641       5.942 o 
  -2  -9   6      17.187      16.446       2.055 o 
  -2  -9   7       0.657       1.850       1.059 o 
  -2  -9   8      51.248      53.801       4.615 o 
  -2  -9   9      63.996      65.789       3.567 o 
  -2  -9  10      21.101      21.138       2.458 o 
  -2  -9  11       2.552       3.692       0.958 o 
  -2  -9  12       6.524       6.311       1.543 o 
  -2  -9  13       9.973      12.768       1.909 o 
  -2  -9  14       0.776       1.136       1.485 o 
  -2  -9  15       6.854       4.087       2.034 o 
  -2  -8   1       0.858       0.066       0.917 o 
  -2  -8   2      11.132       9.955       1.670 o 
  -2  -8   3     372.109     355.251      10.902 o 
  -2  -8   4     264.012     271.020       8.758 o 
  -2  -8   5      28.952      27.450       3.638 o 
  -2  -8   6      74.287      74.978       8.289 o 
  -2  -8   7      67.844      69.273       3.342 o 
  -2  -8   8     399.962     415.389      11.883 o 
  -2  -8   9      46.202      41.239       3.734 o 
  -2  -8  11      26.497      25.855       2.860 o 
  -2  -8  12     563.908     587.136      16.463 o 
  -2  -8  13      30.122      30.776       2.934 o 
  -2  -8  15      25.091      24.704       3.118 o 
  -2  -8  16      34.651      38.603       3.991 o 
  -2  -7   1      36.198      36.181       2.443 o 
  -2  -7   2     136.764     130.350       5.077 o 
  -2  -7   3     346.976     350.279      10.938 o 
  -2  -7   4      90.818      97.097       3.451 o 
  -2  -7   5      92.201      88.981       3.544 o 
  -2  -7   7     262.961     257.630       8.086 o 
  -2  -7   8     102.859     101.825       4.801 o 
  -2  -7   9      13.849      11.566       1.077 o 
  -2  -7  10       5.099       4.685       0.911 o 
  -2  -7  11      37.203      40.094       2.622 o 
  -2  -7  12      33.863      36.005       3.885 o 
  -2  -7  13       4.323       0.742       2.507 o 
  -2  -7  14      14.148      13.502       2.563 o 
  -2  -7  15       9.467       7.253       2.379 o 
  -2  -6   1      72.647      71.153       2.125 o 
  -2  -6   2     896.129     879.170      20.155 o 
  -2  -6   3       2.706       2.093       0.545 o 
  -2  -6   4     956.782     944.083      23.691 o 
  -2  -6   5     857.820     828.387      21.923 o 
  -2  -6   6      64.678      58.853       2.673 o 
  -2  -6   7     106.646     105.768       3.135 o 
  -2  -6   8     732.694     752.035      18.334 o 
  -2  -6   9     356.730     368.822      11.321 o 
  -2  -6  10     451.591     450.138      12.062 o 
  -2  -6  11      58.637      53.763       3.002 o 
  -2  -6  12     827.279     874.085      26.225 o 
  -2  -6  13     134.268     138.969       5.939 o 
  -2  -6  14      60.022      59.201       3.843 o 
  -2  -6  16      11.493      15.681       3.628 o 
  -2  -5   1      75.348      73.244       2.024 o 
  -2  -5   2     425.217     405.601       9.411 o 
  -2  -5   3     120.592     118.377       2.941 o 
  -2  -5   4       2.599       1.656       0.403 o 
  -2  -5   5       6.149       5.947       0.530 o 
  -2  -5   6     212.491     217.738       5.689 o 
  -2  -5   7      25.188      24.404       0.948 o 
  -2  -5   8     116.654     120.355       3.458 o 
  -2  -5   9      90.317      86.856       2.774 o 
  -2  -5  10       2.518       3.021       0.406 o 
  -2  -5  11       4.643       4.082       0.585 o 
  -2  -5  12       9.933      10.131       0.928 o 
  -2  -5  13       8.999      11.060       2.207 o 
  -2  -5  14       1.054       1.036       1.035 o 
  -2  -5  15      13.442      12.187       2.253 o 
  -2  -4   1    1117.923    1156.435      26.655 o 
  -2  -4   2    1915.304    1929.131      44.488 o 
  -2  -4   3      20.670      25.821       0.755 o 
  -2  -4   4      38.262      37.972       1.423 o 
  -2  -4   5     905.657     927.840      22.415 o 
  -2  -4   6    1043.517    1035.829      24.275 o 
  -2  -4   7     362.542     350.298       8.409 o 
  -2  -4   8     433.378     435.055      10.856 o 
  -2  -4   9       3.899       4.776       0.434 o 
  -2  -4  10     695.272     697.055      16.610 o 
  -2  -4  11     663.453     666.358      16.486 o 
  -2  -4  12     230.970     239.029       6.656 o 
  -2  -4  13      30.845      30.343       1.589 o 
  -2  -4  14     103.870     108.677       4.256 o 
  -2  -4  15      49.783      52.161       2.562 o 
  -2  -3   1      14.500      15.288       0.575 o 
  -2  -3   2     964.869     991.488      23.483 o 
  -2  -3   3     182.125     177.931       4.190 o 
  -2  -3   4     712.195     757.191      17.508 o 
  -2  -3   5     382.443     371.024       8.774 o 
  -2  -3   6     170.514     167.418       4.195 o 
  -2  -3   7     116.310     124.073       3.137 o 
  -2  -3   8      44.554      49.214       1.442 o 
  -2  -3   9     186.316     186.539       4.799 o 
  -2  -3  10       2.216       1.108       0.405 o 
  -2  -3  11      28.486      26.739       1.568 o 
  -2  -3  12      17.064      16.206       1.192 o 
  -2  -3  13       0.927       0.791       0.557 o 
  -2  -3  14      14.535      14.811       1.321 o 
  -2  -3  15       1.317       0.831       0.872 o 
  -2  -2   1     375.365     394.802       9.246 o 
  -2  -2   2    2009.532    2026.891      46.103 o 
  -2  -2   3    4228.501    4286.579      97.454 o 
  -2  -2   4    2001.689    2077.333      47.209 o 
  -2  -2   5     169.922     192.757       4.554 o 
  -2  -2   6     896.712     869.223      20.168 o 
  -2  -2   7    3272.314    3273.396      74.661 o 
  -2  -2   8       0.201       0.065       0.270 o 
  -2  -2   9       1.000       0.125       0.514 o 
  -2  -2  10     263.672     260.858       7.044 o 
  -2  -2  11     655.888     672.646      16.290 o 
  -2  -2  12      14.762      15.030       1.202 o 
  -2  -2  13       2.378       1.584       0.767 o 
  -2  -2  14      77.556      85.978       3.605 o 
  -2  -2  15      42.034      44.060       4.232 o 
  -2  -1   1     124.713     136.994       3.409 o 
  -2  -1   2     786.003     851.491      19.413 o 
  -2  -1   3     879.648     909.306      20.946 o 
  -2  -1   4      66.830      71.646       1.769 o 
  -2  -1   5     981.662    1001.995      22.738 o 
  -2  -1   6      73.665      74.516       1.943 o 
  -2  -1   7     383.153     385.045       9.020 o 
  -2  -1   8     216.501     221.583       5.650 o 
  -2  -1  10       4.264       4.558       0.630 o 
  -2  -1  11       1.358       1.660       0.656 o 
  -2  -1  12       0.644       0.667       0.612 o 
  -2  -1  13       2.536       2.212       0.907 o 
  -2  -1  14      12.391      13.195       1.492 o 
  -2   0   1     483.380     532.411      12.309 o 
  -2   0   2     401.631     436.773       9.970 o 
  -2   0   3    4586.164    4549.223     103.164 o 
  -2   0   4    1393.173    1448.876      32.980 o 
  -2   0   5      34.663      32.535       1.030 o 
  -2   0   6     100.249     101.476       2.642 o 
  -2   0   7    1755.315    1735.934      39.779 o 
  -2   0   8      47.825      49.218       1.832 o 
  -2   0   9     101.276     106.786       3.156 o 
  -2   0  10      11.597      10.137       0.879 o 
  -2   0  11     112.180     112.270       3.716 o 
  -2   0  12      67.770      69.086       2.997 o 
  -2   0  13      99.374     107.128       4.207 o 
  -2   1   0     743.377     760.846      17.495 o 
  -2   1   1     393.396     411.143       9.404 o 
  -2   1   2     694.072     735.297      17.152 o 
  -2   1   3     273.142     282.196       6.574 o 
  -2   1   4     106.045     115.288       2.852 o 
  -2   1   5      28.850      34.203       1.113 o 
  -2   1   6      72.024      70.651       1.991 o 
  -2   1   7     329.620     337.473       8.110 o 
  -2   1   8      42.169      41.222       1.486 o 
  -2   1   9      32.880      30.444       1.395 o 
  -2   1  10      34.464      36.120       1.680 o 
  -2   1  11       6.060       7.557       1.002 o 
  -2   2   0    4459.178    4375.360      99.981 o 
  -2   2   1    1119.348    1104.308      25.082 o 
  -2   2   2     826.486     843.791      19.784 o 
  -2   2   3     160.678     173.305       4.231 o 
  -2   2   4     528.663     516.395      12.061 o 
  -2   2   5    1823.974    1818.810      41.715 o 
  -2   2   6     330.214     339.523       8.101 o 
  -2   2   7     763.139     766.573      17.932 o 
  -2   2   8       0.339       0.281       0.548 o 
  -2   2   9     223.272     222.174       6.013 o 
  -2   2  10     135.955     141.114       4.547 o 
  -2   2  11      19.593      19.243       1.549 o 
  -2   2  12      18.825      23.138       1.801 o 
  -2   3   0     116.101     106.786       2.673 o 
  -2   3   1     443.375     455.622      10.852 o 
  -2   3   2     565.472     565.337      13.294 o 
  -2   3   3     183.684     182.902       4.428 o 
  -2   3   4      13.427      11.253       0.545 o 
  -2   3   5      15.025      14.466       0.692 o 
  -2   3   6      30.796      27.576       1.197 o 
  -2   3   7       8.743       9.118       0.773 o 
  -2   3   8       5.732       5.668       0.701 o 
  -2   3   9       3.187       2.523       0.612 o 
  -2   3  10       7.181       8.410       1.082 o 
  -2   3  11       3.992       3.058       0.898 o 
  -2   4   0     197.397     188.062       4.719 o 
  -2   4   1     448.484     430.817      10.510 o 
  -2   4   2     483.138     482.159      11.224 o 
  -2   4   3      20.563      21.153       0.867 o 
  -2   4   4       5.721       5.711       0.612 o 
  -2   4   5     194.031     197.335       5.180 o 
  -2   4   6     298.536     300.687       7.808 o 
  -2   4   8      71.418      68.804       2.553 o 
  -2   4   9      49.184      50.227       2.387 o 
  -2   4  10     107.715     105.199       4.302 o 
  -2   4  11      11.612       8.711       4.334 o 
  -2   5   0       5.464       6.258       0.551 o 
  -2   5   1     108.380     104.404       2.852 o 
  -2   5   2      55.916      56.207       1.911 o 
  -2   5   3     429.073     433.458      10.841 o 
  -2   5   4       3.041       3.388       0.530 o 
  -2   5   6       1.259       1.629       0.592 o 
  -2   5   7      21.785      20.396       1.290 o 
  -2   5   9       0.829       0.195       0.923 o 
  -2   6   0      92.410      94.919       2.973 o 
  -2   6   2     797.772     791.424      18.694 o 
  -2   6   3     210.108     211.277       5.901 o 
  -2   6   6      66.538      66.653       3.224 o 
  -2   6   7      63.166      63.659       2.843 o 
  -2   6   8      55.227      55.135       3.013 o 
  -2   6   9       4.885       3.643       1.744 o 
  -2   7   0     100.754      97.507       6.467 o 
  -2   7   1      13.837      10.790       1.159 o 
  -2   7   2      42.400      41.339       2.065 o 
  -2   7   3      69.440      71.324       2.483 o 
  -2   7   4      12.854      11.613       1.115 o 
  -2   7   5       2.701       2.862       0.781 o 
  -2   7   6       0.160       0.575       0.687 o 
  -2   7   7       3.773       2.353       0.877 o 
  -2   7   8       4.741       4.664       1.547 o 
  -2   8   0     195.584     185.748       7.609 o 
  -2   8   1      33.501      33.999       2.939 o 
  -2   8   2      25.970      22.307       2.253 o 
  -2   8   3       7.246       6.974       1.425 o 
  -2   8   4      40.810      43.660       3.879 o 
  -2   8   5      50.758      51.138      11.462 o 
  -2   9   0       3.503       4.863       1.258 o 
  -2   9   1       1.668       3.064       1.750 o 
  -2   9   2      30.193      31.875       4.747 o 
  -2   9   4       8.687       8.036       2.546 o 
  -2   9   5       0.939       2.051       1.964 o 
  -2  10   0     164.631     168.310      11.279 o 
  -2  10   1      28.292      34.947       3.802 o 
  -2  10   2       3.055       2.960       1.662 o 
  -2  10   3       0.098       3.910       2.223 o 
  -2  11   0       4.315       4.589       2.465 o 
  -2  11   1       9.828      11.645       3.021 o 
  -2  12   0       1.097       1.640       3.147 o 
  -1 -13   5       1.301       2.173       3.347 o 
  -1 -13   6      23.224      28.070       3.950 o 
  -1 -13   7      33.502      39.046       6.840 o 
  -1 -13   9       4.353       2.682       1.814 o 
  -1 -13  11       4.593       7.550       2.828 o 
  -1 -12   3       1.460       0.550       2.035 o 
  -1 -12   4      52.722      53.712      11.822 o 
  -1 -12   5      22.386      25.427       4.810 o 
  -1 -12   7      41.421      40.589       6.064 o 
  -1 -12   8      49.769      49.826       4.473 o 
  -1 -12   9      14.185      15.950       4.286 o 
  -1 -12  10       3.032       5.721       4.173 o 
  -1 -12  11       0.556       1.356       1.426 o 
  -1 -12  12     118.537     138.024       9.586 o 
  -1 -12  13      52.635      73.196       8.275 o 
  -1 -11   1       0.319       0.554       1.460 o 
  -1 -11   2       5.152       6.584       1.821 o 
  -1 -11   4       0.216       0.408       1.385 o 
  -1 -11   5       7.473       6.330       2.355 o 
  -1 -11   6       2.509       4.703       1.632 o 
  -1 -11   7     120.566     141.546       8.794 o 
  -1 -11   8      23.162      22.463       3.876 o 
  -1 -11   9       1.381       2.143       1.216 o 
  -1 -11  10       0.388       0.432       1.155 o 
  -1 -11  11       5.918       6.669       1.887 o 
  -1 -11  12       3.782       4.466       2.428 o 
  -1 -11  13       7.877      14.169       2.607 o 
  -1 -10   1      13.568      12.401       2.367 o 
  -1 -10   2     262.806     277.534      11.322 o 
  -1 -10   3      23.192      24.111       3.272 o 
  -1 -10   4     220.350     226.609       8.490 o 
  -1 -10   5      61.525      58.925       5.262 o 
  -1 -10   6     180.054     191.035      13.578 o 
  -1 -10   7       3.173       1.378       1.648 o 
  -1 -10   8     212.850     234.474      18.510 o 
  -1 -10   9     180.617     181.953       8.034 o 
  -1 -10  10      37.665      40.885       2.988 o 
  -1 -10  11       3.467       3.740       1.237 o 
  -1 -10  12      72.260      75.326       4.560 o 
  -1 -10  13     120.346     129.189       7.080 o 
  -1 -10  14      47.679      50.557       4.311 o 
  -1  -9   1       2.420       2.206       1.273 o 
  -1  -9   2       6.251       4.746       1.849 o 
  -1  -9   4       1.378       0.733       1.011 o 
  -1  -9   5       0.775       0.983       1.008 o 
  -1  -9   6      79.830      80.232       5.585 o 
  -1  -9   7      35.983      39.469       3.884 o 
  -1  -9   8       1.746       0.450       0.878 o 
  -1  -9   9      18.500      16.863       1.803 o 
  -1  -9  10       3.377       4.367       1.043 o 
  -1  -9  11       7.515       7.794       1.315 o 
  -1  -9  12       5.985       5.895       1.705 o 
  -1  -9  13      13.756      15.118       2.019 o 
  -1  -9  14      10.422      10.143       2.700 o 
  -1  -9  15       0.002       0.398       2.248 o 
  -1  -8   1      32.205      31.860       2.454 o 
  -1  -8   2     560.245     557.719      17.517 o 
  -1  -8   3       0.571       0.158       0.998 o 
  -1  -8   5      77.785      83.734       7.006 o 
  -1  -8   6     412.073     440.930      12.319 o 
  -1  -8   7      50.284      48.906       3.153 o 
  -1  -8   8      91.961      93.690       3.797 o 
  -1  -8   9     216.743     222.494       8.424 o 
  -1  -8  10     427.533     451.151      12.293 o 
  -1  -8  11      57.249      56.543       4.446 o 
  -1  -8  12       1.276       0.501       1.158 o 
  -1  -8  13      10.595      10.588       1.968 o 
  -1  -8  14     141.482     153.400       8.967 o 
  -1  -8  15      49.888      50.886       4.502 o 
  -1  -7   1       2.402       3.210       0.941 o 
  -1  -7   2     373.451     374.280       9.922 o 
  -1  -7   3     156.252     152.965       4.948 o 
  -1  -7   4     456.539     473.776      14.265 o 
  -1  -7   5     266.332     268.279       7.533 o 
  -1  -7   6       6.060       6.244       0.981 o 
  -1  -7   7       3.911       2.214       0.708 o 
  -1  -7   8      25.491      25.488       2.541 o 
  -1  -7   9      80.028      83.883       4.317 o 
  -1  -7  10      16.283      15.632       1.335 o 
  -1  -7  11      18.724      17.477       1.761 o 
  -1  -7  12       2.185       2.410       1.053 o 
  -1  -7  13       5.313       5.967       2.149 o 
  -1  -7  14       9.354       8.708       2.697 o 
  -1  -7  15       0.273       0.455       1.361 o 
  -1  -6   1       4.984       3.938       0.372 o 
  -1  -6   2    1732.090    1663.993      37.911 o 
  -1  -6   3     177.908     179.812       5.156 o 
  -1  -6   4     205.163     215.729       5.762 o 
  -1  -6   5      35.509      36.554       1.572 o 
  -1  -6   6     567.139     587.368      17.053 o 
  -1  -6   7     273.037     278.305       7.161 o 
  -1  -6   8     620.882     645.072      17.065 o 
  -1  -6   9      33.100      33.643       2.982 o 
  -1  -6  10     322.413     322.992       9.657 o 
  -1  -6  11     209.154     211.894       8.095 o 
  -1  -6  12      32.218      30.216       3.095 o 
  -1  -6  13      21.562      19.810       2.512 o 
  -1  -6  14      11.526      12.810       2.276 o 
  -1  -6  15      55.619      61.303       4.775 o 
  -1  -5   1      30.072      30.365       0.979 o 
  -1  -5   2     562.852     575.930      13.272 o 
  -1  -5   3     319.318     317.883       7.820 o 
  -1  -5   4      22.957      20.646       1.031 o 
  -1  -5   5     309.712     316.758      10.132 o 
  -1  -5   6     133.962     130.309       4.009 o 
  -1  -5   7       4.681       4.164       0.284 o 
  -1  -5   8      18.204      15.433       0.685 o 
  -1  -5   9      28.174      25.361       1.373 o 
  -1  -5  10      25.467      23.473       1.032 o 
  -1  -5  11       0.621       1.068       0.466 o 
  -1  -5  12       4.595       3.740       0.608 o 
  -1  -5  13       3.737       3.336       1.136 o 
  -1  -5  15       2.473       2.577       1.371 o 
  -1  -4   1    2987.502    2979.840      69.012 o 
  -1  -4   2    1222.463    1188.806      27.690 o 
  -1  -4   3     403.465     427.790      10.311 o 
  -1  -4   4      91.177     103.037       2.966 o 
  -1  -4   5     759.455     719.176      17.374 o 
  -1  -4   6     259.843     273.388       6.758 o 
  -1  -4   7     417.812     418.459      10.250 o 
  -1  -4   8    1097.249    1096.639      25.209 o 
  -1  -4   9     153.894     147.228       3.911 o 
  -1  -4  10      51.996      51.126       2.259 o 
  -1  -4  11     125.106     125.348       3.829 o 
  -1  -4  12     169.277     170.120       4.958 o 
  -1  -4  13     190.538     191.610       5.669 o 
  -1  -4  14       7.449       5.312       0.847 o 
  -1  -4  15       3.400       4.050       2.104 o 
  -1  -3   1     650.492     673.579      16.151 o 
  -1  -3   2    1683.749    1684.666      43.080 o 
  -1  -3   3    1472.863    1507.049      35.157 o 
  -1  -3   4       0.034       0.036       0.111 o 
  -1  -3   5       7.591       6.562       0.328 o 
  -1  -3   6     341.105     351.972       8.281 o 
  -1  -3   7       1.070       1.982       0.255 o 
  -1  -3   8      77.572      75.021       2.137 o 
  -1  -3   9      17.789      15.590       0.918 o 
  -1  -3  10      27.610      26.637       1.246 o 
  -1  -3  11      10.010       8.059       0.777 o 
  -1  -3  13       5.017       5.064       1.058 o 
  -1  -2   1   10652.620    9971.118     225.688 o 
  -1  -2   2     246.992     255.087       6.389 o 
  -1  -2   3       0.272       0.339       0.102 o 
  -1  -2   4    1950.687    2050.780      46.698 o 
  -1  -2   5    1475.059    1483.725      33.667 o 
  -1  -2   6      92.106      87.922       2.252 o 
  -1  -2   7       0.685       0.357       0.267 o 
  -1  -2   8     132.508     126.073       3.417 o 
  -1  -2   9     366.498     374.343       9.159 o 
  -1  -2  10     327.952     335.873       8.529 o 
  -1  -2  12      11.821      10.169       1.099 o 
  -1  -2  13     197.620     211.100       6.518 o 
  -1  -2  14      25.130      23.002       1.770 o 
  -1  -1   1      71.061      79.891       3.215 o 
  -1  -1   2     364.041     359.492      10.681 o 
  -1  -1   3      30.847      32.610       0.891 o 
  -1  -1   4      76.210      71.238       1.779 o 
  -1  -1   5       2.155       1.606       0.194 o 
  -1  -1   6     182.925     188.436       4.535 o 
  -1  -1   7     215.214     220.613       5.414 o 
  -1  -1   8       0.982       0.460       0.328 o 
  -1  -1   9      58.664      60.851       2.312 o 
  -1  -1  10      99.200     101.070       4.147 o 
  -1  -1  11       3.163       2.934       0.696 o 
  -1  -1  12      32.612      34.030       1.901 o 
  -1   0   1    1990.626    1885.882      69.955 o 
  -1   0   2     214.189     220.625       5.151 o 
  -1   0   3    8623.041    8086.641     190.505 o 
  -1   0   4     139.178     149.745       3.590 o 
  -1   0   5    1054.302    1057.163      24.116 o 
  -1   0   6     334.835     332.285       7.921 o 
  -1   0   7     347.029     345.831       8.728 o 
  -1   0   8     257.998     261.505       6.800 o 
  -1   0   9     123.671     118.726       3.565 o 
  -1   0  10     608.104     619.703      15.511 o 
  -1   0  11      75.212      78.408       3.045 o 
  -1   0  12      18.459      18.895       1.561 o 
  -1   0  13      64.084      65.844       3.281 o 
  -1   1   0     125.441     117.441       2.875 o 
  -1   1   1     572.195     610.098      13.992 o 
  -1   1   2      15.673      15.969       0.555 o 
  -1   1   3      34.696      39.507       1.175 o 
  -1   1   4      10.575      12.923       0.550 o 
  -1   1   5      76.374      79.445       2.157 o 
  -1   1   6      50.948      48.684       1.601 o 
  -1   1   7     150.033     152.323       4.046 o 
  -1   1   8      29.376      28.545       1.270 o 
  -1   1   9      49.177      49.833       1.956 o 
  -1   1  10      50.747      53.292       2.441 o 
  -1   1  11       1.330       1.408       0.731 o 
  -1   2   0    5548.128    5321.484     122.725 o 
  -1   2   1     139.207     144.003       3.474 o 
  -1   2   2    2682.990    2678.554      61.042 o 
  -1   2   3    1143.266    1187.006      27.055 o 
  -1   2   4      10.890       8.779       0.487 o 
  -1   2   5      71.724      64.800       1.877 o 
  -1   2   6     405.135     399.061       9.840 o 
  -1   2   7     162.080     162.124       4.365 o 
  -1   2   8     203.280     210.101       5.678 o 
  -1   2   9      24.642      24.820       1.425 o 
  -1   2  10     100.244     107.607       3.983 o 
  -1   2  11      45.767      47.553       2.538 o 
  -1   2  12      62.468      69.380       7.787 o 
  -1   3   0     366.909     369.827       9.134 o 
  -1   3   1      20.495      20.215       0.699 o 
  -1   3   2      20.948      22.044       0.751 o 
  -1   3   3     187.472     181.886       4.622 o 
  -1   3   4      21.333      21.254       0.815 o 
  -1   3   5       0.433       0.436       0.389 o 
  -1   3   6     179.529     184.101       4.909 o 
  -1   3   7      39.266      40.087       1.652 o 
  -1   3   8      10.848      11.284       0.922 o 
  -1   3   9       1.555       2.447       1.006 o 
  -1   3  10      31.928      31.551       2.034 o 
  -1   4   0    3584.263    3556.083      81.095 o 
  -1   4   1     789.555     802.125      18.585 o 
  -1   4   2     128.773     136.771       3.650 o 
  -1   4   3     102.016     104.090       2.851 o 
  -1   4   4     462.039     467.175      11.896 o 
  -1   4   5     708.284     710.184      17.026 o 
  -1   4   6      33.187      30.523       1.403 o 
  -1   4   7      52.871      51.278       2.114 o 
  -1   4   8     231.499     244.872       6.899 o 
  -1   4   9      57.269      54.910       3.173 o 
  -1   4  10       3.538       0.796       0.864 o 
  -1   5   0     405.975     394.082       9.892 o 
  -1   5   1      49.768      48.173       1.526 o 
  -1   5   2      32.109      33.184       1.334 o 
  -1   5   3      27.616      25.754       1.217 o 
  -1   5   4      41.610      36.786       2.171 o 
  -1   5   5     186.127     185.867       6.260 o 
  -1   5   6      41.554      42.156       1.917 o 
  -1   5   8       0.092       1.597       0.738 o 
  -1   6   0     955.812     937.982      22.168 o 
  -1   6   1      43.514      42.317       1.547 o 
  -1   6   2      41.599      36.205       1.538 o 
  -1   6   3      64.620      58.337       2.116 o 
  -1   6   4     161.298     161.257       4.761 o 
  -1   6   5     250.291     257.041       7.721 o 
  -1   6   6       0.776       0.114       0.857 o 
  -1   6   7      12.824      13.806       1.291 o 
  -1   6   8      40.023      43.148       2.644 o 
  -1   7   0      24.302      25.497       1.945 o 
  -1   7   1     169.342     162.886       6.511 o 
  -1   7   2      64.566      61.401       2.323 o 
  -1   7   3       0.011       0.200       0.483 o 
  -1   7   4      14.299      15.843       1.202 o 
  -1   7   5     128.504     135.213       4.502 o 
  -1   7   6      14.226      13.472       1.311 o 
  -1   7   7       8.333      12.519       1.393 o 
  -1   8   0      40.611      40.555       2.456 o 
  -1   8   1     122.439     123.984      10.786 o 
  -1   8   2      60.711      56.269       4.333 o 
  -1   8   3     140.775     144.368      13.786 o 
  -1   8   4       0.797       1.532       1.653 o 
  -1   8   5     103.016     110.739       8.602 o 
  -1   8   6      22.371      26.355       9.374 o 
  -1   9   0       9.746       9.658       1.938 o 
  -1   9   1       0.367       2.732       1.547 o 
  -1   9   2       9.676       8.758       3.481 o 
  -1   9   3       9.365       7.815       2.435 o 
  -1   9   4       4.810       4.848       2.634 o 
  -1  10   0      17.567      11.814       2.270 o 
  -1  10   1      38.556      50.529       4.536 o 
  -1  10   2       0.171       1.824       7.487 o 
  -1  10   3      15.625       9.007       2.768 o 
  -1  11   0      11.787       8.912       4.335 o 
  -1  11   1      11.421      15.428       4.436 o 
   0 -13   5      22.333      23.620       4.219 o 
   0 -13   6      24.100      28.815       5.866 o 
   0 -13   7       0.002       1.354       2.010 o 
   0 -13   8       0.478       1.475       1.611 o 
   0 -13  10       0.090       1.389       1.723 o 
   0 -12   2     104.258     102.556       8.285 o 
   0 -12   3       7.687       7.907       2.757 o 
   0 -12   4       0.607       1.246       2.113 o 
   0 -12   5      10.173      11.063       2.298 o 
   0 -12   6      41.702      42.420       4.126 o 
   0 -12   7      34.444      35.638       4.716 o 
   0 -12   8      25.625      28.641      13.981 o 
   0 -12   9      47.854      60.915       6.030 o 
   0 -12  10      27.076      26.926       5.659 o 
   0 -12  11      83.657      97.585       9.381 o 
   0 -12  12      17.100      22.777       3.251 o 
   0 -12  13      48.400      37.120       7.527 o 
   0 -11   1      12.822       9.230       2.860 o 
   0 -11   2      17.780      19.808       2.847 o 
   0 -11   3       1.702       2.071       1.348 o 
   0 -11   4       7.661      12.626       3.215 o 
   0 -11   5       0.531       0.019       2.333 o 
   0 -11   6       6.124      12.876       8.540 o 
   0 -11   7       1.424       0.524       2.650 o 
   0 -11   8       5.191       4.708       1.965 o 
   0 -11   9      23.803      26.491       3.089 o 
   0 -11  11      22.791      21.542       5.822 o 
   0 -11  12       7.624       6.866       1.940 o 
   0 -11  13       2.951       5.154       3.597 o 
   0 -11  14      18.209      22.427       6.112 o 
   0 -10   2      95.414      97.322       5.959 o 
   0 -10   3     105.051     108.156       8.156 o 
   0 -10   4       8.807       6.025       4.647 o 
   0 -10   5       1.103       1.998       1.904 o 
   0 -10   6      20.208      18.954       3.035 o 
   0 -10   7      60.899      62.623       8.669 o 
   0 -10   8     184.018     199.519       8.667 o 
   0 -10   9       1.605       1.003       1.613 o 
   0 -10  10       5.576       6.108       2.657 o 
   0 -10  11      59.887      66.372       5.754 o 
   0 -10  12     120.474     145.232      10.564 o 
   0 -10  13      19.800      17.091       8.746 o 
   0 -10  14       7.775       9.894       3.432 o 
   0  -9   1      74.860      79.130       5.020 o 
   0  -9   2       7.111       6.942       1.369 o 
   0  -9   3       0.981       1.035       1.004 o 
   0  -9   4       0.373       0.306       1.458 o 
   0  -9   5       3.470       1.434       0.881 o 
   0  -9   6       6.862       5.678       1.397 o 
   0  -9   7      21.352      19.924       2.460 o 
   0  -9   8      20.785      17.228       1.669 o 
   0  -9   9      13.846      15.204       1.493 o 
   0  -9  10       7.762       6.865       1.110 o 
   0  -9  12       6.132       5.798       1.216 o 
   0  -9  13       7.337       7.732       2.362 o 
   0  -8   1     404.983     421.594      15.242 o 
   0  -8   2      56.848      58.619       3.633 o 
   0  -8   3      42.026      40.204       2.488 o 
   0  -8   4      51.175      46.952       2.708 o 
   0  -8   5    1058.364    1082.723      27.629 o 
   0  -8   6       4.316       4.117       1.637 o 
   0  -8   7     234.849     233.448       6.847 o 
   0  -8   8     321.534     326.228       9.995 o 
   0  -8   9     150.879     152.352       5.548 o 
   0  -8  10      46.115      43.933       2.956 o 
   0  -8  11      17.835      22.664       1.943 o 
   0  -8  12     184.292     197.406       9.288 o 
   0  -8  13     230.360     239.010      10.021 o 
   0  -8  14       9.562      13.368       3.533 o 
   0  -8  15      15.680      14.374       4.549 o 
   0  -7   1     619.344     638.683      17.952 o 
   0  -7   2     299.226     291.719       8.239 o 
   0  -7   3      75.419      80.250       3.619 o 
   0  -7   4       7.787       5.873       0.673 o 
   0  -7   5       0.372       0.339       0.489 o 
   0  -7   6       5.197       4.226       0.671 o 
   0  -7   7       7.779       9.232       1.076 o 
   0  -7  10       2.997       1.819       1.095 o 
   0  -7  11      12.115      12.715       2.324 o 
   0  -7  12       8.278      10.990       1.891 o 
   0  -7  13       3.213       2.393       1.674 o 
   0  -6   1    1513.114    1500.434      34.281 o 
   0  -6   2      71.353      68.231       2.387 o 
   0  -6   3      18.784      14.234       0.913 o 
   0  -6   4     197.041     202.348       5.458 o 
   0  -6   5    2268.438    2270.503      55.307 o 
   0  -6   6     342.809     334.888       8.831 o 
   0  -6   7       0.119       0.055       0.363 o 
   0  -6   8     140.768     138.551       4.451 o 
   0  -6   9     132.604     132.921       4.830 o 
   0  -6  10     247.892     257.726       7.810 o 
   0  -6  11     233.955     239.375       8.972 o 
   0  -6  12      41.822      40.429       3.355 o 
   0  -6  13     308.806     328.932      12.292 o 
   0  -6  14      52.508      55.825       6.404 o 
   0  -6  15      34.808      25.707       6.472 o 
   0  -5   1     200.402     210.715       5.052 o 
   0  -5   2      88.905      89.626       2.354 o 
   0  -5   3       1.821       2.260       0.511 o 
   0  -5   4       7.409       7.304       1.000 o 
   0  -5   5     271.877     260.572       7.487 o 
   0  -5   6       9.493       8.196       0.421 o 
   0  -5   7     115.857     109.704       3.052 o 
   0  -5   8       6.469       4.760       0.398 o 
   0  -5   9       0.097       0.177       0.346 o 
   0  -5  10       2.741       2.144       0.430 o 
   0  -5  11       3.813       3.283       0.609 o 
   0  -5  12       3.522       1.263       0.626 o 
   0  -5  14       3.837       1.457       1.728 o 
   0  -4   1    1760.430    1760.847      40.115 o 
   0  -4   2    1512.826    1485.129      36.202 o 
   0  -4   3    1714.832    1661.210      38.784 o 
   0  -4   4     406.640     375.870       9.058 o 
   0  -4   5    1725.599    1672.117      39.772 o 
   0  -4   6     678.018     644.818      15.492 o 
   0  -4   7    1174.757    1191.508      27.534 o 
   0  -4   8       0.053       0.478       0.317 o 
   0  -4   9     200.467     200.462       5.181 o 
   0  -4  10     289.768     289.308       7.426 o 
   0  -4  11     371.346     379.518       9.668 o 
   0  -4  12      20.596      18.178       1.239 o 
   0  -4  13      70.765      72.229       3.061 o 
   0  -4  14      47.036      48.953       2.795 o 
   0  -3   1       7.853       9.591       0.369 o 
   0  -3   2      14.901      15.442       0.772 o 
   0  -3   3       4.936       5.754       0.391 o 
   0  -3   4     721.293     727.656      16.519 o 
   0  -3   5      35.606      39.574       1.125 o 
   0  -3   6       0.013       0.078       0.232 o 
   0  -3   7       5.501       4.153       0.347 o 
   0  -3   8      27.088      25.911       1.275 o 
   0  -3   9       2.463       1.495       0.364 o 
   0  -3  10      27.670      27.634       1.569 o 
   0  -3  11       8.952       9.151       0.850 o 
   0  -3  12       7.789       8.525       0.917 o 
   0  -3  13       3.622       3.520       1.166 o 
   0  -3  14       0.378       2.061       1.530 o 
   0  -2   1    2661.097    2570.083      63.398 o 
   0  -2   2    1505.129    1550.416      36.386 o 
   0  -2   3     268.170     263.839       6.061 o 
   0  -2   4    3054.521    2920.683      66.262 o 
   0  -2   5      10.627       7.742       0.441 o 
   0  -2   6      30.570      28.091       0.932 o 
   0  -2   7     819.836     818.489      19.104 o 
   0  -2   8     602.556     606.155      14.295 o 
   0  -2   9      57.702      58.737       2.018 o 
   0  -2  10     150.436     152.275       4.368 o 
   0  -2  11     170.206     179.850       5.324 o 
   0  -2  12     105.941     101.461       3.847 o 
   0  -2  13      25.021      26.930       1.927 o 
   0  -2  14       0.633       2.665       2.734 o 
   0  -1   1      24.244      24.711       0.808 o 
   0  -1   2      45.179      43.936       1.098 o 
   0  -1   3    1405.450    1452.263      33.015 o 
   0  -1   4     447.921     475.908      10.986 o 
   0  -1   5     379.888     382.995       8.928 o 
   0  -1   6     217.341     229.568       5.766 o 
   0  -1   7      31.026      30.664       1.218 o 
   0  -1   8      22.683      20.713       1.230 o 
   0  -1   9      25.232      26.697       1.644 o 
   0  -1  10      30.037      30.467       1.605 o 
   0  -1  12       9.786       9.082       1.147 o 
   0  -1  13       1.677       2.064       0.927 o 
   0   0   1     805.156     859.346      23.261 o 
   0   0   2    2123.942    2188.940      49.696 o 
   0   0   3      86.029      79.241       1.974 o 
   0   0   4    3826.492    3718.605      84.559 o 
   0   0   5     698.730     699.677      16.285 o 
   0   0   6       1.379       2.060       0.324 o 
   0   0   7     362.524     364.760       8.836 o 
   0   0   8     382.148     388.496      10.291 o 
   0   0   9     267.756     269.700       7.432 o 
   0   0  10       1.183       0.938       0.704 o 
   0   0  11      30.548      33.290       1.905 o 
   0   0  12      53.818      59.599       4.582 o 
   0   1   1     550.619     560.281      12.751 o 
   0   1   2     311.627     346.000       7.986 o 
   0   1   3     568.293     572.908      13.112 o 
   0   1   4      38.640      36.082       1.104 o 
   0   1   5       3.881       3.126       0.318 o 
   0   1   6      40.240      40.028       1.327 o 
   0   1   7       0.567       0.393       0.411 o 
   0   1   8      46.805      45.010       1.821 o 
   0   1   9      17.736      18.561       1.208 o 
   0   1  10      42.516      44.861       2.293 o 
   0   1  11       2.849       2.030       1.012 o 
   0   2   0   14626.889   12595.319     279.019 o 
   0   2   1       1.488       1.449       0.171 o 
   0   2   2     459.241     449.715      10.324 o 
   0   2   3     196.077     197.818       4.745 o 
   0   2   4     268.501     264.611       6.286 o 
   0   2   5     325.561     326.724       8.070 o 
   0   2   6     444.279     436.857      10.869 o 
   0   2   7      10.538      10.024       0.816 o 
   0   2   8      27.148      26.288       1.524 o 
   0   2   9     186.189     192.909       5.781 o 
   0   2  10      61.146      60.654       2.847 o 
   0   2  11      15.679      15.897       1.644 o 
   0   3   0     527.771     540.290      12.496 o 
   0   3   1      13.232      13.596       0.571 o 
   0   3   2     105.599     103.531       2.806 o 
   0   3   3      71.730      76.271       2.155 o 
   0   3   4      13.311      13.968       0.669 o 
   0   3   5      24.545      22.199       1.232 o 
   0   3   6      58.224      59.026       2.071 o 
   0   3   7       1.876       2.615       0.620 o 
   0   3   8       2.673       1.693       0.793 o 
   0   3   9       3.650       3.800       0.963 o 
   0   3  10       6.014       9.186       1.249 o 
   0   4   0     964.126     969.711      22.275 o 
   0   4   1     114.923     118.953       3.123 o 
   0   4   2     734.545     743.738      17.671 o 
   0   4   3     397.892     403.395      10.032 o 
   0   4   4       7.407       6.544       0.644 o 
   0   4   5     254.181     260.828       6.858 o 
   0   4   6      84.543      86.543       2.990 o 
   0   4   7      33.835      32.478       1.856 o 
   0   4   8      41.582      47.519       2.703 o 
   0   4   9      35.438      35.140       2.272 o 
   0   5   0      75.489      75.830       2.097 o 
   0   5   1     118.744     125.171       3.290 o 
   0   5   2     200.427     204.038       5.810 o 
   0   5   3       1.052       1.300       0.464 o 
   0   5   4       0.249       0.027       0.539 o 
   0   5   5      43.172      43.021       1.860 o 
   0   5   6       9.010       7.670       0.884 o 
   0   5   8       0.121       2.555       0.953 o 
   0   6   0      17.183      16.590       0.834 o 
   0   6   1       1.043       1.451       0.364 o 
   0   6   2       6.338       4.764       0.587 o 
   0   6   3     341.228     345.566       8.905 o 
   0   6   4     283.795     283.883       7.698 o 
   0   6   5      44.536      43.716       2.112 o 
   0   6   7       5.207       5.581       1.048 o 
   0   6   8     105.001     104.712       5.089 o 
   0   7   1      71.363      70.577       4.108 o 
   0   7   2      65.063      64.686       2.438 o 
   0   7   3      10.474       9.135       0.906 o 
   0   7   5      31.452      31.961       1.960 o 
   0   7   6      24.537      23.633       1.804 o 
   0   7   7       0.358       0.946       2.942 o 
   0   8   0      79.538      71.436       4.548 o 
   0   8   1      21.357      13.907       3.479 o 
   0   8   2      24.444      27.638       5.167 o 
   0   8   3      49.674      59.349       5.764 o 
   0   8   4     111.177     104.591       8.314 o 
   0   8   5       2.015       2.689       1.967 o 
   0   9   0      49.321      41.671       6.461 o 
   0   9   2       3.686       2.887       1.768 o 
   0   9   3       8.621       9.602       2.768 o 
   0   9   4      33.062      32.995       4.918 o 
   0  10   0       6.534       4.708       1.718 o 
   0  10   1      15.966      11.242       3.504 o 
   0  10   2      58.849      60.868      16.897 o 
   0  11   0       8.103      16.227       8.178 o 
   0  11   1       5.912       1.394       2.994 o 
   1 -13   4       0.009       0.737       2.498 o 
   1 -13   5       9.244      13.856       5.105 o 
   1 -13   6      13.658      13.830       3.359 o 
   1 -13   7       0.070       3.600       3.001 o 
   1 -13   8       4.473       3.079       3.500 o 
   1 -13   9       0.470       0.280       2.204 o 
   1 -13  10       1.644       4.903       3.357 o 
   1 -12   1      85.053      87.152      11.359 o 
   1 -12   2      19.005      23.200       4.086 o 
   1 -12   3      18.250      15.839       4.329 o 
   1 -12   5     112.417     148.190       9.805 o 
   1 -12   6       8.804      11.039       7.396 o 
   1 -12   7      16.094      13.283       5.224 o 
   1 -12   8     141.188     159.155      22.634 o 
   1 -12   9      21.474      26.896       4.194 o 
   1 -12  10       9.392       9.808      11.649 o 
   1 -12  11       3.737       5.438       2.310 o 
   1 -12  12      68.820      71.855      10.217 o 
   1 -11   1      15.587      16.960      12.632 o 
   1 -11   2      58.700      57.371       8.313 o 
   1 -11   4       7.885       7.049       2.340 o 
   1 -11   5      17.019      18.696       9.672 o 
   1 -11   6      72.676      82.345       6.619 o 
   1 -11   8      29.691      36.649       6.520 o 
   1 -11   9       0.801       3.188       3.713 o 
   1 -11  10       5.559       5.176       1.817 o 
   1 -11  11       1.735       4.825       3.722 o 
   1 -11  12      16.661      10.783       4.568 o 
   1 -11  13      12.817      24.884       6.516 o 
   1 -10   1     147.977     160.697       8.090 o 
   1 -10   2       1.021       1.137       1.011 o 
   1 -10   3      61.393      68.849       9.986 o 
   1 -10   4       2.265       2.809       2.652 o 
   1 -10   5     361.320     394.645      30.509 o 
   1 -10   6     110.370     116.922       6.131 o 
   1 -10   7      27.542      28.819       2.945 o 
   1 -10   8      35.655      30.759       3.744 o 
   1 -10   9      30.044      36.876       3.785 o 
   1 -10  10     328.280     329.790      13.901 o 
   1 -10  11      63.634      68.406       5.607 o 
   1 -10  12     112.633     128.375       9.671 o 
   1 -10  13       7.721       9.071       4.128 o 
   1  -9   1      91.103      90.411       5.160 o 
   1  -9   2      78.420      79.714       6.562 o 
   1  -9   3       0.814       1.448       1.165 o 
   1  -9   4     105.643     109.282       6.207 o 
   1  -9   5      57.631      62.914       5.764 o 
   1  -9   6       1.898       0.179       1.239 o 
   1  -9   7       7.371       5.630       1.680 o 
   1  -9   8       0.230       0.519       0.921 o 
   1  -9   9       0.823       0.096       1.187 o 
   1  -9  11       1.232       3.015       2.612 o 
   1  -9  14       4.353       5.070       3.026 o 
   1  -8   1     212.087     211.702       7.268 o 
   1  -8   2     380.329     387.795      14.045 o 
   1  -8   3     200.891     206.284       6.960 o 
   1  -8   4      36.447      38.002       2.461 o 
   1  -8   5     295.923     316.548      10.528 o 
   1  -8   6     459.013     464.029      13.241 o 
   1  -8   7      89.678      85.077       4.169 o 
   1  -8   8       1.520       1.279       0.756 o 
   1  -8   9      71.366      76.477       3.590 o 
   1  -8  10     473.569     506.910      19.106 o 
   1  -8  11     373.572     390.810      14.507 o 
   1  -8  12      44.465      43.570       5.174 o 
   1  -8  13       4.195       0.478       2.900 o 
   1  -8  14      35.085      33.677       4.337 o 
   1  -7   1     148.221     145.018       4.848 o 
   1  -7   2      18.147      18.690       1.790 o 
   1  -7   3     373.956     372.203      10.528 o 
   1  -7   4      60.380      55.925       2.151 o 
   1  -7   5      59.606      58.348       2.434 o 
   1  -7   6       0.780       0.178       0.348 o 
   1  -7   7       0.191       0.774       0.496 o 
   1  -7   8       8.336       7.657       1.322 o 
   1  -7   9       6.048       4.756       0.904 o 
   1  -7  10      14.846      14.223       2.396 o 
   1  -7  12       1.968       0.395       1.305 o 
   1  -7  13      17.887      14.031       3.813 o 
   1  -7  14       0.006       1.695       1.586 o 
   1  -6   1     103.336     104.365       2.700 o 
   1  -6   2     464.678     449.038      11.123 o 
   1  -6   3     392.906     409.677      10.041 o 
   1  -6   4     833.255     849.320      21.790 o 
   1  -6   5      22.515      18.763       0.953 o 
   1  -6   6     145.945     143.444       3.919 o 
   1  -6   7     324.353     322.203       9.013 o 
   1  -6   8     299.166     316.122       9.116 o 
   1  -6   9     366.728     396.357      16.728 o 
   1  -6  10      94.978      99.528       6.174 o 
   1  -6  11     367.643     386.144      14.203 o 
   1  -6  12      54.996      55.867       4.690 o 
   1  -6  13      68.736      65.077       5.430 o 
   1  -6  14       5.728       7.747       4.994 o 
   1  -5   1     292.861     290.550       6.859 o 
   1  -5   2      54.622      58.652       1.529 o 
   1  -5   3     128.813     125.476       3.412 o 
   1  -5   4     450.050     435.261      10.194 o 
   1  -5   5       0.381       0.437       0.167 o 
   1  -5   6       6.022       5.426       0.344 o 
   1  -5   7       5.765       4.012       0.434 o 
   1  -5   8       7.719       7.192       0.492 o 
   1  -5   9       0.743       0.843       0.365 o 
   1  -5  10       1.488       1.378       0.670 o 
   1  -5  11       1.928       2.321       0.525 o 
   1  -5  12       0.281       1.077       0.699 o 
   1  -5  13      10.772      13.841       4.299 o 
   1  -5  14       5.338       5.164       2.559 o 
   1  -4   1      18.528      14.351       0.523 o 
   1  -4   2      25.705      26.566       0.756 o 
   1  -4   3       1.845       1.003       0.132 o 
   1  -4   4    3250.276    3180.400      72.103 o 
   1  -4   5     157.575     152.913       3.691 o 
   1  -4   6       1.212       1.307       0.265 o 
   1  -4   7      18.475      14.987       0.802 o 
   1  -4   8     195.247     184.275       5.202 o 
   1  -4   9     503.861     505.047      12.578 o 
   1  -4  10      64.837      62.037       2.304 o 
   1  -4  11      49.570      48.343       2.173 o 
   1  -4  12      32.698      31.275       1.902 o 
   1  -4  13     124.382     126.121       4.502 o 
   1  -4  14      47.332      47.767       3.562 o 
   1  -3   1    2319.244    2315.931      52.952 o 
   1  -3   2     416.740     417.897       9.729 o 
   1  -3   3     583.726     583.194      13.289 o 
   1  -3   4     163.690     177.489       4.201 o 
   1  -3   5      13.105      12.271       0.492 o 
   1  -3   6      18.649      20.233       0.743 o 
   1  -3   7      26.769      27.784       1.022 o 
   1  -3   8      87.269      84.007       2.422 o 
   1  -3   9      64.754      63.332       2.171 o 
   1  -3  10      21.847      22.940       1.289 o 
   1  -3  11      31.993      32.825       1.827 o 
   1  -3  12      10.032      12.069       1.456 o 
   1  -3  13       0.077       0.464       0.922 o 
   1  -2   1     129.777     135.352       3.396 o 
   1  -2   2     187.495     192.130       4.510 o 
   1  -2   3    4616.010    4441.475     100.553 o 
   1  -2   4     725.645     718.395      16.364 o 
   1  -2   5    2074.929    1993.342      45.326 o 
   1  -2   6     682.746     695.206      16.105 o 
   1  -2   7       2.677       4.034       0.421 o 
   1  -2   8       5.319       4.133       0.589 o 
   1  -2   9     320.070     320.080       8.108 o 
   1  -2  10     450.406     463.783      12.392 o 
   1  -2  11       1.858       2.935       0.974 o 
   1  -2  12       1.916       0.790       0.791 o 
   1  -2  13      42.395      40.790       2.553 o 
   1  -1   1     879.604     878.434      19.895 o 
   1  -1   2    1261.934    1312.529      29.784 o 
   1  -1   3     313.330     325.582       7.608 o 
   1  -1   4      17.840      16.169       0.613 o 
   1  -1   5      72.165      71.664       1.979 o 
   1  -1   6       2.611       1.694       0.297 o 
   1  -1   7      44.776      43.457       1.659 o 
   1  -1   8      84.880      85.239       2.666 o 
   1  -1   9      40.296      37.563       1.633 o 
   1  -1  10      30.210      30.453       1.814 o 
   1  -1  11      80.812      83.516       3.350 o 
   1  -1  12       3.371       3.795       1.127 o 
   1   0   0    1183.052    1243.698      36.428 o 
   1   0   1     794.321     849.024      19.274 o 
   1   0   2      36.535      34.154       0.949 o 
   1   0   3    2839.242    2801.528      63.687 o 
   1   0   4     141.427     141.468       3.507 o 
   1   0   5     155.756     156.135       4.108 o 
   1   0   6     599.078     597.258      14.148 o 
   1   0   7      99.685      98.853       3.085 o 
   1   0   8     161.046     162.192       4.612 o 
   1   0   9       2.411       2.378       0.630 o 
   1   0  10     151.166     154.908       4.943 o 
   1   0  11      44.499      45.615       2.533 o 
   1   0  12      78.913      87.985       4.107 o 
   1   1   0    1327.335    1367.799      31.375 o 
   1   1   1      46.041      41.711       1.248 o 
   1   1   2     161.428     164.912       3.926 o 
   1   1   3     163.086     156.953       3.785 o 
   1   1   4       6.167       5.178       0.380 o 
   1   1   5       0.298       0.036       0.296 o 
   1   1   6      12.720       9.945       0.885 o 
   1   1   7       1.717       1.052       0.480 o 
   1   1   8      49.314      52.895       2.463 o 
   1   1   9       5.548       5.352       0.795 o 
   1   1  10       8.696       8.391       1.100 o 
   1   1  11      22.123      22.577       2.378 o 
   1   2   0       2.307       1.891       0.178 o 
   1   2   1     619.917     613.081      14.032 o 
   1   2   2     328.729     314.101       7.316 o 
   1   2   3    3770.601    3637.331      83.743 o 
   1   2   4     487.124     464.633      10.877 o 
   1   2   5      50.978      51.048       1.691 o 
   1   2   6      61.050      58.241       2.027 o 
   1   2   7     152.793     156.484       4.542 o 
   1   2   8     331.454     344.974       9.201 o 
   1   2   9      22.043      23.843       1.793 o 
   1   2  10      29.966      28.560       2.014 o 
   1   2  11      10.880      15.557       6.144 o 
   1   3   0     165.564     167.420       4.005 o 
   1   3   1      73.117      73.991       1.918 o 
   1   3   2       5.384       4.396       0.348 o 
   1   3   3      45.786      45.095       1.395 o 
   1   3   4       9.681       9.337       0.594 o 
   1   3   5      76.194      76.940       2.596 o 
   1   3   6      11.991      12.287       1.080 o 
   1   3   7      23.152      22.134       1.427 o 
   1   3   8       0.007       1.247       0.712 o 
   1   3  10       7.812       9.208       1.373 o 
   1   4   0       1.287       0.941       0.219 o 
   1   4   1     371.429     364.760       8.541 o 
   1   4   2     474.905     467.111      11.000 o 
   1   4   3     349.204     353.936       9.097 o 
   1   4   4     140.045     138.362       4.204 o 
   1   4   5     162.166     163.501       5.135 o 
   1   4   6      23.889      24.987       1.995 o 
   1   4   7      15.363      16.648       1.378 o 
   1   4   8     143.056     152.875       5.230 o 
   1   4   9      92.576     105.584       4.793 o 
   1   5   0      50.403      51.355       1.530 o 
   1   5   1      21.566      20.555       0.985 o 
   1   5   2      30.318      26.674       1.246 o 
   1   5   3      23.502      23.227       1.223 o 
   1   5   4      14.703      15.340       1.086 o 
   1   5   5       6.917       5.029       0.748 o 
   1   5   6      37.392      41.339       2.424 o 
   1   5   7       9.165       8.847       1.218 o 
   1   5   8       9.500      11.447       1.450 o 
   1   6   0     109.308     110.217       3.033 o 
   1   6   1     633.969     623.003      14.844 o 
   1   6   2     235.643     229.262       6.147 o 
   1   6   4      14.297      13.764       1.182 o 
   1   6   5     117.444     115.681       4.225 o 
   1   6   6      33.802      37.096       2.246 o 
   1   6   7      52.615      53.470       4.305 o 
   1   7   0       3.078       2.458       1.017 o 
   1   7   2       0.601       0.381       0.483 o 
   1   7   3       3.302       2.002       0.981 o 
   1   7   4       0.010       0.321       0.930 o 
   1   7   5       5.806       5.492       1.013 o 
   1   7   6      23.001      25.195       3.010 o 
   1   8   0      18.750      17.358       2.330 o 
   1   8   1      17.528      21.146       3.326 o 
   1   8   2      88.652      86.757       9.579 o 
   1   8   3      38.040      45.930       5.325 o 
   1   8   4       2.334       6.449       2.469 o 
   1   9   0       0.656       1.435       1.202 o 
   1   9   1      24.801      26.994       3.879 o 
   1   9   2       8.706       6.599       2.401 o 
   1   9   3       1.901       0.070       3.447 o 
   1  10   0      30.874      26.386       7.100 o 
   1  10   1      20.360      24.568       3.998 o 
   1  10   2      21.246      20.167       6.047 o 
   1  11   0       1.153       1.298       3.015 o 
   2 -13   4      10.447      12.159       3.437 o 
   2 -13   6      22.938      23.661       6.384 o 
   2 -13   7      13.147      12.306       4.990 o 
   2 -13   8       2.445       1.668       2.775 o 
   2 -12   2      24.498      26.090       8.026 o 
   2 -12   3       6.381       4.524       2.217 o 
   2 -12   4      37.750      36.308       7.472 o 
   2 -12   5      23.927      23.195       6.193 o 
   2 -12   6      81.533      94.219      11.471 o 
   2 -12   7       0.470       2.636       3.251 o 
   2 -12   8       9.529      14.265       4.973 o 
   2 -12   9      21.275      34.763       7.042 o 
   2 -12  10      63.293      77.531      11.656 o 
   2 -12  11      95.239     103.603      11.947 o 
   2 -11   1       1.140       3.127       2.080 o 
   2 -11   2       9.617       9.569       5.280 o 
   2 -11   4      13.657       9.205       4.106 o 
   2 -11   6       2.355       3.078       1.761 o 
   2 -11   7       0.356       0.672       1.408 o 
   2 -11   8       3.848       3.160       3.142 o 
   2 -11   9      27.339      23.857       6.916 o 
   2 -11  10      42.544      42.509       5.075 o 
   2 -11  11       0.120       2.414       2.563 o 
   2 -11  12       5.254       6.206       3.343 o 
   2 -10   1       9.609      12.542       6.337 o 
   2 -10   2      80.936      75.541       9.557 o 
   2 -10   3      30.197      27.196       5.425 o 
   2 -10   4     221.346     239.555      15.525 o 
   2 -10   5      25.883      22.614       3.278 o 
   2 -10   6      30.138      30.833       2.652 o 
   2 -10   7     106.971     112.964       6.502 o 
   2 -10   8      82.085      88.523       9.944 o 
   2 -10   9     113.368     114.333       8.324 o 
   2 -10  10       8.614      14.122       2.367 o 
   2 -10  11     203.332     221.326      32.715 o 
   2 -10  12       5.328       8.664       2.910 o 
   2 -10  13     171.262     187.140      12.965 o 
   2  -9   1       5.937       3.261       1.112 o 
   2  -9   4      23.536      23.791       2.504 o 
   2  -9   5      12.355      12.572       3.895 o 
   2  -9   6       9.124       9.808       2.597 o 
   2  -9   7      10.165      13.310       2.537 o 
   2  -9   8       6.403       5.406       1.263 o 
   2  -9   9       3.019       2.277       2.193 o 
   2  -9  11       0.171       0.709       1.712 o 
   2  -9  12       7.926      11.302      13.356 o 
   2  -8   1     130.008     132.144       5.598 o 
   2  -8   2       0.241       0.186       0.896 o 
   2  -8   3      29.478      29.616       2.137 o 
   2  -8   4      41.498      41.013       5.939 o 
   2  -8   5     114.070     112.032       6.358 o 
   2  -8   6     429.786     413.771      13.126 o 
   2  -8   7      54.980      52.822       3.546 o 
   2  -8   8      71.207      78.942       4.920 o 
   2  -8   9     275.060     283.610      11.543 o 
   2  -8  10     188.104     194.000       8.979 o 
   2  -8  11      98.683      92.776       6.077 o 
   2  -8  12      12.767      10.656       4.103 o 
   2  -8  13     215.457     222.358      11.756 o 
   2  -7   1       5.995       4.946       0.975 o 
   2  -7   2     226.587     222.462       7.980 o 
   2  -7   4     156.339     162.539       5.654 o 
   2  -7   5       0.202       0.179       0.393 o 
   2  -7   6       1.042       0.288       0.431 o 
   2  -7   7       2.857       3.084       1.211 o 
   2  -7  10      11.942      11.673       2.190 o 
   2  -7  11       2.253       2.501       1.330 o 
   2  -7  12       6.901       6.455       1.957 o 
   2  -7  13       0.981       0.023       1.611 o 
   2  -6   1     481.020     454.422      10.791 o 
   2  -6   2     815.766     785.959      20.215 o 
   2  -6   3      56.921      54.385       2.015 o 
   2  -6   4      61.651      59.526       1.989 o 
   2  -6   5     297.526     295.614       8.070 o 
   2  -6   6     817.861     826.377      21.600 o 
   2  -6   7      47.127      50.294       4.196 o 
   2  -6   8      36.808      34.197       2.174 o 
   2  -6   9     556.886     555.628      17.494 o 
   2  -6  10     460.629     455.354      21.946 o 
   2  -6  11      49.927      50.210       8.758 o 
   2  -6  12     169.874     163.874       8.850 o 
   2  -6  13      87.047      95.120       6.896 o 
   2  -5   1      14.239      14.101       0.527 o 
   2  -5   2       1.504       1.094       0.177 o 
   2  -5   3       3.899       3.884       0.269 o 
   2  -5   4     348.369     355.700       8.298 o 
   2  -5   5      35.431      32.786       1.077 o 
   2  -5   6     182.071     179.919       4.583 o 
   2  -5   7       4.175       3.090       0.331 o 
   2  -5   8      14.973      13.239       0.934 o 
   2  -5   9      10.679       7.243       1.162 o 
   2  -5  10       0.005       0.569       0.493 o 
   2  -5  11      44.604      45.856       2.063 o 
   2  -5  12      11.209       8.634       3.127 o 
   2  -5  13       5.371       5.086       2.427 o 
   2  -4   1      39.509      35.644       1.041 o 
   2  -4   2     251.766     252.442       5.882 o 
   2  -4   3    1361.040    1327.136      30.605 o 
   2  -4   4     596.842     598.115      13.928 o 
   2  -4   5      63.857      58.166       1.685 o 
   2  -4   6     423.060     420.582      10.147 o 
   2  -4   7     244.582     240.482       6.784 o 
   2  -4   8     876.039     873.903      20.536 o 
   2  -4   9      27.048      27.057       1.591 o 
   2  -4  10     496.168     488.588      12.647 o 
   2  -4  11       5.702       4.985       0.802 o 
   2  -4  12     289.068     307.923       9.018 o 
   2  -4  13       0.116       0.925       0.741 o 
   2  -3   1     471.066     451.529      10.353 o 
   2  -3   2       0.284       0.570       0.146 o 
   2  -3   3      17.336      14.415       0.518 o 
   2  -3   4      12.466      13.058       0.504 o 
   2  -3   5      21.644      22.781       0.790 o 
   2  -3   6       5.101       4.500       0.392 o 
   2  -3   7      43.073      37.661       1.500 o 
   2  -3   8      10.367      10.963       0.976 o 
   2  -3   9       7.391       7.546       0.770 o 
   2  -3  10       0.713       1.413       1.074 o 
   2  -3  11      23.040      21.249       1.517 o 
   2  -3  12       3.584       4.632       1.330 o 
   2  -3  13       2.491       1.295       0.956 o 
   2  -2   1    1612.718    1613.183      36.692 o 
   2  -2   2     926.756     992.857      22.574 o 
   2  -2   3    2738.844    2658.616      60.366 o 
   2  -2   4     745.066     742.793      16.963 o 
   2  -2   5     205.170     203.811       4.922 o 
   2  -2   6     189.822     186.441       4.751 o 
   2  -2   7     150.320     146.446       3.914 o 
   2  -2   8     503.375     511.625      12.533 o 
   2  -2   9     223.367     221.791       6.258 o 
   2  -2  10      75.913      81.681       3.179 o 
   2  -2  11      24.402      24.290       1.801 o 
   2  -2  12     151.240     166.949       5.767 o 
   2  -1   1     355.863     368.247       8.433 o 
   2  -1   2     561.000     562.544      12.878 o 
   2  -1   3      69.584      66.979       1.855 o 
   2  -1   4     668.720     674.931      15.568 o 
   2  -1   5     165.853     164.735       4.227 o 
   2  -1   7      25.335      26.704       1.233 o 
   2  -1   8      33.936      32.472       1.488 o 
   2  -1   9       1.260       1.478       0.623 o 
   2  -1  10       1.360       0.882       0.730 o 
   2  -1  11      35.449      40.523       2.478 o 
   2  -1  12       0.310       0.962       1.295 o 
   2   0   0     614.767     646.523      14.763 o 
   2   0   1    8235.982    7768.212     178.183 o 
   2   0   2     987.240     947.631      21.630 o 
   2   0   3     934.904     913.969      21.389 o 
   2   0   4     450.637     431.206      10.138 o 
   2   0   5     615.172     614.483      14.429 o 
   2   0   6      98.477     103.230       3.106 o 
   2   0   7      28.764      27.306       1.282 o 
   2   0   8     256.390     259.338       6.965 o 
   2   0   9     458.336     475.891      12.360 o 
   2   0  11       5.911       4.263       1.020 o 
   2   1   0     589.730     622.718      14.981 o 
   2   1   1     277.505     273.607       6.404 o 
   2   1   2       0.183       0.161       0.175 o 
   2   1   3       1.096       0.505       0.215 o 
   2   1   4       5.854       4.169       0.417 o 
   2   1   5      21.561      19.755       0.918 o 
   2   1   6       0.736       0.585       0.469 o 
   2   1   7       4.335       4.186       0.655 o 
   2   1   8       5.098       6.032       1.015 o 
   2   1   9       8.310       8.892       1.365 o 
   2   1  10      42.562      46.729       2.815 o 
   2   2   0    1263.575    1314.233      30.238 o 
   2   2   1    1156.817    1175.446      26.840 o 
   2   2   2    1188.146    1219.356      27.761 o 
   2   2   3       0.111       0.127       0.279 o 
   2   2   4     120.465     124.301       3.304 o 
   2   2   5     266.263     263.915       6.672 o 
   2   2   6      89.551      96.558       3.104 o 
   2   2   7     164.359     168.461       5.706 o 
   2   2   8       8.597      11.641       1.150 o 
   2   2   9     145.794     163.677       5.606 o 
   2   2  10       0.512       0.623       1.540 o 
   2   3   0      19.618      18.507       0.663 o 
   2   3   1      13.962      14.054       0.600 o 
   2   3   2      96.156      98.371       2.572 o 
   2   3   3       2.509       1.083       0.339 o 
   2   3   4       2.974       2.406       0.572 o 
   2   3   5       1.966       1.941       0.554 o 
   2   3   6      17.779      17.244       1.258 o 
   2   3   7      14.504      14.025       1.225 o 
   2   3   8       4.235       2.305       0.843 o 
   2   3   9       8.476       8.400       1.524 o 
   2   4   0       2.190       1.619       0.266 o 
   2   4   1       1.044       1.150       0.279 o 
   2   4   2     451.511     462.953      11.141 o 
   2   4   3     192.817     187.883       5.480 o 
   2   4   4     258.934     259.643       6.996 o 
   2   4   5      34.019      32.163       1.984 o 
   2   4   6     128.061     141.089       4.651 o 
   2   4   7      89.093      87.215       3.973 o 
   2   4   8      16.767      19.104       1.703 o 
   2   5   0     351.632     352.813       8.489 o 
   2   5   1     145.137     145.972       3.990 o 
   2   5   2      25.090      24.466       1.246 o 
   2   5   3       5.179       4.578       0.640 o 
   2   5   4       0.071       0.224       0.606 o 
   2   5   6       0.035       0.084       0.742 o 
   2   6   0     114.378     118.440       3.339 o 
   2   6   1      69.802      67.302       2.585 o 
   2   6   2     102.973     104.167       3.631 o 
   2   6   3       5.577       5.778       1.125 o 
   2   6   4     168.328     164.839       5.870 o 
   2   6   5      11.605       9.586       1.200 o 
   2   6   6       6.485       7.238       1.505 o 
   2   7   0      77.823      74.081       4.334 o 
   2   7   1       3.789       4.060       0.955 o 
   2   7   2       3.381       3.362       0.723 o 
   2   7   3       2.671       2.657       0.694 o 
   2   7   4       0.859       2.221       0.990 o 
   2   8   0      53.707      57.490      13.319 o 
   2   8   1     196.060     185.181      10.289 o 
   2   8   2       6.465       9.952       6.803 o 
   2   8   3       0.004       0.238       1.329 o 
   2   8   4      44.242      42.977       5.447 o 
   2   9   0      21.221      21.050       4.216 o 
   2   9   1       2.631       4.407       1.967 o 
   2  10   0       3.864       5.581       2.655 o 
   2  10   1      29.362      31.905       7.410 o 
   3 -13   5      16.431      10.718       4.705 o 
   3 -13   6      31.883      42.407       8.067 o 
   3 -13   7      43.171      42.081       8.244 o 
   3 -13   8       2.853       3.771       2.875 o 
   3 -12   1      78.516      90.789       8.203 o 
   3 -12   2       2.364       4.095       2.291 o 
   3 -12   5     154.114     164.566      15.569 o 
   3 -12   6      13.189      13.268       5.056 o 
   3 -12   7       0.206       1.451       3.093 o 
   3 -12   8       7.443       5.042       3.087 o 
   3 -12   9      84.908      87.330      10.628 o 
   3 -12  10     103.130     120.428       8.945 o 
   3 -11   1       3.527       5.883       4.988 o 
   3 -11   2       3.042       3.363       3.242 o 
   3 -11   3      27.727      39.100       7.404 o 
   3 -11   5       6.605       3.224       1.829 o 
   3 -11   6      58.821      60.721       5.801 o 
   3 -11   7     122.239     146.070       9.216 o 
   3 -11   8       4.090       2.729       2.282 o 
   3 -11   9       6.023       4.667       1.984 o 
   3 -11  10      17.808      14.121       5.009 o 
   3 -11  11      35.844      38.227       7.685 o 
   3 -10   1     220.367     213.618      19.255 o 
   3 -10   2      21.888      19.505       4.022 o 
   3 -10   3      20.734      19.585       7.033 o 
   3 -10   4      24.830      30.579       4.747 o 
   3 -10   5     245.851     257.709      12.192 o 
   3 -10   6     110.110     114.120      20.910 o 
   3 -10   7      31.267      29.110       3.733 o 
   3 -10   9      30.161      25.493       3.828 o 
   3 -10  10     187.324     195.482      24.462 o 
   3 -10  11       6.792       4.893       2.191 o 
   3 -10  12      31.176      24.427       5.126 o 
   3  -9   1       1.090       2.509       3.750 o 
   3  -9   2      35.430      34.801       4.791 o 
   3  -9   3      74.669      78.144       5.747 o 
   3  -9   4      66.613      57.636       4.131 o 
   3  -9   5     130.061     122.418       7.051 o 
   3  -9   6       0.057       1.692       2.770 o 
   3  -9   7       0.009       1.264       0.937 o 
   3  -9   8       7.432       2.856       1.277 o 
   3  -9   9       7.600       6.053       2.757 o 
   3  -9  10       0.175       0.011       3.190 o 
   3  -9  11       9.025       6.015       2.735 o 
   3  -9  12       7.491       6.088       2.664 o 
   3  -8   1       7.765       6.188       1.354 o 
   3  -8   2      55.162      51.586      15.040 o 
   3  -8   3     624.513     608.789      17.686 o 
   3  -8   4     260.008     267.063      10.683 o 
   3  -8   5      17.986      15.599       2.232 o 
   3  -8   6     189.693     187.428       7.575 o 
   3  -8   7     517.816     528.631      16.497 o 
   3  -8   8      59.527      58.807       4.135 o 
   3  -8  10     113.402     120.936       8.788 o 
   3  -8  11      34.060      26.338       4.455 o 
   3  -8  12     261.778     297.983      16.498 o 
   3  -7   2     212.353     196.697      10.793 o 
   3  -7   3       0.602       1.107       1.023 o 
   3  -7   4     220.218     215.434       6.467 o 
   3  -7   5      31.100      30.684       1.630 o 
   3  -7   6       2.784       2.790       0.829 o 
   3  -7   7      18.193      16.494       2.399 o 
   3  -7   8       0.018       1.014       0.944 o 
   3  -7   9      17.315      21.451       2.850 o 
   3  -7  12       0.779       1.494       1.934 o 
   3  -6   1       3.986       4.160       0.359 o 
   3  -6   3     330.766     330.945       7.952 o 
   3  -6   4     678.695     681.234      16.126 o 
   3  -6   5     287.029     284.042       6.971 o 
   3  -6   6     117.763     113.583       3.601 o 
   3  -6   7     169.202     164.659       6.007 o 
   3  -6   8      98.957      97.576       5.288 o 
   3  -6   9     362.572     374.101      13.268 o 
   3  -6  10      30.197      26.763       3.059 o 
   3  -6  12     191.363     205.868      10.484 o 
   3  -6  13      89.409      89.798       7.962 o 
   3  -5   1       8.169       8.223       0.445 o 
   3  -5   2     126.435     125.399       3.094 o 
   3  -5   3     310.010     302.879       7.321 o 
   3  -5   4      26.584      24.361       0.868 o 
   3  -5   5     150.367     160.183       4.194 o 
   3  -5   6      11.847      10.778       0.630 o 
   3  -5   7       1.919       1.682       0.388 o 
   3  -5   8      24.649      20.698       1.097 o 
   3  -5   9      21.921      19.850       1.177 o 
   3  -5  10      13.078      12.914       1.121 o 
   3  -5  11      26.074      29.938       1.993 o 
   3  -5  13       0.223       6.990       3.791 o 
   3  -4   1    1669.744    1679.927      38.185 o 
   3  -4   2      73.865      67.415       1.867 o 
   3  -4   3       2.811       2.579       0.257 o 
   3  -4   4     509.259     507.682      11.733 o 
   3  -4   5    1718.216    1666.316      38.040 o 
   3  -4   6      35.650      31.859       1.218 o 
   3  -4   7       0.710       0.097       0.430 o 
   3  -4   8     101.121      94.412       3.317 o 
   3  -4   9     696.218     692.070      17.352 o 
   3  -4  11      50.474      43.419       2.219 o 
   3  -4  12      43.561      45.201       2.416 o 
   3  -3   1      27.465      24.873       0.776 o 
   3  -3   2      80.783      74.184       1.958 o 
   3  -3   3       5.712       5.010       0.344 o 
   3  -3   4      22.703      21.904       0.765 o 
   3  -3   5      22.596      22.521       1.051 o 
   3  -3   6       0.018       0.006       0.302 o 
   3  -3   7      65.778      61.609       2.285 o 
   3  -3   8       2.631       1.427       0.526 o 
   3  -3   9      10.172      11.189       1.326 o 
   3  -3  10      17.712      14.135       1.228 o 
   3  -3  11       1.360       1.777       0.982 o 
   3  -3  12       1.077       2.180       1.065 o 
   3  -2   1    2064.841    2093.595      47.537 o 
   3  -2   2     610.746     585.895      13.363 o 
   3  -2   3       2.624       1.783       0.228 o 
   3  -2   4      49.574      54.704       1.554 o 
   3  -2   5     114.751     107.174       3.062 o 
   3  -2   6     503.824     514.598      12.229 o 
   3  -2   7     466.318     478.085      11.793 o 
   3  -2   8       4.849       5.633       0.733 o 
   3  -2   9     225.033     236.681       6.582 o 
   3  -2  10       0.835       0.280       0.935 o 
   3  -2  11     224.532     247.646       7.642 o 
   3  -1   1     639.701     647.388      14.771 o 
   3  -1   2     541.042     554.360      12.733 o 
   3  -1   3      38.142      37.742       1.168 o 
   3  -1   4      22.018      22.468       0.859 o 
   3  -1   5      14.518      13.061       0.700 o 
   3  -1   6     124.706     117.341       3.577 o 
   3  -1   7      16.582      14.773       1.237 o 
   3  -1   8       4.001       3.961       0.712 o 
   3  -1   9      20.696      22.872       1.455 o 
   3  -1  10      13.933      16.772       1.723 o 
   3  -1  11       3.313       2.456       1.113 o 
   3   0   0     230.231     251.677       5.866 o 
   3   0   1     382.655     395.383       9.253 o 
   3   0   2     754.430     754.248      17.547 o 
   3   0   3     526.286     525.484      12.365 o 
   3   0   4     523.500     519.133      12.145 o 
   3   0   5       0.920       0.727       0.390 o 
   3   0   6     188.526     192.525       5.113 o 
   3   0   7     409.887     421.189      11.088 o 
   3   0   8     122.097     123.703       4.165 o 
   3   0   9      22.780      24.190       1.620 o 
   3   0  10       0.082       1.572       0.904 o 
   3   1   0     221.929     221.616       5.307 o 
   3   1   1      57.749      54.397       1.550 o 
   3   1   2      41.133      45.193       1.407 o 
   3   1   3       2.513       2.240       0.315 o 
   3   1   4       0.072       0.270       0.382 o 
   3   1   5      19.320      17.348       1.227 o 
   3   1   6      83.624      89.785       2.904 o 
   3   1   7      61.037      65.024       3.196 o 
   3   1   8       0.349       0.544       0.809 o 
   3   1   9       6.055       5.487       0.908 o 
   3   1  10       6.312       7.014       1.179 o 
   3   2   0     584.554     588.795      13.595 o 
   3   2   1      36.645      32.686       1.118 o 
   3   2   2     144.591     145.193       3.827 o 
   3   2   3     121.410     112.151       3.204 o 
   3   2   4     800.505     806.711      20.147 o 
   3   2   5      56.958      57.736       2.113 o 
   3   2   6      10.349      10.182       0.932 o 
   3   2   7      20.424      18.621       1.467 o 
   3   2   8     198.754     206.712       6.738 o 
   3   2   9      29.387      34.027       2.219 o 
   3   3   0     156.950     166.679       4.061 o 
   3   3   1      75.240      73.288       2.138 o 
   3   3   2       2.498       1.611       0.372 o 
   3   3   3       8.149       4.636       0.674 o 
   3   3   4      12.341      11.661       0.911 o 
   3   3   5      21.577      19.071       1.319 o 
   3   3   6      29.575      27.323       1.696 o 
   3   3   7       0.046       0.067       0.779 o 
   3   4   0     332.608     337.202       8.409 o 
   3   4   1     848.787     846.721      19.699 o 
   3   4   2     199.857     202.517       5.429 o 
   3   4   3      38.299      36.745       1.775 o 
   3   4   4     159.930     161.149       5.156 o 
   3   4   5      81.231      86.835       3.424 o 
   3   4   6      67.065      77.998       3.362 o 
   3   4   7       0.644       0.827       0.837 o 
   3   4   8      26.687      33.911       5.076 o 
   3   5   0      38.531      39.653       1.530 o 
   3   5   1      20.773      19.984       1.353 o 
   3   5   2      40.533      37.732       1.849 o 
   3   5   3       9.315       7.517       0.944 o 
   3   5   4      33.257      33.809       2.001 o 
   3   5   5       8.982       9.955       1.276 o 
   3   5   7       9.156      14.610       3.533 o 
   3   6   0     169.103     162.364       4.474 o 
   3   6   1     293.020     281.313       7.669 o 
   3   6   2     264.276     266.364       7.529 o 
   3   6   3      19.538      17.176       1.668 o 
   3   6   4       0.794       2.001       0.758 o 
   3   6   5      14.426      13.431       1.289 o 
   3   6   6      49.397      46.434       3.949 o 
   3   7   0      18.847      21.922       3.045 o 
   3   7   1       7.619       8.418       1.785 o 
   3   7   2       0.818       1.661       1.197 o 
   3   7   3       0.125       0.740       1.149 o 
   3   7   4       3.769       5.484       1.341 o 
   3   8   0      81.562      77.172      14.682 o 
   3   8   1      18.729      15.942       4.760 o 
   3   8   2      38.620      32.211       4.632 o 
   3   8   3      42.813      43.746      14.266 o 
   3   9   0      28.955      32.881      11.968 o 
   3   9   1       3.578       2.540       1.820 o 
   3   9   2       0.006       0.473       1.109 o 
   3  10   0      49.880      53.365       8.119 o 
   4 -12   1       8.180       8.687       5.111 o 
   4 -12   2      27.210      28.205       6.997 o 
   4 -12   3      20.191      32.796       7.253 o 
   4 -12   4      70.682      65.775       9.892 o 
   4 -12   5      10.192      11.191       4.560 o 
   4 -12   6      14.779       9.778       2.786 o 
   4 -12   7      81.790      94.039      15.135 o 
   4 -12   8      22.392      29.145       4.377 o 
   4 -12   9       3.341       2.969       2.126 o 
   4 -11   1       3.184       0.707       1.582 o 
   4 -11   2       6.342       6.483       2.377 o 
   4 -11   3       0.052       2.467       3.282 o 
   4 -11   4      55.146      58.915       9.047 o 
   4 -11   5      44.576      48.942       5.327 o 
   4 -11   6      12.481      15.554       3.059 o 
   4 -11   7      22.831      18.814       3.235 o 
   4 -11   8      66.306      66.795       6.217 o 
   4 -11   9      11.062       9.447       3.829 o 
   4 -10   1      24.095      26.923       6.716 o 
   4 -10   2       0.066       0.264       1.346 o 
   4 -10   3       5.228       5.073       1.972 o 
   4 -10   4     295.787     300.110      25.976 o 
   4 -10   5       1.592       3.090       1.770 o 
   4 -10   6      17.571      16.022       2.845 o 
   4 -10   7      17.254      17.533       3.500 o 
   4 -10   8     100.596     109.785       8.787 o 
   4 -10   9      77.605      79.536      10.257 o 
   4 -10  10      28.917      33.455       5.355 o 
   4 -10  11      46.260      50.075      18.918 o 
   4  -9   1       9.889       7.594       2.100 o 
   4  -9   2       3.952       2.489       4.005 o 
   4  -9   3       1.839       2.126       4.477 o 
   4  -9   4       0.022       0.618       1.472 o 
   4  -9   5     124.047     129.011       9.823 o 
   4  -9   6      32.444      41.776       4.213 o 
   4  -9   7      17.335      13.952       2.505 o 
   4  -9   9      16.656      11.089       2.714 o 
   4  -9  10      20.914      22.539       4.754 o 
   4  -8   1      42.028      47.202      17.282 o 
   4  -8   2     214.396     224.959      11.331 o 
   4  -8   3      55.835      52.580       4.197 o 
   4  -8   4    1158.101    1165.529      33.969 o 
   4  -8   5       0.464       0.814       0.931 o 
   4  -8   6      51.623      47.195       3.480 o 
   4  -8   7     119.912     132.174       6.498 o 
   4  -8   8      55.786      57.941       5.441 o 
   4  -8   9     256.555     249.983      19.409 o 
   4  -8  10      85.716      86.259       7.626 o 
   4  -7   1      94.829      94.327       4.513 o 
   4  -7   2       4.607       4.229       1.285 o 
   4  -7   3       4.195       4.942       1.119 o 
   4  -7   4       2.118       1.146       0.805 o 
   4  -7   5      66.353      61.923       3.709 o 
   4  -7   6      30.276      30.630       2.739 o 
   4  -7   7       2.788       1.962       2.401 o 
   4  -7  10       5.666       2.611       5.537 o 
   4  -7  12       1.068       1.861       4.309 o 
   4  -6   2     542.811     534.805      13.153 o 
   4  -6   3     777.344     766.389      18.764 o 
   4  -6   4     151.924     147.028       4.068 o 
   4  -6   5       8.662       7.730       0.633 o 
   4  -6   6     513.803     525.406      12.947 o 
   4  -6   7     323.035     322.823       9.584 o 
   4  -6   8      30.943      32.877       3.135 o 
   4  -6   9      43.345      50.490       4.146 o 
   4  -6  10     207.443     193.283       9.336 o 
   4  -6  11     123.756     130.778      10.625 o 
   4  -6  12      10.317      13.772       3.919 o 
   4  -5   1     117.942     113.533       2.904 o 
   4  -5   2     107.109     109.471       3.034 o 
   4  -5   3      25.222      26.511       0.938 o 
   4  -5   4      12.484      10.438       0.568 o 
   4  -5   5      51.716      49.615       1.668 o 
   4  -5   6      78.361      76.154       2.597 o 
   4  -5   7      12.253       9.654       0.760 o 
   4  -5   8      40.922      42.328       1.768 o 
   4  -5   9       8.738       8.177       0.832 o 
   4  -5  10      20.267      18.477       1.313 o 
   4  -5  12      24.258      22.207       5.228 o 
   4  -4   1      28.513      27.359       0.922 o 
   4  -4   2     356.247     352.227       8.503 o 
   4  -4   3     866.914     860.967      19.833 o 
   4  -4   4     146.521     148.967       3.773 o 
   4  -4   5     149.368     154.116       4.096 o 
   4  -4   6     438.560     428.233      10.502 o 
   4  -4   7     226.162     219.943       5.844 o 
   4  -4   8     170.997     164.468       4.728 o 
   4  -4   9      27.499      28.986       1.606 o 
   4  -4  10       9.105       7.564       1.051 o 
   4  -4  11     157.503     157.495       5.293 o 
   4  -4  12      87.031      80.562       6.675 o 
   4  -3   1     127.975     135.100       3.292 o 
   4  -3   2      58.964      57.503       1.603 o 
   4  -3   3       1.863       1.040       0.292 o 
   4  -3   4      68.345      66.697       1.935 o 
   4  -3   5      25.473      24.990       1.201 o 
   4  -3   6       5.082       2.898       0.475 o 
   4  -3   8       1.723       1.267       0.653 o 
   4  -3   9      14.226      12.512       1.253 o 
   4  -3  10      34.730      34.927       1.949 o 
   4  -3  11       0.438       1.389       1.175 o 
   4  -2   1    2033.975    2015.301      45.744 o 
   4  -2   2    1341.296    1340.393      30.443 o 
   4  -2   3    1433.134    1405.890      32.084 o 
   4  -2   4     933.056     907.639      20.912 o 
   4  -2   5     336.447     333.800       8.177 o 
   4  -2   6      32.019      33.738       1.451 o 
   4  -2   7      87.617      84.970       2.818 o 
   4  -2   8     434.337     453.887      11.509 o 
   4  -2   9      46.970      48.738       2.269 o 
   4  -2  10      55.874      59.085       2.985 o 
   4  -2  11      19.739      20.930       1.856 o 
   4  -1   1      11.358      10.979       0.461 o 
   4  -1   2      56.747      56.116       1.567 o 
   4  -1   3     817.493     814.111      18.697 o 
   4  -1   4      34.600      32.817       1.146 o 
   4  -1   5      97.159      92.398       2.677 o 
   4  -1   6      12.899      13.653       0.908 o 
   4  -1   7       2.688       1.623       0.544 o 
   4  -1   9      17.454      17.711       1.378 o 
   4  -1  10      38.637      47.437       2.761 o 
   4   0   0     145.615     138.846       3.423 o 
   4   0   1    1089.902    1083.647      24.728 o 
   4   0   2    1767.022    1769.982      41.051 o 
   4   0   3     145.039     138.547       3.710 o 
   4   0   4     240.651     242.739       6.482 o 
   4   0   5     267.948     265.077       6.901 o 
   4   0   6     271.815     272.582       7.282 o 
   4   0   7       6.866       6.058       0.846 o 
   4   0   8      95.663     102.065       3.688 o 
   4   0   9      19.500      23.466       1.867 o 
   4   1   0      70.379      73.789       2.017 o 
   4   1   1      18.666      19.911       0.800 o 
   4   1   2       1.055       0.916       0.297 o 
   4   1   3     130.154     132.620       3.521 o 
   4   1   4     149.097     144.289       4.011 o 
   4   1   5      14.842      14.888       0.927 o 
   4   1   6       0.491       0.058       0.565 o 
   4   1   7      18.491      16.738       1.431 o 
   4   1   8      42.682      42.140       2.302 o 
   4   1   9      23.462      21.825       2.069 o 
   4   2   0     167.246     168.565       4.374 o 
   4   2   1     863.205     873.414      20.841 o 
   4   2   2     902.507     908.440      21.378 o 
   4   2   3     115.217     113.019       3.264 o 
   4   2   4      38.310      41.005       1.726 o 
   4   2   5      99.062      94.825       3.089 o 
   4   2   6     322.421     337.113       9.268 o 
   4   2   7      68.322      71.679       3.013 o 
   4   2   8       1.255       1.653       0.846 o 
   4   3   0      25.070      24.918       0.996 o 
   4   3   1       2.508       2.822       0.402 o 
   4   3   2      65.382      64.121       2.074 o 
   4   3   3      55.536      54.895       2.100 o 
   4   3   4      24.438      25.805       1.394 o 
   4   3   5      53.233      56.383       2.407 o 
   4   3   6       0.015       0.390       0.732 o 
   4   3   7      33.115      33.073       2.115 o 
   4   3   8      18.830      20.817       7.185 o 
   4   4   0     217.152     223.593       5.795 o 
   4   4   1       0.059       0.482       0.447 o 
   4   4   2     350.708     351.021       9.730 o 
   4   4   3      52.742      50.462       2.425 o 
   4   4   4      32.213      28.685       1.746 o 
   4   4   5      70.301      69.633       3.040 o 
   4   4   6      34.685      37.119       2.223 o 
   4   4   7      93.016     102.163       4.235 o 
   4   5   0       0.026       0.170       0.449 o 
   4   5   1     257.046     249.167       6.731 o 
   4   5   2      72.292      72.169       3.302 o 
   4   5   4       2.687       2.066       0.709 o 
   4   5   5       4.156       4.175       0.883 o 
   4   5   6       0.009       0.437       0.885 o 
   4   6   0     198.170     191.253       5.346 o 
   4   6   1     258.911     256.531       7.054 o 
   4   6   2      58.608      58.020       2.680 o 
   4   6   3      25.728      25.671       1.624 o 
   4   6   4       8.724       9.645       1.241 o 
   4   6   5      94.346      95.835       4.618 o 
   4   7   1      51.286      50.148       7.610 o 
   4   7   2      56.337      60.076       4.816 o 
   4   7   3       2.350       0.151       1.500 o 
   4   8   0      29.795      34.834       5.134 o 
   4   8   1      93.481      95.076       7.803 o 
   4   8   2       0.224       1.044       2.294 o 
   4   9   1      18.079      17.822       3.002 o 
   5 -12   1       0.354       0.416       3.427 o 
   5 -12   2      58.878      84.057      11.726 o 
   5 -12   3       7.912       9.464       2.892 o 
   5 -12   4      89.326      95.194      18.544 o 
   5 -12   6      26.396      21.435       4.135 o 
   5 -12   7      68.780      64.620       6.539 o 
   5 -12   8      51.981      46.468      12.081 o 
   5 -11   1      34.674      33.162      10.211 o 
   5 -11   2      19.100      21.588       6.900 o 
   5 -11   3       1.026       1.464       3.393 o 
   5 -11   4     103.261     108.226       8.240 o 
   5 -11   5      59.460      66.964      11.104 o 
   5 -11   6       2.641       2.169       6.589 o 
   5 -11   8       7.667       2.488       2.826 o 
   5 -10   2     176.719     186.681      10.603 o 
   5 -10   3     204.976     200.680      11.054 o 
   5 -10   4      42.227      47.868       9.304 o 
   5 -10   5      16.236      10.960       2.909 o 
   5 -10   6     107.394     109.889       7.532 o 
   5 -10   7     423.696     438.930      17.918 o 
   5 -10   8      14.310      11.868       4.228 o 
   5 -10   9      13.429      18.742       5.319 o 
   5 -10  10      53.774      61.358       7.202 o 
   5  -9   1       2.878       3.227       1.716 o 
   5  -9   2      32.592      32.925       3.933 o 
   5  -9   3       4.821       2.450       1.749 o 
   5  -9   4      86.416      93.900       6.245 o 
   5  -9   5      10.943      10.701       2.371 o 
   5  -9   6       4.137       2.980       1.554 o 
   5  -9   7      44.177      46.904       3.862 o 
   5  -9   8       0.517       2.128       1.888 o 
   5  -9  10       1.367       1.729       2.077 o 
   5  -8   1      11.304      11.954       2.395 o 
   5  -8   2       7.575       5.920       1.485 o 
   5  -8   3     481.472     456.001      31.356 o 
   5  -8   4      41.506      40.513       3.863 o 
   5  -8   5     109.238     120.844       9.329 o 
   5  -8   6       7.335       8.553       2.320 o 
   5  -8   7     443.013     450.994      17.832 o 
   5  -8   8      58.274      58.659       5.766 o 
   5  -8   9      42.058      40.100       5.142 o 
   5  -8  10      33.173      33.793       7.212 o 
   5  -8  11      27.784      24.314       4.714 o 
   5  -7   1       3.438       1.204       0.907 o 
   5  -7   3      11.874       9.261       1.476 o 
   5  -7   4       2.042       3.349       1.048 o 
   5  -7   5      30.009      23.989       3.007 o 
   5  -7   6       8.768       5.946       1.768 o 
   5  -7   7      24.263      24.059       5.072 o 
   5  -7   8       8.785       4.835       4.119 o 
   5  -7  11       5.047       6.099       2.664 o 
   5  -6   1     362.089     362.539       8.872 o 
   5  -6   2     423.515     404.731      10.147 o 
   5  -6   3    1463.632    1433.033      34.823 o 
   5  -6   4      30.528      26.310       1.165 o 
   5  -6   5     373.497     356.291      11.779 o 
   5  -6   6     232.431     215.261       8.055 o 
   5  -6   7     386.932     389.411      10.761 o 
   5  -6   8     110.117     113.560       8.010 o 
   5  -6   9     138.156     135.533       9.403 o 
   5  -6  10      13.292      18.660       9.624 o 
   5  -6  11       3.725       4.006       2.523 o 
   5  -5   1      96.876      90.701       2.525 o 
   5  -5   2      78.673      74.853       2.150 o 
   5  -5   3     223.476     228.154       5.674 o 
   5  -5   4      59.947      56.696       2.249 o 
   5  -5   5      33.764      31.483       1.398 o 
   5  -5   6      35.368      35.087       2.333 o 
   5  -5   7      23.684      19.990       1.151 o 
   5  -5   8      14.476      14.666       1.057 o 
   5  -5   9      27.019      25.063       1.494 o 
   5  -5  10       1.611       3.089       1.020 o 
   5  -4   1    1312.968    1314.981      30.060 o 
   5  -4   2    2526.546    2525.075      57.631 o 
   5  -4   3    1221.235    1215.368      28.549 o 
   5  -4   4      97.030      96.243       2.868 o 
   5  -4   5     196.705     191.047       5.124 o 
   5  -4   6     941.073     952.888      22.612 o 
   5  -4   8      16.047      15.295       1.135 o 
   5  -4   9     122.920     122.267       4.169 o 
   5  -4  10      97.957      93.702       3.662 o 
   5  -4  11      40.057      40.274       2.424 o 
   5  -3   1      75.699      78.788       2.081 o 
   5  -3   2      11.699       9.414       0.504 o 
   5  -3   3       2.490       1.453       0.309 o 
   5  -3   4      16.378      14.611       0.807 o 
   5  -3   5       1.988       1.758       0.414 o 
   5  -3   6     105.441     104.460       3.314 o 
   5  -3   7      11.354      11.220       0.951 o 
   5  -3   8      25.979      23.625       1.721 o 
   5  -3  10       0.952       0.119       0.812 o 
   5  -2   1     510.348     502.541      11.799 o 
   5  -2   2    3287.543    3206.704      73.322 o 
   5  -2   3      12.670      11.372       0.614 o 
   5  -2   4      80.903      81.797       2.605 o 
   5  -2   5      75.722      73.181       2.399 o 
   5  -2   6     315.179     326.713       8.380 o 
   5  -2   7     126.598     126.157       4.131 o 
   5  -2   8      51.716      54.654       2.772 o 
   5  -2   9      21.173      20.557       1.604 o 
   5  -2  10      54.853      61.977       3.177 o 
   5  -1   1       3.222       2.494       0.291 o 
   5  -1   2     135.790     125.002       3.191 o 
   5  -1   3      37.338      34.962       1.282 o 
   5  -1   5       7.448       6.519       0.787 o 
   5  -1   6      34.376      34.225       1.594 o 
   5  -1   7       7.543       7.993       0.870 o 
   5  -1   8       0.089       1.167       0.699 o 
   5  -1   9       4.751       2.690       0.863 o 
   5   0   0     894.752     902.968      20.716 o 
   5   0   1     386.638     380.430       9.039 o 
   5   0   2    1031.993    1032.492      23.743 o 
   5   0   3      37.683      31.749       1.245 o 
   5   0   4     345.427     342.015       8.588 o 
   5   0   5     119.507     119.132       3.586 o 
   5   0   6      45.002      45.258       1.978 o 
   5   0   7     139.258     136.885       4.514 o 
   5   0   8      71.819      69.906       3.155 o 
   5   0   9      39.788      40.541       2.476 o 
   5   1   0      26.745      27.434       1.008 o 
   5   1   1     100.236     101.533       2.867 o 
   5   1   2     271.619     272.133       7.197 o 
   5   1   3       3.913       3.586       0.529 o 
   5   1   4       4.133       3.044       0.599 o 
   5   1   5      38.432      40.464       1.754 o 
   5   1   6      66.428      68.085       2.691 o 
   5   1   7       0.836       0.239       0.848 o 
   5   1   8       1.085       1.824       0.922 o 
   5   2   0     967.053     962.601      22.114 o 
   5   2   1    1135.297    1133.745      26.176 o 
   5   2   2     368.172     362.004       9.297 o 
   5   2   3       5.388       5.902       0.649 o 
   5   2   4      93.710      96.973       3.183 o 
   5   2   5     400.434     407.208      11.750 o 
   5   2   6       1.593       1.563       0.783 o 
   5   2   7      55.656      58.400       2.983 o 
   5   2   8       0.498       2.694       2.235 o 
   5   3   0      34.028      35.993       1.294 o 
   5   3   1     153.815     155.937       4.421 o 
   5   3   2     372.498     380.207       9.784 o 
   5   3   4      25.400      23.755       1.527 o 
   5   3   5      17.880      18.596       1.401 o 
   5   3   6      10.068       8.974       1.116 o 
   5   3   7       2.865       3.070       0.931 o 
   5   4   0      11.250       8.624       0.698 o 
   5   4   1     472.548     470.786      12.074 o 
   5   4   2      63.047      64.263       2.476 o 
   5   4   3     116.287     122.219       4.299 o 
   5   4   4       7.454       6.057       1.059 o 
   5   4   5     186.542     189.012       6.106 o 
   5   4   6      47.662      50.585       2.800 o 
   5   5   0      52.952      50.104       2.004 o 
   5   5   1      94.485      92.099       3.251 o 
   5   5   2      43.012      39.129       1.913 o 
   5   5   4       5.955       7.505       1.128 o 
   5   5   5       2.454       2.588       1.064 o 
   5   6   0      18.809      18.572       1.193 o 
   5   6   1      42.763      42.346       1.974 o 
   5   6   2      45.837      41.133       2.062 o 
   5   6   3      68.060      66.838       2.932 o 
   5   6   4      15.786      17.414       1.508 o 
   5   7   0       0.109       0.861       1.244 o 
   5   7   1      44.619      38.675       3.759 o 
   5   7   2      25.082      25.194       3.289 o 
   5   8   0     186.846     195.943       9.487 o 
   5   8   1       9.704       9.233       2.996 o 
   5   9   0      21.723      25.153       3.440 o 
   6 -12   1      21.978      20.968      10.176 o 
   6 -12   3      65.670      77.769      10.417 o 
   6 -12   4      16.044      22.141       5.427 o 
   6 -12   5       7.344       7.265       6.213 o 
   6 -12   7      69.405      70.315      13.598 o 
   6 -11   1      25.874      28.524       8.039 o 
   6 -11   2      37.870      39.680       9.895 o 
   6 -11   3      92.313     108.958      14.281 o 
   6 -11   4      17.947      12.921       2.983 o 
   6 -11   6       9.935      12.880       4.234 o 
   6 -11   7      20.313      24.782       5.615 o 
   6 -10   1      63.757      73.128       9.071 o 
   6 -10   2      52.482      53.674       6.667 o 
   6 -10   3      95.515      99.798      12.007 o 
   6 -10   4      78.228      85.114       8.576 o 
   6 -10   5      31.897      29.138       8.579 o 
   6 -10   6      36.924      32.777       5.614 o 
   6 -10   7      37.303      41.647       7.273 o 
   6 -10   8      20.161      20.796       5.865 o 
   6 -10   9      38.689      35.170       7.179 o 
   6  -9   1       7.198       5.198       4.186 o 
   6  -9   2       1.250       0.194       2.794 o 
   6  -9   3     123.616     119.695       6.390 o 
   6  -9   4      90.329      77.494       5.821 o 
   6  -9   5       1.090       2.196       4.200 o 
   6  -9   6      19.119      21.487       4.842 o 
   6  -9   7      15.573      18.707       8.772 o 
   6  -9   9       3.816       7.644       2.675 o 
   6  -9  10       0.863       4.280       4.054 o 
   6  -8   1     270.513     263.740      12.052 o 
   6  -8   2     212.231     215.336       8.630 o 
   6  -8   3       3.567       6.386       1.765 o 
   6  -8   4       1.731       1.515       1.007 o 
   6  -8   5     183.473     185.181      14.115 o 
   6  -8   6     368.457     373.304      15.532 o 
   6  -8   7       6.487       4.930       2.177 o 
   6  -8   9      29.443      28.914       6.364 o 
   6  -8  10      91.506      88.781       8.475 o 
   6  -7   1     141.006     137.204       6.112 o 
   6  -7   3     138.952     141.583       6.115 o 
   6  -7   4      47.266      45.227       3.299 o 
   6  -7   5      44.456      42.629       3.344 o 
   6  -7   6      31.767      26.334       3.605 o 
   6  -7   7      14.200      16.428       5.696 o 
   6  -7   8      22.543      19.975       3.636 o 
   6  -6   1      34.388      34.336       1.344 o 
   6  -6   2     384.722     384.609      10.323 o 
   6  -6   3      71.767      68.319       2.213 o 
   6  -6   4      78.902      73.220       2.577 o 
   6  -6   5       7.265       4.931       0.883 o 
   6  -6   6     459.559     442.614      11.661 o 
   6  -6   7      66.749      66.135       5.950 o 
   6  -6   8      40.113      28.952       4.233 o 
   6  -6  10      13.734      13.120       3.445 o 
   6  -5   1      17.394      15.826       0.912 o 
   6  -5   2      13.640      14.220       0.939 o 
   6  -5   3      14.471      13.476       0.840 o 
   6  -5   4       4.941       3.159       0.857 o 
   6  -5   5      35.885      35.892       1.654 o 
   6  -5   7       9.832       9.545       0.931 o 
   6  -5   8      10.809      10.249       1.172 o 
   6  -5   9       1.601       0.675       1.428 o 
   6  -4   1     711.464     709.169      16.437 o 
   6  -4   2     375.243     366.346       9.015 o 
   6  -4   3     199.043     204.138       5.332 o 
   6  -4   4     256.981     250.489       6.637 o 
   6  -4   5     481.224     482.602      12.140 o 
   6  -4   6     113.123     113.985       3.613 o 
   6  -4   7     140.408     137.945       4.572 o 
   6  -4   8     202.330     200.235       6.025 o 
   6  -4   9      19.163      17.204       1.424 o 
   6  -4  10       3.282       1.671       0.798 o 
   6  -3   1       0.008       0.183       0.239 o 
   6  -3   2      41.654      40.651       1.422 o 
   6  -3   3     165.519     164.077       4.437 o 
   6  -3   4       5.699       3.623       0.541 o 
   6  -3   5     102.766     100.818       3.186 o 
   6  -3   6      17.288      16.397       1.111 o 
   6  -3   7       1.473       0.879       0.713 o 
   6  -3   8       3.701       4.965       0.820 o 
   6  -2   1     758.305     747.056      17.542 o 
   6  -2   2     117.956     110.105       3.025 o 
   6  -2   3     198.943     199.720       5.270 o 
   6  -2   4     206.270     204.823       5.521 o 
   6  -2   5     993.551     985.749      23.496 o 
   6  -2   8     107.797     107.291       3.912 o 
   6  -2   9      61.476      62.516       3.068 o 
   6  -1   1      86.172      85.376       2.480 o 
   6  -1   2       6.407       4.994       0.462 o 
   6  -1   4      41.751      41.132       1.677 o 
   6  -1   5       0.320       0.867       0.700 o 
   6  -1   6      17.308      16.744       1.222 o 
   6  -1   7       5.562       6.072       0.896 o 
   6  -1   8       2.195       0.307       0.974 o 
   6   0   0     196.816     190.746       4.756 o 
   6   0   1    1401.201    1401.755      32.312 o 
   6   0   2      21.431      19.451       0.970 o 
   6   0   3     486.161     488.296      12.265 o 
   6   0   4       8.819       7.618       0.717 o 
   6   0   5     569.330     590.509      14.599 o 
   6   0   6      86.056      89.102       3.486 o 
   6   0   7      36.116      36.640       2.161 o 
   6   0   8       8.090       6.473       1.484 o 
   6   1   0     381.968     392.465       9.522 o 
   6   1   1      61.966      59.039       1.965 o 
   6   1   2      16.404      15.407       1.157 o 
   6   1   3      35.636      36.295       1.674 o 
   6   1   4      15.449      13.532       1.106 o 
   6   1   6       0.368       0.738       0.748 o 
   6   1   7       5.526       6.807       1.073 o 
   6   2   0     625.079     631.543      15.072 o 
   6   2   1     257.934     259.014       6.545 o 
   6   2   2     168.974     169.052       4.649 o 
   6   2   3     286.867     286.940       7.616 o 
   6   2   4      35.492      33.254       1.705 o 
   6   2   5      13.780      11.742       1.165 o 
   6   2   6      36.698      37.921       2.693 o 
   6   2   7      72.209      88.657       8.432 o 
   6   3   0      80.780      78.464       2.427 o 
   6   3   1      59.458      60.048       2.128 o 
   6   3   2      17.338      16.527       1.067 o 
   6   3   4       1.397       0.451       0.601 o 
   6   3   5       2.050       2.710       0.884 o 
   6   3   6       1.976       1.481       1.424 o 
   6   4   0     794.651     800.055      19.903 o 
   6   4   1      14.839      13.401       1.141 o 
   6   4   2       7.639       6.832       0.861 o 
   6   4   3     170.221     171.352       5.512 o 
   6   4   4      68.538      73.661       3.177 o 
   6   5   0      64.837      62.012       2.380 o 
   6   5   1      17.887      14.776       1.287 o 
   6   5   2       8.568       5.951       0.966 o 
   6   5   4      13.187      15.503       1.460 o 
   6   6   0     247.223     236.393       6.766 o 
   6   6   1       1.848       1.402       0.922 o 
   6   6   2      53.964      52.388       2.503 o 
   6   6   3       3.367       1.670       1.065 o 
   6   7   0       0.039       0.159       2.275 o 
   6   7   1       0.048       0.257       2.111 o 
   6   7   2       4.332       3.282       1.578 o 
   6   8   0      11.608      11.513       2.411 o 
   7 -12   1      30.384      33.792       6.894 o 
   7 -12   2      24.291      27.001       4.690 o 
   7 -12   3      12.993       8.534       7.062 o 
   7 -12   5      18.859      14.774       3.620 o 
   7 -11   1       0.991       0.941       2.917 o 
   7 -11   2       7.298       6.207       7.573 o 
   7 -11   4       1.886       2.232       6.704 o 
   7 -11   5      24.184      23.918       4.150 o 
   7 -11   7      18.190      10.941       3.839 o 
   7 -10   1       7.839       4.533       2.059 o 
   7 -10   2      17.109      18.931       3.891 o 
   7 -10   3      96.760      94.647       9.394 o 
   7 -10   4      28.838      25.195       6.709 o 
   7 -10   6      17.855      14.478       4.787 o 
   7 -10   7      71.039      81.272      10.184 o 
   7 -10   8      65.828      70.944       9.765 o 
   7  -9   1       6.732       4.899       2.099 o 
   7  -9   2       1.155       0.967       2.766 o 
   7  -9   3       2.272       2.902       1.381 o 
   7  -9   4       3.158       1.686       1.512 o 
   7  -9   5       6.310       6.286       2.044 o 
   7  -9   6      66.488      70.516       9.158 o 
   7  -9   7       6.555       5.160       2.102 o 
   7  -9   8       6.912       6.452       2.410 o 
   7  -8   1      74.686      79.979       4.934 o 
   7  -8   2      51.106      52.804       4.238 o 
   7  -8   3     174.694     172.600       8.831 o 
   7  -8   4      91.912      88.328       8.972 o 
   7  -8   5      73.913      74.345      11.249 o 
   7  -8   7      67.101      63.903       6.335 o 
   7  -8   8     137.963     140.669      10.064 o 
   7  -8   9      23.915      22.922      10.403 o 
   7  -7   1       5.613       7.614       1.523 o 
   7  -7   2      80.959      73.791       4.195 o 
   7  -7   3       3.685       0.861       1.019 o 
   7  -7   4       1.596       1.505       1.547 o 
   7  -7   5       4.928       4.260       1.950 o 
   7  -7   6      20.082      23.475       6.210 o 
   7  -7   7       0.193       0.178       4.746 o 
   7  -7   8       3.930       6.498       2.356 o 
   7  -7   9       5.486       3.867       5.852 o 
   7  -6   1     253.546     255.919       7.096 o 
   7  -6   2     224.164     222.359       6.085 o 
   7  -6   3      12.465       9.117       0.783 o 
   7  -6   4     199.272     195.927       6.345 o 
   7  -6   5     200.495     202.723       6.612 o 
   7  -6   6     110.582     111.716       4.423 o 
   7  -6   7       2.682       4.562       2.206 o 
   7  -6   8     148.405     143.663      15.042 o 
   7  -6   9      37.445      42.237       9.678 o 
   7  -5   2       4.132       2.430       0.611 o 
   7  -5   3       2.971       1.936       0.613 o 
   7  -5   4      82.728      80.807       3.391 o 
   7  -5   5      11.110      11.577       1.060 o 
   7  -5   6       2.036       2.874       0.946 o 
   7  -5   7       6.810       5.209       1.136 o 
   7  -5   8      43.871      42.252       2.589 o 
   7  -4   1      28.973      28.033       1.340 o 
   7  -4   2     793.154     783.301      18.781 o 
   7  -4   3     225.076     225.221       6.539 o 
   7  -4   4      86.188      81.876       3.148 o 
   7  -4   5     275.972     282.623       7.739 o 
   7  -4   6      76.555      75.928       2.999 o 
   7  -4   7      74.964      68.554       3.162 o 
   7  -4   8       0.947       0.731       0.911 o 
   7  -4   9       6.352       6.135       1.133 o 
   7  -3   1       0.478       0.177       0.334 o 
   7  -3   2      12.581      11.018       1.066 o 
   7  -3   3       0.243       0.315       0.496 o 
   7  -3   4      41.548      42.151       1.853 o 
   7  -3   5       4.431       3.360       0.618 o 
   7  -3   7       6.986       6.727       0.990 o 
   7  -3   8       4.019       2.469       1.066 o 
   7  -2   1       0.081       0.603       0.366 o 
   7  -2   2     443.963     436.294      10.700 o 
   7  -2   3     431.772     432.578      10.634 o 
   7  -2   4     204.669     207.577       5.750 o 
   7  -2   5      75.835      75.874       2.789 o 
   7  -2   6      50.032      51.701       2.307 o 
   7  -2   7     105.337     102.872       3.791 o 
   7  -2   8      35.974      37.845       2.825 o 
   7  -1   1      49.351      51.440       1.742 o 
   7  -1   2      77.850      77.401       2.419 o 
   7  -1   3       4.240       4.402       0.623 o 
   7  -1   4      28.745      29.728       1.531 o 
   7  -1   5       3.487       2.217       0.654 o 
   7  -1   6       9.265       6.440       0.941 o 
   7  -1   7      15.997      18.382       1.691 o 
   7   0   0     839.642     835.112      19.489 o 
   7   0   1      26.994      25.691       1.120 o 
   7   0   2      35.579      35.018       1.508 o 
   7   0   3     111.768     111.691       3.454 o 
   7   0   4     241.518     245.027       7.010 o 
   7   0   5      12.523      11.741       1.124 o 
   7   0   6      15.709      16.631       1.433 o 
   7   0   7      78.210      79.592       3.509 o 
   7   1   0      96.444      99.369       2.927 o 
   7   1   1      44.206      42.733       1.676 o 
   7   1   2       1.262       1.016       0.506 o 
   7   1   3     112.327     118.770       3.647 o 
   7   1   4      18.142      19.595       1.411 o 
   7   2   0     338.189     337.186       8.745 o 
   7   2   1      89.223      91.077       2.893 o 
   7   2   2     197.893     193.865       5.355 o 
   7   2   4     122.345     118.750       4.025 o 
   7   2   5      30.347      32.772       2.137 o 
   7   2   6     106.928     105.629       4.566 o 
   7   3   0      89.646      87.825       2.881 o 
   7   3   1      91.118      94.673       3.115 o 
   7   3   2      16.784      14.404       1.184 o 
   7   3   3     102.777     110.556       4.735 o 
   7   3   4       6.365       5.537       0.931 o 
   7   3   5       0.274       0.717       0.784 o 
   7   4   0     131.532     131.011       3.988 o 
   7   4   1       1.862       0.347       0.717 o 
   7   4   2      84.132      81.643       3.279 o 
   7   4   3      73.827      80.933       3.349 o 
   7   4   4       2.001       1.989       1.307 o 
   7   5   0      48.295      43.502       2.332 o 
   7   5   1      64.291      65.209       2.739 o 
   7   5   2       2.881       1.929       0.853 o 
   7   5   3       6.595       5.544       1.199 o 
   7   6   0       0.073       0.701       0.825 o 
   7   6   1       1.085       1.448       0.679 o 
   7   6   2      26.954      25.898       2.059 o 
   7   7   0       7.015       9.317       2.218 o 
   7   7   1      20.158      19.162       3.119 o 
   8 -11   1       2.683       3.630       4.535 o 
   8 -11   3       0.010       1.275       1.885 o 
   8 -11   4       9.151       8.491       2.772 o 
   8 -11   5      14.286      11.351       4.776 o 
   8 -11   6       3.051       5.021       3.180 o 
   8 -10   1      52.814      47.822       5.703 o 
   8 -10   2      16.770      14.284      10.708 o 
   8 -10   3       0.314       0.990       3.538 o 
   8 -10   4       4.834       3.823       1.657 o 
   8 -10   5     109.357     112.633      11.318 o 
   8 -10   6      82.122      63.258       8.948 o 
   8 -10   7       5.258       9.062       3.982 o 
   8  -9   1       6.966       6.258       2.211 o 
   8  -9   2       2.764       2.462       1.814 o 
   8  -9   3      39.894      37.556       3.826 o 
   8  -9   4      19.769      15.962       2.949 o 
   8  -9   5       5.327       1.483       2.253 o 
   8  -9   8      17.604      26.405       6.583 o 
   8  -8   1      36.864      34.981       3.330 o 
   8  -8   2     127.163     128.934       6.772 o 
   8  -8   3      13.581      12.956       4.641 o 
   8  -8   4      12.866      17.571       2.913 o 
   8  -8   5      19.696      20.258       3.348 o 
   8  -8   6     178.185     182.672      10.968 o 
   8  -8   7      41.215      45.859       5.693 o 
   8  -8   8       3.691       5.120       2.318 o 
   8  -7   2      44.674      48.592       3.525 o 
   8  -7   4      15.995      12.296       3.298 o 
   8  -7   5      10.724      14.968       3.025 o 
   8  -7   6       0.006       1.059       2.187 o 
   8  -7   7       2.941       4.675       3.150 o 
   8  -7   8       0.535       0.873       1.860 o 
   8  -6   1       0.013       0.142       0.447 o 
   8  -6   2     162.322     160.485       5.190 o 
   8  -6   3     231.958     228.329       8.527 o 
   8  -6   4      76.721      73.563       3.633 o 
   8  -6   5       0.119       0.297       0.555 o 
   8  -6   6      19.088      16.894       3.328 o 
   8  -6   7     138.538     140.177      15.780 o 
   8  -6   8      62.244      67.035       7.642 o 
   8  -5   1      95.236      87.672       3.771 o 
   8  -5   2       8.078       7.227       0.698 o 
   8  -5   3       7.614       6.981       0.785 o 
   8  -5   4       4.995       4.469       0.683 o 
   8  -5   5      62.359      59.681       3.050 o 
   8  -5   6       4.097       2.208       0.697 o 
   8  -5   7       4.748       5.645       0.965 o 
   8  -5   8       1.209       3.388       1.470 o 
   8  -4   1      85.523      84.570       2.702 o 
   8  -4   2       2.020       0.936       0.783 o 
   8  -4   3      57.637      55.599       2.309 o 
   8  -4   4     141.073     142.028       4.564 o 
   8  -4   5     140.239     137.426       4.618 o 
   8  -4   6      27.244      25.296       1.969 o 
   8  -4   7      49.705      49.627       2.891 o 
   8  -4   8      62.998      60.646       3.250 o 
   8  -3   1      24.587      23.285       1.243 o 
   8  -3   2      20.535      20.550       1.164 o 
   8  -3   3       0.875       0.566       0.526 o 
   8  -3   4      31.999      31.065       1.663 o 
   8  -3   5       5.243       4.945       0.812 o 
   8  -3   6      16.501      16.454       1.392 o 
   8  -3   7      38.224      38.183       2.722 o 
   8  -2   1     734.891     738.468      18.497 o 
   8  -2   2      35.915      36.352       1.588 o 
   8  -2   4      28.851      28.426       1.701 o 
   8  -2   5     225.417     229.224       6.634 o 
   8  -2   6     109.778     107.639       3.933 o 
   8  -2   7       0.200       1.236       0.755 o 
   8  -1   1       9.405       9.904       0.779 o 
   8  -1   2      22.453      22.662       1.387 o 
   8  -1   3      25.975      25.037       1.524 o 
   8  -1   4       9.844       9.925       0.950 o 
   8  -1   5       4.493       5.153       1.117 o 
   8  -1   6       0.685       0.233       0.739 o 
   8  -1   7       7.460      10.027       1.412 o 
   8   0   0      41.007      39.970       1.593 o 
   8   0   1     185.101     180.366       5.243 o 
   8   0   2     230.394     232.963       6.292 o 
   8   0   3     233.889     238.268       6.566 o 
   8   0   5      33.516      34.801       2.091 o 
   8   0   6      73.172      74.941       3.357 o 
   8   1   0      79.153      82.401       2.674 o 
   8   1   1      28.747      28.450       1.355 o 
   8   1   2       3.918       2.483       0.659 o 
   8   1   3       1.290       2.314       0.646 o 
   8   1   4      14.412      16.097       1.389 o 
   8   1   5       2.184       1.036       1.290 o 
   8   2   0      43.365      44.627       1.859 o 
   8   2   1       1.133       1.570       0.545 o 
   8   2   2      20.627      21.621       1.330 o 
   8   2   3     375.310     378.083      10.299 o 
   8   2   4      16.509      20.067       1.660 o 
   8   3   0      24.037      23.308       1.522 o 
   8   3   1      74.313      71.938       2.940 o 
   8   3   2       0.954       0.760       0.769 o 
   8   3   3       9.160       9.348       1.166 o 
   8   4   0     117.019     113.919       3.741 o 
   8   4   1      50.996      52.685       2.980 o 
   8   4   2      33.278      34.598       2.107 o 
   8   4   3      81.832      79.240       3.649 o 
   8   5   0      45.536      42.432       2.114 o 
   8   5   1       9.910       8.157       1.038 o 
   8   5   2      14.134      14.582       1.405 o 
   8   6   0      25.623      25.546       1.763 o 
   8   6   1      22.958      20.556       2.058 o 
   8   7   0       6.682       4.590       1.793 o 
   9 -11   1      40.586      51.970       7.511 o 
   9 -10   1       5.168       3.835       2.157 o 
   9 -10   2      44.007      40.731      11.835 o 
   9 -10   3      14.141       7.880       2.743 o 
   9 -10   4      90.652      90.094       7.826 o 
   9  -9   1      42.414      45.971       5.415 o 
   9  -9   2       3.804       5.706       2.238 o 
   9  -9   3       4.399       3.726       1.731 o 
   9  -9   4      10.849       8.923       3.653 o 
   9  -9   5       5.796      10.252       4.261 o 
   9  -9   6       2.706       1.305       2.250 o 
   9  -8   1     161.194     148.056       7.524 o 
   9  -8   2       0.727       1.148       1.314 o 
   9  -8   3       1.674       3.240       2.581 o 
   9  -8   4     175.950     184.552      10.523 o 
   9  -8   5     106.980     101.130       7.925 o 
   9  -8   6       1.472       5.293       2.277 o 
   9  -8   7       0.157       3.271       4.356 o 
   9  -7   1      17.887      20.654       2.193 o 
   9  -7   2      17.405      15.450       2.740 o 
   9  -7   3      13.388      14.022       3.484 o 
   9  -7   4       9.622      10.524       2.706 o 
   9  -7   5       0.069       0.512       1.740 o 
   9  -7   6      18.440      16.987       5.275 o 
   9  -7   7       6.216       6.605       3.933 o 
   9  -6   1     130.046     123.563       3.978 o 
   9  -6   2       6.010       5.558       0.896 o 
   9  -6   3     237.862     240.133       7.121 o 
   9  -6   4      95.145      90.548       3.332 o 
   9  -6   5     336.331     339.864      10.469 o 
   9  -6   6       0.085       3.599       2.121 o 
   9  -6   7      34.381      32.470       5.045 o 
   9  -5   1       0.677       0.964       0.548 o 
   9  -5   2      33.242      27.205       1.940 o 
   9  -5   3       5.916       7.588       0.931 o 
   9  -5   4      39.614      37.141       2.228 o 
   9  -5   5      29.964      31.089       1.901 o 
   9  -5   6      55.193      54.374       2.717 o 
   9  -5   7       2.433       1.734       1.141 o 
   9  -4   1     134.669     137.222       4.211 o 
   9  -4   2      31.412      29.356       1.618 o 
   9  -4   3     503.876     515.562      13.309 o 
   9  -4   4      18.321      15.535       1.329 o 
   9  -4   5     162.489     165.813       5.548 o 
   9  -4   6      35.613      33.625       2.146 o 
   9  -4   7      89.596      91.156       4.030 o 
   9  -3   1      63.053      59.065       2.309 o 
   9  -3   2      12.849      13.524       1.037 o 
   9  -3   3       3.462       3.934       0.749 o 
   9  -3   4      52.876      57.420       2.600 o 
   9  -3   5      19.476      17.885       1.495 o 
   9  -3   6      11.619      12.711       1.349 o 
   9  -3   7      18.043      18.497       5.145 o 
   9  -2   1       0.309       0.162       0.502 o 
   9  -2   2      17.488      16.295       1.273 o 
   9  -2   3     239.298     235.493       6.868 o 
   9  -2   4     120.873     123.629       4.344 o 
   9  -2   6       3.865       2.811       1.065 o 
   9  -1   1      11.030      10.153       0.910 o 
   9  -1   3      39.870      38.620       2.028 o 
   9  -1   4       0.446       0.661       0.882 o 
   9  -1   5      25.446      27.041       1.908 o 
   9  -1   6       4.192       5.773       2.603 o 
   9   0   0     281.487     271.248       7.061 o 
   9   0   1      50.671      47.522       2.291 o 
   9   0   2      73.942      75.650       2.964 o 
   9   0   3      70.562      64.218       2.931 o 
   9   0   4     208.228     204.836       6.695 o 
   9   0   5       2.423       4.222       1.277 o 
   9   1   0      14.285      13.912       1.001 o 
   9   1   1      94.002      90.675       3.262 o 
   9   1   2      37.191      39.287       2.062 o 
   9   1   3      11.510      12.052       1.350 o 
   9   1   4      80.395      86.696       4.157 o 
   9   1   5      26.305      26.805       6.532 o 
   9   2   0     169.256     163.126       4.961 o 
   9   2   1      17.213      15.664       1.166 o 
   9   2   2     153.533     151.667       5.203 o 
   9   2   3       5.621       5.638       1.682 o 
   9   2   4      57.554      49.966       3.551 o 
   9   3   0      30.087      30.710       2.019 o 
   9   3   1      13.694      10.854       1.256 o 
   9   3   2      23.438      23.859       1.817 o 
   9   3   3       0.571       0.553       1.312 o 
   9   4   0       0.554       0.633       0.685 o 
   9   4   1       8.865       7.762       1.096 o 
   9   4   2     104.148     101.827       4.272 o 
   9   5   0      10.890       9.480       1.158 o 
   9   6   0       9.468       8.637       1.179 o 
  10 -10   1      58.481      64.200       6.946 o 
  10 -10   2       1.809       1.253       2.199 o 
  10 -10   3      30.292      23.030       6.114 o 
  10 -10   4       2.838       2.233       2.227 o 
  10  -9   1       8.989       8.838       5.947 o 
  10  -9   3      30.293      32.807      10.345 o 
  10  -9   4      67.783      62.807       8.946 o 
  10  -9   5       6.579       9.937       3.951 o 
  10  -8   1      42.720      38.391       5.458 o 
  10  -8   2      22.816      15.721       3.210 o 
  10  -8   3     182.228     183.365      14.633 o 
  10  -8   4       2.442       3.970       2.205 o 
  10  -8   5     116.195     105.653       8.597 o 
  10  -7   1       3.803       4.266       1.365 o 
  10  -7   2       8.590       6.790       2.027 o 
  10  -7   3       3.262       3.188       3.134 o 
  10  -7   4      18.294      24.012       4.338 o 
  10  -7   5       4.397       2.757       1.919 o 
  10  -6   1       5.241       4.734       0.781 o 
  10  -6   3      98.886     100.227       3.653 o 
  10  -6   4     224.075     218.881       6.751 o 
  10  -6   5      23.505      19.681       3.993 o 
  10  -6   6      24.343      26.499       4.734 o 
  10  -5   1      27.404      25.777       1.968 o 
  10  -5   2      75.562      83.464       3.222 o 
  10  -5   3       1.052       1.077       0.748 o 
  10  -5   4       7.103       6.616       1.166 o 
  10  -5   6      17.815      17.131       1.583 o 
  10  -4   1      26.533      27.135       1.633 o 
  10  -4   2     136.524     141.046       4.684 o 
  10  -4   3      29.683      29.999       1.881 o 
  10  -4   4     309.306     309.848      10.932 o 
  10  -4   5       5.782       4.921       1.157 o 
  10  -4   6      84.630      82.418       4.132 o 
  10  -3   1       1.804       2.233       0.635 o 
  10  -3   2       6.836       7.065       1.196 o 
  10  -3   3      25.957      25.583       1.752 o 
  10  -3   4      27.590      26.574       1.919 o 
  10  -3   5      15.107      16.414       1.677 o 
  10  -2   1      20.874      19.299       1.291 o 
  10  -2   2     576.032     576.505      14.820 o 
  10  -2   3      14.599      15.315       1.400 o 
  10  -2   4     143.264     145.260       5.185 o 
  10  -2   5      10.195      11.552       1.404 o 
  10  -1   1      24.324      25.704       1.526 o 
  10  -1   2      14.202      13.480       1.610 o 
  10  -1   3      14.450      16.325       1.444 o 
  10  -1   4      64.836      67.828       3.348 o 
  10   0   2     117.527     118.949       4.340 o 
  10   0   3     135.296     142.768       5.126 o 
  10   1   0      10.521       9.571       1.170 o 
  10   1   1      58.005      59.381       2.604 o 
  10   1   2       2.372       1.036       0.886 o 
  10   2   0      65.229      61.737       2.479 o 
  10   2   1      13.830      16.630       1.504 o 
  10   2   3      86.774      83.994      10.767 o 
  10   3   0       1.128       0.842       0.712 o 
  10   3   1       1.349       0.313       0.898 o 
  10   3   2      17.222      18.118       2.281 o 
  10   4   0      15.440      14.261       1.342 o 
  10   4   1      70.582      67.361       3.267 o 
  10   5   0       2.490       2.425       0.813 o 
  11 -10   1       7.868       2.731       3.152 o 
  11  -9   1      50.141      49.312       6.098 o 
  11  -9   2      15.140      15.944       3.486 o 
  11  -9   3       1.037       0.651       2.257 o 
  11  -8   1       5.440       6.330       2.220 o 
  11  -8   2      27.879      23.403       4.128 o 
  11  -8   3      20.569      23.301       5.555 o 
  11  -8   4     157.455     151.110      14.705 o 
  11  -7   1       3.986       5.022       1.690 o 
  11  -7   2       0.651       1.031       2.546 o 
  11  -7   3      15.577      15.867       4.727 o 
  11  -7   4      10.310      13.117       5.195 o 
  11  -6   1     157.108     155.193       5.184 o 
  11  -6   2      94.285      94.973       4.871 o 
  11  -6   3      31.667      33.048       2.294 o 
  11  -6   4      27.278      21.375       7.916 o 
  11  -5   1      60.404      60.360       3.006 o 
  11  -5   2       4.014       2.653       1.073 o 
  11  -5   3      55.764      58.264       2.813 o 
  11  -5   5      14.775      13.073       2.047 o 
  11  -4   1      47.280      47.027       2.356 o 
  11  -4   2      56.407      57.700       2.753 o 
  11  -4   3     122.616     118.318       4.496 o 
  11  -4   4       0.030       1.376       1.240 o 
  11  -3   1      50.346      50.030       2.490 o 
  11  -3   3       0.945       0.128       1.132 o 
  11  -3   4       8.715       7.336       1.161 o 
  11  -2   1      22.010      20.012       1.549 o 
  11  -2   2       5.615       4.915       1.018 o 
  11  -2   3     233.901     236.423       7.430 o 
  11  -2   4       6.021       5.991       1.115 o 
  11  -1   1      53.811      52.039       2.442 o 
  11  -1   3       1.196       0.728       1.112 o 
  11   0   0      36.872      33.128       1.830 o 
  11   0   1     154.065     158.975       5.237 o 
  11   0   2      39.805      40.302       2.361 o 
  11   0   3      34.829      34.048       2.301 o 
  11   1   0     117.245     116.989       4.137 o 
  11   1   1       1.398       0.924       0.772 o 
  11   1   2      29.452      32.180       2.272 o 
  11   2   0       0.017       0.047       0.850 o 
  11   2   1     110.175     116.692       4.518 o 
  11   2   2      44.340      40.979       7.855 o 
  11   3   0      70.749      71.419       3.637 o 
  11   3   1       3.224       4.480       1.132 o 
  11   4   0      16.727      13.681       1.486 o 
  12  -8   1       9.660      10.332       2.929 o 
  12  -8   2      22.232      19.525       6.043 o 
  12  -7   1      37.058      43.207       7.312 o 
  12  -7   2       2.061       0.313       3.342 o 
  12  -7   3       4.212       4.553       3.109 o 
  12  -6   1      39.755      38.247       2.266 o 
  12  -6   3      43.591      47.507       5.881 o 
  12  -5   1      13.862      15.095       1.800 o 
  12  -5   2      17.798      17.059       2.407 o 
  12  -5   3      34.551      35.438       3.048 o 
  12  -4   1     105.269     109.192       4.424 o 
  12  -4   2      69.996      71.520       3.342 o 
  12  -4   3       2.812       3.258       1.072 o 
  12  -3   1      40.832      40.494       2.358 o 
  12  -3   2      26.959      27.714       2.015 o 
  12  -3   3       0.070       1.550       0.893 o 
  12  -2   1      25.003      22.762       2.101 o 
  12  -2   2      48.021      50.921       3.015 o 
  12  -1   1      44.570      44.959       2.553 o 
  12  -1   2      12.976      11.912       1.773 o 
  12   0   0      66.292      63.149       2.875 o 
  12   0   2      68.523      54.508       7.842 o 
  12   1   1      16.189      14.647       1.855 o 
  12   2   0     129.496     131.870       4.979 o 
  12   3   0       2.502       3.192       3.366 o 
  13  -7   1       6.856       5.541       4.862 o 
  13  -6   1      88.671      85.639       3.737 o 
  13  -5   1       3.647       3.193       1.248 o 
  13  -5   2       6.498       5.453       1.664 o 
  13  -4   1       4.922       6.053       1.110 o 
  13  -3   1      32.216      29.663       2.130 o 
  13  -2   1      11.086      12.190       1.485 o 
  13  -1   1       2.499       4.003       3.289 o 
  13   0   0      63.182      63.431       3.194 o 
  13   1   0      27.075      25.204       5.487 o 
