# Supplementary material for: X-ray diffraction data as a source of the vibrational free-energy contribution in polymorphic systems
Source: IUCrJ. 2019 May 8;6(Pt 4):558–71. doi: 10.1107/S2052252519003014 (PMC6608639; doi:10.1107/S2052252519003014)
Supplement: Supplementary file 7 [file m-06-00558-W_175Ksup7.hkl]

#
# fcf, LIST 4 option, 
# 
data_W_175K
_shelx_title ' written by MoPro v16'
_shelx_refln_list_code        4
_shelx_F_calc_maximum      355.64
_exptl_crystal_F_000       300.00
_reflns_d_resolution_high  0.5673

loop_
 _symmetry_equiv_pos_as_xyz
'x, y, z'
'-x, -y, -z'

_cell_length_a     9.8178
_cell_length_b     7.7784
_cell_length_c    10.5270
_cell_angle_alpha 116.595
_cell_angle_beta  124.299
_cell_angle_gamma  88.884


_shelx_F_squared_multiplier     1.000

loop_ 
 _refln_index_h 
 _refln_index_k 
 _refln_index_l 
 _refln_F_squared_calc 
 _refln_F_squared_meas 
 _refln_F_squared_sigma 
 _refln_observed_status 
 -17  -2  12      12.623       9.924       4.349 o 
 -17  -1   9      24.093      27.495       5.829 o 
 -17  -1  10      15.053      26.756       5.701 o 
 -17  -1  11       3.372       4.458       2.652 o 
 -17  -1  13       6.806       5.885       3.470 o 
 -17   0   9      58.814      53.328       5.580 o 
 -17   0  11       4.166       1.398       4.844 o 
 -17   1   9      46.305      41.415       5.021 o 
 -17   2   9      24.518      22.906       4.022 o 
 -16  -5  11      13.215       0.543       2.666 o 
 -16  -5  12      97.632      94.059      12.019 o 
 -16  -5  13       1.944       5.158       5.741 o 
 -16  -5  14       3.241       2.768       3.004 o 
 -16  -4   9      17.407      16.615       2.247 o 
 -16  -4  10       5.475       6.818       1.054 o 
 -16  -4  12     116.274     113.000       4.399 o 
 -16  -4  13      80.090      76.288       3.612 o 
 -16  -4  14       0.014       1.627       1.050 o 
 -16  -4  15       6.603       1.565       2.776 o 
 -16  -3   8      25.528      23.216       2.037 o 
 -16  -3   9      10.517       9.208       1.293 o 
 -16  -3  10       0.711       0.029       0.707 o 
 -16  -3  11       5.207       4.970       0.932 o 
 -16  -3  12       2.003       3.164       1.176 o 
 -16  -3  13      12.162      12.341       1.263 o 
 -16  -3  14       4.071       1.895       1.120 o 
 -16  -3  15       0.117       0.465       0.920 o 
 -16  -2   7      14.377      12.569       1.960 o 
 -16  -2   8      14.267      15.623       1.566 o 
 -16  -2   9       0.634       1.113       0.848 o 
 -16  -2  11       9.141       6.420       1.027 o 
 -16  -2  12     208.377     220.835       7.216 o 
 -16  -2  13      15.231      11.972       1.277 o 
 -16  -2  14       2.010       1.875       0.875 o 
 -16  -1   6      36.686      38.478       2.582 o 
 -16  -1   7       1.264       1.150       1.089 o 
 -16  -1   8       7.280       8.074       1.685 o 
 -16  -1   9      12.863      13.350       1.657 o 
 -16  -1  10       7.872       5.135       1.135 o 
 -16  -1  11      13.209       9.885       1.494 o 
 -16  -1  12       0.005       2.062       1.017 o 
 -16  -1  13      18.849      15.590       1.530 o 
 -16  -1  14       3.451       0.931       1.092 o 
 -16   0   6       8.567       6.841       1.314 o 
 -16   0   7       1.132       0.975       0.850 o 
 -16   0   8     119.317     123.207       4.859 o 
 -16   0   9       8.383       5.561       1.515 o 
 -16   0  10      10.510      10.670       1.475 o 
 -16   0  11     146.956     149.064       5.689 o 
 -16   0  12     365.065     367.862      10.450 o 
 -16   0  13       2.571       2.412       1.035 o 
 -16   0  14       0.580       1.982       3.462 o 
 -16   1   5       3.336       1.082       1.386 o 
 -16   1   6      52.974      51.823       3.881 o 
 -16   1   7      11.922      14.374       1.607 o 
 -16   1   8       3.638       4.386       1.202 o 
 -16   1   9       0.609       0.514       0.819 o 
 -16   1  11      43.720      42.001       2.351 o 
 -16   1  12       0.029       2.100       0.861 o 
 -16   2   5      12.342      10.607       1.452 o 
 -16   2   6      18.282      18.299       1.839 o 
 -16   2   7      39.930      42.653       2.780 o 
 -16   2   8      83.694      80.918       3.585 o 
 -16   2   9       5.739       3.801       1.634 o 
 -16   2  10       3.776       2.231       1.026 o 
 -16   2  11     178.585     185.374       6.503 o 
 -16   2  12      98.260     108.695       7.235 o 
 -16   3   5       6.042       6.533       1.573 o 
 -16   3   6       1.317       1.278       1.044 o 
 -16   3   7       1.089       1.243       1.151 o 
 -16   3   8      30.848      31.004       2.827 o 
 -16   3   9       6.911       4.716       1.313 o 
 -16   3  11      23.865      26.303       5.312 o 
 -16   4   6      13.807      15.764       1.802 o 
 -16   4   7      77.789      82.570       4.153 o 
 -16   4   8       3.900       1.581       1.094 o 
 -15  -6  10       1.913       4.228       3.218 o 
 -15  -6  11       2.968       2.665       1.174 o 
 -15  -6  12      57.069      57.392       3.777 o 
 -15  -6  13      33.557      30.159       2.683 o 
 -15  -5   8      14.183      19.655       4.867 o 
 -15  -5   9      16.186      12.730       2.260 o 
 -15  -5  10       0.524       0.878       1.789 o 
 -15  -5  11      59.714      51.372       3.958 o 
 -15  -5  12      22.471      18.686       2.102 o 
 -15  -5  14       2.729       0.673       1.073 o 
 -15  -5  15      40.860      39.724       3.398 o 
 -15  -5  16       0.433       2.469       1.999 o 
 -15  -4   6      30.107      25.974       6.102 o 
 -15  -4   7       7.841       7.406       1.091 o 
 -15  -4   8      23.830      22.588       2.147 o 
 -15  -4   9      26.981      25.696       1.749 o 
 -15  -4  10      15.439      15.731       1.351 o 
 -15  -4  11      10.246       9.960       1.340 o 
 -15  -4  12     167.503     173.575       5.829 o 
 -15  -4  13       8.465       8.349       1.048 o 
 -15  -4  15      43.611      44.076       4.059 o 
 -15  -4  16      68.665      65.389       4.819 o 
 -15  -3   5      10.075       7.158       2.907 o 
 -15  -3   6       0.125       1.858       1.216 o 
 -15  -3   7      22.975      24.183       1.818 o 
 -15  -3   8       0.331       0.051       0.919 o 
 -15  -3   9      37.277      36.679       2.078 o 
 -15  -3  11     111.573     111.914       4.131 o 
 -15  -3  12       0.465       0.383       0.932 o 
 -15  -3  13      31.220      31.986       1.929 o 
 -15  -3  14       0.007       0.286       0.627 o 
 -15  -3  15      87.197      83.549       3.404 o 
 -15  -3  16       7.406       5.835       1.094 o 
 -15  -2   5       1.338       1.095       0.979 o 
 -15  -2   6     108.725     103.168       4.273 o 
 -15  -2   7       0.735       1.278       1.081 o 
 -15  -2   9       7.387       6.273       0.997 o 
 -15  -2  10      95.920      93.033       3.952 o 
 -15  -2  11     158.960     153.454       5.087 o 
 -15  -2  12     164.262     167.348       5.667 o 
 -15  -2  13       3.686       3.780       0.817 o 
 -15  -2  14       1.543       0.263       0.849 o 
 -15  -2  15     172.515     171.536       5.833 o 
 -15  -2  16       6.028       5.701       1.175 o 
 -15  -1   4      21.940      22.047       1.950 o 
 -15  -1   5       1.617       0.629       0.930 o 
 -15  -1   6       0.489       0.278       0.994 o 
 -15  -1   7      27.926      26.895       1.861 o 
 -15  -1   8       3.020       2.798       0.769 o 
 -15  -1   9      35.252      39.230       2.173 o 
 -15  -1  10       5.610       6.005       0.915 o 
 -15  -1  11      24.923      23.418       1.747 o 
 -15  -1  12      32.346      31.499       1.886 o 
 -15  -1  13      14.819      14.506       1.275 o 
 -15  -1  15      10.614      13.240       1.394 o 
 -15   0   3      43.601      36.902       6.703 o 
 -15   0   5       7.408       9.187       1.483 o 
 -15   0   6      17.377      16.540       1.803 o 
 -15   0   7      44.833      48.462       2.634 o 
 -15   0   8      54.778      55.717       2.806 o 
 -15   0   9      39.079      39.624       2.591 o 
 -15   0  10      13.636      13.440       1.333 o 
 -15   0  11     143.066     139.094       4.982 o 
 -15   0  12      26.742      24.783       1.724 o 
 -15   0  13       1.823       0.917       1.146 o 
 -15   0  14       6.575       3.915       0.896 o 
 -15   0  15      54.582      54.141       4.929 o 
 -15   1   3      17.365      17.603       1.863 o 
 -15   1   4       7.565       6.145       1.346 o 
 -15   1   5       1.130       0.569       1.099 o 
 -15   1   6      73.788      69.397       3.262 o 
 -15   1   7       0.016       0.938       1.126 o 
 -15   1   8      30.712      31.341       2.221 o 
 -15   1   9       6.907       6.255       1.069 o 
 -15   1  10      36.523      35.781       2.430 o 
 -15   1  11      34.090      35.839       2.067 o 
 -15   1  12      53.084      53.827       2.639 o 
 -15   1  13      20.196      16.073       1.442 o 
 -15   1  14      17.103      15.941       1.479 o 
 -15   2   3      49.663      50.100       2.922 o 
 -15   2   4      50.124      49.835       2.835 o 
 -15   2   6       1.318       1.842       0.807 o 
 -15   2   7      47.399      46.319       2.482 o 
 -15   2   8      63.671      64.330       3.100 o 
 -15   2   9       0.301       0.166       0.890 o 
 -15   2  10      38.778      38.741       2.319 o 
 -15   2  11     158.817     157.271       5.614 o 
 -15   2  12       1.489       2.715       0.865 o 
 -15   3   2      50.730      54.417       5.189 o 
 -15   3   3       1.779       0.760       1.156 o 
 -15   3   4       0.061       1.285       1.147 o 
 -15   3   5      16.585      18.525       1.734 o 
 -15   3   6      25.474      27.841       1.982 o 
 -15   3   7      15.081      12.996       1.272 o 
 -15   3   8       0.742       1.629       1.138 o 
 -15   3   9      16.536      19.846       1.658 o 
 -15   3  10      11.324      11.934       1.336 o 
 -15   3  11       5.021       6.330       0.979 o 
 -15   3  12       3.101       2.779       1.125 o 
 -15   4   2       2.178       1.777       0.990 o 
 -15   4   4      39.526      38.377       2.533 o 
 -15   4   5      43.579      47.171       2.800 o 
 -15   4   6       3.209       2.026       0.808 o 
 -15   4   7      57.921      59.198       3.073 o 
 -15   4   8       0.636       0.152       1.011 o 
 -15   4  10     118.656     125.502       4.663 o 
 -15   4  11      69.911      67.846       5.686 o 
 -15   5   3       3.219       2.713       1.037 o 
 -15   5   4      28.947      30.908       2.247 o 
 -15   5   7      54.506      58.955       3.028 o 
 -15   5   8      11.860       9.688       1.519 o 
 -15   5   9       6.552       3.233       1.716 o 
 -15   6   3       9.683      12.346       2.164 o 
 -15   6   4       7.344       6.971       1.405 o 
 -15   6   5      11.187      10.618       1.780 o 
 -15   6   6      29.680      30.106       2.222 o 
 -15   6   7       0.671       2.284       1.058 o 
 -14  -8  12      19.177      20.359       4.906 o 
 -14  -8  13      42.969      29.040       6.020 o 
 -14  -7   9      12.167      10.757       4.187 o 
 -14  -7  10       1.598       1.032       1.474 o 
 -14  -7  11      12.655      14.070       2.143 o 
 -14  -7  12      30.565      28.796       3.268 o 
 -14  -7  13      18.807      20.978       3.020 o 
 -14  -7  14      21.022      20.088       3.247 o 
 -14  -7  15      78.799      80.244       5.000 o 
 -14  -6   8       1.585       2.186       1.822 o 
 -14  -6   9       3.710       3.783       2.618 o 
 -14  -6  10     120.076     118.018       5.967 o 
 -14  -6  11       4.037       3.520       1.758 o 
 -14  -6  12       2.035       2.423       1.502 o 
 -14  -6  13      15.846      15.600       1.890 o 
 -14  -6  14      32.716      35.935       3.187 o 
 -14  -6  15      14.968      13.405       2.750 o 
 -14  -6  16       3.471       4.218       1.348 o 
 -14  -6  17       2.510       1.891       3.763 o 
 -14  -5   6       6.105       7.796       1.378 o 
 -14  -5   7       0.989       1.762       0.946 o 
 -14  -5   8      84.187      80.680       3.494 o 
 -14  -5  10       1.283       2.904       0.880 o 
 -14  -5  11       2.840       1.121       0.956 o 
 -14  -5  12      12.864      13.646       1.761 o 
 -14  -5  13      35.301      36.373       2.887 o 
 -14  -5  14       3.320       2.738       1.954 o 
 -14  -5  15      22.335      20.525       2.197 o 
 -14  -5  16       1.251       0.629       1.171 o 
 -14  -5  17       9.201       8.958       2.271 o 
 -14  -4   5       9.430       9.132       1.312 o 
 -14  -4   6      59.083      59.435       3.236 o 
 -14  -4   7      20.795      19.701       1.639 o 
 -14  -4   8      11.725      11.272       1.151 o 
 -14  -4  10      42.683      43.394       2.053 o 
 -14  -4  11       2.670       2.552       0.913 o 
 -14  -4  12      27.571      28.026       1.698 o 
 -14  -4  13       3.915       4.733       0.849 o 
 -14  -4  15      40.528      38.854       2.287 o 
 -14  -4  16      28.832      29.867       2.848 o 
 -14  -3   3       3.364       5.085       2.684 o 
 -14  -3   4       4.622       3.122       0.957 o 
 -14  -3   5       0.799       1.149       0.653 o 
 -14  -3   6     107.807     111.452       4.419 o 
 -14  -3   7       2.037       2.696       0.859 o 
 -14  -3   8      58.795      59.926       2.711 o 
 -14  -3  10     135.565     134.261       4.458 o 
 -14  -3  11       3.252       3.071       0.724 o 
 -14  -3  12      71.343      67.744       2.821 o 
 -14  -3  13       6.389       6.149       0.872 o 
 -14  -3  14      10.890      10.209       1.033 o 
 -14  -3  15       1.320       1.678       0.893 o 
 -14  -3  17      20.650      16.495       1.805 o 
 -14  -2   3      84.809      84.855       3.780 o 
 -14  -2   4      14.145      14.196       1.435 o 
 -14  -2   5     143.110     148.264       5.182 o 
 -14  -2   6       0.030       0.648       0.656 o 
 -14  -2   7     110.136     110.730       3.945 o 
 -14  -2   8      88.924      85.420       3.372 o 
 -14  -2  10       2.685       3.239       0.777 o 
 -14  -2  11       0.017       0.339       0.718 o 
 -14  -2  12      74.225      74.570       2.856 o 
 -14  -2  13      30.858      29.977       1.685 o 
 -14  -2  14       7.963       8.213       0.932 o 
 -14  -2  15      36.106      34.673       2.006 o 
 -14  -2  16      29.238      28.076       1.966 o 
 -14  -1   2      44.770      47.955       2.658 o 
 -14  -1   3       0.612       0.443       0.958 o 
 -14  -1   4       4.874       5.531       0.902 o 
 -14  -1   5       5.728       5.357       1.210 o 
 -14  -1   6      87.054      88.615       3.653 o 
 -14  -1   7       9.829       9.886       1.079 o 
 -14  -1   9       0.154       0.180       0.710 o 
 -14  -1  10      67.468      67.233       2.757 o 
 -14  -1  11       5.677       5.271       1.227 o 
 -14  -1  12       0.263       0.256       0.622 o 
 -14  -1  15      18.914      18.020       1.523 o 
 -14  -1  16      30.226      30.608       2.215 o 
 -14   0   1      57.139      64.652       9.224 o 
 -14   0   2       1.366       1.193       0.869 o 
 -14   0   3      16.012      16.638       1.705 o 
 -14   0   4       8.952       9.369       1.380 o 
 -14   0   5     236.012     238.697       7.384 o 
 -14   0   6       0.040       0.278       0.764 o 
 -14   0   7       4.729       2.507       0.804 o 
 -14   0   8      12.156      10.654       1.122 o 
 -14   0   9     100.305     102.741       3.864 o 
 -14   0  10       4.571       6.090       1.306 o 
 -14   0  11       9.291       9.559       1.593 o 
 -14   0  12       1.818       1.927       0.668 o 
 -14   0  13      44.006      45.672       2.231 o 
 -14   0  14     115.196     118.919       4.323 o 
 -14   1   1       5.013       3.516       1.051 o 
 -14   1   2      24.387      25.278       1.931 o 
 -14   1   3      63.462      62.465       3.283 o 
 -14   1   4       1.103       0.836       1.028 o 
 -14   1   5       1.655       3.112       1.046 o 
 -14   1   6       1.510       1.615       0.992 o 
 -14   1   7      63.893      68.116       3.001 o 
 -14   1   8      49.267      50.332       2.500 o 
 -14   1   9      20.322      21.937       1.628 o 
 -14   1  10       2.215       0.886       0.899 o 
 -14   1  11      12.344      12.042       1.259 o 
 -14   1  12      24.632      24.242       1.563 o 
 -14   1  13       1.347       0.506       0.730 o 
 -14   1  14       0.353       0.382       0.643 o 
 -14   1  15       2.991       7.616       2.115 o 
 -14   2   1      91.178      93.642       4.177 o 
 -14   2   2      19.703      20.936       1.963 o 
 -14   2   3       5.756       6.448       1.476 o 
 -14   2   4      26.722      26.741       1.927 o 
 -14   2   5     183.617     190.153       6.387 o 
 -14   2   7      90.894      95.083       3.596 o 
 -14   2   8       2.241       1.775       0.977 o 
 -14   2   9      77.367      76.374       3.667 o 
 -14   2  10      45.445      46.954       2.978 o 
 -14   2  11       8.923       7.982       1.201 o 
 -14   2  12       0.863       0.428       0.741 o 
 -14   2  13       5.291       6.155       0.932 o 
 -14   2  14      44.501      48.626       3.588 o 
 -14   3   0       4.242       4.034       1.364 o 
 -14   3   1      13.877      13.197       1.744 o 
 -14   3   2       4.357       4.939       1.164 o 
 -14   3   3       2.522       4.305       1.005 o 
 -14   3   4       5.963       4.361       1.036 o 
 -14   3   5      42.935      39.104       2.058 o 
 -14   3   6       0.683       1.005       0.765 o 
 -14   3   7      12.330      12.203       1.157 o 
 -14   3  10     101.061     108.425       4.098 o 
 -14   3  11       6.978       5.405       0.914 o 
 -14   3  12      21.531      24.119       1.709 o 
 -14   3  13       2.245       0.175       0.966 o 
 -14   4   0     104.037     113.269       5.962 o 
 -14   4   1      19.685      19.286       1.864 o 
 -14   4   2      77.231      77.541       3.416 o 
 -14   4   3       0.270       0.181       0.734 o 
 -14   4   4      43.397      43.378       2.420 o 
 -14   4   5       0.369       0.437       0.666 o 
 -14   4   6       4.250       3.276       1.034 o 
 -14   4   7      93.150      88.381       3.624 o 
 -14   4   8      10.821      10.800       1.170 o 
 -14   4   9      17.506      19.128       1.585 o 
 -14   4  10      25.079      25.583       1.789 o 
 -14   4  11      37.317      37.815       2.364 o 
 -14   4  12       8.509       6.022       5.782 o 
 -14   5   0       4.078       6.273       1.193 o 
 -14   5   1      31.209      30.484       2.149 o 
 -14   5   2       2.430       2.126       1.285 o 
 -14   5   3      30.856      33.031       2.157 o 
 -14   5   4       9.888       9.246       1.188 o 
 -14   5   5      73.473      76.242       3.586 o 
 -14   5   7       3.472       2.364       0.803 o 
 -14   5   9       3.242       2.348       1.200 o 
 -14   5  10      89.217      98.320       4.341 o 
 -14   6   0     106.382     101.631       4.900 o 
 -14   6   1       5.013       2.071       1.418 o 
 -14   6   2      12.661      13.946       1.640 o 
 -14   6   3       3.932       4.583       1.459 o 
 -14   6   4      69.276      72.493       3.336 o 
 -14   6   5       4.138       3.923       1.186 o 
 -14   6   6       1.318       1.506       1.035 o 
 -14   6   7       7.000       7.905       1.188 o 
 -14   6   8      19.203      19.244       1.755 o 
 -14   6   9      39.638      41.416       2.767 o 
 -14   7   2       0.827       4.408       3.362 o 
 -14   7   3      51.084      45.219       8.694 o 
 -14   7   4      10.571      10.471       1.896 o 
 -14   7   5       2.642       1.490       0.969 o 
 -14   7   6       3.944       4.807       1.286 o 
 -14   7   7      21.337      21.468       2.113 o 
 -13  -9  12      50.957      50.429       7.740 o 
 -13  -8   9       3.388       4.874       2.950 o 
 -13  -8  10      21.610      23.569       3.617 o 
 -13  -8  12      44.236      41.309       3.892 o 
 -13  -8  14       3.508       6.125       2.135 o 
 -13  -8  15      19.316      15.969       2.215 o 
 -13  -8  16      78.319      81.572       7.253 o 
 -13  -7   7       2.185       1.254       1.577 o 
 -13  -7   8       0.030       0.617       1.747 o 
 -13  -7   9      11.115       6.427       1.877 o 
 -13  -7  10       6.702       6.460       2.541 o 
 -13  -7  11       4.385       4.498       1.320 o 
 -13  -7  12      17.305      20.347       2.592 o 
 -13  -7  13      27.442      28.760       2.477 o 
 -13  -7  14       9.490      12.507       1.970 o 
 -13  -7  15       0.715       2.599       1.782 o 
 -13  -7  16      12.430      16.055       2.025 o 
 -13  -7  17       4.593       3.804       1.608 o 
 -13  -6   5      74.180      74.987       7.854 o 
 -13  -6   6       1.067       3.526       2.936 o 
 -13  -6   7      40.146      40.565       3.743 o 
 -13  -6   9      60.274      60.038       7.654 o 
 -13  -6  10       2.725       4.254       1.314 o 
 -13  -6  11      11.571       9.938       1.519 o 
 -13  -6  12      64.076      64.106       3.618 o 
 -13  -6  13       5.707       6.977       1.310 o 
 -13  -6  14      19.798      21.182       2.353 o 
 -13  -6  15       0.261       2.405       1.487 o 
 -13  -6  16      36.331      36.962       2.902 o 
 -13  -6  17      40.275      37.010       2.996 o 
 -13  -5   4      55.215      50.071       2.629 o 
 -13  -5   5      74.719      75.008       3.513 o 
 -13  -5   6       2.242       2.627       0.759 o 
 -13  -5   8      26.647      20.482       1.547 o 
 -13  -5   9       0.169       0.229       0.633 o 
 -13  -5  10      19.783      18.397       1.236 o 
 -13  -5  11      41.157      43.289       2.198 o 
 -13  -5  12       3.108       3.535       1.713 o 
 -13  -5  13       0.769       0.334       0.872 o 
 -13  -5  15      61.027      55.806       4.239 o 
 -13  -5  16      37.805      41.131       4.944 o 
 -13  -5  17       9.800       9.677       3.215 o 
 -13  -4   4      14.590      14.844       1.420 o 
 -13  -4   5     191.264     194.533       5.967 o 
 -13  -4   6      34.270      35.662       1.993 o 
 -13  -4   7       6.961       4.596       0.993 o 
 -13  -4   8       3.204       3.727       0.899 o 
 -13  -4   9     122.958     123.920       3.975 o 
 -13  -4  10      69.164      67.016       2.998 o 
 -13  -4  11      92.158      90.219       3.136 o 
 -13  -4  12      61.496      59.238       2.500 o 
 -13  -4  13     176.877     176.849       5.214 o 
 -13  -4  14      27.059      25.399       1.483 o 
 -13  -4  15       8.021       7.613       0.891 o 
 -13  -4  16       2.428       2.889       1.196 o 
 -13  -4  17      89.012      89.332       9.638 o 
 -13  -3   2       3.561       3.326       1.169 o 
 -13  -3   4      34.485      32.359       1.942 o 
 -13  -3   5       0.072       0.552       0.651 o 
 -13  -3   7      85.926      86.882       3.295 o 
 -13  -3   8       1.802       2.040       0.604 o 
 -13  -3   9       6.667       5.536       0.853 o 
 -13  -3  10      22.008      20.439       1.267 o 
 -13  -3  11      22.683      20.685       1.310 o 
 -13  -3  12      27.136      27.386       1.494 o 
 -13  -3  13       5.009       5.596       0.932 o 
 -13  -3  14      14.004      14.116       1.214 o 
 -13  -3  15      20.796      18.883       1.405 o 
 -13  -3  16      37.185      34.426       2.168 o 
 -13  -2   1       9.989       9.272       1.268 o 
 -13  -2   2      64.625      65.053       3.021 o 
 -13  -2   3      15.194      14.850       1.257 o 
 -13  -2   4      33.295      31.854       1.756 o 
 -13  -2   5     173.024     171.328       5.207 o 
 -13  -2   6      55.572      52.233       2.860 o 
 -13  -2   7      15.154      14.188       1.478 o 
 -13  -2   8      42.754      42.660       2.040 o 
 -13  -2   9     107.510     108.282       3.714 o 
 -13  -2  10       9.895       9.102       1.021 o 
 -13  -2  11     202.444     216.924       6.284 o 
 -13  -2  12      10.022       7.766       0.903 o 
 -13  -2  13     105.448     105.545       3.478 o 
 -13  -2  14      21.808      19.843       1.336 o 
 -13  -2  15       7.422       8.242       1.160 o 
 -13  -2  16      12.704      12.932       1.521 o 
 -13  -2  17       1.920       2.333       1.131 o 
 -13  -1   1       0.058       0.472       1.103 o 
 -13  -1   3       2.474       1.025       0.627 o 
 -13  -1   4      16.170      16.645       1.421 o 
 -13  -1   5      59.721      57.993       2.594 o 
 -13  -1   6      33.591      33.529       1.791 o 
 -13  -1   7      42.004      42.994       2.144 o 
 -13  -1   8      14.638      14.722       1.242 o 
 -13  -1   9      23.306      22.962       1.681 o 
 -13  -1  10      64.557      68.112       2.642 o 
 -13  -1  12      38.993      39.390       1.795 o 
 -13  -1  13      88.892      82.853       3.049 o 
 -13  -1  14      24.437      24.526       1.607 o 
 -13  -1  15       7.729       7.164       1.217 o 
 -13  -1  16      27.481      25.883       2.264 o 
 -13   0   1       2.635       2.860       1.378 o 
 -13   0   2      69.277      73.954       3.482 o 
 -13   0   3       0.900       0.080       0.753 o 
 -13   0   4     513.763     518.558      14.558 o 
 -13   0   5      14.528      14.003       1.387 o 
 -13   0   6     201.827     196.831       5.879 o 
 -13   0   7       5.824       8.976       1.309 o 
 -13   0   8     206.827     222.316       6.425 o 
 -13   0   9       2.982       2.479       1.049 o 
 -13   0  10      16.699      16.678       1.325 o 
 -13   0  11     249.597     254.964       7.028 o 
 -13   0  12      62.437      62.199       2.505 o 
 -13   0  13       4.627       4.142       0.738 o 
 -13   0  14      20.704      19.090       1.742 o 
 -13   0  15      26.867      23.698       1.814 o 
 -13   0  16      17.947      15.202       2.364 o 
 -13   1   0      66.932      68.350       3.320 o 
 -13   1   1       1.755       1.806       0.770 o 
 -13   1   2       2.949       2.895       0.939 o 
 -13   1   3      86.187      83.362       3.346 o 
 -13   1   4      36.108      36.877       2.213 o 
 -13   1   5      98.886     102.804       4.351 o 
 -13   1   6       2.488       1.677       0.742 o 
 -13   1   7      20.344      19.867       1.482 o 
 -13   1   8      10.588      10.928       1.066 o 
 -13   1   9      83.326      87.880       3.421 o 
 -13   1  10      33.954      32.556       1.861 o 
 -13   1  11       0.645       0.701       0.733 o 
 -13   1  12       0.979       1.024       0.753 o 
 -13   1  13       3.410       2.570       1.005 o 
 -13   1  14      22.528      25.218       1.702 o 
 -13   1  15      14.347      14.210       1.418 o 
 -13   2   0     242.491     251.184       8.087 o 
 -13   2   1       1.913       4.386       0.949 o 
 -13   2   2      78.133      80.373       3.334 o 
 -13   2   3     129.873     130.726       4.992 o 
 -13   2   4     649.554     683.992      17.580 o 
 -13   2   5      29.648      31.513       1.715 o 
 -13   2   6      82.697      82.757       3.125 o 
 -13   2   7       2.961       2.093       0.662 o 
 -13   2   8     153.254     154.249       4.781 o 
 -13   2   9      14.467      13.813       1.184 o 
 -13   2  10       5.187       4.312       0.807 o 
 -13   2  11      21.774      21.392       1.406 o 
 -13   2  12      18.036      16.080       1.304 o 
 -13   2  13       8.259       9.050       1.231 o 
 -13   2  14       8.601       8.408       1.936 o 
 -13   3   0       0.465       1.667       0.943 o 
 -13   3   2      30.040      33.142       2.067 o 
 -13   3   3      60.764      59.386       2.667 o 
 -13   3   4       0.958       1.910       0.685 o 
 -13   3   5       8.153       7.715       1.017 o 
 -13   3   6       3.515       1.896       0.705 o 
 -13   3   7     109.954     116.753       4.334 o 
 -13   3   8      30.142      30.330       2.007 o 
 -13   3   9       9.745      10.546       1.106 o 
 -13   3  10      87.443      85.550       3.274 o 
 -13   3  11      20.024      21.348       1.520 o 
 -13   3  12       2.472       2.339       0.745 o 
 -13   3  13       0.764       0.033       0.994 o 
 -13   4   0     118.046     116.096       5.027 o 
 -13   4   1      55.161      50.866       2.686 o 
 -13   4   2       0.971       0.393       0.815 o 
 -13   4   3     142.003     146.263       4.876 o 
 -13   4   4     269.198     273.778       7.730 o 
 -13   4   5      20.287      17.999       1.269 o 
 -13   4   6      43.975      42.717       2.075 o 
 -13   4   7      33.961      35.079       2.563 o 
 -13   4   8     186.512     187.632       5.865 o 
 -13   4   9      15.018      15.611       1.313 o 
 -13   4  10       8.043       9.543       1.099 o 
 -13   4  11       0.780       1.115       0.820 o 
 -13   4  12       2.736       3.195       1.039 o 
 -13   5   0      47.292      50.783       2.719 o 
 -13   5   1       1.642       1.458       0.764 o 
 -13   5   2      38.435      34.967       2.090 o 
 -13   5   3       6.750       6.103       0.938 o 
 -13   5   4       6.434       6.849       0.965 o 
 -13   5   5       2.418       3.107       0.842 o 
 -13   5   6       2.368       2.532       0.802 o 
 -13   5   7      29.772      32.379       1.903 o 
 -13   5   8       9.055       8.234       1.136 o 
 -13   5   9      14.505      17.711       1.552 o 
 -13   5  10      11.445       9.429       1.406 o 
 -13   5  11       2.755       0.205       1.381 o 
 -13   6   0      37.845      34.958       2.234 o 
 -13   6   1      57.143      58.728       2.866 o 
 -13   6   2      11.232      11.854       1.740 o 
 -13   6   3     156.085     167.859       5.792 o 
 -13   6   4      16.445      15.776       1.558 o 
 -13   6   5       8.865       7.895       1.729 o 
 -13   6   6      15.169      14.742       1.411 o 
 -13   6   7      26.930      22.210       1.769 o 
 -13   6   8       0.915       1.481       1.019 o 
 -13   6   9       2.123       2.044       1.383 o 
 -13   6  10       2.308       1.198       1.299 o 
 -13   7   0      20.570      14.572       3.569 o 
 -13   7   2      32.200      43.095       4.413 o 
 -13   7   3      11.594      11.130       2.188 o 
 -13   7   4      59.389      56.265       3.040 o 
 -13   7   5       4.381       3.460       1.300 o 
 -13   7   6      17.081      18.869       1.620 o 
 -13   7   7       0.918       1.205       1.125 o 
 -13   7   8      11.865      10.933       1.344 o 
 -13   8   1      35.837      42.231       8.530 o 
 -13   8   2      44.797      49.419       6.421 o 
 -13   8   3     127.836     125.396      10.327 o 
 -13   8   4      14.754      15.871       5.408 o 
 -13   8   5      15.796      17.994       6.147 o 
 -12  -9   9      30.810      30.970       6.380 o 
 -12  -9  10      10.797       8.494       2.209 o 
 -12  -9  11       1.017       2.108       1.374 o 
 -12  -9  12       5.466       7.713       1.719 o 
 -12  -9  14       0.009       0.502       1.575 o 
 -12  -9  15      28.808      32.649       3.474 o 
 -12  -9  16      56.797      60.475      10.566 o 
 -12  -8   7       8.174       5.136       2.034 o 
 -12  -8   8       1.304       2.141       1.376 o 
 -12  -8   9      78.163      87.050       5.648 o 
 -12  -8  10      24.208      19.089       5.437 o 
 -12  -8  11      11.087      11.872       2.683 o 
 -12  -8  12      45.405      44.087       3.381 o 
 -12  -8  13      11.109      10.643       2.538 o 
 -12  -8  14      49.121      55.088       3.879 o 
 -12  -8  15      44.750      46.329       4.085 o 
 -12  -8  16     145.842     149.367       6.745 o 
 -12  -8  17       1.193       2.135       1.636 o 
 -12  -7   5       8.123       7.992       2.262 o 
 -12  -7   6       1.050       1.299       1.231 o 
 -12  -7   7       6.249       4.588       1.536 o 
 -12  -7   8      87.144      83.555       6.941 o 
 -12  -7   9       4.230       4.637       2.125 o 
 -12  -7  10       8.052       8.391       1.839 o 
 -12  -7  11       3.933       5.322       1.401 o 
 -12  -7  12       3.654       4.097       1.183 o 
 -12  -7  13      20.100      22.155       4.144 o 
 -12  -7  14      47.072      43.506       3.402 o 
 -12  -7  15      43.732      43.327       3.103 o 
 -12  -7  16      89.140      91.750       4.795 o 
 -12  -6   4      30.949      28.261       3.198 o 
 -12  -6   5      18.864      23.928       2.767 o 
 -12  -6   6      99.326      93.998       4.860 o 
 -12  -6   7       4.918       6.861       2.362 o 
 -12  -6   8       7.216      10.066       1.867 o 
 -12  -6   9       4.441       8.647       2.028 o 
 -12  -6  10      34.343      34.466       2.735 o 
 -12  -6  11     186.682     195.093       7.007 o 
 -12  -6  12      17.827      14.864       1.646 o 
 -12  -6  13       4.078       2.418       1.215 o 
 -12  -6  14      16.358      14.115       2.108 o 
 -12  -6  15     195.308     205.513       8.344 o 
 -12  -6  16       7.305       3.961       1.413 o 
 -12  -6  17       2.513       3.588       1.516 o 
 -12  -6  18      16.592      10.442       3.803 o 
 -12  -5   2      12.422       8.609       1.957 o 
 -12  -5   3      30.745      27.226       1.854 o 
 -12  -5   4      58.418      56.785       2.660 o 
 -12  -5   5      30.306      29.157       1.669 o 
 -12  -5   6       0.543       0.563       0.649 o 
 -12  -5   7       4.286       3.334       0.870 o 
 -12  -5   8      63.536      60.017       2.780 o 
 -12  -5   9      43.540      45.015       1.980 o 
 -12  -5  10      18.950      18.683       1.172 o 
 -12  -5  11       4.416       4.669       0.773 o 
 -12  -5  12      92.550      93.161       4.173 o 
 -12  -5  13      17.308      17.747       1.796 o 
 -12  -5  14      13.240      15.199       1.797 o 
 -12  -5  15       7.295       6.511       1.920 o 
 -12  -5  16      30.415      28.807       2.487 o 
 -12  -5  17       1.515       1.476       1.183 o 
 -12  -5  18       5.233       0.010       1.873 o 
 -12  -4   2      32.815      32.532       2.033 o 
 -12  -4   3      19.417      17.186       1.438 o 
 -12  -4   4     110.998     112.215       3.792 o 
 -12  -4   5       0.283       0.314       0.587 o 
 -12  -4   6      78.921      80.477       2.905 o 
 -12  -4   7      18.631      20.368       2.625 o 
 -12  -4   8     183.133     181.247       5.362 o 
 -12  -4   9       5.914       4.926       0.697 o 
 -12  -4  10      67.701      62.207       2.576 o 
 -12  -4  11     211.014     219.356       6.190 o 
 -12  -4  12       1.246       0.667       0.561 o 
 -12  -4  13      15.214      13.687       1.018 o 
 -12  -4  15      66.001      65.961       2.578 o 
 -12  -4  16       3.570       3.379       0.978 o 
 -12  -4  17      34.616      34.274       3.073 o 
 -12  -4  18       7.894       2.729       2.540 o 
 -12  -3   1       5.118       4.367       1.271 o 
 -12  -3   2       2.031       0.392       0.951 o 
 -12  -3   3     119.785     124.249       4.033 o 
 -12  -3   4     135.313     131.812       4.174 o 
 -12  -3   5      11.237      10.305       0.924 o 
 -12  -3   6       3.266       2.354       0.757 o 
 -12  -3   7     141.844     139.403       5.074 o 
 -12  -3   8      19.314      17.440       1.176 o 
 -12  -3   9      17.734      17.373       1.237 o 
 -12  -3  10      46.866      46.709       1.914 o 
 -12  -3  11      94.329      93.837       3.219 o 
 -12  -3  12      18.201      16.507       1.096 o 
 -12  -3  13      31.914      28.653       1.411 o 
 -12  -3  14      30.434      28.548       1.495 o 
 -12  -3  15       4.725       2.365       0.987 o 
 -12  -3  16       2.614       3.576       0.797 o 
 -12  -3  17       2.398       1.184       0.865 o 
 -12  -2   1       1.068       1.227       0.739 o 
 -12  -2   2       1.690       1.646       0.804 o 
 -12  -2   3       0.019       0.749       0.626 o 
 -12  -2   4     356.201     364.148       9.395 o 
 -12  -2   5       7.772       7.259       0.827 o 
 -12  -2   6      25.598      25.343       1.823 o 
 -12  -2   7     129.204     125.526       4.535 o 
 -12  -2   8     231.462     239.843       6.542 o 
 -12  -2   9     311.078     303.685       7.925 o 
 -12  -2  10       1.454       1.479       0.668 o 
 -12  -2  11     116.200     116.431       3.542 o 
 -12  -2  12       2.836       1.835       0.536 o 
 -12  -2  13      58.817      58.898       2.263 o 
 -12  -2  14     149.513     148.835       4.703 o 
 -12  -2  15       5.635       5.847       0.966 o 
 -12  -2  16      39.318      36.456       1.991 o 
 -12  -2  17      52.968      52.827       2.953 o 
 -12  -1   2      13.836      14.555       1.205 o 
 -12  -1   3     318.465     333.696       8.946 o 
 -12  -1   4      60.257      57.268       2.519 o 
 -12  -1   5      28.652      27.151       1.556 o 
 -12  -1   7     158.959     161.419       4.844 o 
 -12  -1   8       5.879       4.303       0.793 o 
 -12  -1   9      23.787      25.258       1.438 o 
 -12  -1  10      78.497      76.617       2.680 o 
 -12  -1  11      15.090      15.971       1.056 o 
 -12  -1  12       0.766       0.248       0.538 o 
 -12  -1  14      45.858      44.364       2.097 o 
 -12  -1  15       2.594       2.392       1.014 o 
 -12  -1  16       1.747       0.377       0.892 o 
 -12  -1  17       4.460       6.426       2.953 o 
 -12   0   1     101.559     103.603       3.813 o 
 -12   0   2      29.085      27.587       1.809 o 
 -12   0   3      27.345      27.691       1.607 o 
 -12   0   4     134.308     138.446       4.153 o 
 -12   0   5     146.600     151.776       4.917 o 
 -12   0   6       1.987       2.225       0.621 o 
 -12   0   7     110.444     113.729       4.025 o 
 -12   0   8      39.398      40.019       1.856 o 
 -12   0   9     161.925     166.285       4.739 o 
 -12   0  10     115.316     119.588       3.616 o 
 -12   0  11      33.272      32.289       1.487 o 
 -12   0  12       4.791       4.785       0.784 o 
 -12   0  13       1.594       0.086       0.663 o 
 -12   0  14     133.913     139.459       4.596 o 
 -12   0  15       1.253       1.911       0.918 o 
 -12   0  16       2.388       0.610       1.130 o 
 -12   1   0      39.805      35.411       2.038 o 
 -12   1   1       7.705       6.399       0.920 o 
 -12   1   3      36.533      38.210       1.814 o 
 -12   1   4      50.859      48.619       2.280 o 
 -12   1   5       5.809       5.359       0.858 o 
 -12   1   6       5.299       5.578       0.725 o 
 -12   1   7      12.991      12.328       0.988 o 
 -12   1   8      51.930      53.462       2.171 o 
 -12   1   9      25.786      26.741       1.817 o 
 -12   1  10       7.950       6.692       0.808 o 
 -12   1  12      40.018      38.610       1.811 o 
 -12   1  13      51.199      50.155       2.409 o 
 -12   1  14       7.927       7.457       0.989 o 
 -12   2   0      19.663      17.069       1.481 o 
 -12   2   1     104.155     107.540       3.987 o 
 -12   2   2      13.240      12.923       1.113 o 
 -12   2   3     178.545     181.389       5.778 o 
 -12   2   4      19.839      20.682       1.257 o 
 -12   2   5      90.463      89.999       3.356 o 
 -12   2   6       8.254       6.951       0.987 o 
 -12   2   7     213.340     212.089       5.873 o 
 -12   2   8      23.662      23.985       1.431 o 
 -12   2   9       0.131       0.076       0.587 o 
 -12   2  10     103.902     103.601       3.535 o 
 -12   2  11      58.816      59.422       2.421 o 
 -12   2  12      62.112      61.124       2.542 o 
 -12   2  13       1.781       2.427       0.809 o 
 -12   2  14      97.599     103.057       4.195 o 
 -12   2  15       6.215       9.257       2.850 o 
 -12   3   0      38.953      41.191       2.183 o 
 -12   3   1       1.195       1.204       0.736 o 
 -12   3   2      11.637      10.321       1.129 o 
 -12   3   3       7.262       8.387       0.901 o 
 -12   3   4      43.698      45.946       1.902 o 
 -12   3   5      13.768      15.953       1.156 o 
 -12   3   6      14.983      12.605       1.117 o 
 -12   3   7      11.071       9.210       1.039 o 
 -12   3   8      64.032      65.226       2.618 o 
 -12   3   9       1.682       0.530       0.664 o 
 -12   3  10       2.195       0.919       0.746 o 
 -12   3  11      33.261      38.067       2.246 o 
 -12   3  12       2.573       1.739       1.040 o 
 -12   3  13      20.562      20.733       1.640 o 
 -12   4   0      14.467      15.242       1.552 o 
 -12   4   1       2.874       1.973       0.763 o 
 -12   4   2      74.995      77.065       3.017 o 
 -12   4   3     576.144     578.807      14.689 o 
 -12   4   4      88.622      93.821       3.122 o 
 -12   4   5     117.326     117.435       3.822 o 
 -12   4   6      31.541      32.040       1.779 o 
 -12   4   7      97.249      94.486       3.674 o 
 -12   4   8      48.698      47.458       2.249 o 
 -12   4   9      11.337      12.019       1.129 o 
 -12   4  10       9.070       7.778       0.989 o 
 -12   4  11      10.820       9.891       1.319 o 
 -12   4  12      34.018      34.466       2.169 o 
 -12   4  13       5.834       3.854       2.603 o 
 -12   5   0       5.092       5.183       1.003 o 
 -12   5   1      12.537      11.137       1.113 o 
 -12   5   2      32.743      33.639       2.254 o 
 -12   5   3       0.508       1.430       0.622 o 
 -12   5   5       1.741       1.637       0.676 o 
 -12   5   6      83.149      83.932       3.231 o 
 -12   5   7      31.900      32.148       1.832 o 
 -12   5   8      20.528      19.599       1.402 o 
 -12   5   9       0.747       1.784       0.845 o 
 -12   5  11      53.446      61.495       3.271 o 
 -12   6   0      24.653      23.519       1.674 o 
 -12   6   1       5.623       6.071       0.928 o 
 -12   6   2     244.442     252.035       8.698 o 
 -12   6   3     170.590     170.382       5.449 o 
 -12   6   4      84.759      84.996       3.770 o 
 -12   6   5       0.086       0.057       0.747 o 
 -12   6   6      78.805      79.524       3.454 o 
 -12   6   7      15.120      14.610       1.393 o 
 -12   6   8      30.596      27.562       2.046 o 
 -12   6   9      68.407      73.413       4.044 o 
 -12   7   0       1.809       3.742       2.580 o 
 -12   7   1      33.532      38.637       3.981 o 
 -12   7   2       5.939       4.965       1.256 o 
 -12   7   3      22.539      25.749       2.306 o 
 -12   7   4       2.896       3.604       1.007 o 
 -12   7   5       0.274       0.806       0.849 o 
 -12   7   6       1.915       1.489       1.357 o 
 -12   7   7       9.076      10.617       1.226 o 
 -12   7   8       0.626       0.138       0.955 o 
 -12   7   9       1.888       2.108       1.468 o 
 -12   8   0      50.529      59.327       6.465 o 
 -12   8   1       5.437       7.580       2.644 o 
 -12   8   2      74.882      86.132      13.896 o 
 -12   8   3       7.887       9.322       3.040 o 
 -12   8   4       2.937       3.129       2.184 o 
 -12   8   5       7.624       6.606       2.566 o 
 -12   8   6      37.401      35.494       5.978 o 
 -12   9   0       9.311      10.049       4.411 o 
 -12   9   1       2.648       5.377       2.384 o 
 -12   9   2      16.899      22.764       4.546 o 
 -12   9   3      19.996      21.221       7.854 o 
 -12   9   4       0.717       5.751       4.094 o 
 -11 -10   9       9.924      12.160       4.256 o 
 -11 -10  10      73.965      71.766       6.183 o 
 -11 -10  11      11.781      13.785       2.351 o 
 -11 -10  12       0.442       0.941       1.881 o 
 -11 -10  13       4.656       4.407       1.706 o 
 -11 -10  14      15.165      15.293       3.369 o 
 -11 -10  15      98.544     106.434       8.646 o 
 -11  -9   7       0.832       8.740       3.566 o 
 -11  -9   8      26.143      26.611       3.708 o 
 -11  -9   9       0.083       1.340       1.297 o 
 -11  -9  11       1.285       1.643       1.247 o 
 -11  -9  12       9.968       9.886       2.178 o 
 -11  -9  13      72.304      73.447       5.031 o 
 -11  -9  14       2.501       1.035       1.929 o 
 -11  -9  15      35.764      42.100       4.651 o 
 -11  -9  17       0.575       3.279       2.315 o 
 -11  -8   5       5.077       6.785       2.885 o 
 -11  -8   6      77.777      78.952       5.480 o 
 -11  -8   7       3.739       3.669       2.057 o 
 -11  -8   8      12.149      11.992       2.547 o 
 -11  -8   9      42.922      37.153       5.148 o 
 -11  -8  10       3.030       3.757       2.422 o 
 -11  -8  11      50.262      46.797       4.991 o 
 -11  -8  12      11.660      10.111       1.674 o 
 -11  -8  13       6.596       6.715       1.440 o 
 -11  -8  14      21.918      24.458       2.868 o 
 -11  -8  15      82.284      82.819       4.994 o 
 -11  -8  16       8.799       9.420       2.315 o 
 -11  -8  17      88.290      97.187       7.061 o 
 -11  -7   5       7.689       8.164       1.941 o 
 -11  -7   6      31.110      32.834       2.782 o 
 -11  -7   7       1.736       1.710       1.810 o 
 -11  -7   8      11.840      15.568       2.906 o 
 -11  -7   9       0.051       2.192       1.512 o 
 -11  -7  10      39.081      39.590       3.945 o 
 -11  -7  11      13.241      10.802       1.455 o 
 -11  -7  12       0.405       0.216       0.824 o 
 -11  -7  13      24.867      27.923       2.495 o 
 -11  -7  14      29.720      30.822       3.152 o 
 -11  -7  15       5.638       2.530       1.430 o 
 -11  -7  16       3.427       1.802       1.499 o 
 -11  -7  18       6.227       6.192       3.376 o 
 -11  -6   2       6.796      11.672       3.197 o 
 -11  -6   3       6.863       4.284       1.608 o 
 -11  -6   4      33.532      37.904       5.422 o 
 -11  -6   5      41.908      42.525       3.041 o 
 -11  -6   6       4.985       4.994       1.449 o 
 -11  -6   7       8.345       6.565       1.495 o 
 -11  -6   8     115.262     125.875       8.904 o 
 -11  -6   9      89.933      84.879       9.325 o 
 -11  -6  10      71.309      71.057       3.757 o 
 -11  -6  11      19.610      18.538       1.922 o 
 -11  -6  12      22.515      20.751       1.822 o 
 -11  -6  13      89.593      84.521       4.320 o 
 -11  -6  14     250.876     261.169      11.628 o 
 -11  -6  15     143.936     146.442       5.943 o 
 -11  -6  17      73.684      72.770       6.111 o 
 -11  -6  18      54.648      50.704       4.370 o 
 -11  -5   1       8.569       7.780       1.166 o 
 -11  -5   2      22.579      19.239       1.545 o 
 -11  -5   3       1.450       1.604       0.695 o 
 -11  -5   4       3.169       3.253       0.735 o 
 -11  -5   5       2.932       1.774       0.655 o 
 -11  -5   6      14.113      13.190       0.996 o 
 -11  -5   7      44.202      44.139       1.980 o 
 -11  -5   8       1.112       0.505       0.612 o 
 -11  -5   9       3.866       3.981       0.686 o 
 -11  -5  10       1.019       0.936       0.467 o 
 -11  -5  11       1.868       1.747       0.677 o 
 -11  -5  12      18.216      16.660       1.152 o 
 -11  -5  13       3.395       3.119       1.384 o 
 -11  -5  14       1.250       1.223       0.974 o 
 -11  -5  15       0.643       0.360       0.761 o 
 -11  -5  16      16.844      13.197       1.829 o 
 -11  -5  17      51.023      57.191       4.360 o 
 -11  -5  18      12.101       9.676       2.290 o 
 -11  -4   1      18.141      16.650       1.400 o 
 -11  -4   2      47.817      44.143       2.213 o 
 -11  -4   3       5.863       3.326       0.909 o 
 -11  -4   4       7.214       8.253       0.884 o 
 -11  -4   5      69.709      69.779       2.494 o 
 -11  -4   6      58.819      58.535       2.477 o 
 -11  -4   7     113.930     114.360       4.202 o 
 -11  -4   8      17.924      16.196       1.160 o 
 -11  -4   9     130.518     122.164       3.647 o 
 -11  -4  10     115.901     121.519       3.625 o 
 -11  -4  11       7.488       5.910       0.881 o 
 -11  -4  12     230.836     226.419       6.080 o 
 -11  -4  13      26.495      26.738       1.339 o 
 -11  -4  14     834.575     826.513      20.263 o 
 -11  -4  15      70.965      69.000       2.816 o 
 -11  -4  16      22.837      22.450       1.622 o 
 -11  -4  17       3.182       2.279       2.350 o 
 -11  -4  18      91.273      79.641      10.063 o 
 -11  -3   1       4.288       4.285       0.857 o 
 -11  -3   3      14.680      13.190       0.997 o 
 -11  -3   4      15.991      16.006       1.054 o 
 -11  -3   6      56.934      55.351       2.034 o 
 -11  -3   7      33.920      34.550       1.609 o 
 -11  -3   8     217.569     217.342       6.008 o 
 -11  -3  10       0.883       0.485       0.472 o 
 -11  -3  11       1.540       0.303       0.488 o 
 -11  -3  12      50.404      46.755       2.115 o 
 -11  -3  13      41.168      40.159       1.661 o 
 -11  -3  14       0.010       1.525       0.560 o 
 -11  -3  16      29.197      27.431       1.973 o 
 -11  -3  17      67.184      67.638       3.012 o 
 -11  -3  18      14.557       0.121       3.984 o 
 -11  -2   1      32.923      35.934       2.065 o 
 -11  -2   2      26.475      28.745       1.820 o 
 -11  -2   3     100.329      91.643       3.001 o 
 -11  -2   4     210.561     205.237       5.560 o 
 -11  -2   5      37.697      38.386       1.796 o 
 -11  -2   6     264.960     269.666       7.347 o 
 -11  -2   7     298.288     303.694       7.753 o 
 -11  -2   8      52.630      53.893       2.036 o 
 -11  -2   9      18.398      17.157       1.029 o 
 -11  -2  10     309.686     316.147       8.114 o 
 -11  -2  11       9.644       8.933       0.758 o 
 -11  -2  12     318.309     320.655       8.152 o 
 -11  -2  13       1.800       1.924       0.593 o 
 -11  -2  14     654.453     651.204      16.438 o 
 -11  -2  15       4.350       3.391       0.831 o 
 -11  -2  16      23.775      24.393       1.793 o 
 -11  -1   1       6.509       6.370       0.832 o 
 -11  -1   2       9.912      10.427       1.145 o 
 -11  -1   3       0.068       0.321       0.504 o 
 -11  -1   4      30.499      31.416       1.934 o 
 -11  -1   5       0.172       0.395       0.529 o 
 -11  -1   6      64.715      63.656       2.224 o 
 -11  -1   7       3.094       2.550       0.554 o 
 -11  -1   8       8.651       8.860       0.761 o 
 -11  -1   9      23.519      22.681       1.190 o 
 -11  -1  10      54.354      50.142       1.824 o 
 -11  -1  12      10.130      10.344       0.961 o 
 -11  -1  13      29.511      28.387       1.506 o 
 -11  -1  14      51.544      52.774       2.363 o 
 -11  -1  15      26.679      27.131       1.581 o 
 -11  -1  16       1.458       1.375       0.841 o 
 -11  -1  17      41.285      54.623       8.511 o 
 -11   0   1      35.696      33.037       1.775 o 
 -11   0   2      34.560      35.675       1.690 o 
 -11   0   3     123.837     126.040       3.852 o 
 -11   0   4     164.442     167.998       4.683 o 
 -11   0   5      85.194      85.555       2.861 o 
 -11   0   6      12.128      12.081       1.025 o 
 -11   0   7     270.203     273.619       7.060 o 
 -11   0   8     104.701     106.592       3.247 o 
 -11   0   9     118.779     125.140       4.086 o 
 -11   0  10      35.645      35.629       1.522 o 
 -11   0  11       6.251       5.722       0.676 o 
 -11   0  12     192.195     184.449       5.287 o 
 -11   0  13     137.020     140.869       4.447 o 
 -11   0  14      87.316      87.080       3.165 o 
 -11   0  16      43.916      41.600       2.383 o 
 -11   1   0       1.589       1.724       0.678 o 
 -11   1   1      35.346      35.414       1.801 o 
 -11   1   2      35.292      34.335       1.842 o 
 -11   1   3       5.624       5.131       0.663 o 
 -11   1   4      28.366      29.146       1.638 o 
 -11   1   5      29.378      28.906       1.671 o 
 -11   1   6     226.575     232.315       6.227 o 
 -11   1   7       2.573       2.953       0.612 o 
 -11   1   8       6.106       5.801       0.804 o 
 -11   1   9      10.335       8.809       0.984 o 
 -11   1  10     117.917     118.881       3.639 o 
 -11   1  11      26.013      24.873       1.278 o 
 -11   1  12       4.838       4.235       0.694 o 
 -11   1  13      72.511      73.146       2.867 o 
 -11   1  14       1.667       3.058       1.016 o 
 -11   1  15       4.578       3.857       0.914 o 
 -11   2   0      31.812      29.261       1.641 o 
 -11   2   1     554.039     576.284      14.613 o 
 -11   2   2       5.493       6.689       0.833 o 
 -11   2   3     157.562     155.142       4.583 o 
 -11   2   4     115.117     118.070       3.661 o 
 -11   2   5     150.916     153.617       4.458 o 
 -11   2   6     130.194     137.552       4.083 o 
 -11   2   7      34.389      34.955       1.589 o 
 -11   2   8     268.353     275.175       7.492 o 
 -11   2   9     288.485     295.811       7.866 o 
 -11   2  10      37.097      37.533       1.725 o 
 -11   2  11       0.013       0.609       0.625 o 
 -11   2  12      29.862      27.231       1.592 o 
 -11   2  13     135.747     133.392       4.595 o 
 -11   2  14      24.106      23.358       1.739 o 
 -11   3   0       5.085       6.181       0.895 o 
 -11   3   1       0.003       1.015       0.614 o 
 -11   3   2       3.509       3.535       0.657 o 
 -11   3   3      61.374      58.515       2.351 o 
 -11   3   4      41.896      41.652       1.744 o 
 -11   3   5       1.397       2.026       0.554 o 
 -11   3   6       8.985       7.851       0.799 o 
 -11   3   7      11.175      10.165       0.971 o 
 -11   3   8      34.569      35.256       2.046 o 
 -11   3   9      25.417      23.777       1.397 o 
 -11   3  11      81.759      86.696       3.091 o 
 -11   3  12      60.456      64.707       2.828 o 
 -11   3  13      33.378      35.583       2.028 o 
 -11   3  14       9.289       9.117       2.923 o 
 -11   4   0      36.557      39.497       1.954 o 
 -11   4   1     281.565     284.592       8.155 o 
 -11   4   2      42.019      41.047       1.789 o 
 -11   4   3      13.806      12.373       0.907 o 
 -11   4   4      33.968      34.307       1.562 o 
 -11   4   5      29.736      29.434       1.501 o 
 -11   4   6     102.116      97.682       4.127 o 
 -11   4   7      80.875      78.335       2.978 o 
 -11   4   8       2.437       2.372       0.630 o 
 -11   4   9     166.145     173.006       5.156 o 
 -11   4  10       0.769       1.135       0.860 o 
 -11   4  11      25.712      25.396       1.890 o 
 -11   4  12       6.368       7.524       1.131 o 
 -11   4  13      48.425      50.303       3.209 o 
 -11   5   1      31.986      31.008       1.622 o 
 -11   5   2      44.657      47.410       2.041 o 
 -11   5   3     140.333     145.334       4.580 o 
 -11   5   4     107.211     105.569       3.458 o 
 -11   5   5       3.963       3.046       0.738 o 
 -11   5   7       3.841       3.281       0.681 o 
 -11   5   8      30.198      32.007       1.873 o 
 -11   5   9      15.892      17.583       1.753 o 
 -11   5  10       0.041       0.787       1.253 o 
 -11   5  11      22.933      25.140       1.953 o 
 -11   5  12      15.707      16.003       2.288 o 
 -11   6   0       2.728       1.818       0.712 o 
 -11   6   1      44.727      39.077       2.355 o 
 -11   6   2     106.836     105.767       3.707 o 
 -11   6   3      69.369      69.749       3.076 o 
 -11   6   4       0.017       0.217       1.361 o 
 -11   6   5       0.658       0.580       0.658 o 
 -11   6   6     106.874     112.400       4.081 o 
 -11   6   7      24.457      22.481       1.727 o 
 -11   6   8       4.483       5.840       1.020 o 
 -11   6   9      17.725      19.309       1.842 o 
 -11   6  10       6.345       6.351       1.332 o 
 -11   6  11       5.566       9.719       4.946 o 
 -11   7   0      30.492      36.341       3.730 o 
 -11   7   1       1.169       1.509       0.879 o 
 -11   7   2      18.547      17.864       1.450 o 
 -11   7   3       4.883       4.714       1.039 o 
 -11   7   4      23.586      25.658       1.684 o 
 -11   7   5       6.184       5.502       1.122 o 
 -11   7   6       4.801       5.351       0.878 o 
 -11   7   7       4.370       5.476       1.007 o 
 -11   7   8       0.767       2.023       1.009 o 
 -11   7   9       6.405       7.863       1.832 o 
 -11   8   0      46.095      46.238       4.382 o 
 -11   8   1      33.401      43.133      10.718 o 
 -11   8   2      50.403      47.675       6.568 o 
 -11   8   3      11.331       5.655       2.326 o 
 -11   8   4       5.055       7.008       5.952 o 
 -11   8   5      46.864      52.616       6.192 o 
 -11   8   6      14.101      10.287       2.951 o 
 -11   8   7       1.977       3.578       2.024 o 
 -11   9   0      64.422      60.736      15.112 o 
 -11   9   1       2.111       1.100       1.733 o 
 -11   9   2       4.812      10.907       3.673 o 
 -11   9   3      15.380      18.710       3.984 o 
 -11   9   4       2.923       5.397       2.589 o 
 -11   9   5       3.360       0.026       2.136 o 
 -11  10   0       6.383       8.450       4.102 o 
 -11  10   1      34.691      49.198      11.232 o 
 -10 -11  10      55.259      55.326       8.456 o 
 -10 -11  11       1.992       3.223       2.853 o 
 -10 -11  14      41.409      39.744       8.029 o 
 -10 -11  15      27.167      27.103       6.720 o 
 -10 -10   8       0.018       0.237       1.567 o 
 -10 -10   9     115.661     109.776       8.910 o 
 -10 -10  10       8.762      13.930       2.374 o 
 -10 -10  11      27.440      25.783       3.473 o 
 -10 -10  12       7.137       8.679       2.993 o 
 -10 -10  13       5.270       3.084       1.768 o 
 -10 -10  14      72.178      82.372       8.920 o 
 -10 -10  15       1.670       2.872       1.995 o 
 -10 -10  16      20.332      24.119       3.697 o 
 -10  -9   5       1.034       0.049       2.015 o 
 -10  -9   6       9.912       7.826       1.824 o 
 -10  -9   7      16.967      11.438       3.673 o 
 -10  -9   9     145.979     143.985       7.624 o 
 -10  -9  10      74.037      82.092       5.260 o 
 -10  -9  12       7.275       7.088       1.638 o 
 -10  -9  13      27.412      28.997       3.003 o 
 -10  -9  14      28.106      30.548       2.711 o 
 -10  -9  15      15.123      13.665       2.494 o 
 -10  -9  16      74.010      79.246       4.864 o 
 -10  -9  17      34.895      37.385       3.340 o 
 -10  -8   4      17.313      16.966       2.519 o 
 -10  -8   5      18.724      14.433       2.450 o 
 -10  -8   6      53.213      52.540       3.594 o 
 -10  -8   7      25.649      24.223       4.145 o 
 -10  -8   8      16.168      16.127       3.673 o 
 -10  -8   9     156.914     157.446       7.160 o 
 -10  -8  10      36.771      36.227       4.642 o 
 -10  -8  11      31.300      28.801       5.046 o 
 -10  -8  12      12.710      12.273       2.006 o 
 -10  -8  13      25.572      23.857       3.699 o 
 -10  -8  14     217.447     227.112       9.913 o 
 -10  -8  15       4.631       4.399       2.476 o 
 -10  -8  16       9.588       6.921       1.526 o 
 -10  -8  17      11.687       7.462       2.295 o 
 -10  -8  18     161.115     174.113      15.916 o 
 -10  -7   3       0.964       0.046       1.867 o 
 -10  -7   4       3.988       5.426       1.822 o 
 -10  -7   5      28.915      25.572       2.411 o 
 -10  -7   6       8.174       9.573       1.666 o 
 -10  -7   7      11.582      12.621       1.654 o 
 -10  -7   8       2.419       3.809       1.332 o 
 -10  -7   9     113.578     122.138       5.809 o 
 -10  -7  10       1.964       1.503       1.335 o 
 -10  -7  11       7.157       6.166       1.127 o 
 -10  -7  12      66.197      75.050       3.984 o 
 -10  -7  13       3.932       5.108       1.220 o 
 -10  -7  14       6.518       6.368       1.557 o 
 -10  -7  15      33.032      32.180       2.473 o 
 -10  -7  16      58.895      64.910       4.062 o 
 -10  -7  17      33.393      35.764       3.773 o 
 -10  -7  18       3.607       2.272       1.463 o 
 -10  -6   2      54.067      51.065       3.337 o 
 -10  -6   3      35.301      33.728       2.292 o 
 -10  -6   4      66.386      60.878       3.236 o 
 -10  -6   5      45.417      42.160       2.430 o 
 -10  -6   6      52.296      51.520       3.072 o 
 -10  -6   7     147.042     160.021       7.821 o 
 -10  -6   8      88.210      90.083       4.161 o 
 -10  -6   9     109.806     107.130       8.757 o 
 -10  -6  10      21.485      23.129       1.941 o 
 -10  -6  11     133.380     132.682       6.745 o 
 -10  -6  12      71.255      74.076       3.458 o 
 -10  -6  13       1.809       2.846       1.041 o 
 -10  -6  14     221.165     236.525       7.958 o 
 -10  -6  15       3.755       4.801       1.302 o 
 -10  -6  16      35.303      35.015       3.231 o 
 -10  -6  17      40.174      43.420       3.821 o 
 -10  -6  18      79.545      87.510       5.736 o 
 -10  -5   1       5.606       5.909       0.967 o 
 -10  -5   2       6.042       5.310       1.112 o 
 -10  -5   3       1.654       1.147       0.620 o 
 -10  -5   4       2.130       0.898       0.574 o 
 -10  -5   5      83.318      83.568       3.055 o 
 -10  -5   6      15.175      15.385       0.945 o 
 -10  -5   7       2.724       1.733       0.706 o 
 -10  -5   8       4.661       4.119       0.576 o 
 -10  -5   9     170.326     156.595       4.699 o 
 -10  -5  10      18.080      15.313       1.058 o 
 -10  -5  11      35.994      36.141       1.703 o 
 -10  -5  12       1.276       1.428       0.530 o 
 -10  -5  13     119.731     125.227       5.593 o 
 -10  -5  14      79.160      80.126       4.818 o 
 -10  -5  16      19.995      16.891       2.403 o 
 -10  -5  17      27.003      26.992       2.969 o 
 -10  -5  18       6.932       6.983       1.807 o 
 -10  -4   1      36.273      34.761       1.905 o 
 -10  -4   2       2.653       2.802       0.843 o 
 -10  -4   3      41.256      41.655       1.969 o 
 -10  -4   4     444.098     446.157      11.138 o 
 -10  -4   5      10.396      10.802       0.830 o 
 -10  -4   6      49.735      49.366       1.863 o 
 -10  -4   7      36.115      38.113       1.808 o 
 -10  -4   8     130.915     120.667       3.611 o 
 -10  -4   9     290.529     290.169       7.589 o 
 -10  -4  10       1.338       0.482       0.438 o 
 -10  -4  11     304.850     311.307       7.873 o 
 -10  -4  12     101.884     105.455       3.195 o 
 -10  -4  13     197.952     194.141       5.346 o 
 -10  -4  14     100.960      95.777       3.492 o 
 -10  -4  16      33.576      34.004       1.836 o 
 -10  -4  17     140.374     137.845       7.097 o 
 -10  -4  18       6.086       5.001       5.331 o 
 -10  -3   1      17.714      17.662       1.242 o 
 -10  -3   2       0.533       0.353       0.492 o 
 -10  -3   3     104.775     104.612       3.318 o 
 -10  -3   4      31.984      32.656       1.423 o 
 -10  -3   5     344.368     346.878       8.682 o 
 -10  -3   6       7.164       6.995       0.750 o 
 -10  -3   7      11.022      10.686       0.885 o 
 -10  -3   8      18.260      14.553       1.223 o 
 -10  -3   9     180.880     185.746       5.467 o 
 -10  -3  10       3.308       3.227       0.525 o 
 -10  -3  11       7.561       7.576       0.656 o 
 -10  -3  12      57.440      53.054       1.887 o 
 -10  -3  13      28.047      28.124       1.353 o 
 -10  -3  14     104.173     100.437       3.311 o 
 -10  -3  15       2.152       1.103       0.733 o 
 -10  -2   1     302.414     304.137       8.037 o 
 -10  -2   2       1.180       1.123       0.624 o 
 -10  -2   3       1.437       2.225       0.565 o 
 -10  -2   4     364.840     388.006      10.114 o 
 -10  -2   5     289.698     297.570       7.569 o 
 -10  -2   6       1.385       1.009       0.518 o 
 -10  -2   7      29.941      31.802       1.437 o 
 -10  -2   8      10.479      10.134       0.691 o 
 -10  -2   9     334.754     339.217       8.400 o 
 -10  -2  10      54.029      53.663       2.172 o 
 -10  -2  11      10.856      10.285       0.832 o 
 -10  -2  12      16.558      16.544       0.944 o 
 -10  -2  13     285.792     277.042       7.268 o 
 -10  -2  14      53.122      49.259       2.041 o 
 -10  -2  15      69.953      68.278       2.649 o 
 -10  -2  16       3.776       2.779       1.032 o 
 -10  -2  17     116.220     111.307       4.471 o 
 -10  -1   1      24.199      22.796       1.286 o 
 -10  -1   2      34.075      34.488       1.528 o 
 -10  -1   3      92.916      95.199       2.949 o 
 -10  -1   4     286.617     293.510       7.514 o 
 -10  -1   5      25.821      24.399       1.368 o 
 -10  -1   6      53.228      54.204       2.014 o 
 -10  -1   7      72.394      72.381       2.402 o 
 -10  -1   8      32.833      33.470       1.401 o 
 -10  -1   9      43.569      43.015       1.650 o 
 -10  -1  10      25.738      26.008       1.128 o 
 -10  -1  11     140.585     141.671       3.906 o 
 -10  -1  12      40.176      40.403       1.767 o 
 -10  -1  13       2.075       2.602       0.816 o 
 -10  -1  14      27.096      26.430       1.456 o 
 -10  -1  15       8.463       7.169       0.880 o 
 -10  -1  16      23.967      23.639       1.751 o 
 -10  -1  17       0.919       2.150       2.617 o 
 -10   0   1     236.627     238.336       6.465 o 
 -10   0   2     168.581     168.310       4.676 o 
 -10   0   3     101.120     103.278       3.169 o 
 -10   0   4      15.082      13.765       0.879 o 
 -10   0   5     135.277     141.313       4.003 o 
 -10   0   6     355.203     364.666       9.012 o 
 -10   0   7     110.745     112.732       3.279 o 
 -10   0   8       0.316       0.276       0.462 o 
 -10   0   9     155.850     154.273       4.170 o 
 -10   0  10      97.289      98.646       2.949 o 
 -10   0  11     202.792     204.654       5.511 o 
 -10   0  12      12.776      13.485       0.981 o 
 -10   0  13     306.378     307.182       9.209 o 
 -10   0  14       3.857       2.581       0.720 o 
 -10   0  15      97.375      95.344       3.691 o 
 -10   0  16       9.787      10.239       1.632 o 
 -10   1   0      34.868      33.690       1.703 o 
 -10   1   1      29.838      28.611       1.416 o 
 -10   1   2       0.303       0.057       0.495 o 
 -10   1   3     144.119     151.989       4.856 o 
 -10   1   4      29.586      28.900       1.357 o 
 -10   1   5       2.113       2.157       0.482 o 
 -10   1   6       1.242       0.429       0.448 o 
 -10   1   7      26.799      25.270       1.192 o 
 -10   1   8       5.777       6.300       0.729 o 
 -10   1   9     101.743     105.066       4.019 o 
 -10   1  10      41.688      41.275       1.678 o 
 -10   1  11       3.173       2.009       0.635 o 
 -10   1  12       7.550       7.190       0.876 o 
 -10   1  13      21.449      21.425       1.586 o 
 -10   1  14       3.716       2.093       0.831 o 
 -10   1  15       6.939       6.516       1.158 o 
 -10   2   0      15.314      15.887       1.099 o 
 -10   2   1      23.650      23.268       1.405 o 
 -10   2   2      88.693      91.798       3.115 o 
 -10   2   3     221.686     239.701       6.473 o 
 -10   2   4      86.908      86.105       2.718 o 
 -10   2   5      21.617      20.878       1.118 o 
 -10   2   6     142.815     141.571       4.257 o 
 -10   2   7      60.525      59.183       2.097 o 
 -10   2   8     106.814     107.110       3.466 o 
 -10   2   9      14.005      13.004       0.953 o 
 -10   2  10       1.634       0.612       0.710 o 
 -10   2  11      31.664      30.456       1.509 o 
 -10   2  12     154.116     159.499       4.845 o 
 -10   2  13       5.848       3.475       1.033 o 
 -10   2  14       2.047       0.622       1.001 o 
 -10   2  15      50.550      51.329       7.610 o 
 -10   3   0      20.323      19.353       1.452 o 
 -10   3   1      63.692      61.998       2.289 o 
 -10   3   2      55.688      55.706       2.616 o 
 -10   3   3      22.365      19.899       1.108 o 
 -10   3   4      23.112      21.185       1.117 o 
 -10   3   5       0.031       0.179       0.454 o 
 -10   3   6      68.744      71.711       2.578 o 
 -10   3   7      86.455      85.679       3.033 o 
 -10   3   8      47.880      47.470       1.885 o 
 -10   3   9     235.218     238.137       6.459 o 
 -10   3  10      36.874      36.440       1.729 o 
 -10   3  11       5.705       4.596       0.827 o 
 -10   3  12       6.759       6.468       1.033 o 
 -10   3  13      27.462      26.854       1.833 o 
 -10   3  14       3.801       4.742       1.047 o 
 -10   4   0     325.904     317.246       8.420 o 
 -10   4   1       0.246       0.465       0.554 o 
 -10   4   2       3.345       3.153       0.557 o 
 -10   4   3      19.068      18.659       1.039 o 
 -10   4   4     522.761     538.231      14.613 o 
 -10   4   5      93.898      94.900       3.061 o 
 -10   4   6      18.367      17.089       1.073 o 
 -10   4   7      44.141      42.289       1.889 o 
 -10   4   8     251.043     253.374       6.920 o 
 -10   4   9       5.446       5.760       0.903 o 
 -10   4  10       2.770       1.462       0.741 o 
 -10   4  11       6.105       5.465       1.316 o 
 -10   4  12     135.596     137.525       4.795 o 
 -10   4  13       1.513       0.185       1.264 o 
 -10   5   0      45.012      43.732       2.039 o 
 -10   5   1       5.391       4.946       0.730 o 
 -10   5   2      14.473      12.467       1.223 o 
 -10   5   3       0.792       1.187       0.484 o 
 -10   5   4       2.561       2.490       0.584 o 
 -10   5   5       2.325       2.039       0.541 o 
 -10   5   6       2.895       2.504       0.627 o 
 -10   5   7      18.997      18.627       1.332 o 
 -10   5   8      10.855      11.889       1.169 o 
 -10   5   9      21.663      23.388       1.745 o 
 -10   5  10       9.326      10.144       1.212 o 
 -10   5  11       3.388       3.407       1.052 o 
 -10   5  12      12.067      11.888       1.475 o 
 -10   6   0     235.158     244.262       6.765 o 
 -10   6   1      32.108      32.257       1.610 o 
 -10   6   2      21.137      20.946       1.383 o 
 -10   6   3       1.264       2.338       0.714 o 
 -10   6   4      46.348      44.015       2.327 o 
 -10   6   5      86.621      91.677       3.377 o 
 -10   6   6      36.424      36.836       1.966 o 
 -10   6   7       0.703       1.574       0.778 o 
 -10   6   8      28.092      26.595       1.957 o 
 -10   6   9       0.745       0.689       0.803 o 
 -10   6  10      43.958      47.168       2.752 o 
 -10   6  11       6.138       3.491       1.210 o 
 -10   7   0      17.782      16.586       1.627 o 
 -10   7   1       8.759       8.967       0.909 o 
 -10   7   2      21.102      20.505       1.962 o 
 -10   7   3       8.287       8.404       0.998 o 
 -10   7   4      16.923      17.842       1.324 o 
 -10   7   5       4.247       4.768       0.937 o 
 -10   7   6       8.962       9.850       1.113 o 
 -10   7   7       0.924       0.016       0.777 o 
 -10   7   8      32.190      31.650       2.007 o 
 -10   7   9       0.172       0.105       1.036 o 
 -10   8   0       0.264       3.833       2.475 o 
 -10   8   1      49.029      45.848       5.443 o 
 -10   8   2     134.326     139.567      21.913 o 
 -10   8   3       4.467      11.472       3.060 o 
 -10   8   4       0.589       3.937       2.076 o 
 -10   8   5      24.064      24.117       4.048 o 
 -10   8   6      47.073      54.174      10.617 o 
 -10   8   7      15.476      15.712       3.525 o 
 -10   8   8       2.495       3.239       3.089 o 
 -10   9   0       1.973       5.855       2.387 o 
 -10   9   1      30.893      31.936       4.842 o 
 -10   9   3       6.050       7.614       2.871 o 
 -10   9   6       2.399       1.909       7.271 o 
 -10  10   0      15.712      22.186       4.299 o 
 -10  10   1       6.215       7.520       2.645 o 
 -10  10   2      23.795      19.740       4.065 o 
 -10  10   3       2.362       4.183       2.116 o 
  -9 -11   9      16.472      18.749       2.710 o 
  -9 -11  10       3.487       6.389       4.881 o 
  -9 -11  11      19.442      19.301       3.082 o 
  -9 -11  12      21.123      15.154       2.636 o 
  -9 -11  13      13.779      18.158       3.087 o 
  -9 -11  14       8.625      12.003       2.696 o 
  -9 -10   6      42.944      44.281       4.084 o 
  -9 -10   7       9.735       7.848       3.173 o 
  -9 -10   9       5.378       2.978       2.973 o 
  -9 -10  10       2.463       4.428       1.734 o 
  -9 -10  11      21.745      26.086       3.328 o 
  -9 -10  12      53.811      58.857       4.354 o 
  -9 -10  14       0.488       0.701       2.128 o 
  -9 -10  15      37.544      35.782       6.776 o 
  -9 -10  16      12.018       7.104       3.066 o 
  -9 -10  17       2.919       3.706       2.263 o 
  -9  -9   4       0.238       2.087       1.501 o 
  -9  -9   5       9.145       6.567       4.534 o 
  -9  -9   6      20.440      22.159       2.691 o 
  -9  -9   8       0.048       2.492       2.000 o 
  -9  -9   9     118.108     132.764       6.560 o 
  -9  -9  10      10.226      10.055       2.410 o 
  -9  -9  11      54.737      51.334       4.354 o 
  -9  -9  12      21.008      22.795       3.275 o 
  -9  -9  13      33.658      30.684       3.446 o 
  -9  -9  14      26.920      30.083       2.973 o 
  -9  -9  15       3.316       2.339       1.224 o 
  -9  -9  16      28.495      34.013       3.625 o 
  -9  -9  17      18.809      15.752       3.397 o 
  -9  -8   3      14.950      15.591       3.771 o 
  -9  -8   4      65.479      55.500       5.288 o 
  -9  -8   5      31.285      30.561       3.895 o 
  -9  -8   6      20.518      17.069       2.339 o 
  -9  -8   7       1.937       2.862       1.040 o 
  -9  -8   8     186.901     175.778       7.492 o 
  -9  -8   9       7.317       5.921       1.520 o 
  -9  -8  10       1.287       1.645       1.151 o 
  -9  -8  11       9.355      10.875       2.504 o 
  -9  -8  12     127.410     128.020       8.379 o 
  -9  -8  13      55.144      51.167       3.240 o 
  -9  -8  14       4.126       4.989       1.314 o 
  -9  -8  15      46.816      48.409       3.425 o 
  -9  -8  16      14.550      12.396       2.194 o 
  -9  -8  17      34.943      38.927       3.645 o 
  -9  -7   1      13.379      17.250       3.556 o 
  -9  -7   2       2.887       2.387       1.666 o 
  -9  -7   3       3.847       5.245       1.678 o 
  -9  -7   4       6.320       4.817       1.659 o 
  -9  -7   6       3.861       2.553       1.691 o 
  -9  -7   7      22.870      23.251       1.961 o 
  -9  -7   8       9.604      11.065       1.688 o 
  -9  -7   9     128.627     141.372       8.204 o 
  -9  -7  10      10.943       9.679       1.416 o 
  -9  -7  11       2.350       3.154       1.014 o 
  -9  -7  12     141.800     146.773       7.736 o 
  -9  -7  13      45.374      45.905       2.959 o 
  -9  -7  14       3.042       2.730       1.003 o 
  -9  -7  15       5.216       2.512       1.642 o 
  -9  -7  16      11.383      13.174       2.226 o 
  -9  -7  17       0.156       0.105       1.441 o 
  -9  -7  18       0.616       2.974       2.171 o 
  -9  -6   1      23.927      22.329       1.659 o 
  -9  -6   2      13.420      10.478       1.222 o 
  -9  -6   3       8.993       7.819       1.207 o 
  -9  -6   4     183.410     182.587       5.256 o 
  -9  -6   5      30.238      28.370       2.119 o 
  -9  -6   6       9.386       9.266       0.919 o 
  -9  -6   7     339.255     353.267      14.008 o 
  -9  -6   8     223.574     217.857       8.061 o 
  -9  -6   9     110.539     114.044       5.795 o 
  -9  -6  10      47.044      49.059       3.353 o 
  -9  -6  11      37.368      39.020       2.279 o 
  -9  -6  12       4.311       2.328       0.980 o 
  -9  -6  13      75.497      77.551       5.404 o 
  -9  -6  14     194.373     211.516       7.169 o 
  -9  -6  15      23.738      25.356       3.972 o 
  -9  -6  17     100.480     106.609       6.061 o 
  -9  -6  18      43.906      47.584       4.176 o 
  -9  -5   1       5.660       5.291       1.091 o 
  -9  -5   2       6.357       6.538       1.030 o 
  -9  -5   3      91.855      89.354       3.397 o 
  -9  -5   4      11.497      10.622       0.851 o 
  -9  -5   5      16.269      15.226       0.994 o 
  -9  -5   6      11.138       9.978       0.759 o 
  -9  -5   7       3.172       2.808       0.510 o 
  -9  -5   8     155.759     156.421       4.705 o 
  -9  -5   9      13.645      13.202       0.914 o 
  -9  -5  10      16.500      14.878       0.906 o 
  -9  -5  11      24.915      22.948       1.308 o 
  -9  -5  12      57.204      53.144       2.115 o 
  -9  -5  13      11.359      11.084       1.410 o 
  -9  -5  14       3.632       2.586       0.881 o 
  -9  -5  15       1.831       2.545       0.968 o 
  -9  -5  16       0.551       2.372       1.754 o 
  -9  -5  17      22.192      22.716       2.752 o 
  -9  -5  18       1.591       0.045       1.148 o 
  -9  -4   1     123.579     124.306       4.163 o 
  -9  -4   2      79.670      76.218       2.748 o 
  -9  -4   3     148.603     144.068       4.153 o 
  -9  -4   4      35.509      37.262       1.537 o 
  -9  -4   5      40.870      37.437       1.843 o 
  -9  -4   6     101.742     103.696       3.035 o 
  -9  -4   7     810.098     819.136      20.707 o 
  -9  -4   8      84.471      82.370       2.560 o 
  -9  -4   9      26.320      22.702       1.069 o 
  -9  -4  10     520.036     538.682      13.216 o 
  -9  -4  11     102.826     104.542       3.139 o 
  -9  -4  12      13.569      11.980       0.830 o 
  -9  -4  13       0.602       0.286       0.508 o 
  -9  -4  14     119.095     113.945       3.622 o 
  -9  -4  15     190.559     189.691       5.553 o 
  -9  -4  16       9.954       7.749       0.980 o 
  -9  -4  17      68.856      62.630       6.215 o 
  -9  -4  18      12.867      11.886       3.860 o 
  -9  -3   1      20.522      22.966       1.311 o 
  -9  -3   2       7.144       5.225       0.605 o 
  -9  -3   3       0.855       0.516       0.421 o 
  -9  -3   4     111.355     110.304       3.616 o 
  -9  -3   5       7.462       5.612       0.549 o 
  -9  -3   6      51.056      49.369       1.971 o 
  -9  -3   7     269.619     266.081       6.972 o 
  -9  -3   8      35.411      33.956       1.450 o 
  -9  -3   9     183.455     182.031       4.884 o 
  -9  -3  10       4.188       2.673       0.437 o 
  -9  -3  11       4.807       4.308       0.570 o 
  -9  -3  12       0.023       0.692       0.356 o 
  -9  -3  13      49.889      45.806       1.806 o 
  -9  -3  14      23.016      24.153       1.632 o 
  -9  -3  15       3.036       4.344       0.821 o 
  -9  -3  17      62.903      64.725       3.084 o 
  -9  -2   1       6.411       6.499       0.696 o 
  -9  -2   2     103.795     101.656       3.143 o 
  -9  -2   3     320.145     326.986       9.016 o 
  -9  -2   4       6.676       4.418       0.542 o 
  -9  -2   5     106.398     110.301       3.164 o 
  -9  -2   7    1055.630    1080.122      25.014 o 
  -9  -2   8     122.600     119.734       3.216 o 
  -9  -2   9     148.383     151.110       4.060 o 
  -9  -2  10     218.397     215.179       5.443 o 
  -9  -2  11     157.117     157.167       4.181 o 
  -9  -2  12     161.715     162.408       4.429 o 
  -9  -2  13      84.899      86.121       2.904 o 
  -9  -2  14      16.699      16.826       1.127 o 
  -9  -2  15     177.581     181.465       5.459 o 
  -9  -2  16     122.066     121.571       4.523 o 
  -9  -2  17       2.498       0.097       1.093 o 
  -9  -1   1     160.332     163.906       4.607 o 
  -9  -1   2       6.173       7.242       0.680 o 
  -9  -1   3       0.208       0.339       0.420 o 
  -9  -1   4      81.422      82.940       2.583 o 
  -9  -1   5       4.900       4.071       0.543 o 
  -9  -1   6     105.675     107.373       3.248 o 
  -9  -1   7      90.770      88.533       2.532 o 
  -9  -1   8     186.130     193.121       4.934 o 
  -9  -1   9      13.064      10.707       0.824 o 
  -9  -1  10       7.359       6.840       0.720 o 
  -9  -1  11      19.809      18.094       0.965 o 
  -9  -1  12       1.003       1.393       0.523 o 
  -9  -1  13      71.590      69.879       2.513 o 
  -9  -1  15       5.178       2.567       0.883 o 
  -9  -1  16      12.425      13.026       1.447 o 
  -9   0   1     207.473     211.851       5.660 o 
  -9   0   2      65.773      64.802       2.317 o 
  -9   0   3    1048.521    1098.908      25.745 o 
  -9   0   4     218.972     225.879       6.261 o 
  -9   0   5      59.433      58.443       1.884 o 
  -9   0   6     267.778     270.944       6.687 o 
  -9   0   7     569.506     587.414      13.863 o 
  -9   0   8     532.611     531.611      12.646 o 
  -9   0   9     103.508     108.485       3.071 o 
  -9   0  10      10.486       9.610       0.707 o 
  -9   0  11      10.125       9.508       0.832 o 
  -9   0  12     279.416     281.899       7.402 o 
  -9   0  13      34.542      34.360       1.630 o 
  -9   0  15       9.380      10.577       1.170 o 
  -9   0  16      36.600      35.600       2.556 o 
  -9   1   0       1.008       1.488       0.529 o 
  -9   1   1       0.011       0.024       0.434 o 
  -9   1   2      28.675      31.279       1.356 o 
  -9   1   3       9.146       7.135       0.590 o 
  -9   1   4       7.940       7.220       0.667 o 
  -9   1   5     238.236     242.266       6.144 o 
  -9   1   6     277.277     291.492       7.215 o 
  -9   1   7      97.761      96.830       2.836 o 
  -9   1   8       0.290       0.130       0.395 o 
  -9   1   9      26.841      25.994       1.282 o 
  -9   1  10       4.261       4.549       0.563 o 
  -9   1  11      71.531      70.254       2.516 o 
  -9   1  12     178.956     185.468       5.296 o 
  -9   1  13      35.199      35.257       1.833 o 
  -9   1  14      14.782      16.758       1.724 o 
  -9   1  15       8.479       8.193       1.182 o 
  -9   2   0      75.664      72.216       2.494 o 
  -9   2   1     239.834     245.953       6.241 o 
  -9   2   2     731.849     738.899      17.610 o 
  -9   2   3      68.812      64.300       2.176 o 
  -9   2   4     145.834     149.615       4.562 o 
  -9   2   5     266.591     269.309       6.858 o 
  -9   2   6     437.356     452.550      11.106 o 
  -9   2   7       6.663       6.274       0.631 o 
  -9   2   8      17.973      16.257       0.975 o 
  -9   2   9     220.499     227.752       6.071 o 
  -9   2  10     282.068     286.214       7.516 o 
  -9   2  11      11.987      10.367       0.951 o 
  -9   2  12     167.060     174.755       5.353 o 
  -9   2  13      15.952      15.348       1.295 o 
  -9   2  14      41.301      42.054       2.377 o 
  -9   3   0       3.612       3.500       0.724 o 
  -9   3   1       3.389       3.374       0.506 o 
  -9   3   2       1.179       0.771       0.419 o 
  -9   3   3      50.294      48.437       1.989 o 
  -9   3   4     170.603     171.858       4.651 o 
  -9   3   5      22.917      19.735       1.164 o 
  -9   3   6     209.119     211.975       5.870 o 
  -9   3   7       0.884       0.670       0.460 o 
  -9   3   8      52.107      52.639       1.987 o 
  -9   3  10       2.705       2.410       0.629 o 
  -9   3  11      14.359      14.746       1.151 o 
  -9   3  12     135.445     149.389       4.961 o 
  -9   3  13       2.750       2.297       1.068 o 
  -9   3  14       3.822       4.162       2.435 o 
  -9   4   0      19.337      19.019       1.039 o 
  -9   4   1     296.120     301.342       7.824 o 
  -9   4   2     688.951     694.104      17.130 o 
  -9   4   3      16.416      16.000       1.002 o 
  -9   4   4       4.179       3.481       0.532 o 
  -9   4   5     198.564     194.667       5.330 o 
  -9   4   6     217.582     219.329       5.970 o 
  -9   4   7       1.123       0.441       0.476 o 
  -9   4   8       6.708       5.981       0.757 o 
  -9   4   9      15.719      13.402       1.845 o 
  -9   4  10     119.909     125.887       4.278 o 
  -9   4  11      25.968      25.975       1.680 o 
  -9   4  12      27.263      26.031       1.987 o 
  -9   4  13       2.541       2.983       1.046 o 
  -9   5   0      42.058      41.692       1.933 o 
  -9   5   1      21.801      21.229       1.492 o 
  -9   5   2       7.621       6.724       0.659 o 
  -9   5   3      22.529      21.961       1.121 o 
  -9   5   4      35.526      37.533       1.743 o 
  -9   5   5     195.900     201.642       6.049 o 
  -9   5   6       3.667       3.836       0.726 o 
  -9   5   7       8.659       9.444       0.951 o 
  -9   5   8      59.145      58.828       2.684 o 
  -9   5   9       5.392       5.182       1.000 o 
  -9   5  10      10.888      11.672       1.187 o 
  -9   5  11      21.397      21.021       1.636 o 
  -9   5  12      85.700      95.544       4.136 o 
  -9   6   0     177.522     177.556       6.223 o 
  -9   6   1       7.197       6.452       0.731 o 
  -9   6   2     288.628     280.356       7.954 o 
  -9   6   3     105.702      99.203       3.351 o 
  -9   6   4      15.154      11.521       1.107 o 
  -9   6   5      38.873      41.979       2.001 o 
  -9   6   6      44.983      42.670       2.087 o 
  -9   6   7     147.998     147.992       4.980 o 
  -9   6   8      10.640      10.591       1.142 o 
  -9   6   9       4.334       2.140       0.890 o 
  -9   6  10       5.626       4.900       1.343 o 
  -9   6  11      50.858      51.948       3.595 o 
  -9   7   0       8.833       9.569       1.179 o 
  -9   7   1     143.632     156.396       4.923 o 
  -9   7   2       9.063       6.626       0.800 o 
  -9   7   4      16.318      14.900       1.194 o 
  -9   7   5      91.379      90.832       3.360 o 
  -9   7   6       0.506       0.911       0.705 o 
  -9   7   7       2.992       3.217       0.776 o 
  -9   7   8      11.183      10.663       1.213 o 
  -9   7   9       0.369       1.578       0.822 o 
  -9   8   0      49.810      55.190       5.673 o 
  -9   8   1      38.746      44.566       5.049 o 
  -9   8   2      30.707      33.453      10.222 o 
  -9   8   3      20.643      17.011       3.243 o 
  -9   8   4       4.166       6.134       2.476 o 
  -9   8   5      73.832      73.921       6.832 o 
  -9   8   6       6.252       3.727       3.490 o 
  -9   8   7      41.386      39.168       5.234 o 
  -9   8   8       3.969       6.564       2.584 o 
  -9   9   0       8.897      11.874       6.712 o 
  -9   9   1      42.249      46.095       7.279 o 
  -9   9   2       2.345       0.846       2.774 o 
  -9   9   3       6.543       8.763       8.015 o 
  -9   9   4      27.996      30.348       4.855 o 
  -9   9   5      13.747      19.947       4.113 o 
  -9   9   6       2.401       0.310       2.980 o 
  -9  10   0      21.268      21.562       4.060 o 
  -9  10   1      24.349      26.719       8.047 o 
  -9  10   2       0.241       1.088       5.190 o 
  -9  10   3      16.887      20.433       5.994 o 
  -9  11   1      22.210      20.171       5.427 o 
  -8 -12  10       1.461       4.845       2.513 o 
  -8 -12  12      19.875      16.153       5.224 o 
  -8 -11   7      26.608      25.260       3.826 o 
  -8 -11   8      36.190      37.348       3.734 o 
  -8 -11   9      15.322      12.363       2.921 o 
  -8 -11  10       4.535       5.859       2.147 o 
  -8 -11  11      27.878      25.142       4.960 o 
  -8 -11  12      10.173       8.140       2.218 o 
  -8 -11  13       0.145       1.405       5.125 o 
  -8 -11  14      16.413      18.927       5.959 o 
  -8 -11  15       6.295       6.828       2.044 o 
  -8 -11  16       1.325       5.459       3.304 o 
  -8 -10   5       2.139       2.568       2.338 o 
  -8 -10   6      16.586      15.396       2.750 o 
  -8 -10   7      78.301      81.046       5.141 o 
  -8 -10   8      42.985      46.695       3.871 o 
  -8 -10   9      24.786      24.782       2.717 o 
  -8 -10  10      44.730      56.862       8.163 o 
  -8 -10  11     103.285     113.802       8.982 o 
  -8 -10  12      63.027      64.968       6.890 o 
  -8 -10  13      77.757      80.020       5.905 o 
  -8 -10  14      36.898      35.974       3.442 o 
  -8 -10  15       4.304       3.801       1.413 o 
  -8 -10  16       2.418       1.975       2.254 o 
  -8 -10  17      49.140      50.591       7.974 o 
  -8  -9   3      14.151      16.952       3.197 o 
  -8  -9   4       1.812       1.140       2.417 o 
  -8  -9   5       8.764       8.746       3.064 o 
  -8  -9   6       2.401       3.239       1.904 o 
  -8  -9   7     106.160     106.306       5.046 o 
  -8  -9   8     112.661     119.178       6.226 o 
  -8  -9   9       8.819       7.439       1.832 o 
  -8  -9  10      30.965      28.375       4.544 o 
  -8  -9  11      14.853      15.243       2.351 o 
  -8  -9  12      23.411      24.889       2.763 o 
  -8  -9  13       2.635       1.370       1.287 o 
  -8  -9  14       6.700       6.086       1.673 o 
  -8  -9  16       0.599       1.725       2.395 o 
  -8  -9  17      32.906      35.658       5.647 o 
  -8  -8   2     130.813     135.732       8.042 o 
  -8  -8   3      24.516      25.273       3.268 o 
  -8  -8   4      25.237      25.622       3.390 o 
  -8  -8   5       3.965       2.215       1.270 o 
  -8  -8   6      14.870      12.112       1.771 o 
  -8  -8   7     260.900     266.575      15.131 o 
  -8  -8   8       4.640       3.080       1.220 o 
  -8  -8   9      29.499      30.577       2.634 o 
  -8  -8  10      56.959      58.094       3.920 o 
  -8  -8  11     200.469     212.055      11.436 o 
  -8  -8  12       0.608       2.624       0.924 o 
  -8  -8  13       1.597       1.544       1.102 o 
  -8  -8  14     119.124     117.822       5.403 o 
  -8  -8  15      33.268      37.328       2.912 o 
  -8  -8  16      15.996      15.658       2.084 o 
  -8  -8  17       1.081       1.358       1.809 o 
  -8  -8  18      58.261      53.781       8.050 o 
  -8  -7   1       5.210       6.472       2.302 o 
  -8  -7   2      36.401      33.865       3.554 o 
  -8  -7   3      12.266      11.392       2.144 o 
  -8  -7   5       3.443       3.302       1.189 o 
  -8  -7   6      47.852      45.057       2.979 o 
  -8  -7   7       0.556       0.355       0.812 o 
  -8  -7   8       2.009       3.763       1.149 o 
  -8  -7   9     101.852     107.914       6.478 o 
  -8  -7  10       5.078       5.531       1.045 o 
  -8  -7  11      19.450      21.129       1.885 o 
  -8  -7  12      29.033      31.872       2.309 o 
  -8  -7  13     126.995     139.784       5.266 o 
  -8  -7  14       3.231       5.027       1.374 o 
  -8  -7  15       0.006       0.507       1.007 o 
  -8  -7  16       3.696       2.951       1.245 o 
  -8  -7  17      50.860      54.678       4.230 o 
  -8  -7  18      10.483      10.297       3.175 o 
  -8  -6   1      15.367      15.198       1.297 o 
  -8  -6   2      31.932      27.111       1.624 o 
  -8  -6   3     120.422     119.703       3.735 o 
  -8  -6   4     173.527     171.666       5.137 o 
  -8  -6   5       3.646       2.942       0.490 o 
  -8  -6   7     702.964     722.340      21.416 o 
  -8  -6   8     153.438     155.275       6.282 o 
  -8  -6   9       7.028       8.103       1.172 o 
  -8  -6  10      21.973      22.498       1.624 o 
  -8  -6  11     428.501     438.357      15.602 o 
  -8  -6  12     108.683     107.724       4.596 o 
  -8  -6  13     112.040     116.316       4.542 o 
  -8  -6  14     130.180     134.187       5.532 o 
  -8  -6  15     153.059     156.619      10.335 o 
  -8  -6  16      29.611      28.020       3.431 o 
  -8  -6  17       9.183       7.816       1.746 o 
  -8  -6  18       4.121       4.921       1.582 o 
  -8  -5   2      28.653      29.452       1.734 o 
  -8  -5   3      25.421      23.214       1.280 o 
  -8  -5   4       7.479       4.414       0.868 o 
  -8  -5   6     104.188     106.021       2.991 o 
  -8  -5   7      11.728      11.030       0.669 o 
  -8  -5   8       9.362       9.730       0.675 o 
  -8  -5   9      46.739      47.591       1.845 o 
  -8  -5  10       2.722       1.916       0.415 o 
  -8  -5  11      26.570      25.069       1.206 o 
  -8  -5  12       1.184       1.475       0.563 o 
  -8  -5  13       0.932       1.169       0.754 o 
  -8  -5  14      43.925      43.865       2.808 o 
  -8  -5  15      45.012      51.420       3.628 o 
  -8  -5  17      14.026      14.416       2.236 o 
  -8  -5  18      11.637      13.278       3.880 o 
  -8  -4   1     135.989     131.949       4.235 o 
  -8  -4   3     211.896     212.811       5.571 o 
  -8  -4   4     148.104     147.645       4.342 o 
  -8  -4   5     108.639     105.350       3.218 o 
  -8  -4   6     544.616     556.714      13.721 o 
  -8  -4   7    1688.244    1721.330      43.354 o 
  -8  -4   8      88.067      93.740       3.022 o 
  -8  -4   9      23.578      21.025       1.227 o 
  -8  -4  10     416.751     420.722      10.532 o 
  -8  -4  11      62.430      61.229       1.973 o 
  -8  -4  12     181.913     176.619       6.026 o 
  -8  -4  13     265.819     261.684       6.825 o 
  -8  -4  15      14.375      11.646       1.244 o 
  -8  -4  16      18.567      14.209       1.280 o 
  -8  -4  17      34.844      31.196       4.345 o 
  -8  -3   1      49.762      51.977       2.142 o 
  -8  -3   2      33.336      33.972       1.437 o 
  -8  -3   3      77.611      76.619       2.407 o 
  -8  -3   4     522.974     542.922      14.023 o 
  -8  -3   5      33.441      32.594       1.323 o 
  -8  -3   6     687.694     715.386      17.992 o 
  -8  -3   7      89.476      92.167       2.585 o 
  -8  -3   8       1.781       1.448       0.349 o 
  -8  -3   9      10.136       8.375       0.684 o 
  -8  -3  10     160.049     163.760       4.317 o 
  -8  -3  11     149.459     149.836       3.971 o 
  -8  -3  12       0.087       0.429       0.378 o 
  -8  -3  13       1.194       0.614       0.501 o 
  -8  -3  14      32.876      32.134       1.622 o 
  -8  -3  15      63.968      65.409       2.675 o 
  -8  -3  16       6.301       3.534       1.339 o 
  -8  -3  17      10.312       7.829       1.448 o 
  -8  -2   1     395.156     402.745       9.901 o 
  -8  -2   2     569.061     591.310      14.570 o 
  -8  -2   3      62.150      64.011       1.994 o 
  -8  -2   4      52.568      56.841       1.762 o 
  -8  -2   5     184.059     190.917       4.811 o 
  -8  -2   6    3156.379    3243.983      74.755 o 
  -8  -2   7     864.894     865.318      20.250 o 
  -8  -2   8     119.645     125.183       3.312 o 
  -8  -2   9      21.896      22.478       0.982 o 
  -8  -2  10     848.121     857.602      19.957 o 
  -8  -2  11       1.935       1.712       0.468 o 
  -8  -2  12      47.202      44.835       1.766 o 
  -8  -2  13     291.089     290.253       7.545 o 
  -8  -2  14      38.728      35.735       1.881 o 
  -8  -2  15       1.652       0.186       0.941 o 
  -8  -2  17      19.032      18.644       1.747 o 
  -8  -1   1       8.135       7.616       0.663 o 
  -8  -1   2      13.644      13.636       0.850 o 
  -8  -1   4     173.018     183.506       4.868 o 
  -8  -1   5       1.960       2.109       0.371 o 
  -8  -1   6      13.629      13.542       0.776 o 
  -8  -1   7      67.835      71.629       2.356 o 
  -8  -1   8      12.250      11.814       0.632 o 
  -8  -1   9      25.043      23.023       0.965 o 
  -8  -1  10       0.396       0.921       0.371 o 
  -8  -1  11      11.939      10.663       0.889 o 
  -8  -1  12      39.863      39.657       1.656 o 
  -8  -1  13       9.084       7.882       0.744 o 
  -8  -1  16      24.804      26.980       1.975 o 
  -8   0   1      96.584      96.593       2.845 o 
  -8   0   2     708.651     748.995      17.588 o 
  -8   0   3      75.279      72.896       2.168 o 
  -8   0   4      20.350      19.054       0.847 o 
  -8   0   5       6.894       7.579       0.536 o 
  -8   0   6    1244.802    1312.422      30.260 o 
  -8   0   7      17.312      15.904       0.796 o 
  -8   0   8     201.323     201.225       5.054 o 
  -8   0   9       9.075       6.188       0.766 o 
  -8   0  10     365.995     372.772       9.107 o 
  -8   0  11      23.768      23.140       1.168 o 
  -8   0  12      82.454      87.602       3.356 o 
  -8   0  13       1.615       0.746       0.757 o 
  -8   0  14      28.738      27.918       1.693 o 
  -8   0  15      78.159      81.112       3.404 o 
  -8   0  16      18.730      17.652       2.275 o 
  -8   1   0      42.031      40.498       1.679 o 
  -8   1   1      66.846      63.755       2.041 o 
  -8   1   2     227.690     236.895       6.003 o 
  -8   1   3     161.437     158.894       4.016 o 
  -8   1   4     258.678     261.771       6.461 o 
  -8   1   5      36.918      35.776       1.376 o 
  -8   1   6      33.263      32.864       1.176 o 
  -8   1   7      58.451      55.987       1.823 o 
  -8   1   8      17.324      16.291       0.835 o 
  -8   1   9     147.437     148.686       4.013 o 
  -8   1  10       9.702       8.108       0.676 o 
  -8   1  11      20.166      19.414       1.155 o 
  -8   1  12      62.566      62.619       2.361 o 
  -8   1  15       6.594       8.496       1.244 o 
  -8   2   0     272.482     284.509       7.035 o 
  -8   2   1      24.655      21.905       0.999 o 
  -8   2   2    1008.432    1049.469      24.441 o 
  -8   2   3      74.337      76.146       2.240 o 
  -8   2   4      37.496      40.712       1.346 o 
  -8   2   5     911.055     939.485      22.432 o 
  -8   2   6     875.431     907.601      21.699 o 
  -8   2   7     200.202     206.444       5.471 o 
  -8   2   8     178.465     184.865       4.938 o 
  -8   2   9      35.274      33.405       1.585 o 
  -8   2  10     105.497     105.343       3.329 o 
  -8   2  11      85.260      86.946       3.049 o 
  -8   2  12      21.626      19.994       1.556 o 
  -8   2  13      10.508      10.385       1.219 o 
  -8   2  14       1.853       0.793       1.230 o 
  -8   3   0      55.822      50.502       1.722 o 
  -8   3   1      35.187      36.395       1.355 o 
  -8   3   2       9.633      10.221       0.659 o 
  -8   3   4       2.086       1.205       0.386 o 
  -8   3   5     173.834     178.498       5.964 o 
  -8   3   6      35.816      33.254       1.354 o 
  -8   3   7       6.072       5.317       0.589 o 
  -8   3   8     276.580     287.333       7.333 o 
  -8   3   9      68.189      69.502       2.677 o 
  -8   3  10      42.275      43.264       1.912 o 
  -8   3  11       3.367       2.842       0.645 o 
  -8   3  12       5.647       4.307       0.879 o 
  -8   3  13       8.785       6.422       1.096 o 
  -8   4   0     346.410     348.181       8.762 o 
  -8   4   1     522.901     525.082      12.805 o 
  -8   4   2     534.022     541.865      12.844 o 
  -8   4   3      30.659      27.842       1.227 o 
  -8   4   4      20.462      17.850       0.954 o 
  -8   4   5    1476.371    1468.313      35.095 o 
  -8   4   6      32.813      32.065       1.480 o 
  -8   4   7      20.953      17.556       1.185 o 
  -8   4   8      14.374      12.943       0.986 o 
  -8   4   9     181.072     177.288       5.215 o 
  -8   4  10      31.755      31.218       1.730 o 
  -8   4  11      17.332      15.180       1.284 o 
  -8   4  12       4.753       3.345       0.914 o 
  -8   4  13      31.050      28.101       3.444 o 
  -8   5   0       2.701       2.900       0.493 o 
  -8   5   1      17.612      16.470       0.940 o 
  -8   5   2      45.169      42.286       1.533 o 
  -8   5   3      29.272      27.402       1.330 o 
  -8   5   4      38.378      38.569       1.550 o 
  -8   5   5     139.334     140.528       4.209 o 
  -8   5   6       2.204       1.259       0.587 o 
  -8   5   7       2.067       1.472       0.717 o 
  -8   5   8      63.134      61.642       2.505 o 
  -8   5   9      31.877      31.664       1.757 o 
  -8   5  11      14.796      14.543       1.638 o 
  -8   5  12       7.775       4.239       1.312 o 
  -8   6   0      49.270      46.705       1.806 o 
  -8   6   1     439.767     450.227      11.447 o 
  -8   6   2      15.436      14.287       1.136 o 
  -8   6   3      43.574      38.792       1.863 o 
  -8   6   4      10.659      10.153       0.933 o 
  -8   6   5     488.078     498.865      12.692 o 
  -8   6   6       1.761       2.411       0.718 o 
  -8   6   7       3.978       2.440       0.704 o 
  -8   6   8       0.661       0.153       0.659 o 
  -8   6   9      72.987      78.659       3.350 o 
  -8   6  10      30.409      30.956       2.081 o 
  -8   6  11       4.725       6.164       2.041 o 
  -8   7   1      25.997      24.831       1.447 o 
  -8   7   2       1.053       0.686       0.434 o 
  -8   7   3       1.710       1.610       0.580 o 
  -8   7   4      25.678      27.657       1.796 o 
  -8   7   6      24.762      21.970       1.802 o 
  -8   7   7       2.291       2.315       1.258 o 
  -8   7   8       8.695       7.847       1.137 o 
  -8   7   9       0.037       0.227       0.857 o 
  -8   8   0      26.806      26.587       4.774 o 
  -8   8   1      30.332      33.458       4.777 o 
  -8   8   2      48.088      46.714       5.073 o 
  -8   8   3      69.578      79.930       6.697 o 
  -8   8   4      29.659      30.420       4.248 o 
  -8   8   5      48.527      44.416       5.219 o 
  -8   8   6       8.528       9.811       2.009 o 
  -8   8   7       5.668       2.842       1.284 o 
  -8   8   8      42.693      49.433       5.386 o 
  -8   9   0       4.376       7.700       2.469 o 
  -8   9   2       4.770       5.988       2.537 o 
  -8   9   3      25.412      32.623       4.581 o 
  -8   9   4      87.859     117.199       8.960 o 
  -8   9   5       0.249       1.665       1.750 o 
  -8  10   0     100.955     120.769       9.344 o 
  -8  10   1       6.390       6.627       2.657 o 
  -8  10   2      21.622      30.243       4.728 o 
  -8  10   3       8.932      10.176       5.769 o 
  -8  10   4      50.069      59.714       8.248 o 
  -8  10   5       9.804       7.476       4.076 o 
  -8  11   0       2.537       2.082       2.095 o 
  -8  11   1      14.133      16.797       3.996 o 
  -8  11   2       1.304       5.388       2.381 o 
  -7 -12   8       4.091       3.232       2.242 o 
  -7 -12  10       0.586       1.370       7.515 o 
  -7 -12  11      48.132      49.317       8.202 o 
  -7 -12  13       0.004       0.407       1.448 o 
  -7 -12  14      14.134      15.433       6.609 o 
  -7 -11   6      24.415      27.387       3.551 o 
  -7 -11   7      15.271      18.676       3.577 o 
  -7 -11   8       4.328       4.406       1.772 o 
  -7 -11   9      20.105      20.811       3.109 o 
  -7 -11  10      59.552      57.059       7.695 o 
  -7 -11  11      53.019      50.201       8.574 o 
  -7 -11  12      19.680      17.738       3.538 o 
  -7 -11  14       0.055       3.061       2.303 o 
  -7 -11  15       2.929       2.792       1.694 o 
  -7 -10   4       0.473       1.034       2.014 o 
  -7 -10   5       6.478       8.110       2.063 o 
  -7 -10   6       3.988       5.942       2.876 o 
  -7 -10   7     198.036     188.923      10.654 o 
  -7 -10   8      72.272      65.880       5.461 o 
  -7 -10   9      24.478      20.474       4.775 o 
  -7 -10  10       5.127       3.006       1.372 o 
  -7 -10  11      35.281      34.114       4.901 o 
  -7 -10  12      37.655      32.688       3.491 o 
  -7 -10  13      16.796      22.327       3.044 o 
  -7 -10  14      20.027      22.168       2.596 o 
  -7 -10  15       0.945       1.241       1.360 o 
  -7 -10  16      89.733      93.000       5.911 o 
  -7 -10  17      10.287       4.895       1.839 o 
  -7  -9   2      46.590      55.901       7.983 o 
  -7  -9   3       7.468       8.513       2.185 o 
  -7  -9   4      15.354      15.827       3.035 o 
  -7  -9   5      66.243      67.052       6.301 o 
  -7  -9   6      93.977      84.947       5.738 o 
  -7  -9   7       2.876       2.551       1.120 o 
  -7  -9   8       9.882       9.777       2.185 o 
  -7  -9  10     130.470     138.886      14.971 o 
  -7  -9  11       2.003       2.021       1.464 o 
  -7  -9  13       0.292       0.439       1.055 o 
  -7  -9  14      14.993      10.781       1.618 o 
  -7  -9  15       7.892       6.960       2.340 o 
  -7  -9  16       9.805      12.200       2.232 o 
  -7  -9  17      10.996      11.141       3.112 o 
  -7  -8   1      32.286      31.025       3.646 o 
  -7  -8   3      40.941      41.734       4.061 o 
  -7  -8   4       4.327       5.431       1.684 o 
  -7  -8   5      64.275      62.609       4.022 o 
  -7  -8   6      95.572     103.725       5.895 o 
  -7  -8   7     103.857     103.007       6.778 o 
  -7  -8   8      62.064      59.822       6.029 o 
  -7  -8   9      19.935      18.092       1.878 o 
  -7  -8  10     157.028     156.653       6.004 o 
  -7  -8  11      12.024       8.968       1.770 o 
  -7  -8  12      60.785      60.236       3.274 o 
  -7  -8  13     126.143     128.033       5.453 o 
  -7  -8  14      26.350      26.940       2.367 o 
  -7  -8  15      17.271      18.055       2.026 o 
  -7  -8  16      76.494      85.677      10.198 o 
  -7  -8  17      88.691      93.841      10.516 o 
  -7  -7   1      12.931      16.500       2.601 o 
  -7  -7   2      34.142      35.398       6.526 o 
  -7  -7   3      18.832      18.502       2.782 o 
  -7  -7   4       4.370       5.124       1.445 o 
  -7  -7   5       1.183       2.044       0.944 o 
  -7  -7   6     297.616     299.768      11.525 o 
  -7  -7   7      40.590      35.303       2.259 o 
  -7  -7   8      47.390      43.519       2.465 o 
  -7  -7   9       0.032       0.200       0.680 o 
  -7  -7  10     283.366     282.000      10.369 o 
  -7  -7  11      12.348      10.381       2.103 o 
  -7  -7  12       0.376       1.022       0.807 o 
  -7  -7  13       1.375       0.329       1.236 o 
  -7  -7  14      28.475      26.563       2.367 o 
  -7  -7  15       2.142       1.621       1.318 o 
  -7  -7  17       0.112       1.075       1.266 o 
  -7  -6   1     296.493     297.740       8.045 o 
  -7  -6   2      42.594      40.582       1.832 o 
  -7  -6   3       1.364       0.338       0.531 o 
  -7  -6   4       0.272       1.053       0.393 o 
  -7  -6   5     406.399     408.575      11.082 o 
  -7  -6   6     322.229     331.047       9.339 o 
  -7  -6   7     126.949     125.649       4.410 o 
  -7  -6   9       2.261       2.063       0.761 o 
  -7  -6  10     828.851     847.484      27.270 o 
  -7  -6  11      14.156      14.211       2.017 o 
  -7  -6  12      89.662      92.620       3.736 o 
  -7  -6  13      69.015      69.386       4.348 o 
  -7  -6  14       4.151       3.170       1.198 o 
  -7  -6  15     160.777     169.162       8.047 o 
  -7  -6  16       5.981       7.594       2.730 o 
  -7  -6  17      90.098      96.593       6.451 o 
  -7  -5   1      22.859      23.593       1.628 o 
  -7  -5   2       1.261       0.805       0.439 o 
  -7  -5   3       1.907       2.050       0.485 o 
  -7  -5   4      72.736      71.798       2.239 o 
  -7  -5   5      92.164      87.468       2.502 o 
  -7  -5   6     282.384     286.801       7.624 o 
  -7  -5   7      51.096      52.753       1.854 o 
  -7  -5   8       7.755       5.860       0.569 o 
  -7  -5   9     109.394     107.924       2.938 o 
  -7  -5  10       0.569       0.359       0.333 o 
  -7  -5  11       3.656       2.852       0.445 o 
  -7  -5  12      48.612      48.439       2.280 o 
  -7  -5  13      32.864      31.702       2.021 o 
  -7  -5  14       2.473       1.798       1.242 o 
  -7  -5  15      20.082      20.660       2.319 o 
  -7  -5  16      10.242      12.253       2.031 o 
  -7  -5  18      19.845      19.643       5.721 o 
  -7  -4   1      55.013      52.655       2.384 o 
  -7  -4   2     245.643     242.922       6.220 o 
  -7  -4   3     286.109     293.286       7.724 o 
  -7  -4   4       3.799       3.307       0.509 o 
  -7  -4   5       0.664       0.670       0.304 o 
  -7  -4   6     253.666     263.262       6.441 o 
  -7  -4   7     269.236     281.812       6.842 o 
  -7  -4   8     214.754     220.379       5.448 o 
  -7  -4   9     160.515     155.630       4.039 o 
  -7  -4  10     711.680     713.134      16.711 o 
  -7  -4  11     598.814     603.429      14.380 o 
  -7  -4  12      42.585      38.675       1.518 o 
  -7  -4  13      40.442      38.545       1.630 o 
  -7  -4  15     245.231     242.665       6.983 o 
  -7  -4  16     145.907     150.815       5.158 o 
  -7  -4  17      23.531      17.573       2.499 o 
  -7  -3   1     301.715     306.651       7.637 o 
  -7  -3   3      89.875      96.158       2.657 o 
  -7  -3   4       3.079       2.749       0.344 o 
  -7  -3   5     320.939     333.953       8.590 o 
  -7  -3   6      81.679      86.061       2.381 o 
  -7  -3   7     133.063     138.567       3.720 o 
  -7  -3   8       1.362       2.096       0.336 o 
  -7  -3   9       2.548       2.754       0.347 o 
  -7  -3  10      43.449      46.181       1.499 o 
  -7  -3  11       0.051       0.472       0.386 o 
  -7  -3  12      12.212      11.394       1.037 o 
  -7  -3  13       3.069       1.973       0.501 o 
  -7  -3  14      13.368      12.005       1.009 o 
  -7  -3  15       0.205       0.488       0.818 o 
  -7  -3  16       0.675       0.585       0.732 o 
  -7  -3  17       1.987       1.695       1.133 o 
  -7  -2   1      81.905      83.335       2.526 o 
  -7  -2   2     174.932     183.090       4.769 o 
  -7  -2   3    1144.851    1184.276      28.531 o 
  -7  -2   4      14.603      14.633       0.632 o 
  -7  -2   5     304.591     311.793       7.876 o 
  -7  -2   6     153.608     158.458       3.998 o 
  -7  -2   7     371.581     386.380       9.212 o 
  -7  -2   8     161.548     156.053       3.906 o 
  -7  -2   9     555.051     560.461      13.118 o 
  -7  -2  10     162.736     155.486       4.191 o 
  -7  -2  11     203.218     207.599       5.397 o 
  -7  -2  12     149.669     148.610       4.487 o 
  -7  -2  13      24.833      23.492       1.256 o 
  -7  -2  14      19.482      17.894       1.415 o 
  -7  -2  15      65.611      66.636       3.317 o 
  -7  -2  16     107.906     112.367       4.490 o 
  -7  -1   1      70.258      72.012       2.235 o 
  -7  -1   2       2.160       2.175       0.348 o 
  -7  -1   3     122.202     126.598       3.298 o 
  -7  -1   5      76.004      78.855       2.186 o 
  -7  -1   6      29.870      30.590       1.181 o 
  -7  -1   7     168.334     175.019       4.364 o 
  -7  -1   8     101.181     101.304       2.645 o 
  -7  -1   9      70.493      70.204       2.037 o 
  -7  -1  10      92.183      89.045       3.098 o 
  -7  -1  11       8.038       7.577       0.663 o 
  -7  -1  12      28.035      27.933       1.293 o 
  -7  -1  14      68.918      70.635       2.882 o 
  -7  -1  15      10.132      10.572       1.229 o 
  -7  -1  16       0.003       0.403       1.178 o 
  -7   0   1     159.509     168.772       4.316 o 
  -7   0   2     129.051     132.997       3.461 o 
  -7   0   3      53.979      52.159       1.613 o 
  -7   0   4     338.307     354.949       8.950 o 
  -7   0   5    4058.148    4105.614      94.144 o 
  -7   0   6      70.022      73.193       2.113 o 
  -7   0   7      17.254      17.600       0.773 o 
  -7   0   8      25.294      24.885       1.120 o 
  -7   0   9    1647.141    1660.600      38.374 o 
  -7   0  10      33.782      33.591       1.425 o 
  -7   0  11      20.266      18.973       1.040 o 
  -7   0  12     183.525     188.225       5.177 o 
  -7   0  13     123.434     125.325       4.188 o 
  -7   0  14      73.880      80.412       3.134 o 
  -7   0  15      12.353       9.386       1.475 o 
  -7   0  16      65.304      75.147       9.720 o 
  -7   1   0      18.148      16.088       0.876 o 
  -7   1   1      13.376      13.014       0.702 o 
  -7   1   3     261.162     271.386       6.878 o 
  -7   1   4     179.123     183.622       4.552 o 
  -7   1   5       0.448       0.717       0.275 o 
  -7   1   6      75.068      73.806       2.132 o 
  -7   1   7      85.312      81.663       2.336 o 
  -7   1   8      90.728      90.028       2.578 o 
  -7   1   9      24.675      23.148       1.270 o 
  -7   1  10      17.293      17.114       0.952 o 
  -7   1  11      25.206      23.229       1.335 o 
  -7   1  12      15.918      14.559       1.170 o 
  -7   1  13      77.847      84.629       3.547 o 
  -7   1  14       6.100       7.563       1.214 o 
  -7   1  15      22.815      23.190       2.036 o 
  -7   2   0     301.803     298.717       7.216 o 
  -7   2   1     247.326     260.472       6.305 o 
  -7   2   2     549.830     561.747      13.091 o 
  -7   2   3     137.906     138.964       3.528 o 
  -7   2   4       1.240       0.650       0.335 o 
  -7   2   5    2381.065    2411.934      55.906 o 
  -7   2   6      19.665      17.169       0.808 o 
  -7   2   7       0.599       0.168       0.387 o 
  -7   2   8      12.122      11.027       0.696 o 
  -7   2   9     275.605     269.051       7.118 o 
  -7   2  10      69.601      69.258       2.381 o 
  -7   2  11      81.123      79.704       3.239 o 
  -7   2  12      11.656      10.622       1.242 o 
  -7   2  13      15.050      16.422       1.419 o 
  -7   2  14      62.591      68.089       3.285 o 
  -7   3   0     106.956     105.138       2.881 o 
  -7   3   1     102.083      99.415       2.637 o 
  -7   3   2      49.991      54.649       1.682 o 
  -7   3   3      12.558      12.521       0.599 o 
  -7   3   4      16.011      15.018       0.692 o 
  -7   3   5     841.568     881.866      20.762 o 
  -7   3   7      82.175      82.893       2.571 o 
  -7   3   8      78.892      80.220       2.705 o 
  -7   3   9      29.136      28.957       1.632 o 
  -7   3  10       4.136       3.974       0.702 o 
  -7   3  11       0.222       0.225       0.790 o 
  -7   3  12       3.123       2.510       0.812 o 
  -7   3  13      51.089      58.610       2.959 o 
  -7   4   0     270.924     283.267       7.288 o 
  -7   4   1      10.491       8.481       0.573 o 
  -7   4   2     996.678    1008.442      23.322 o 
  -7   4   3     242.626     251.898       6.245 o 
  -7   4   4     483.367     486.664      11.522 o 
  -7   4   5     420.897     421.765      10.241 o 
  -7   4   6     198.795     196.233       5.122 o 
  -7   4   7     172.894     175.541       5.030 o 
  -7   4   8      75.993      73.913       2.551 o 
  -7   4   9      47.465      44.572       2.172 o 
  -7   4  10      59.859      60.173       2.490 o 
  -7   4  11      85.437      94.248       3.687 o 
  -7   4  12       1.334       2.337       0.808 o 
  -7   5   0       9.060       8.586       0.635 o 
  -7   5   1     117.237     124.365       3.439 o 
  -7   5   2      31.692      30.220       1.509 o 
  -7   5   3       1.013       0.874       0.369 o 
  -7   5   4      24.735      22.848       1.218 o 
  -7   5   5     133.351     134.712       3.830 o 
  -7   5   6       1.358       0.938       0.484 o 
  -7   5   7       8.225       7.380       0.812 o 
  -7   5   8       4.658       3.506       0.684 o 
  -7   5   9       3.212       2.122       0.696 o 
  -7   5  10       1.542       1.260       0.744 o 
  -7   5  11       2.856       0.833       0.749 o 
  -7   6   0     353.614     346.299       9.395 o 
  -7   6   1      25.098      21.481       1.529 o 
  -7   6   2      39.725      36.186       1.511 o 
  -7   6   3      31.833      31.904       1.664 o 
  -7   6   4     516.724     525.137      12.945 o 
  -7   6   5      85.861      84.656       3.196 o 
  -7   6   7       3.978       3.811       0.684 o 
  -7   6   8     115.592     110.139       4.317 o 
  -7   6  10       5.471       5.571       1.290 o 
  -7   7   0     107.685     106.754       4.064 o 
  -7   7   1      22.474      20.137       1.221 o 
  -7   7   2     148.165     153.023       5.047 o 
  -7   7   3       9.738       8.658       0.818 o 
  -7   7   4       4.650       4.654       0.754 o 
  -7   7   5      11.578      10.667       0.978 o 
  -7   7   6       0.904       1.456       0.604 o 
  -7   7   7      50.496      53.883       2.523 o 
  -7   7   8       2.041       1.327       1.364 o 
  -7   7   9       6.005       7.345       1.049 o 
  -7   8   0     344.907     320.233      14.254 o 
  -7   8   1      13.323       8.681       2.450 o 
  -7   8   2      18.173      22.906       5.692 o 
  -7   8   3       0.813       0.868       1.408 o 
  -7   8   4     218.428     236.220      20.565 o 
  -7   8   5       0.594       0.303       1.247 o 
  -7   8   6      24.999      28.323       3.576 o 
  -7   8   7       0.373       2.070       2.596 o 
  -7   8   8      62.687      66.194       7.377 o 
  -7   9   0     116.563     128.266      12.480 o 
  -7   9   1      20.984      22.362       3.853 o 
  -7   9   2      19.725      25.178       4.017 o 
  -7   9   3       2.868       3.703       1.921 o 
  -7   9   4       0.077       0.606       1.903 o 
  -7   9   6       4.433       7.855       3.296 o 
  -7  10   0      24.819      28.128       5.356 o 
  -7  10   1      28.777      23.548       3.977 o 
  -7  10   3       0.298       2.219       1.996 o 
  -7  10   4       0.113       0.832       1.427 o 
  -7  10   5       0.301       3.568       3.103 o 
  -7  11   0      83.573      94.178       8.333 o 
  -7  11   2       1.396       3.927       2.825 o 
  -6 -12   7       6.802       6.879       2.482 o 
  -6 -12   8      29.064      25.765       4.456 o 
  -6 -12   9       0.834       1.572       2.209 o 
  -6 -12  10      59.490      68.885       6.938 o 
  -6 -12  11       4.219       7.268       2.929 o 
  -6 -12  12      41.812      48.068       5.719 o 
  -6 -12  13      55.125      60.880       5.391 o 
  -6 -12  14       8.088       9.178       3.236 o 
  -6 -11   4       3.398       1.820       2.341 o 
  -6 -11   5       5.887       5.159       2.274 o 
  -6 -11   6       4.379       0.944       3.105 o 
  -6 -11   7       3.797       6.006       1.439 o 
  -6 -11   8       0.291       2.154       1.055 o 
  -6 -11   9      27.138      31.181       5.135 o 
  -6 -11  10       0.063       3.035       1.841 o 
  -6 -11  11      30.248      34.789       8.591 o 
  -6 -11  12      15.861      17.887       8.021 o 
  -6 -11  13       1.923       2.308       1.885 o 
  -6 -11  14       2.398       0.470       1.407 o 
  -6 -11  15       9.459       8.833       3.004 o 
  -6 -11  16       3.076       1.967       1.589 o 
  -6 -10   3      17.566      19.182       3.034 o 
  -6 -10   4       4.172       3.835       1.695 o 
  -6 -10   5      56.461      55.697       8.392 o 
  -6 -10   6      13.600      12.845       3.151 o 
  -6 -10   7       2.232       2.597       1.733 o 
  -6 -10   9       0.557       0.033       1.623 o 
  -6 -10  10      94.469      94.672       6.769 o 
  -6 -10  11      61.008      60.325       5.500 o 
  -6 -10  12       5.063       3.904       2.077 o 
  -6 -10  13      74.834      73.298       5.309 o 
  -6 -10  14      28.179      33.086       3.753 o 
  -6 -10  15      60.868      65.848       6.233 o 
  -6 -10  16       6.984       6.049       1.920 o 
  -6 -10  17      70.512      75.346       9.337 o 
  -6  -9   2       5.514       2.601       2.158 o 
  -6  -9   3      15.810      14.225       2.475 o 
  -6  -9   4       2.382       5.469       1.876 o 
  -6  -9   5       9.696       8.809       1.749 o 
  -6  -9   6      10.408      10.016       1.418 o 
  -6  -9   7       7.262       9.462       1.948 o 
  -6  -9   8      56.769      57.587       4.086 o 
  -6  -9  10       8.347       7.479       1.408 o 
  -6  -9  11      13.609      11.294       3.052 o 
  -6  -9  12       8.311       9.329       1.869 o 
  -6  -9  13      46.785      46.457       3.054 o 
  -6  -9  14       5.703       3.771       1.378 o 
  -6  -9  15      29.394      22.154       2.516 o 
  -6  -9  16       3.856       5.265       2.422 o 
  -6  -9  17       0.007       2.558       1.579 o 
  -6  -8   1       0.191       1.681       1.759 o 
  -6  -8   2      33.721      33.678       3.535 o 
  -6  -8   3     117.433     117.360       8.486 o 
  -6  -8   4      68.187      68.642       4.091 o 
  -6  -8   5      12.968      13.122       2.388 o 
  -6  -8   6     111.098     113.834       8.674 o 
  -6  -8   7     192.658     193.820       9.355 o 
  -6  -8   8      88.611      87.094       4.364 o 
  -6  -8   9      10.035      12.781       1.277 o 
  -6  -8  10     283.274     279.941       9.145 o 
  -6  -8  11     311.471     345.273      14.493 o 
  -6  -8  12      41.416      37.136       2.776 o 
  -6  -8  13      17.050      16.359       3.386 o 
  -6  -8  14       2.049       1.440       1.649 o 
  -6  -8  15     310.883     323.553      11.532 o 
  -6  -8  16      66.132      65.112       7.920 o 
  -6  -8  17     101.711      99.990       6.806 o 
  -6  -7   1       9.626      11.466       2.172 o 
  -6  -7   3      35.489      31.411       2.465 o 
  -6  -7   4      35.058      36.815       2.321 o 
  -6  -7   5      25.631      27.154       3.114 o 
  -6  -7   6       5.443       3.742       1.461 o 
  -6  -7   8      54.371      56.575       2.930 o 
  -6  -7   9      38.249      36.522       3.163 o 
  -6  -7  10      10.471       8.504       1.164 o 
  -6  -7  11       8.424       6.849       1.042 o 
  -6  -7  12      10.889      12.826       1.486 o 
  -6  -7  13      21.002      16.946       1.727 o 
  -6  -7  14      32.021      32.598       2.461 o 
  -6  -7  15       6.293       5.893       1.578 o 
  -6  -7  16       0.699       0.171       2.739 o 
  -6  -7  17       4.989       4.677       1.844 o 
  -6  -6   1      42.536      42.323       1.831 o 
  -6  -6   2     164.352     151.787       4.719 o 
  -6  -6   3      41.091      37.467       1.803 o 
  -6  -6   4      78.734      74.262       3.040 o 
  -6  -6   5     227.842     220.270       6.141 o 
  -6  -6   6       2.977       1.986       0.586 o 
  -6  -6   7     392.963     395.607      11.226 o 
  -6  -6   8     339.229     346.642      12.554 o 
  -6  -6   9     143.330     146.307       7.057 o 
  -6  -6  10       7.817       5.539       0.914 o 
  -6  -6  11     122.316     127.672       4.972 o 
  -6  -6  12     238.565     242.570       7.623 o 
  -6  -6  13      49.120      49.782       2.852 o 
  -6  -6  14     113.321     123.521       7.722 o 
  -6  -6  15     156.782     162.018       7.017 o 
  -6  -6  16     261.710     276.598      10.539 o 
  -6  -6  17       9.672      10.922       2.214 o 
  -6  -5   1      45.348      44.726       1.750 o 
  -6  -5   2      90.772      89.735       2.870 o 
  -6  -5   3      19.251      18.377       1.229 o 
  -6  -5   4      55.582      60.231       1.997 o 
  -6  -5   5      42.796      42.852       1.494 o 
  -6  -5   6      16.491      18.619       0.992 o 
  -6  -5   7      79.687      83.489       2.608 o 
  -6  -5   8      85.678      86.859       2.439 o 
  -6  -5   9      85.364      89.581       2.640 o 
  -6  -5  10     107.015     109.790       3.091 o 
  -6  -5  11      78.873      74.691       2.412 o 
  -6  -5  12      13.443      11.689       0.822 o 
  -6  -5  13      24.572      23.231       3.060 o 
  -6  -5  15      42.373      45.735       3.693 o 
  -6  -5  16       6.731       6.494       1.591 o 
  -6  -5  17       3.334       5.472       1.908 o 
  -6  -4   1     312.515     321.595       8.147 o 
  -6  -4   2      21.100      19.810       0.876 o 
  -6  -4   3       1.368       0.968       0.295 o 
  -6  -4   4     826.666     837.316      19.960 o 
  -6  -4   5     486.651     516.235      12.070 o 
  -6  -4   6     503.083     504.108      11.767 o 
  -6  -4   7      22.254      21.354       0.834 o 
  -6  -4   8    1571.508    1602.131      37.391 o 
  -6  -4   9     515.656     540.801      12.689 o 
  -6  -4  10       0.658       0.230       0.328 o 
  -6  -4  12     209.824     207.802       5.437 o 
  -6  -4  13      83.095      81.450       2.812 o 
  -6  -4  14     232.247     231.680       6.537 o 
  -6  -4  15       3.205       2.714       0.743 o 
  -6  -4  16     187.849     183.664       6.076 o 
  -6  -4  17       1.356       1.995       2.038 o 
  -6  -3   1      84.999      87.489       2.684 o 
  -6  -3   2     433.740     444.013      10.452 o 
  -6  -3   3      22.747      20.915       0.847 o 
  -6  -3   4     100.749      98.081       2.607 o 
  -6  -3   5     168.287     177.304       4.357 o 
  -6  -3   6     253.932     254.700       6.071 o 
  -6  -3   7     341.936     359.010       8.376 o 
  -6  -3   8     178.507     178.570       4.379 o 
  -6  -3   9       0.215       0.106       0.266 o 
  -6  -3  10       2.872       3.069       0.375 o 
  -6  -3  11      76.319      71.196       2.318 o 
  -6  -3  12      34.945      31.249       1.417 o 
  -6  -3  13       9.459       8.547       0.820 o 
  -6  -3  14       0.594       0.928       0.774 o 
  -6  -3  15      38.114      40.711       2.194 o 
  -6  -3  16       7.522       7.410       1.020 o 
  -6  -3  17      14.453      14.318       1.530 o 
  -6  -2   1      65.248      69.104       2.324 o 
  -6  -2   2     446.937     455.285      11.412 o 
  -6  -2   3     765.673     799.890      18.855 o 
  -6  -2   4     621.792     652.571      15.788 o 
  -6  -2   5     120.438     134.395       3.347 o 
  -6  -2   6     668.494     699.566      16.081 o 
  -6  -2   7     509.701     527.111      12.248 o 
  -6  -2   8      21.857      23.084       0.833 o 
  -6  -2   9     361.577     367.352       8.701 o 
  -6  -2  10     316.609     314.995       7.736 o 
  -6  -2  11     146.987     147.312       4.030 o 
  -6  -2  12       2.240       2.337       0.500 o 
  -6  -2  14     323.075     324.599       8.998 o 
  -6  -2  15      90.385      91.896       3.763 o 
  -6  -2  16      41.583      36.910       2.190 o 
  -6  -1   1     169.863     176.868       4.451 o 
  -6  -1   2     232.626     242.968       5.891 o 
  -6  -1   3      19.626      20.640       0.785 o 
  -6  -1   4     285.555     306.478       7.377 o 
  -6  -1   5     369.865     379.364       8.873 o 
  -6  -1   6       0.303       0.140       0.218 o 
  -6  -1   7     311.235     306.505       7.208 o 
  -6  -1   8     152.981     152.923       3.813 o 
  -6  -1   9       2.815       2.025       0.353 o 
  -6  -1  10       1.465       1.526       0.427 o 
  -6  -1  11      12.616      13.028       0.954 o 
  -6  -1  12      28.136      26.758       1.335 o 
  -6  -1  13      24.833      25.109       1.481 o 
  -6  -1  14       4.037       4.647       1.196 o 
  -6  -1  15      10.632      12.839       1.415 o 
  -6  -1  16       8.066       8.362       1.276 o 
  -6   0   1     214.943     222.640       5.446 o 
  -6   0   2    1849.759    1925.687      44.147 o 
  -6   0   3     849.993     879.707      20.532 o 
  -6   0   4      22.459      22.970       0.831 o 
  -6   0   5      83.345      89.187       2.449 o 
  -6   0   6    1339.744    1357.818      31.876 o 
  -6   0   7     212.383     207.507       5.070 o 
  -6   0   8     130.291     137.797       3.633 o 
  -6   0   9      11.456      10.628       0.632 o 
  -6   0  10     230.553     234.633       6.027 o 
  -6   0  11     228.081     224.058       5.940 o 
  -6   0  13      12.568      11.335       1.058 o 
  -6   0  14      29.784      29.361       1.987 o 
  -6   0  15      56.204      54.675       3.216 o 
  -6   1   0     453.598     455.513      10.696 o 
  -6   1   1     110.039     111.991       2.929 o 
  -6   1   2       2.636       2.519       0.283 o 
  -6   1   3     887.869     908.333      21.146 o 
  -6   1   4      81.289      81.898       2.230 o 
  -6   1   5     570.309     597.764      13.858 o 
  -6   1   6      10.333      11.041       0.663 o 
  -6   1   7      49.240      49.905       1.616 o 
  -6   1   8      34.734      34.332       1.232 o 
  -6   1   9       5.138       4.314       0.528 o 
  -6   1  10     121.644     124.645       3.685 o 
  -6   1  11      17.128      16.343       1.053 o 
  -6   1  12      11.948      10.097       0.990 o 
  -6   1  13      29.789      31.724       1.868 o 
  -6   1  14       2.649       1.458       0.817 o 
  -6   2   0     450.656     473.396      10.998 o 
  -6   2   1     309.933     318.935       7.584 o 
  -6   2   2     123.416     128.500       3.315 o 
  -6   2   3     612.955     624.727      14.814 o 
  -6   2   4     268.750     279.066       6.822 o 
  -6   2   5      78.066      84.622       2.318 o 
  -6   2   6      26.104      22.823       0.913 o 
  -6   2   7      33.742      32.908       1.266 o 
  -6   2   8     632.270     628.002      15.041 o 
  -6   2   9     109.294     111.066       3.277 o 
  -6   2  10      11.862      11.569       1.274 o 
  -6   2  11     140.633     143.330       4.559 o 
  -6   2  12      54.030      54.880       2.687 o 
  -6   2  13      34.420      35.799       2.170 o 
  -6   2  14       3.879       2.971       1.977 o 
  -6   3   0       0.035       0.368       0.202 o 
  -6   3   1       9.627       9.708       0.566 o 
  -6   3   2     596.420     607.406      14.019 o 
  -6   3   3      14.337      12.395       0.589 o 
  -6   3   4       1.786       2.031       0.306 o 
  -6   3   5     154.395     154.098       3.966 o 
  -6   3   6     169.997     171.205       4.513 o 
  -6   3   7     116.395     112.816       3.292 o 
  -6   3   9       6.333       6.377       0.720 o 
  -6   3  10      15.603      16.659       1.162 o 
  -6   3  11       6.307       8.341       1.260 o 
  -6   3  13       2.210       3.539       0.894 o 
  -6   4   0      64.672      69.640       2.019 o 
  -6   4   1     795.345     819.207      18.873 o 
  -6   4   2     220.070     221.612       5.359 o 
  -6   4   3     363.745     364.623       8.686 o 
  -6   4   4     408.692     407.540       9.647 o 
  -6   4   5      10.403       8.968       0.628 o 
  -6   4   6     128.683     127.628       3.970 o 
  -6   4   7      13.339      13.162       0.897 o 
  -6   4   8     248.052     243.514       6.802 o 
  -6   4   9      31.925      32.322       1.917 o 
  -6   4  10      38.573      38.968       2.026 o 
  -6   4  11       5.305       6.153       0.965 o 
  -6   4  12       1.465       2.160       0.796 o 
  -6   5   0      96.382      94.825       2.745 o 
  -6   5   1      15.610      14.038       0.763 o 
  -6   5   2     151.141     146.203       3.936 o 
  -6   5   3      96.064      97.982       3.278 o 
  -6   5   4     180.811     186.011       4.964 o 
  -6   5   5       2.855       1.907       0.480 o 
  -6   5   6      16.325      16.397       1.007 o 
  -6   5   7       1.634       1.989       0.535 o 
  -6   5   8      40.546      41.025       1.983 o 
  -6   5   9       3.548       2.863       0.925 o 
  -6   5  10       0.420       0.368       0.750 o 
  -6   6   0       0.062       0.300       0.317 o 
  -6   6   1     228.960     222.903       5.983 o 
  -6   6   2      89.470      90.904       2.791 o 
  -6   6   3     240.541     239.837       6.366 o 
  -6   6   4       1.417       0.375       0.679 o 
  -6   6   5      56.567      52.292       2.042 o 
  -6   6   6     157.753     157.403       4.621 o 
  -6   6   7      91.887      93.216       3.748 o 
  -6   6   8       8.538       7.540       0.946 o 
  -6   6   9       5.819       5.086       0.892 o 
  -6   6  10      51.976      49.929       3.228 o 
  -6   7   0      44.582      41.135       2.259 o 
  -6   7   1      30.980      28.647       1.325 o 
  -6   7   2      35.633      31.809       1.410 o 
  -6   7   3      84.186      75.783       4.404 o 
  -6   7   4      97.128      97.733       3.273 o 
  -6   7   5       3.450       1.786       0.677 o 
  -6   7   6       2.346       1.784       0.928 o 
  -6   7   7       2.799       1.976       0.715 o 
  -6   7   8       5.306       3.213       0.956 o 
  -6   7   9       0.807       0.988       0.790 o 
  -6   8   0       0.614       1.699       2.520 o 
  -6   8   1      22.603      23.816       3.392 o 
  -6   8   3     232.137     253.945      10.578 o 
  -6   8   4       3.899       3.443       1.859 o 
  -6   8   5       2.987       2.955       2.072 o 
  -6   8   6      31.650      33.373       3.245 o 
  -6   8   7      19.405      19.487       6.845 o 
  -6   8   8       2.846       2.783       1.764 o 
  -6   9   0       4.529       0.631       2.696 o 
  -6   9   1       6.549       3.468       3.126 o 
  -6   9   2      23.754      22.381       3.594 o 
  -6   9   3      99.031     117.516       8.388 o 
  -6   9   4       1.143       0.072       2.967 o 
  -6   9   5       9.431      11.117       3.280 o 
  -6   9   6      10.211      12.692       2.555 o 
  -6  10   0       0.667       1.288       1.963 o 
  -6  10   1      80.548      91.955      12.452 o 
  -6  10   2       9.388      10.974       8.271 o 
  -6  10   3     103.801     124.539       7.714 o 
  -6  10   4       5.726      13.766       3.030 o 
  -6  10   5      21.576      26.920       9.435 o 
  -6  11   0       0.274       1.510       1.822 o 
  -6  11   1      21.444      27.832       5.381 o 
  -6  11   2      28.481      36.922       7.466 o 
  -6  11   3       8.630       6.910       3.581 o 
  -5 -12   6       0.032       0.151       1.713 o 
  -5 -12   7      59.692      63.843       5.810 o 
  -5 -12   8       6.099       9.623       2.701 o 
  -5 -12  10      21.749      19.532       8.695 o 
  -5 -12  11      95.975     106.310      15.535 o 
  -5 -12  12       3.349       3.574       2.186 o 
  -5 -12  13       0.508       2.155       1.468 o 
  -5 -12  14       3.544       1.622       2.087 o 
  -5 -12  15      21.679      25.726       6.359 o 
  -5 -11   3       8.051       5.697       4.185 o 
  -5 -11   4       1.183       1.855       1.517 o 
  -5 -11   5       0.584       1.067       1.705 o 
  -5 -11   7       5.717       3.403       1.469 o 
  -5 -11   8       1.277       2.388       1.063 o 
  -5 -11   9       3.955       5.880       1.878 o 
  -5 -11  10       7.775       8.647       2.549 o 
  -5 -11  11     123.862     140.665      10.763 o 
  -5 -11  12      56.621      64.906       6.280 o 
  -5 -11  13      14.018      15.484       2.676 o 
  -5 -11  14       3.858       1.843       1.350 o 
  -5 -11  15       0.332       0.498       2.062 o 
  -5 -11  16       0.031       1.578       1.431 o 
  -5 -10   2       6.908       7.919       2.115 o 
  -5 -10   3       9.120       7.955       3.202 o 
  -5 -10   4      43.581      38.107       4.393 o 
  -5 -10   5       9.336       8.126       1.628 o 
  -5 -10   6      11.228      10.195       1.650 o 
  -5 -10   7      45.797      40.311       2.770 o 
  -5 -10   8      65.471      71.299       4.051 o 
  -5 -10   9     145.685     157.962       6.872 o 
  -5 -10  10       0.000       0.202       1.091 o 
  -5 -10  11     134.898     147.611      12.007 o 
  -5 -10  12      25.940      32.178       3.379 o 
  -5 -10  13      62.826      70.028       5.118 o 
  -5 -10  14       3.549       4.978       1.766 o 
  -5 -10  15       8.975       9.140       2.453 o 
  -5 -10  16      95.955      94.967       7.018 o 
  -5  -9   1       2.265       2.711       1.798 o 
  -5  -9   2       0.002       0.560       1.590 o 
  -5  -9   3      57.021      57.659       4.626 o 
  -5  -9   4       7.839       6.104       1.237 o 
  -5  -9   5      24.023      23.521       2.064 o 
  -5  -9   6       1.162       1.843       0.980 o 
  -5  -9   7       7.950       7.613       1.156 o 
  -5  -9   8      13.033      10.576       1.736 o 
  -5  -9   9       4.737       4.872       1.909 o 
  -5  -9  10      11.226       9.902       1.788 o 
  -5  -9  11     100.812     114.081       5.728 o 
  -5  -9  12      71.534      74.461       4.529 o 
  -5  -9  13       0.258       0.094       1.009 o 
  -5  -9  14       0.600       1.558       1.046 o 
  -5  -9  15       9.944       9.535       2.611 o 
  -5  -9  16       0.060       0.413       1.536 o 
  -5  -8   1      75.469      77.191       5.988 o 
  -5  -8   3       2.192       1.142       0.904 o 
  -5  -8   4     115.463     113.655       5.042 o 
  -5  -8   5     106.092     102.561       5.808 o 
  -5  -8   6     152.805     161.951       6.207 o 
  -5  -8   7     120.824     123.210       8.719 o 
  -5  -8   8      77.976      84.525       3.364 o 
  -5  -8   9      43.865      51.425       3.304 o 
  -5  -8  10     127.758     134.312       8.084 o 
  -5  -8  11       1.130       1.086       0.987 o 
  -5  -8  12      96.069      95.710       5.162 o 
  -5  -8  13      50.927      46.448       4.192 o 
  -5  -8  14      37.790      41.795       3.407 o 
  -5  -8  15      57.368      56.299       5.959 o 
  -5  -8  16      78.873      76.595       8.250 o 
  -5  -8  17       0.384       2.616       2.234 o 
  -5  -7   1       3.194       2.527       1.324 o 
  -5  -7   3       2.180       1.390       0.781 o 
  -5  -7   4       5.516       4.684       0.906 o 
  -5  -7   5     137.242     129.335       5.068 o 
  -5  -7   6      36.601      36.272       2.154 o 
  -5  -7   7     142.650     146.417       6.520 o 
  -5  -7   8       4.674       3.784       0.657 o 
  -5  -7   9      69.759      74.944       4.307 o 
  -5  -7  10      16.358      13.355       1.301 o 
  -5  -7  11     154.329     161.389       8.704 o 
  -5  -7  12       7.965       7.434       1.171 o 
  -5  -7  13      21.594      20.078       2.086 o 
  -5  -7  14       0.051       0.567       1.228 o 
  -5  -7  15      55.616      63.039       4.694 o 
  -5  -7  16       6.908       6.973       1.937 o 
  -5  -7  17       2.392       3.727       1.740 o 
  -5  -6   1      51.772      41.235       2.895 o 
  -5  -6   2     206.074     202.381       5.438 o 
  -5  -6   3     185.068     184.533       4.920 o 
  -5  -6   4       4.700       3.711       0.374 o 
  -5  -6   5      52.090      48.720       2.000 o 
  -5  -6   6    1004.002     993.445      26.100 o 
  -5  -6   7      79.845      80.130       2.995 o 
  -5  -6   8      13.446      13.291       1.416 o 
  -5  -6   9      16.010      16.925       1.214 o 
  -5  -6  10     278.693     283.606       8.660 o 
  -5  -6  11     479.460     502.170      14.498 o 
  -5  -6  12       3.347       2.902       0.906 o 
  -5  -6  13      88.901      84.029       3.826 o 
  -5  -6  14     194.624     204.926       7.810 o 
  -5  -6  15     125.805     133.151       8.230 o 
  -5  -6  16      25.512      27.016       5.578 o 
  -5  -6  17      26.971      28.236       3.032 o 
  -5  -5   1       0.801       0.907       0.373 o 
  -5  -5   2     101.567      98.543       2.758 o 
  -5  -5   3       0.262       0.025       0.264 o 
  -5  -5   4      17.889      17.664       0.729 o 
  -5  -5   5     241.480     245.202       6.139 o 
  -5  -5   6       7.902       7.212       0.406 o 
  -5  -5   7     380.080     390.364       9.393 o 
  -5  -5   8       1.035       0.352       0.210 o 
  -5  -5   9      57.290      56.500       2.020 o 
  -5  -5  11      11.323      10.478       0.898 o 
  -5  -5  12       4.887       4.797       0.689 o 
  -5  -5  13       6.969       6.241       0.919 o 
  -5  -5  14       8.858      10.715       1.689 o 
  -5  -5  15       0.274       0.832       1.570 o 
  -5  -5  16      11.587       7.058       1.922 o 
  -5  -5  17       0.020       0.993       1.450 o 
  -5  -4   1     133.404     133.334       3.518 o 
  -5  -4   2      15.977      15.137       0.692 o 
  -5  -4   3     885.242     883.678      20.754 o 
  -5  -4   4     268.715     268.984       6.669 o 
  -5  -4   5     130.333     131.699       3.341 o 
  -5  -4   6     442.538     459.360      10.654 o 
  -5  -4   7      82.715      85.235       2.258 o 
  -5  -4   8     157.950     172.349       4.303 o 
  -5  -4   9      36.658      34.929       1.230 o 
  -5  -4  10       8.381       7.695       0.552 o 
  -5  -4  11     403.085     395.181       9.622 o 
  -5  -4  12     252.475     244.242       6.480 o 
  -5  -4  13      29.296      27.660       1.474 o 
  -5  -4  14      59.547      60.373       2.545 o 
  -5  -4  15     134.946     130.450       4.841 o 
  -5  -4  17     119.735     127.851       8.477 o 
  -5  -3   1      52.587      49.008       1.503 o 
  -5  -3   2      86.696      85.252       2.282 o 
  -5  -3   3     203.092     207.745       5.069 o 
  -5  -3   4      35.406      35.804       1.150 o 
  -5  -3   5     327.148     344.543       8.403 o 
  -5  -3   6      75.672      74.624       1.984 o 
  -5  -3   7       9.783       8.244       0.451 o 
  -5  -3   8      64.931      64.464       1.820 o 
  -5  -3   9       4.409       3.971       0.430 o 
  -5  -3  10      43.158      40.723       1.455 o 
  -5  -3  11      21.266      19.986       1.142 o 
  -5  -3  12      28.760      27.246       1.343 o 
  -5  -3  13       0.149       0.493       0.554 o 
  -5  -3  14      34.107      33.525       1.878 o 
  -5  -3  15       9.196       8.661       1.017 o 
  -5  -3  16      12.816       9.972       1.142 o 
  -5  -2   1      41.908      39.626       1.283 o 
  -5  -2   2     785.992     806.794      18.630 o 
  -5  -2   3     747.675     758.205      17.991 o 
  -5  -2   4    1995.768    2081.134      48.048 o 
  -5  -2   5     882.330     887.952      20.561 o 
  -5  -2   6       2.177       1.816       0.230 o 
  -5  -2   7     466.630     469.318      10.871 o 
  -5  -2   8     448.242     482.793      11.361 o 
  -5  -2   9     630.264     631.266      14.752 o 
  -5  -2  10     107.707     101.783       2.934 o 
  -5  -2  11     460.397     453.668      11.056 o 
  -5  -2  12     192.493     191.852       5.500 o 
  -5  -2  13     140.023     142.800       4.536 o 
  -5  -2  14      23.044      18.670       1.547 o 
  -5  -2  15      96.054      95.289       3.683 o 
  -5  -2  16       7.701       9.199       1.144 o 
  -5  -1   1      21.182      21.070       0.831 o 
  -5  -1   2       0.660       0.677       0.215 o 
  -5  -1   3      10.511      10.523       0.509 o 
  -5  -1   4      32.640      32.260       1.093 o 
  -5  -1   5     468.110     484.188      11.193 o 
  -5  -1   6     155.250     152.981       3.783 o 
  -5  -1   7     179.469     177.313       4.308 o 
  -5  -1   8     155.469     157.148       3.916 o 
  -5  -1   9      37.961      39.648       1.345 o 
  -5  -1  10      67.272      61.749       2.031 o 
  -5  -1  11       2.758       3.060       0.533 o 
  -5  -1  12       4.630       4.423       0.682 o 
  -5  -1  13      77.505      84.761       3.705 o 
  -5  -1  14       5.086       5.322       0.920 o 
  -5  -1  15      24.571      28.639       2.053 o 
  -5   0   1     260.675     270.672       6.602 o 
  -5   0   2    1033.294    1088.220      24.957 o 
  -5   0   3     727.636     741.064      17.159 o 
  -5   0   4     165.373     171.796       4.197 o 
  -5   0   5     967.298    1010.992      23.319 o 
  -5   0   6    1251.237    1279.959      29.476 o 
  -5   0   7      26.954      28.274       1.069 o 
  -5   0   8      79.500      79.346       2.216 o 
  -5   0   9     357.889     361.292       8.943 o 
  -5   0  10     328.129     333.299       8.297 o 
  -5   0  11       1.442       0.359       0.550 o 
  -5   0  13     126.956     131.851       4.521 o 
  -5   0  14     156.358     170.479       5.906 o 
  -5   1   0     893.954     919.139      21.102 o 
  -5   1   1     111.554     112.650       2.873 o 
  -5   1   2      12.174      13.843       0.614 o 
  -5   1   3      27.884      30.298       0.973 o 
  -5   1   4     130.748     134.228       3.344 o 
  -5   1   5      23.215      23.022       0.837 o 
  -5   1   6       6.232       5.715       0.454 o 
  -5   1   7       3.834       4.435       0.453 o 
  -5   1   8     143.633     145.990       3.833 o 
  -5   1   9      46.637      46.760       1.659 o 
  -5   1  10      28.077      29.142       1.602 o 
  -5   1  11      62.069      60.841       2.349 o 
  -5   1  12       8.757       7.228       0.923 o 
  -5   1  13       8.892       8.106       1.077 o 
  -5   1  14       3.077       2.827       0.997 o 
  -5   2   0     235.691     237.620       5.631 o 
  -5   2   1     328.901     342.508       8.179 o 
  -5   2   2    2269.962    2290.921      52.314 o 
  -5   2   3     199.397     204.903       4.914 o 
  -5   2   4     301.558     299.813       7.308 o 
  -5   2   5     614.049     611.985      14.200 o 
  -5   2   6    1325.634    1351.165      31.048 o 
  -5   2   7     402.672     409.233       9.758 o 
  -5   2   8      30.755      29.552       1.179 o 
  -5   2   9     257.303     268.951       6.901 o 
  -5   2  10     128.028     128.284       4.165 o 
  -5   2  11      29.262      31.012       1.664 o 
  -5   2  12      27.354      29.612       1.794 o 
  -5   2  13      33.320      33.956       2.091 o 
  -5   3   0      65.460      64.547       1.731 o 
  -5   3   1       6.186       7.301       0.424 o 
  -5   3   2      54.161      58.681       1.633 o 
  -5   3   3     140.996     141.965       3.599 o 
  -5   3   4      80.155      75.326       2.054 o 
  -5   3   5      25.233      23.287       0.928 o 
  -5   3   6     169.662     167.508       4.720 o 
  -5   3   7      26.256      24.259       1.123 o 
  -5   3   8      15.729      14.899       0.915 o 
  -5   3   9      32.210      32.066       1.503 o 
  -5   3  10      20.821      21.001       1.348 o 
  -5   3  11       7.648       8.989       1.236 o 
  -5   3  12       4.001       3.684       0.862 o 
  -5   3  13       5.346       3.940       1.219 o 
  -5   4   0     215.007     217.652       5.277 o 
  -5   4   1      98.236     102.586       2.653 o 
  -5   4   2      95.726      97.046       2.549 o 
  -5   4   3     560.055     581.001      13.466 o 
  -5   4   4     391.475     406.255       9.991 o 
  -5   4   5      12.793      12.649       0.778 o 
  -5   4   6      60.837      55.208       2.272 o 
  -5   4   7     239.840     234.807       6.339 o 
  -5   4   8      78.738      84.490       2.869 o 
  -5   4   9       4.982       5.175       0.782 o 
  -5   4  10      21.685      20.827       1.751 o 
  -5   4  11      34.867      32.936       2.435 o 
  -5   4  12      34.916      35.905       2.230 o 
  -5   5   0     137.370     131.044       3.365 o 
  -5   5   1      74.297      80.864       2.639 o 
  -5   5   2     172.818     177.316       4.515 o 
  -5   5   3       3.576       2.514       0.418 o 
  -5   5   4      35.615      36.407       1.544 o 
  -5   5   5      27.202      22.879       1.156 o 
  -5   5   6       6.626       5.910       0.645 o 
  -5   5   7      18.760      18.532       1.173 o 
  -5   5   8       6.395       6.177       0.799 o 
  -5   5   9      14.759      13.790       1.273 o 
  -5   5  10       5.732       6.094       0.999 o 
  -5   5  11       2.888       3.032       0.900 o 
  -5   6   0     223.671     226.177       5.898 o 
  -5   6   1     513.577     512.562      12.397 o 
  -5   6   2      29.301      26.401       1.235 o 
  -5   6   3     324.732     318.579       8.344 o 
  -5   6   4     305.447     302.355       7.843 o 
  -5   6   5      16.837      14.378       0.985 o 
  -5   6   7      55.596      56.236       2.302 o 
  -5   6   8      39.120      36.901       2.113 o 
  -5   6   9      34.706      37.413       2.363 o 
  -5   6  10       2.798       2.628       1.337 o 
  -5   7   0      34.683      34.434       4.556 o 
  -5   7   2      27.535      24.487       1.278 o 
  -5   7   3     119.901     119.811       3.631 o 
  -5   7   4       3.176       1.677       0.691 o 
  -5   7   5       9.109       9.286       0.898 o 
  -5   7   6       3.767       3.193       0.703 o 
  -5   7   7       8.459       7.154       1.010 o 
  -5   7   8       2.886       3.715       1.044 o 
  -5   7   9       6.265       7.157       1.221 o 
  -5   8   0      29.654      33.473       3.760 o 
  -5   8   1     256.447     270.741      12.140 o 
  -5   8   2      54.883      57.096       5.753 o 
  -5   8   3      24.370      27.664       3.872 o 
  -5   8   4      22.406      23.750       2.533 o 
  -5   8   5       1.159       2.976       2.139 o 
  -5   8   6      50.424      52.585       5.386 o 
  -5   8   7       4.381       5.834       1.826 o 
  -5   9   0      34.013      39.753       4.436 o 
  -5   9   1       0.194       0.151       1.451 o 
  -5   9   3      89.434      94.985       5.418 o 
  -5   9   4       0.107       2.009       1.220 o 
  -5   9   5       4.444       3.578       1.893 o 
  -5  10   1      12.138      11.863       4.512 o 
  -5  10   2     140.877     150.108      10.782 o 
  -5  10   3       0.874       0.641       1.519 o 
  -5  10   4      15.858      12.973       3.342 o 
  -5  11   0       3.241       4.200       4.809 o 
  -5  11   1       0.169       2.317       1.636 o 
  -5  11   2      18.590      21.617       4.386 o 
  -4 -13  11       9.971      17.164       9.880 o 
  -4 -12   5      12.138      10.649       2.679 o 
  -4 -12   6      16.170      17.974       2.484 o 
  -4 -12   8       7.833       4.441       1.929 o 
  -4 -12   9       1.080       0.730       2.441 o 
  -4 -12  10      69.693      75.964      14.351 o 
  -4 -12  11       4.214       2.919       1.534 o 
  -4 -12  12       6.194       6.914       1.966 o 
  -4 -12  13       7.615       4.346       2.236 o 
  -4 -12  14     103.209     108.280      14.471 o 
  -4 -12  15       8.676       6.219       3.642 o 
  -4 -11   3      24.773      29.218       3.685 o 
  -4 -11   4       3.326       0.742       1.712 o 
  -4 -11   5       0.032       1.216       2.254 o 
  -4 -11   7       0.736       0.449       1.829 o 
  -4 -11   8      43.793      49.692       6.730 o 
  -4 -11   9       0.501       2.792       2.506 o 
  -4 -11  10      34.640      35.758       6.479 o 
  -4 -11  11      21.356      29.789       3.317 o 
  -4 -11  12      46.605      58.752       4.141 o 
  -4 -11  13       5.313       7.207       2.719 o 
  -4 -11  14      14.607      13.921       6.086 o 
  -4 -11  15      30.627      30.764       3.235 o 
  -4 -11  16       1.855       4.317       6.485 o 
  -4 -10   1      55.768      65.274       8.986 o 
  -4 -10   3      35.515      30.094       4.227 o 
  -4 -10   4      28.020      30.219       3.597 o 
  -4 -10   5      32.187      28.889       2.422 o 
  -4 -10   6     263.215     271.408      11.493 o 
  -4 -10   7       1.863       2.442       0.907 o 
  -4 -10   8       2.768       1.918       1.006 o 
  -4 -10   9       0.696       0.811       2.101 o 
  -4 -10  10     394.747     453.333      55.778 o 
  -4 -10  12      39.896      43.019       4.327 o 
  -4 -10  14     133.749     139.649       8.324 o 
  -4 -10  15      56.714      57.886       4.421 o 
  -4 -10  16       5.832       4.662       2.035 o 
  -4  -9   1       7.306       2.414       5.219 o 
  -4  -9   2       0.698       0.038       2.225 o 
  -4  -9   3       2.920       2.037       1.337 o 
  -4  -9   4       1.280       2.024       0.985 o 
  -4  -9   5       2.728       3.281       1.139 o 
  -4  -9   7       6.150       6.019       1.784 o 
  -4  -9  10      35.004      32.252       2.446 o 
  -4  -9  11      15.317      17.723       2.066 o 
  -4  -9  12      13.041      12.900       1.813 o 
  -4  -9  13       0.981       1.581       1.981 o 
  -4  -9  14      49.317      54.549       5.878 o 
  -4  -9  15       0.202       0.267       1.088 o 
  -4  -9  16       0.960       1.120       1.475 o 
  -4  -8   1      18.105      22.111       5.370 o 
  -4  -8   3     116.931     113.173       7.129 o 
  -4  -8   4      80.316      82.054       5.453 o 
  -4  -8   5      49.915      50.331       3.708 o 
  -4  -8   6     110.434      95.545       5.751 o 
  -4  -8   7      56.470      51.138       3.722 o 
  -4  -8   8     226.778     240.401       8.900 o 
  -4  -8   9     204.987     213.895       9.732 o 
  -4  -8  10     164.968     169.664      11.782 o 
  -4  -8  11      59.620      59.514       2.856 o 
  -4  -8  12     439.815     466.709      14.127 o 
  -4  -8  13       7.506       9.928       1.930 o 
  -4  -8  14      19.052      20.116       2.240 o 
  -4  -8  15      51.264      61.648       6.683 o 
  -4  -8  16     147.474     155.366      11.314 o 
  -4  -7   1      12.248       6.210       3.720 o 
  -4  -7   2     108.455     108.804       4.646 o 
  -4  -7   3       9.833       7.790       1.227 o 
  -4  -7   4       8.841       8.178       1.922 o 
  -4  -7   5       4.493       4.551       0.869 o 
  -4  -7   6      74.684      70.946       2.491 o 
  -4  -7   7      81.753      79.068       3.236 o 
  -4  -7   8       0.100       0.106       0.457 o 
  -4  -7   9      47.682      44.413       3.479 o 
  -4  -7  10     180.448     177.417       6.520 o 
  -4  -7  11       3.006       1.861       0.701 o 
  -4  -7  12       2.956       3.673       1.635 o 
  -4  -7  13       0.028       1.117       1.076 o 
  -4  -7  14      13.010      11.914       1.994 o 
  -4  -7  15       2.583       1.096       1.945 o 
  -4  -7  17       0.267       0.774       3.654 o 
  -4  -6   1      90.782      85.277       3.181 o 
  -4  -6   2     154.662     152.836       4.029 o 
  -4  -6   3     610.068     608.519      14.219 o 
  -4  -6   4     531.794     535.269      13.044 o 
  -4  -6   5     233.411     238.808       7.396 o 
  -4  -6   6      45.289      44.651       2.532 o 
  -4  -6   8     612.045     611.255      15.252 o 
  -4  -6   9    1158.035    1160.393      33.372 o 
  -4  -6  10      70.817      70.384       2.817 o 
  -4  -6  11      89.047      89.057       5.226 o 
  -4  -6  12     284.106     289.521       8.758 o 
  -4  -6  13      55.165      55.297       3.332 o 
  -4  -6  14      43.567      43.773       6.004 o 
  -4  -6  15       7.445       7.597       2.623 o 
  -4  -6  16      77.129      80.269       4.919 o 
  -4  -6  17      71.568      80.303      12.026 o 
  -4  -5   1     391.679     392.454       9.487 o 
  -4  -5   2     115.293     118.700       3.265 o 
  -4  -5   3      34.976      39.845       1.328 o 
  -4  -5   4       9.575      10.733       0.484 o 
  -4  -5   5       8.994       8.104       0.460 o 
  -4  -5   6      25.322      24.305       0.829 o 
  -4  -5   7       5.573       4.976       0.298 o 
  -4  -5   8     360.154     348.890       8.473 o 
  -4  -5   9      24.423      22.620       0.999 o 
  -4  -5  10      50.679      50.735       1.621 o 
  -4  -5  11      17.507      14.009       0.803 o 
  -4  -5  12     111.513     107.230       3.634 o 
  -4  -5  13       1.309       1.378       0.613 o 
  -4  -5  14      28.400      26.711       2.495 o 
  -4  -5  15       9.256      11.437       3.024 o 
  -4  -5  16       0.194       0.224       1.347 o 
  -4  -5  17      11.517      13.473       4.377 o 
  -4  -4   1     283.103     285.381       6.925 o 
  -4  -4   2     594.991     608.266      14.217 o 
  -4  -4   3      67.324      70.811       1.940 o 
  -4  -4   4     213.137     232.624       5.496 o 
  -4  -4   5    1875.793    1944.239      46.654 o 
  -4  -4   6       1.064       1.380       0.211 o 
  -4  -4   7    1077.218    1093.491      25.045 o 
  -4  -4   8       0.330       0.441       0.223 o 
  -4  -4   9    2847.212    2820.898      64.880 o 
  -4  -4  10     163.834     158.701       4.414 o 
  -4  -4  11       1.895       1.518       0.450 o 
  -4  -4  12      25.019      20.946       1.266 o 
  -4  -4  13     142.775     143.911       4.324 o 
  -4  -4  14     260.389     268.078       7.427 o 
  -4  -4  15       6.026       3.670       0.884 o 
  -4  -4  16       2.766       1.319       1.393 o 
  -4  -3   1     253.225     270.503       6.416 o 
  -4  -3   2       9.375      11.563       0.514 o 
  -4  -3   3     585.699     600.441      14.945 o 
  -4  -3   4      56.589      53.231       1.527 o 
  -4  -3   5     277.089     275.545       6.612 o 
  -4  -3   6      38.655      35.580       1.032 o 
  -4  -3   7       9.884      10.638       0.497 o 
  -4  -3   8     351.178     346.220       8.176 o 
  -4  -3   9      10.511       9.172       0.559 o 
  -4  -3  10       1.549       1.068       0.348 o 
  -4  -3  11       8.552       7.086       0.702 o 
  -4  -3  12      29.158      28.750       1.524 o 
  -4  -3  13       0.740       0.426       0.747 o 
  -4  -3  14       2.673       2.799       0.797 o 
  -4  -3  15      20.059      19.166       1.469 o 
  -4  -3  16       1.699       2.850       0.720 o 
  -4  -2   1     767.913     818.037      18.795 o 
  -4  -2   2    1340.528    1422.190      32.969 o 
  -4  -2   3    1233.886    1305.604      29.874 o 
  -4  -2   4       7.291       6.928       0.334 o 
  -4  -2   5    2721.325    2833.388      64.706 o 
  -4  -2   6     305.621     321.198       7.482 o 
  -4  -2   7    1044.774    1026.699      23.408 o 
  -4  -2   8       4.159       3.321       0.381 o 
  -4  -2   9     596.107     585.288      13.894 o 
  -4  -2  10      93.065      90.042       2.675 o 
  -4  -2  11     240.258     242.023       6.520 o 
  -4  -2  12      26.163      25.538       1.983 o 
  -4  -2  13      34.157      33.430       1.745 o 
  -4  -2  14      96.748     100.895       3.685 o 
  -4  -2  15      15.185      13.482       1.534 o 
  -4  -1   1     389.825     424.970       9.924 o 
  -4  -1   2       7.675       7.335       0.391 o 
  -4  -1   3     214.887     228.938       5.443 o 
  -4  -1   4      38.520      39.328       1.096 o 
  -4  -1   5     524.649     548.979      12.929 o 
  -4  -1   6     542.898     554.466      12.750 o 
  -4  -1   7       1.598       1.295       0.234 o 
  -4  -1   8     153.430     154.470       3.867 o 
  -4  -1   9      29.664      26.791       1.072 o 
  -4  -1  10      89.139      91.125       2.748 o 
  -4  -1  11      25.959      24.006       1.346 o 
  -4  -1  12       1.499       1.408       0.869 o 
  -4  -1  13      12.750      12.375       1.141 o 
  -4  -1  14      63.631      64.013       2.839 o 
  -4  -1  15      35.817      36.060       2.383 o 
  -4   0   1    2468.608    2512.673      57.563 o 
  -4   0   2     451.890     458.448      10.610 o 
  -4   0   3    5262.095    5336.029     121.688 o 
  -4   0   4    1587.971    1591.653      36.478 o 
  -4   0   5      27.336      28.407       0.984 o 
  -4   0   6     153.349     157.155       3.896 o 
  -4   0   7    1025.169    1033.056      23.719 o 
  -4   0   8     400.277     397.766       9.358 o 
  -4   0   9       8.398       6.529       0.652 o 
  -4   0  10       7.501       5.178       0.673 o 
  -4   0  11     257.184     262.962       7.040 o 
  -4   0  12     226.808     235.821       6.735 o 
  -4   0  13       4.896       4.021       0.877 o 
  -4   0  14      44.892      50.075       2.700 o 
  -4   1   0       3.403       3.854       0.279 o 
  -4   1   1    1414.600    1490.072      34.058 o 
  -4   1   2       0.292       0.510       0.173 o 
  -4   1   3     136.259     135.963       3.333 o 
  -4   1   4       5.479       4.830       0.330 o 
  -4   1   5       0.234       0.119       0.255 o 
  -4   1   6     394.697     382.192       9.203 o 
  -4   1   7       0.012       0.023       0.258 o 
  -4   1   8     295.693     297.324       7.318 o 
  -4   1   9      20.821      18.926       1.010 o 
  -4   1  10       0.101       0.369       0.511 o 
  -4   1  12      21.919      20.900       1.459 o 
  -4   1  13       0.404       0.897       0.975 o 
  -4   1  14      38.700      41.475       2.525 o 
  -4   2   0     198.533     197.744       4.732 o 
  -4   2   1    2508.955    2546.200      58.424 o 
  -4   2   2      67.355      71.992       1.871 o 
  -4   2   3    1756.849    1807.014      41.400 o 
  -4   2   4    1948.965    1923.715      44.013 o 
  -4   2   5      28.990      30.232       1.053 o 
  -4   2   6       3.834       3.578       0.414 o 
  -4   2   7       2.124       2.548       0.383 o 
  -4   2   8     348.192     350.748       9.112 o 
  -4   2   9      77.148      76.547       2.686 o 
  -4   2  10       7.188       7.620       0.851 o 
  -4   2  11       2.495       1.147       0.750 o 
  -4   2  12      89.876      90.111       3.518 o 
  -4   2  13      52.540      49.764       2.773 o 
  -4   3   0      15.091      16.302       0.622 o 
  -4   3   1     151.755     143.810       3.490 o 
  -4   3   2      77.258      79.762       2.092 o 
  -4   3   3     300.980     290.094       6.854 o 
  -4   3   4       6.852       7.000       0.476 o 
  -4   3   5     131.135     137.106       3.563 o 
  -4   3   6     145.543     147.756       3.816 o 
  -4   3   7     205.121     208.693       5.505 o 
  -4   3   8      81.450      79.946       2.551 o 
  -4   3   9      11.307      11.531       0.930 o 
  -4   3  10       6.929       8.430       1.054 o 
  -4   3  11       2.315       2.947       0.809 o 
  -4   3  12       8.677       9.682       1.235 o 
  -4   4   0       0.323       0.358       0.207 o 
  -4   4   1    1285.232    1280.340      29.393 o 
  -4   4   2     656.136     656.522      15.763 o 
  -4   4   3      83.394      79.720       2.153 o 
  -4   4   4     510.563     511.866      12.014 o 
  -4   4   5     127.494     124.913       3.405 o 
  -4   4   6     227.454     226.392       5.815 o 
  -4   4   7     123.111     117.646       3.517 o 
  -4   4   8     151.458     149.348       4.349 o 
  -4   4   9      68.508      62.165       2.688 o 
  -4   4  10      32.163      37.018       2.023 o 
  -4   4  11      36.071      38.162       2.296 o 
  -4   5   0      32.429      32.397       1.111 o 
  -4   5   1      11.053      10.599       0.586 o 
  -4   5   2      68.770      69.134       2.207 o 
  -4   5   3      21.607      19.989       1.052 o 
  -4   5   4      49.884      47.802       1.738 o 
  -4   5   5      15.851      11.786       0.987 o 
  -4   5   6       4.918       3.821       0.604 o 
  -4   5   7       3.947       4.497       0.667 o 
  -4   5   8      29.259      26.943       1.563 o 
  -4   5   9      42.932      43.549       2.186 o 
  -4   5  10       5.233       6.258       1.016 o 
  -4   6   0      96.282      95.265       2.995 o 
  -4   6   1     415.847     406.626       9.809 o 
  -4   6   2     161.224     159.102       4.430 o 
  -4   6   3      25.718      22.627       1.319 o 
  -4   6   5      10.045       8.990       0.836 o 
  -4   6   6     121.183     121.631       3.957 o 
  -4   6   7     115.289     112.909       4.148 o 
  -4   6   8       8.567      10.193       1.111 o 
  -4   7   0      56.463      58.929       4.468 o 
  -4   7   1     142.008     142.131       4.638 o 
  -4   7   2      18.954      15.915       0.941 o 
  -4   7   3      14.309      12.180       0.945 o 
  -4   7   4      15.900      15.943       1.095 o 
  -4   7   5      17.554      17.178       1.199 o 
  -4   7   6      14.780      14.868       1.324 o 
  -4   7   7       5.043       3.278       1.109 o 
  -4   7   8       1.092       0.337       0.809 o 
  -4   8   0     329.371     352.390      12.061 o 
  -4   8   2      41.029      37.093       3.293 o 
  -4   8   3     101.639     117.300       5.701 o 
  -4   8   4      24.052      23.441       2.614 o 
  -4   8   5      47.380      45.690       3.647 o 
  -4   8   6      12.926      11.169       2.238 o 
  -4   8   7     108.083     120.039      11.349 o 
  -4   9   1       9.634      10.743       2.433 o 
  -4   9   3      37.153      34.112       3.679 o 
  -4   9   4      22.029      20.494       2.577 o 
  -4   9   5      13.418      14.779       2.568 o 
  -4   9   6      14.378      17.287       6.088 o 
  -4  10   0      50.576      53.074       6.135 o 
  -4  10   1       6.191       8.859       3.401 o 
  -4  10   2       4.759       6.955       2.065 o 
  -4  10   3      11.201      15.954       2.908 o 
  -4  10   4       0.017       3.154       6.563 o 
  -4  11   0       0.675       1.693       2.324 o 
  -4  11   1       3.036       2.337       2.076 o 
  -4  11   2      14.516       6.954       2.636 o 
  -4  12   0       6.079       1.177       2.513 o 
  -3 -13   7       6.398       4.730       4.017 o 
  -3 -13   8      10.470      13.713       3.135 o 
  -3 -13   9       3.158       2.733       4.219 o 
  -3 -13  10      20.234      20.075       4.043 o 
  -3 -13  11      53.738      68.348      13.926 o 
  -3 -12   4     113.626     106.952       8.298 o 
  -3 -12   5       5.378       5.848       1.848 o 
  -3 -12   6      12.812      12.582       2.100 o 
  -3 -12   8      44.667      53.210       5.683 o 
  -3 -12   9      55.348      65.116       6.333 o 
  -3 -12  10      28.775      28.133       4.293 o 
  -3 -12  11      39.204      38.329       4.948 o 
  -3 -12  12      66.672      71.319      20.138 o 
  -3 -12  13      18.077      22.308       3.213 o 
  -3 -12  14      37.850      39.288       8.657 o 
  -3 -11   3       7.033       8.410       5.578 o 
  -3 -11   4      40.076      44.208       4.204 o 
  -3 -11   5      42.029      40.436       3.325 o 
  -3 -11   6       1.965       3.426       1.458 o 
  -3 -11   7       0.302       0.721       1.655 o 
  -3 -11   8       0.089       0.336       1.326 o 
  -3 -11   9       3.997       0.903       5.030 o 
  -3 -11  10      11.285      13.694       3.212 o 
  -3 -11  11       9.715      10.315       2.307 o 
  -3 -11  12       3.167       4.595       1.941 o 
  -3 -11  13       0.903       0.980       1.302 o 
  -3 -11  14      31.855      33.585       3.909 o 
  -3 -10   1       5.433       5.582       2.481 o 
  -3 -10   2       6.653       9.425       4.419 o 
  -3 -10   3      14.372      15.955       2.517 o 
  -3 -10   4     143.778     142.356       6.359 o 
  -3 -10   5      32.266      35.897       3.658 o 
  -3 -10   6       4.068       2.662       1.614 o 
  -3 -10   7      15.676      15.333       1.991 o 
  -3 -10   8       7.022       2.377       1.359 o 
  -3 -10   9     290.302     310.680      13.561 o 
  -3 -10  10       1.971       1.513       1.155 o 
  -3 -10  11       3.790       4.179       1.057 o 
  -3 -10  12      41.126      37.718       3.567 o 
  -3 -10  13     144.771     142.172       7.894 o 
  -3 -10  16      35.821      30.281       4.101 o 
  -3  -9   1       0.366       0.302       4.989 o 
  -3  -9   2       2.438       1.419       1.248 o 
  -3  -9   3       2.646       2.876       1.125 o 
  -3  -9   4     100.357     106.190       4.938 o 
  -3  -9   5      10.228      10.318       1.486 o 
  -3  -9   6       1.404       2.959       0.997 o 
  -3  -9   7      81.132      82.800       5.428 o 
  -3  -9   8      13.574      11.948       1.865 o 
  -3  -9   9      19.551      18.671       4.788 o 
  -3  -9  10       0.229       0.094       0.942 o 
  -3  -9  11      39.592      39.264       3.041 o 
  -3  -9  12      14.147      17.508       3.211 o 
  -3  -9  13       2.171       1.824       1.585 o 
  -3  -9  14      21.977      22.050       2.552 o 
  -3  -9  16       4.191       2.063       1.559 o 
  -3  -8   1      51.444      51.961      13.188 o 
  -3  -8   2     207.564     214.787      14.481 o 
  -3  -8   3      41.886      42.708       2.798 o 
  -3  -8   4     173.083     168.879       6.269 o 
  -3  -8   5     226.072     230.482       7.716 o 
  -3  -8   6      88.605      79.888       4.335 o 
  -3  -8   7     214.585     218.254       6.838 o 
  -3  -8   8      20.691      17.085       1.448 o 
  -3  -8   9    1454.506    1481.355      37.982 o 
  -3  -8  10      41.743      42.067       2.823 o 
  -3  -8  11      73.795      83.020       3.972 o 
  -3  -8  12      31.468      30.217       2.468 o 
  -3  -8  13     438.887     471.185      14.446 o 
  -3  -8  14      43.584      39.283       3.623 o 
  -3  -8  15      28.748      23.981       3.443 o 
  -3  -8  16       8.281       9.330       2.966 o 
  -3  -7   1      22.101      14.059       1.894 o 
  -3  -7   2      58.338      50.643       2.882 o 
  -3  -7   3      27.063      23.442       1.885 o 
  -3  -7   4      47.671      45.435       2.287 o 
  -3  -7   5      13.373      10.546       1.237 o 
  -3  -7   6     216.376     213.862       7.017 o 
  -3  -7   7     186.136     185.516       6.058 o 
  -3  -7   8      10.222       9.415       1.524 o 
  -3  -7   9      28.664      28.994       3.333 o 
  -3  -7  10      21.035      20.685       1.870 o 
  -3  -7  11       6.046       4.257       1.365 o 
  -3  -7  12      22.669      26.220       2.355 o 
  -3  -7  13       0.963       1.610       0.928 o 
  -3  -7  15       7.251       8.741       2.547 o 
  -3  -7  16      17.890      13.435       2.419 o 
  -3  -6   1      54.461      48.493       1.642 o 
  -3  -6   2     169.940     170.705       4.341 o 
  -3  -6   3     226.055     227.011       5.468 o 
  -3  -6   4       8.900       6.724       0.726 o 
  -3  -6   5     150.922     146.972       4.872 o 
  -3  -6   6      42.569      43.716       1.848 o 
  -3  -6   7     658.747     670.401      20.325 o 
  -3  -6   8     276.695     279.406      10.952 o 
  -3  -6   9    1139.749    1150.964      30.733 o 
  -3  -6  10     102.618     109.629       4.471 o 
  -3  -6  11     233.422     241.292       9.813 o 
  -3  -6  12     442.837     464.297      12.890 o 
  -3  -6  13      51.864      48.453       3.596 o 
  -3  -6  14      57.811      57.495       3.942 o 
  -3  -6  15     169.778     182.772       7.823 o 
  -3  -6  16       9.598      10.668       2.059 o 
  -3  -5   1     211.379     209.541       5.303 o 
  -3  -5   3      93.410      84.621       2.165 o 
  -3  -5   4       2.911       2.503       0.269 o 
  -3  -5   5      21.239      22.772       0.763 o 
  -3  -5   6     130.455     132.438       3.606 o 
  -3  -5   7      18.272      15.357       0.664 o 
  -3  -5   8     113.407     110.712       3.251 o 
  -3  -5   9     161.131     162.220       4.429 o 
  -3  -5  10      23.807      21.083       0.989 o 
  -3  -5  11      22.002      20.101       0.967 o 
  -3  -5  12       1.541       1.291       0.545 o 
  -3  -5  13       0.527       0.009       0.597 o 
  -3  -5  14       3.055       3.688       1.191 o 
  -3  -5  15       1.628       0.211       1.881 o 
  -3  -5  16       2.276       1.348       1.569 o 
  -3  -4   1      25.314      25.179       0.903 o 
  -3  -4   2     411.208     415.694       9.601 o 
  -3  -4   3     209.886     206.248       4.957 o 
  -3  -4   4    2594.274    2589.022      62.009 o 
  -3  -4   5      25.372      25.960       0.820 o 
  -3  -4   6     357.806     374.018       8.821 o 
  -3  -4   7     693.103     688.755      16.128 o 
  -3  -4   8    1360.809    1375.305      31.942 o 
  -3  -4   9     183.271     172.548       4.874 o 
  -3  -4  10      53.590      49.416       1.734 o 
  -3  -4  11     244.373     242.404       6.412 o 
  -3  -4  12     456.692     460.141      11.455 o 
  -3  -4  13      20.241      19.487       1.204 o 
  -3  -4  15      95.102      96.704       3.692 o 
  -3  -4  16      39.560      42.175       4.403 o 
  -3  -3   1     205.140     199.118       4.882 o 
  -3  -3   2     452.291     455.446      11.181 o 
  -3  -3   3      42.923      41.514       1.142 o 
  -3  -3   4      83.093      87.579       2.281 o 
  -3  -3   5      40.211      41.240       1.153 o 
  -3  -3   6      14.718      11.801       0.486 o 
  -3  -3   7      13.707      14.915       0.619 o 
  -3  -3   8       0.353       0.270       0.234 o 
  -3  -3   9       7.305       6.646       0.479 o 
  -3  -3  10      11.810      10.134       0.719 o 
  -3  -3  11      45.824      44.960       1.875 o 
  -3  -3  14       3.556       4.437       1.226 o 
  -3  -3  15       5.783       7.727       1.110 o 
  -3  -3  16       3.357       4.754       1.916 o 
  -3  -2   1    1325.826    1370.401      32.031 o 
  -3  -2   2       4.115       3.754       0.254 o 
  -3  -2   3      21.571      26.788       0.782 o 
  -3  -2   4    2348.120    2375.883      54.274 o 
  -3  -2   5     115.605     112.017       2.835 o 
  -3  -2   6    1153.641    1193.693      27.194 o 
  -3  -2   7     159.749     157.290       3.826 o 
  -3  -2   8    2312.251    2276.288      51.948 o 
  -3  -2   9       1.359       0.158       0.311 o 
  -3  -2  10     410.096     415.061      10.249 o 
  -3  -2  11      16.914      16.042       1.259 o 
  -3  -2  12     361.693     360.868       9.318 o 
  -3  -2  13     134.259     135.591       4.398 o 
  -3  -2  14      30.526      27.152       1.717 o 
  -3  -2  15       1.308       0.595       1.189 o 
  -3  -1   1     414.305     454.323      10.719 o 
  -3  -1   2     502.978     534.707      12.537 o 
  -3  -1   3      50.731      61.938       1.665 o 
  -3  -1   4      89.918     101.044       2.477 o 
  -3  -1   5      23.626      27.353       0.842 o 
  -3  -1   6     565.319     562.720      12.932 o 
  -3  -1   7      35.966      35.039       1.086 o 
  -3  -1   8     327.682     314.585       7.499 o 
  -3  -1   9      76.142      72.458       2.195 o 
  -3  -1  10      20.337      19.233       1.112 o 
  -3  -1  11     178.129     181.820       5.214 o 
  -3  -1  12      11.654      11.686       1.048 o 
  -3   0   1    4424.063    4359.617     100.999 o 
  -3   0   2    4902.364    4813.271     109.642 o 
  -3   0   3       1.241       2.173       0.227 o 
  -3   0   4    3697.150    3660.152      83.446 o 
  -3   0   5     357.556     356.422       8.406 o 
  -3   0   6    1983.272    1996.002      45.684 o 
  -3   0   7    1094.753    1105.922      25.484 o 
  -3   0   8    1214.759    1213.649      27.922 o 
  -3   0   9      42.041      39.902       1.943 o 
  -3   0  10     315.058     324.346       8.312 o 
  -3   0  11     119.497     122.364       4.052 o 
  -3   0  12      64.336      62.398       2.732 o 
  -3   0  13      48.549      53.593       2.686 o 
  -3   0  14      13.674      16.634       1.678 o 
  -3   1   0     406.596     407.410       9.365 o 
  -3   1   1      17.548      14.670       0.532 o 
  -3   1   2     177.521     184.831       4.534 o 
  -3   1   3      13.224      18.313       0.645 o 
  -3   1   4      34.677      38.246       1.156 o 
  -3   1   5      12.991      10.202       0.492 o 
  -3   1   6      15.179      12.558       0.569 o 
  -3   1   7      12.982      10.932       0.591 o 
  -3   1   8      55.644      52.039       2.354 o 
  -3   1   9     180.511     184.723       5.694 o 
  -3   1  10      48.213      50.998       2.043 o 
  -3   1  11      46.045      46.159       2.228 o 
  -3   1  13      11.827      14.693       1.498 o 
  -3   2   0     507.961     517.606      11.855 o 
  -3   2   1     584.636     575.883      13.377 o 
  -3   2   2     726.512     744.157      17.079 o 
  -3   2   3     997.713    1011.175      23.358 o 
  -3   2   4      15.835      18.386       0.722 o 
  -3   2   5     164.084     151.417       3.814 o 
  -3   2   6     433.018     445.174      10.656 o 
  -3   2   7    1128.664    1116.952      25.982 o 
  -3   2   8       9.679       9.184       0.701 o 
  -3   2   9       0.706       0.563       0.590 o 
  -3   2  10     172.197     176.073       5.209 o 
  -3   2  11     168.775     175.789       5.505 o 
  -3   2  12       6.292       5.799       1.046 o 
  -3   2  13       4.080       1.866       2.032 o 
  -3   3   0     109.666     118.339       2.918 o 
  -3   3   1      73.811      81.433       2.083 o 
  -3   3   2     306.267     322.961       7.856 o 
  -3   3   3      34.272      32.035       1.023 o 
  -3   3   4     275.103     285.888       6.830 o 
  -3   3   5      29.929      31.521       1.100 o 
  -3   3   6       3.257       2.180       0.434 o 
  -3   3   7       1.998       2.237       0.453 o 
  -3   3   8      16.647      13.517       0.961 o 
  -3   3   9      28.608      31.585       1.798 o 
  -3   3  10       4.436       4.620       0.765 o 
  -3   3  11       3.196       1.831       0.760 o 
  -3   3  12       2.883       1.581       0.951 o 
  -3   4   0    2104.992    2112.926      48.465 o 
  -3   4   1      79.359      76.406       2.194 o 
  -3   4   2     224.661     226.498       5.711 o 
  -3   4   3     703.160     720.859      16.675 o 
  -3   4   4     206.067     204.456       5.114 o 
  -3   4   5      91.720      84.739       2.991 o 
  -3   4   6      35.873      33.645       1.410 o 
  -3   4   7     477.803     485.195      12.354 o 
  -3   4   8      14.207      16.701       1.102 o 
  -3   4   9       8.545       7.468       0.885 o 
  -3   4  11      57.100      60.687       3.106 o 
  -3   5   0       1.875       1.458       0.222 o 
  -3   5   1      43.826      46.975       1.471 o 
  -3   5   2       0.153       0.296       0.293 o 
  -3   5   3       8.834       8.398       0.670 o 
  -3   5   4     141.893     141.763       4.102 o 
  -3   5   5       0.056       0.288       0.403 o 
  -3   5   6     129.305     133.129       3.943 o 
  -3   5   7      11.807      12.677       0.995 o 
  -3   5   8      33.174      31.423       1.648 o 
  -3   5   9       1.405       0.713       1.080 o 
  -3   5  10       9.368      10.836       1.320 o 
  -3   6   0     301.890     304.907       7.425 o 
  -3   6   1     388.552     384.613       9.315 o 
  -3   6   2     158.401     152.782       4.165 o 
  -3   6   3     120.905     125.137       3.715 o 
  -3   6   4      77.856      72.314       2.509 o 
  -3   6   5     217.616     210.769       5.903 o 
  -3   6   6      80.613      82.589       3.231 o 
  -3   6   7     113.647     111.101       3.847 o 
  -3   6   8       4.668       4.570       1.042 o 
  -3   6   9       9.803      10.403       1.381 o 
  -3   7   0       0.018       0.815       0.784 o 
  -3   7   1      11.420      11.569       1.170 o 
  -3   7   3       7.194       3.967       0.900 o 
  -3   7   4      53.768      53.103       2.220 o 
  -3   7   6      61.548      67.872       2.849 o 
  -3   7   7      20.228      23.688       1.677 o 
  -3   7   8       3.178       3.892       1.518 o 
  -3   8   0     106.195     108.767       5.466 o 
  -3   8   1      82.096      87.249       5.009 o 
  -3   8   2     137.332     139.592       6.105 o 
  -3   8   3       0.091       0.018       1.002 o 
  -3   8   4      29.378      24.725       2.550 o 
  -3   8   5      43.408      51.544       4.440 o 
  -3   8   6      15.511      14.659       2.381 o 
  -3   8   7       9.143      12.206       4.235 o 
  -3   9   0       1.630       2.849       2.115 o 
  -3   9   1      16.267      13.781       1.862 o 
  -3   9   2      13.869      14.304       2.084 o 
  -3   9   4      16.098      20.810       3.863 o 
  -3   9   5       9.031      18.215       4.039 o 
  -3  10   0       1.455       2.039       1.461 o 
  -3  10   2      26.092      23.406       3.220 o 
  -3  10   3      34.707      23.766      15.441 o 
  -3  10   4       4.280       3.581       7.280 o 
  -3  11   0       0.156       4.509       2.679 o 
  -3  11   1       1.092       0.645       1.799 o 
  -3  11   2       1.077       1.479       1.890 o 
  -3  12   0       0.244       2.980       3.068 o 
  -2 -13   7       7.531      11.023       2.404 o 
  -2 -13   8      27.396      30.545       5.296 o 
  -2 -13   9      33.578      35.500       5.401 o 
  -2 -13  10      11.589      11.453       3.252 o 
  -2 -13  11      13.015      17.626       3.761 o 
  -2 -12   3       5.527       5.416       2.695 o 
  -2 -12   4      28.564      27.321       4.220 o 
  -2 -12   5      11.718       9.052       2.183 o 
  -2 -12   7      60.499      67.492       6.222 o 
  -2 -12   8       7.385       8.875       2.054 o 
  -2 -12   9     107.712     134.846      15.383 o 
  -2 -12  10       2.923       3.392       5.427 o 
  -2 -12  11       5.397       0.721       1.784 o 
  -2 -12  12       2.312       2.394       1.512 o 
  -2 -12  13      34.081      30.302       3.745 o 
  -2 -12  14       6.934       7.031       3.537 o 
  -2 -11   1       1.733       0.284       3.318 o 
  -2 -11   2       2.665       0.810       2.063 o 
  -2 -11   3      16.986      16.451       2.776 o 
  -2 -11   4      25.876      32.106       2.964 o 
  -2 -11   5       4.398       4.716       1.423 o 
  -2 -11   7      12.714       8.242       1.781 o 
  -2 -11   8       4.566       1.436       1.213 o 
  -2 -11   9       8.949       4.344       6.612 o 
  -2 -11  10     101.188     124.704       6.908 o 
  -2 -11  11      43.630      55.005       6.709 o 
  -2 -11  12      19.205      22.241       2.964 o 
  -2 -11  13      34.440      41.694       3.393 o 
  -2 -11  14      11.431      11.399       2.217 o 
  -2 -10   1       7.771       5.016       2.004 o 
  -2 -10   2      10.864      10.024       2.069 o 
  -2 -10   3      77.981      78.217       5.226 o 
  -2 -10   4       3.929       3.628       1.242 o 
  -2 -10   5      26.438      31.650       2.659 o 
  -2 -10   6      14.484      12.812       2.316 o 
  -2 -10   7     324.038     322.095      11.744 o 
  -2 -10   8      31.702      33.283       3.886 o 
  -2 -10   9      21.970      21.961       3.655 o 
  -2 -10  10       3.251       3.280       1.281 o 
  -2 -10  11     135.957     136.916       8.554 o 
  -2 -10  12     183.795     216.967      10.451 o 
  -2 -10  13      24.283      24.890       2.513 o 
  -2 -10  14      21.175      18.619       2.264 o 
  -2 -10  15      52.196      53.574       4.562 o 
  -2  -9   1      13.865      14.615       2.424 o 
  -2  -9   2      49.902      41.059       6.265 o 
  -2  -9   3      33.958      37.450       5.184 o 
  -2  -9   4      86.798      91.199       4.656 o 
  -2  -9   6      14.250      12.857       3.444 o 
  -2  -9   7       1.131       0.821       0.934 o 
  -2  -9   8      49.982      54.665       6.164 o 
  -2  -9   9      59.843      58.805       3.315 o 
  -2  -9  10      17.924      17.980       1.669 o 
  -2  -9  11       1.367       1.009       0.714 o 
  -2  -9  12       6.201       6.381       1.975 o 
  -2  -9  13       6.893       8.355       1.646 o 
  -2  -9  15       4.814       4.267       1.587 o 
  -2  -9  16       0.008       0.096       2.458 o 
  -2  -8   1       0.830       1.737       1.220 o 
  -2  -8   2      11.840      10.057       1.939 o 
  -2  -8   3     323.870     310.011      10.509 o 
  -2  -8   4     222.691     224.400      11.297 o 
  -2  -8   5      18.977      16.895       1.928 o 
  -2  -8   6      66.330      70.511       4.253 o 
  -2  -8   7      56.913      53.425       2.823 o 
  -2  -8   8     355.454     346.905      15.260 o 
  -2  -8   9      35.034      34.569       3.436 o 
  -2  -8  11      27.277      25.491       2.201 o 
  -2  -8  12     487.586     518.553      14.897 o 
  -2  -8  13      18.967      17.702       2.870 o 
  -2  -8  15      22.484      22.389       3.834 o 
  -2  -8  16      29.964      32.421       3.794 o 
  -2  -7   1      32.521      29.416       2.195 o 
  -2  -7   2     124.921     124.545       6.389 o 
  -2  -7   3     322.376     317.530       8.948 o 
  -2  -7   4      84.445      87.052       3.178 o 
  -2  -7   5      84.946      82.281       2.937 o 
  -2  -7   7     235.239     237.441       6.906 o 
  -2  -7   8     100.729     101.634       3.737 o 
  -2  -7   9      15.861      12.083       1.082 o 
  -2  -7  10       3.240       3.528       0.825 o 
  -2  -7  11      34.055      34.847       2.434 o 
  -2  -7  12      24.270      24.930       2.159 o 
  -2  -7  13       4.029       4.369       2.097 o 
  -2  -7  14      11.628       9.877       1.909 o 
  -2  -7  15       7.379       3.566       2.528 o 
  -2  -6   1      60.649      57.003       1.789 o 
  -2  -6   2     827.540     805.778      18.516 o 
  -2  -6   3       3.870       2.850       0.504 o 
  -2  -6   4     885.390     877.134      24.000 o 
  -2  -6   5     769.637     751.631      20.875 o 
  -2  -6   6      55.521      53.494       2.025 o 
  -2  -6   7      86.211      88.174       2.834 o 
  -2  -6   8     693.463     716.522      19.261 o 
  -2  -6   9     313.806     328.627      10.264 o 
  -2  -6  10     397.695     411.423      11.430 o 
  -2  -6  11      40.072      39.100       4.153 o 
  -2  -6  12     753.140     772.313      26.327 o 
  -2  -6  13     106.199     101.813       5.872 o 
  -2  -6  14      45.065      40.040       3.141 o 
  -2  -6  16      10.652      11.285       2.313 o 
  -2  -5   1      68.311      66.647       1.864 o 
  -2  -5   2     407.872     389.124       9.114 o 
  -2  -5   3     120.681     119.343       2.981 o 
  -2  -5   4       2.798       2.001       0.451 o 
  -2  -5   5       4.782       4.411       0.527 o 
  -2  -5   6     208.926     219.736       5.521 o 
  -2  -5   7      27.041      25.842       0.825 o 
  -2  -5   8     107.479     108.620       3.306 o 
  -2  -5   9      87.172      83.861       2.376 o 
  -2  -5  10       1.466       1.591       0.335 o 
  -2  -5  11       5.016       3.856       0.669 o 
  -2  -5  12       8.698       8.110       1.161 o 
  -2  -5  13       6.377       3.694       2.677 o 
  -2  -5  14       0.537       1.660       1.074 o 
  -2  -5  15      11.123      12.674       2.520 o 
  -2  -4   1    1056.128    1089.275      25.257 o 
  -2  -4   2    1835.841    1849.666      42.864 o 
  -2  -4   3      26.276      32.714       0.931 o 
  -2  -4   4      39.442      40.761       1.763 o 
  -2  -4   5     883.103     893.043      21.548 o 
  -2  -4   6     990.202     974.640      23.298 o 
  -2  -4   7     330.732     311.918       7.624 o 
  -2  -4   8     425.818     419.486       9.841 o 
  -2  -4   9       1.609       1.952       0.321 o 
  -2  -4  10     640.723     634.935      15.304 o 
  -2  -4  11     566.190     565.151      13.723 o 
  -2  -4  12     213.365     218.123       5.888 o 
  -2  -4  13      31.348      33.262       1.649 o 
  -2  -4  14      90.693      93.886       3.424 o 
  -2  -4  15      37.011      38.160       2.154 o 
  -2  -3   1      13.759      15.224       0.591 o 
  -2  -3   2     949.144     972.735      22.573 o 
  -2  -3   3     164.986     160.024       3.802 o 
  -2  -3   4     699.146     736.553      17.291 o 
  -2  -3   5     360.301     345.915       7.997 o 
  -2  -3   6     158.627     156.054       3.813 o 
  -2  -3   7     106.347     112.346       2.904 o 
  -2  -3   8      46.308      49.516       1.441 o 
  -2  -3   9     158.312     157.708       4.130 o 
  -2  -3  10       1.461       1.267       0.433 o 
  -2  -3  11      23.974      24.660       1.260 o 
  -2  -3  12      14.874      14.693       1.061 o 
  -2  -3  13       0.649       0.460       0.669 o 
  -2  -3  14      10.800      12.545       1.283 o 
  -2  -3  15       1.025       0.925       0.878 o 
  -2  -2   1     365.425     386.839       9.029 o 
  -2  -2   2    1987.227    2011.464      45.939 o 
  -2  -2   3    4194.561    4211.612      97.370 o 
  -2  -2   4    1922.435    1991.453      45.410 o 
  -2  -2   5     194.907     219.208       5.160 o 
  -2  -2   6     884.813     850.091      19.676 o 
  -2  -2   7    3117.666    3093.505      70.830 o 
  -2  -2  10     247.137     250.764       6.630 o 
  -2  -2  11     579.468     582.877      14.271 o 
  -2  -2  12      10.916      10.510       0.954 o 
  -2  -2  13       1.104       0.422       0.735 o 
  -2  -2  14      66.446      69.623       3.139 o 
  -2  -2  15      34.420      33.768       2.442 o 
  -2  -1   1     122.299     137.921       3.458 o 
  -2  -1   2     788.912     854.802      19.595 o 
  -2  -1   3     881.570     916.472      21.273 o 
  -2  -1   4      63.830      67.459       1.685 o 
  -2  -1   5     959.140     974.236      22.157 o 
  -2  -1   6      72.404      73.397       1.923 o 
  -2  -1   7     360.089     362.104       8.510 o 
  -2  -1   8     201.203     206.930       5.162 o 
  -2  -1  10       3.495       2.713       0.552 o 
  -2  -1  11       0.788       2.409       0.911 o 
  -2  -1  13       1.896       2.181       0.779 o 
  -2  -1  14       9.935       9.611       1.268 o 
  -2   0   1     481.118     536.931      12.277 o 
  -2   0   2     398.914     436.271      10.005 o 
  -2   0   3    4514.651    4490.438     102.912 o 
  -2   0   4    1361.367    1426.831      32.532 o 
  -2   0   5      34.328      32.258       1.018 o 
  -2   0   6      81.968      83.171       2.232 o 
  -2   0   7    1678.664    1683.464      38.624 o 
  -2   0   8      38.488      35.651       1.449 o 
  -2   0   9      93.338      94.721       2.861 o 
  -2   0  10       8.572       7.115       0.888 o 
  -2   0  11     109.480     116.451       3.814 o 
  -2   0  12      57.195      60.292       2.752 o 
  -2   0  13      74.289      78.006       3.819 o 
  -2   1   0     745.752     770.660      17.561 o 
  -2   1   1     392.513     415.187       9.534 o 
  -2   1   2     684.574     729.808      17.068 o 
  -2   1   3     267.955     274.005       6.412 o 
  -2   1   4     106.500     111.886       2.785 o 
  -2   1   5      26.303      32.294       1.043 o 
  -2   1   6      63.156      61.886       1.789 o 
  -2   1   7     299.867     320.326       7.726 o 
  -2   1   8      37.919      37.119       1.390 o 
  -2   1   9      28.905      27.241       1.292 o 
  -2   1  10      26.847      28.553       1.472 o 
  -2   1  11       5.359       3.838       0.854 o 
  -2   1  13       1.213       4.196       1.019 o 
  -2   2   0    4398.260    4340.829      99.594 o 
  -2   2   1    1110.210    1097.901      25.649 o 
  -2   2   2     800.217     807.244      18.500 o 
  -2   2   3     163.783     172.392       4.221 o 
  -2   2   4     510.008     489.780      11.421 o 
  -2   2   5    1711.358    1718.240      39.656 o 
  -2   2   6     294.894     305.835       7.499 o 
  -2   2   7     709.457     721.183      17.114 o 
  -2   2   8       0.548       0.282       0.468 o 
  -2   2   9     190.734     189.127       5.270 o 
  -2   2  10     106.969     110.570       3.827 o 
  -2   2  11      17.997      15.916       1.587 o 
  -2   2  12      15.752      15.966       1.995 o 
  -2   3   0     104.112      95.667       2.597 o 
  -2   3   1     440.073     445.139      10.376 o 
  -2   3   2     552.280     552.723      13.137 o 
  -2   3   3     165.308     168.567       4.108 o 
  -2   3   4      13.424      11.247       0.543 o 
  -2   3   5      10.653      10.529       0.582 o 
  -2   3   6      29.911      27.324       1.183 o 
  -2   3   7       9.170       8.318       0.809 o 
  -2   3   8       4.243       4.086       0.626 o 
  -2   3   9       2.618       2.945       0.751 o 
  -2   3  10       4.543       3.327       1.138 o 
  -2   3  11       2.653       1.605       0.809 o 
  -2   4   0     178.694     166.454       4.067 o 
  -2   4   1     419.060     400.747       9.807 o 
  -2   4   2     450.017     443.911      10.371 o 
  -2   4   3      17.117      17.236       0.810 o 
  -2   4   4       4.877       3.820       0.513 o 
  -2   4   5     170.323     171.769       4.579 o 
  -2   4   6     262.783     253.906       7.163 o 
  -2   4   7       0.325       1.756       0.673 o 
  -2   4   8      54.145      54.154       2.171 o 
  -2   4   9      41.004      41.101       2.331 o 
  -2   4  10      83.058      84.864       4.976 o 
  -2   5   0       5.451       6.194       0.423 o 
  -2   5   1      94.527      91.706       2.562 o 
  -2   5   2      55.744      55.277       1.933 o 
  -2   5   3     387.536     389.656       9.538 o 
  -2   5   4       2.622       3.007       0.487 o 
  -2   5   6       1.241       2.177       0.554 o 
  -2   5   7      17.229      18.075       1.628 o 
  -2   5   8       0.097       0.156       0.764 o 
  -2   5   9       0.615       0.576       1.188 o 
  -2   6   0      82.250      82.141       2.360 o 
  -2   6   2     700.129     695.536      16.531 o 
  -2   6   3     175.054     174.568       4.808 o 
  -2   6   6      56.752      55.829       2.270 o 
  -2   6   7      42.567      42.974       2.256 o 
  -2   6   8      39.393      38.753       2.370 o 
  -2   6   9       3.582       3.670       1.244 o 
  -2   7   0      93.955     101.155       4.385 o 
  -2   7   1       9.470       8.151       1.030 o 
  -2   7   2      41.896      40.791       2.127 o 
  -2   7   3      56.515      54.568       2.287 o 
  -2   7   4       9.937       7.797       0.899 o 
  -2   7   5       2.591       2.012       0.994 o 
  -2   7   6       0.150       0.858       0.665 o 
  -2   7   7       3.215       1.937       1.611 o 
  -2   7   8       3.414       3.340       0.999 o 
  -2   8   0     158.607     163.207       7.034 o 
  -2   8   1      28.148      28.357       2.924 o 
  -2   8   2      22.460      19.665       2.127 o 
  -2   8   3       4.792       6.927       2.375 o 
  -2   8   4      27.977      23.795       3.033 o 
  -2   8   5      36.991      34.808       9.247 o 
  -2   9   0       3.196       2.238       4.448 o 
  -2   9   1       1.665       0.240       1.244 o 
  -2   9   2      24.858      26.056       3.197 o 
  -2   9   3       0.010       0.898       2.367 o 
  -2   9   4       6.594       5.525       3.269 o 
  -2   9   5       0.624       1.399       2.034 o 
  -2  10   0     123.927     132.553       9.428 o 
  -2  10   1      20.115      21.646       3.057 o 
  -2  11   0       4.073       6.509       2.514 o 
  -2  11   1       8.081       6.142       2.587 o 
  -2  11   2       0.391       4.257       3.287 o 
  -2  12   0       0.749       2.210       2.975 o 
  -1 -13   6      15.141      25.730       7.047 o 
  -1 -13   7      26.277      30.647       3.795 o 
  -1 -13   9       2.558       7.056       4.944 o 
  -1 -13  10       0.274       0.631       5.410 o 
  -1 -13  11       2.857       5.130       2.475 o 
  -1 -12   3       0.941       0.776       3.445 o 
  -1 -12   4      35.201      37.940       7.989 o 
  -1 -12   5      13.659      15.366       2.662 o 
  -1 -12   6       0.006       1.191       1.476 o 
  -1 -12   7      31.213      28.705       3.334 o 
  -1 -12   8      34.999      25.518       5.471 o 
  -1 -12   9       7.723       3.936       8.315 o 
  -1 -12  10       1.719       1.538       1.956 o 
  -1 -12  11       0.355       0.633       2.733 o 
  -1 -12  12      90.182     106.679      13.688 o 
  -1 -12  13      35.811      42.916       7.768 o 
  -1 -11   2       3.767       4.553       1.768 o 
  -1 -11   5       6.199       6.874       1.796 o 
  -1 -11   6       1.370       1.203       2.538 o 
  -1 -11   7      97.650      97.206       7.063 o 
  -1 -11   8      22.269      21.098       3.374 o 
  -1 -11   9       0.679       1.204       1.401 o 
  -1 -11  11       4.894       4.444       1.639 o 
  -1 -11  12       3.445       3.753       1.568 o 
  -1 -11  13       5.943       5.633       3.267 o 
  -1 -11  14       4.034       5.802       2.784 o 
  -1 -10   1       8.671       9.326       2.045 o 
  -1 -10   2     204.160     217.325      15.320 o 
  -1 -10   3      21.022      21.680       2.298 o 
  -1 -10   4     170.285     177.767       8.298 o 
  -1 -10   5      43.986      43.970       3.643 o 
  -1 -10   6     143.128     152.828       8.814 o 
  -1 -10   8     172.916     185.586       9.670 o 
  -1 -10   9     140.893     149.651       7.219 o 
  -1 -10  10      27.381      33.105       2.686 o 
  -1 -10  11       1.599       1.706       0.899 o 
  -1 -10  12      58.709      58.936       3.906 o 
  -1 -10  13      94.335     106.794       5.475 o 
  -1 -10  14      36.256      34.896       6.005 o 
  -1  -9   1       1.987       1.846       1.474 o 
  -1  -9   2       5.456       3.718       1.169 o 
  -1  -9   4       1.074       1.564       0.873 o 
  -1  -9   5       1.206       0.768       1.686 o 
  -1  -9   6      70.443      73.427       5.243 o 
  -1  -9   7      31.130      39.085       3.768 o 
  -1  -9   8       1.325       0.804       1.497 o 
  -1  -9   9      15.111      16.379       2.929 o 
  -1  -9  10       1.742       0.976       0.788 o 
  -1  -9  11       6.604       6.947       1.583 o 
  -1  -9  12       3.895       4.399       1.060 o 
  -1  -9  13       9.721      11.335       1.798 o 
  -1  -9  14       8.223      12.652       2.265 o 
  -1  -9  15       0.004       2.971       2.464 o 
  -1  -8   1      23.449      22.409       2.074 o 
  -1  -8   2     466.098     460.402      19.845 o 
  -1  -8   5      66.125      66.598       3.624 o 
  -1  -8   6     353.893     365.237      13.031 o 
  -1  -8   7      38.299      37.565       2.688 o 
  -1  -8   8      76.070      83.825       3.504 o 
  -1  -8   9     203.646     214.938       7.393 o 
  -1  -8  10     363.564     390.712      13.274 o 
  -1  -8  11      42.539      44.183       3.478 o 
  -1  -8  13      11.730      11.137       1.917 o 
  -1  -8  14     118.380     132.482       7.267 o 
  -1  -8  15      38.763      37.920       3.907 o 
  -1  -7   1       1.681       1.241       0.690 o 
  -1  -7   2     336.535     339.328       9.103 o 
  -1  -7   3     151.494     137.300       4.990 o 
  -1  -7   4     409.216     425.267      10.995 o 
  -1  -7   5     259.497     255.954       8.819 o 
  -1  -7   6       7.383       6.699       0.738 o 
  -1  -7   7       3.011       0.796       0.596 o 
  -1  -7   8      23.191      22.237       2.430 o 
  -1  -7   9      68.265      67.763       3.011 o 
  -1  -7  10      14.281      13.076       1.231 o 
  -1  -7  11      16.982      17.982       1.660 o 
  -1  -7  12       1.645       0.834       1.360 o 
  -1  -7  13       3.635       4.291       1.440 o 
  -1  -7  14       6.624       5.604       2.261 o 
  -1  -7  15       0.328       0.683       1.116 o 
  -1  -6   1       4.066       2.969       0.349 o 
  -1  -6   2    1591.078    1529.227      34.939 o 
  -1  -6   3     150.562     149.770       4.087 o 
  -1  -6   4     178.709     195.473       6.100 o 
  -1  -6   5      31.890      31.124       1.422 o 
  -1  -6   6     530.512     543.724      15.109 o 
  -1  -6   7     259.319     268.324       7.282 o 
  -1  -6   8     547.606     567.348      15.829 o 
  -1  -6   9      38.138      41.717       2.158 o 
  -1  -6  10     291.725     300.198       9.105 o 
  -1  -6  11     189.082     194.517       6.617 o 
  -1  -6  12      29.790      29.412       3.482 o 
  -1  -6  13      15.122      11.741       2.515 o 
  -1  -6  14      14.060      11.736       2.766 o 
  -1  -6  15      49.408      47.224       4.346 o 
  -1  -5   1      27.387      29.792       0.962 o 
  -1  -5   2     524.698     538.147      12.431 o 
  -1  -5   3     316.923     311.386       8.540 o 
  -1  -5   4      18.120      17.911       0.955 o 
  -1  -5   5     297.784     313.091       8.800 o 
  -1  -5   6     133.659     128.492       3.898 o 
  -1  -5   7       2.897       2.202       0.223 o 
  -1  -5   8      15.859      13.875       0.625 o 
  -1  -5   9      25.764      23.387       1.042 o 
  -1  -5  10      21.712      19.571       0.917 o 
  -1  -5  11       0.421       0.703       0.453 o 
  -1  -5  12       4.074       3.339       0.605 o 
  -1  -5  13       3.225       4.857       1.573 o 
  -1  -5  15       1.901       1.461       1.886 o 
  -1  -4   1    2873.773    2849.981      65.354 o 
  -1  -4   2    1203.077    1157.133      26.935 o 
  -1  -4   3     379.797     402.632       9.797 o 
  -1  -4   4      84.458      91.464       3.423 o 
  -1  -4   5     736.870     699.129      16.792 o 
  -1  -4   6     223.372     233.792       5.603 o 
  -1  -4   7     417.435     425.053      10.446 o 
  -1  -4   8    1032.335    1017.899      23.985 o 
  -1  -4   9     139.931     130.991       3.522 o 
  -1  -4  10      36.446      35.242       1.571 o 
  -1  -4  11     127.423     123.429       3.621 o 
  -1  -4  12     151.443     148.437       4.692 o 
  -1  -4  13     156.412     160.055       4.907 o 
  -1  -4  14       3.691       2.042       0.719 o 
  -1  -4  15       4.269       4.479       1.286 o 
  -1  -3   1     635.716     654.315      15.492 o 
  -1  -3   2    1624.918    1625.758      40.951 o 
  -1  -3   3    1454.178    1494.319      35.139 o 
  -1  -3   4       0.072       0.226       0.105 o 
  -1  -3   5       6.771       5.362       0.294 o 
  -1  -3   6     316.141     323.512       7.661 o 
  -1  -3   7       0.952       2.141       0.284 o 
  -1  -3   8      70.359      66.351       1.899 o 
  -1  -3   9      16.268      13.595       0.767 o 
  -1  -3  10      25.776      24.875       1.178 o 
  -1  -3  11       9.662       9.079       0.789 o 
  -1  -3  12       0.465       0.622       0.575 o 
  -1  -3  13       4.178       3.664       0.966 o 
  -1  -2   1   10547.902    9868.002     223.532 o 
  -1  -2   2     255.077     262.782       7.239 o 
  -1  -2   3       0.145       0.373       0.104 o 
  -1  -2   4    1961.859    2046.989      46.601 o 
  -1  -2   5    1449.600    1457.689      33.166 o 
  -1  -2   6      77.183      72.115       1.893 o 
  -1  -2   7       1.135       0.571       0.261 o 
  -1  -2   8     133.653     127.897       3.449 o 
  -1  -2   9     358.051     357.616       8.766 o 
  -1  -2  10     288.998     290.322       7.555 o 
  -1  -2  12      14.390      14.581       1.314 o 
  -1  -2  13     165.390     169.856       5.991 o 
  -1  -2  14      19.181      21.051       1.716 o 
  -1  -1   1      73.195      83.631       3.719 o 
  -1  -1   2     368.978     357.490       9.265 o 
  -1  -1   3      32.134      34.229       0.923 o 
  -1  -1   4      72.952      69.373       1.748 o 
  -1  -1   5       2.171       1.138       0.182 o 
  -1  -1   6     171.038     175.186       4.242 o 
  -1  -1   7     204.390     205.128       5.119 o 
  -1  -1   8       0.481       0.383       0.317 o 
  -1  -1   9      49.186      49.909       1.849 o 
  -1  -1  10      85.863      87.611       3.602 o 
  -1  -1  11       3.449       3.049       0.661 o 
  -1  -1  12      25.944      27.100       2.057 o 
  -1   0   1    2012.223    1875.765      47.958 o 
  -1   0   2     218.527     229.367       5.322 o 
  -1   0   3    8455.133    8023.266     185.657 o 
  -1   0   4     149.291     163.800       3.920 o 
  -1   0   5    1039.355    1040.284      23.793 o 
  -1   0   6     333.818     331.693       7.894 o 
  -1   0   7     310.009     302.335       7.305 o 
  -1   0   8     208.608     215.438       5.511 o 
  -1   0   9     120.553     117.234       3.670 o 
  -1   0  10     527.617     538.992      13.569 o 
  -1   0  11      58.376      57.340       2.515 o 
  -1   0  12      11.191      10.487       1.346 o 
  -1   0  13      53.792      54.220       2.998 o 
  -1   1   0     124.436     119.298       3.345 o 
  -1   1   1     584.434     622.056      14.211 o 
  -1   1   2      15.992      16.114       0.601 o 
  -1   1   3      29.817      34.751       1.331 o 
  -1   1   4       9.658      11.881       0.526 o 
  -1   1   5      67.782      71.609       1.937 o 
  -1   1   6      46.378      43.483       1.448 o 
  -1   1   7     138.482     144.972       4.107 o 
  -1   1   8      28.387      29.319       1.411 o 
  -1   1   9      39.098      38.799       1.657 o 
  -1   1  10      43.714      40.769       2.066 o 
  -1   1  11       0.859       1.318       0.794 o 
  -1   1  12       0.448       0.981       1.054 o 
  -1   2   0    5469.483    5215.201     119.561 o 
  -1   2   1     140.658     142.964       3.451 o 
  -1   2   2    2626.366    2655.945      60.753 o 
  -1   2   3    1089.347    1139.250      26.037 o 
  -1   2   4       8.496       7.009       0.399 o 
  -1   2   5      58.570      53.969       1.614 o 
  -1   2   6     381.020     373.642       9.213 o 
  -1   2   7     138.934     139.601       3.963 o 
  -1   2   8     172.495     179.952       4.976 o 
  -1   2   9      17.491      16.317       1.185 o 
  -1   2  10      88.185      94.704       3.646 o 
  -1   2  11      35.755      38.298       2.262 o 
  -1   2  12      45.186      40.857       9.422 o 
  -1   3   0     354.672     361.043       8.813 o 
  -1   3   1      20.209      19.634       0.717 o 
  -1   3   2      17.808      18.439       0.680 o 
  -1   3   3     174.155     168.350       4.229 o 
  -1   3   4      18.773      19.626       0.778 o 
  -1   3   6     162.233     164.565       4.449 o 
  -1   3   7      34.887      38.804       1.647 o 
  -1   3   8       8.431       8.177       0.822 o 
  -1   3   9       1.238       1.040       0.699 o 
  -1   3  10      23.142      28.121       1.963 o 
  -1   4   0    3425.188    3394.131      77.729 o 
  -1   4   1     745.563     754.202      17.578 o 
  -1   4   2     123.574     135.260       3.456 o 
  -1   4   3      94.387      98.544       2.726 o 
  -1   4   4     415.236     410.606      10.773 o 
  -1   4   5     600.759     592.759      14.371 o 
  -1   4   6      33.498      28.829       1.339 o 
  -1   4   7      42.669      41.269       1.916 o 
  -1   4   8     184.880     197.682       5.903 o 
  -1   4   9      42.696      46.262       2.656 o 
  -1   4  10       3.816       4.381       1.243 o 
  -1   5   0     384.603     375.274       9.139 o 
  -1   5   1      48.535      49.376       1.653 o 
  -1   5   2      29.152      30.734       1.160 o 
  -1   5   3      26.000      22.765       1.221 o 
  -1   5   4      37.000      30.568       1.841 o 
  -1   5   5     162.144     164.299       5.075 o 
  -1   5   6      34.806      32.793       1.640 o 
  -1   6   0     873.724     860.920      21.320 o 
  -1   6   1      33.845      34.350       1.334 o 
  -1   6   2      29.169      26.026       1.470 o 
  -1   6   3      57.311      52.724       1.954 o 
  -1   6   4     127.782     125.774       3.985 o 
  -1   6   5     203.574     204.986       5.867 o 
  -1   6   7       8.771       5.949       0.911 o 
  -1   6   8      28.372      31.808       2.390 o 
  -1   7   0      23.578      17.495       1.915 o 
  -1   7   1     149.962     153.262       5.553 o 
  -1   7   2      55.354      51.745       2.470 o 
  -1   7   3       0.006       0.294       0.461 o 
  -1   7   4      12.288      11.515       1.440 o 
  -1   7   5     100.947     104.061       3.727 o 
  -1   7   6      11.297       9.915       1.147 o 
  -1   7   7       5.170       4.903       0.989 o 
  -1   8   0      36.674      40.367       2.979 o 
  -1   8   1      95.794      98.876       4.760 o 
  -1   8   2      41.968      39.901       2.956 o 
  -1   8   3     109.855     103.260       7.725 o 
  -1   8   5      78.909      82.575      13.673 o 
  -1   8   6      14.114      19.890      10.356 o 
  -1   9   0       9.950      11.198       2.139 o 
  -1   9   2       8.124       8.699       4.284 o 
  -1   9   3       6.993      10.248       3.111 o 
  -1   9   4       4.892       8.493       2.934 o 
  -1  10   0      11.883      12.280       3.278 o 
  -1  10   1      27.706      28.608       3.473 o 
  -1  10   3      10.314       7.785       2.802 o 
  -1  11   0      10.120      10.190       2.828 o 
  -1  11   1       8.654      15.034       3.494 o 
   0 -13   5      14.528      16.968      14.301 o 
   0 -13   6      18.398      21.876       3.770 o 
   0 -13   9       0.591       3.397       2.198 o 
   0 -13  11       2.312       0.830       2.971 o 
   0 -12   2      71.207      76.143      14.659 o 
   0 -12   3       4.373       2.162       2.169 o 
   0 -12   5       6.821      10.462       2.265 o 
   0 -12   6      27.384      29.304       5.516 o 
   0 -12   7      23.170      21.842       3.622 o 
   0 -12   8      19.856      18.280       3.644 o 
   0 -12   9      39.739      47.635       6.403 o 
   0 -12  10      18.904      21.783       3.881 o 
   0 -12  11      58.837      69.250       5.619 o 
   0 -12  12      11.278      13.374       2.629 o 
   0 -12  13      39.015      47.688       8.618 o 
   0 -11   1      10.890      15.145       2.593 o 
   0 -11   2      14.323      15.704       6.353 o 
   0 -11   3       1.279       0.538       1.294 o 
   0 -11   4       5.760       7.381       1.830 o 
   0 -11   5       0.536       0.705       1.639 o 
   0 -11   6       4.533       7.636       2.230 o 
   0 -11   8       3.931       4.675       2.995 o 
   0 -11   9      18.879      19.947       2.941 o 
   0 -11  10       2.014       2.716       3.456 o 
   0 -11  11      18.447      27.127       4.439 o 
   0 -11  12       5.961      10.902       2.311 o 
   0 -11  13       2.677       5.267       3.828 o 
   0 -11  14      13.444      10.697       4.595 o 
   0 -10   2      75.749      81.263       4.588 o 
   0 -10   3      76.548      76.580       6.848 o 
   0 -10   4       5.236       5.873       1.906 o 
   0 -10   6      17.383      15.020       2.747 o 
   0 -10   7      48.719      52.265       6.323 o 
   0 -10   8     144.600     154.779       7.329 o 
   0 -10  10       5.362       7.819       3.106 o 
   0 -10  11      52.242      57.264       3.964 o 
   0 -10  12      95.636     109.636       6.372 o 
   0 -10  13      11.840      13.536       3.546 o 
   0 -10  14       8.818       6.282       3.013 o 
   0  -9   1      63.856      66.480       4.565 o 
   0  -9   2       7.335       5.879       1.238 o 
   0  -9   3       1.089       0.489       1.137 o 
   0  -9   5       2.619       2.259       1.180 o 
   0  -9   6       5.808       4.101       1.722 o 
   0  -9   7      17.719      15.694       1.707 o 
   0  -9   8      16.803      12.502       1.347 o 
   0  -9   9      11.664      10.130       1.243 o 
   0  -9  10       7.411       7.097       1.241 o 
   0  -9  11       0.021       0.397       0.813 o 
   0  -9  12       5.590       4.869       1.272 o 
   0  -9  13       6.312       3.764       1.709 o 
   0  -9  14       0.015       1.380       1.707 o 
   0  -9  15       0.003       4.239       3.091 o 
   0  -8   1     339.404     361.576      11.184 o 
   0  -8   2      52.861      51.882       3.151 o 
   0  -8   3      30.677      28.150       2.050 o 
   0  -8   4      43.343      38.938       3.242 o 
   0  -8   5     944.414     957.892      24.109 o 
   0  -8   6       0.997       1.006       0.725 o 
   0  -8   7     215.040     223.162       6.580 o 
   0  -8   8     272.189     276.624       7.934 o 
   0  -8   9     125.690     123.321       5.222 o 
   0  -8  10      34.902      31.111       2.174 o 
   0  -8  11      18.702      19.034       1.980 o 
   0  -8  12     165.651     170.741       7.699 o 
   0  -8  13     180.839     188.079       8.685 o 
   0  -8  14       4.454       3.794       1.877 o 
   0  -8  15      13.407      21.341      12.134 o 
   0  -7   1     551.928     584.610      15.333 o 
   0  -7   2     281.492     273.865       7.832 o 
   0  -7   3      64.030      70.595       2.719 o 
   0  -7   4       7.990       6.560       0.727 o 
   0  -7   5       0.321       0.409       0.398 o 
   0  -7   6       4.717       3.311       1.112 o 
   0  -7   7       5.670       6.724       0.767 o 
   0  -7   8       0.004       0.543       0.509 o 
   0  -7   9       0.637       0.134       0.557 o 
   0  -7  10       2.815       0.842       1.021 o 
   0  -7  11       8.494       7.323       1.294 o 
   0  -7  12       7.265       6.916       1.567 o 
   0  -7  13       1.788       3.481       1.525 o 
   0  -7  14       1.572       5.177       2.757 o 
   0  -7  15       0.961       2.995       2.708 o 
   0  -6   1    1365.769    1350.508      30.950 o 
   0  -6   2      72.681      71.810       2.090 o 
   0  -6   3      18.079      15.192       0.994 o 
   0  -6   4     169.878     176.072       4.839 o 
   0  -6   5    2139.658    2175.470      60.645 o 
   0  -6   6     291.396     275.039       7.129 o 
   0  -6   7       0.466       0.190       0.347 o 
   0  -6   8     142.457     140.988       5.069 o 
   0  -6   9     129.779     131.839       7.035 o 
   0  -6  10     214.141     230.406       7.120 o 
   0  -6  11     183.830     195.309       8.897 o 
   0  -6  12      46.125      47.345       3.633 o 
   0  -6  13     262.250     266.255      10.724 o 
   0  -6  14      41.372      44.674       6.428 o 
   0  -6  15      23.853      20.469       4.065 o 
   0  -5   1     185.282     196.155       4.726 o 
   0  -5   2      86.937      85.319       2.190 o 
   0  -5   3       1.369       1.423       0.430 o 
   0  -5   4       7.487       7.785       0.610 o 
   0  -5   5     265.275     250.837       6.558 o 
   0  -5   6       9.483       8.699       0.378 o 
   0  -5   7     109.080      98.620       2.765 o 
   0  -5   8       6.725       5.266       0.418 o 
   0  -5  10       2.336       1.990       0.469 o 
   0  -5  11       3.265       3.101       0.709 o 
   0  -5  12       3.177       2.231       0.850 o 
   0  -5  14       2.524       0.892       2.177 o 
   0  -4   1    1709.518    1706.368      39.020 o 
   0  -4   2    1473.089    1455.283      35.925 o 
   0  -4   3    1627.077    1592.534      37.453 o 
   0  -4   4     365.719     335.788       8.935 o 
   0  -4   5    1704.570    1636.539      39.815 o 
   0  -4   6     648.690     610.371      14.638 o 
   0  -4   7    1078.224    1090.497      26.459 o 
   0  -4   8       0.165       0.525       0.271 o 
   0  -4   9     196.339     200.734       5.294 o 
   0  -4  10     270.618     273.181       7.038 o 
   0  -4  11     312.360     303.037       7.960 o 
   0  -4  12      14.012      13.235       1.079 o 
   0  -4  13      61.518      60.411       2.739 o 
   0  -4  14      42.346      41.405       2.582 o 
   0  -3   1       6.823       8.701       0.353 o 
   0  -3   2      14.092      13.758       0.688 o 
   0  -3   3       4.349       5.795       0.474 o 
   0  -3   4     690.282     690.006      15.696 o 
   0  -3   5      36.018      40.049       1.139 o 
   0  -3   7       5.879       4.392       0.358 o 
   0  -3   8      22.637      21.756       0.914 o 
   0  -3   9       3.171       2.389       0.405 o 
   0  -3  10      22.020      21.035       1.406 o 
   0  -3  11       5.828       4.751       0.721 o 
   0  -3  12       6.517       8.558       0.903 o 
   0  -3  13       2.402       2.668       0.897 o 
   0  -2   1    2719.010    2627.177      63.035 o 
   0  -2   2    1519.693    1564.279      36.523 o 
   0  -2   3     257.838     251.345       5.798 o 
   0  -2   4    3011.596    2852.058      64.898 o 
   0  -2   5      14.505      11.229       0.490 o 
   0  -2   6      40.426      37.946       1.177 o 
   0  -2   7     792.019     782.856      18.065 o 
   0  -2   8     539.151     526.301      12.408 o 
   0  -2   9      43.849      45.527       1.683 o 
   0  -2  10     145.039     149.938       4.287 o 
   0  -2  11     153.214     164.485       4.964 o 
   0  -2  12      86.975      84.475       3.343 o 
   0  -2  13      16.659      16.202       2.071 o 
   0  -2  14       1.022       0.972       3.548 o 
   0  -1   1      24.117      24.006       1.025 o 
   0  -1   2      46.478      47.207       1.184 o 
   0  -1   3    1388.371    1429.645      32.616 o 
   0  -1   4     446.030     469.551      10.870 o 
   0  -1   5     358.719     362.472       8.475 o 
   0  -1   6     208.064     219.424       5.342 o 
   0  -1   7      27.911      29.479       1.234 o 
   0  -1   8      20.553      16.399       1.016 o 
   0  -1   9      21.614      20.569       1.084 o 
   0  -1  10      25.554      27.001       1.457 o 
   0  -1  12       7.215       8.856       1.165 o 
   0  -1  13       0.958       2.835       1.033 o 
   0   0   1     827.267     879.395      22.650 o 
   0   0   2    2138.257    2210.719      50.353 o 
   0   0   3      76.702      69.947       1.779 o 
   0   0   4    3723.969    3638.379      83.005 o 
   0   0   5     644.616     650.571      15.222 o 
   0   0   6       0.747       1.165       0.295 o 
   0   0   7     345.927     349.805       8.733 o 
   0   0   8     350.471     351.029       9.005 o 
   0   0   9     229.970     238.246       7.263 o 
   0   0  10       1.688       0.366       0.580 o 
   0   0  11      27.430      29.388       2.433 o 
   0   0  12      45.368      46.083       2.603 o 
   0   1   1     547.637     562.232      12.845 o 
   0   1   2     302.943     341.217       7.991 o 
   0   1   3     545.244     553.556      12.798 o 
   0   1   4      37.380      32.969       1.108 o 
   0   1   5       3.011       2.597       0.302 o 
   0   1   6      34.736      34.902       1.229 o 
   0   1   7       0.338       0.491       0.405 o 
   0   1   8      39.711      37.672       2.432 o 
   0   1   9      14.509      14.184       1.070 o 
   0   1  10      33.445      37.561       2.084 o 
   0   1  11       1.840       2.528       0.919 o 
   0   1  12       0.681       0.119       0.851 o 
   0   2   0   14502.841   12717.891     278.566 o 
   0   2   1       1.613       1.346       0.170 o 
   0   2   2     440.955     427.505       9.847 o 
   0   2   3     183.447     183.695       4.433 o 
   0   2   4     261.955     259.662       6.368 o 
   0   2   5     308.127     313.863       7.522 o 
   0   2   6     391.168     385.594       9.479 o 
   0   2   7       7.588       7.961       0.741 o 
   0   2   8      26.431      26.447       1.675 o 
   0   2   9     162.695     167.304       5.169 o 
   0   2  10      45.912      42.931       2.812 o 
   0   2  11       9.901      10.581       1.313 o 
   0   3   0     508.644     523.808      12.577 o 
   0   3   1      11.874      11.632       0.500 o 
   0   3   2      99.358      95.233       2.557 o 
   0   3   3      67.348      72.395       2.045 o 
   0   3   4      13.276      12.879       0.640 o 
   0   3   5      21.328      20.190       0.959 o 
   0   3   6      49.496      47.329       1.771 o 
   0   3   7       0.730       1.503       0.596 o 
   0   3   8       1.729       1.079       0.612 o 
   0   3   9       3.137       3.178       0.792 o 
   0   3  10       4.302       4.721       0.988 o 
   0   4   0     945.081     939.670      21.653 o 
   0   4   1     106.199     107.566       2.828 o 
   0   4   2     664.390     668.602      15.505 o 
   0   4   3     362.739     367.830       8.920 o 
   0   4   4       7.660       7.127       0.647 o 
   0   4   5     232.435     237.233       6.155 o 
   0   4   6      68.941      64.725       2.740 o 
   0   4   7      25.908      25.971       1.588 o 
   0   4   8      31.915      34.774       2.014 o 
   0   4   9      29.593      30.564       2.093 o 
   0   5   0      70.900      70.884       2.038 o 
   0   5   1     108.385     111.782       2.980 o 
   0   5   2     182.056     183.733       5.500 o 
   0   5   3       0.667       0.532       0.488 o 
   0   5   5      38.042      38.241       1.931 o 
   0   5   6       7.964       7.721       1.141 o 
   0   5   7       1.068       1.184       0.760 o 
   0   5   8       0.071       1.559       0.849 o 
   0   5   9       0.936       6.154       3.797 o 
   0   6   0      13.704      13.502       0.679 o 
   0   6   1       1.034       0.837       0.337 o 
   0   6   2       6.140       5.335       0.612 o 
   0   6   3     292.470     291.167       7.643 o 
   0   6   4     227.789     219.798       6.521 o 
   0   6   5      40.067      42.109       2.503 o 
   0   6   7       3.874       4.869       1.146 o 
   0   6   8      73.737      75.052       3.799 o 
   0   7   1      61.734      58.662       3.073 o 
   0   7   2      51.264      50.867       1.932 o 
   0   7   3       8.057       8.198       0.882 o 
   0   7   5      26.231      28.554       1.996 o 
   0   7   6      18.853      18.730       1.662 o 
   0   7   7       0.171       5.568       2.383 o 
   0   8   0      61.670      64.271       4.319 o 
   0   8   1      14.992      19.021       2.508 o 
   0   8   2      19.038      17.574       5.790 o 
   0   8   3      39.441      47.860       5.244 o 
   0   8   4      81.231      80.131       7.303 o 
   0   8   5       2.510       7.449       2.333 o 
   0   9   0      41.351      39.503       3.620 o 
   0   9   1       0.688       1.512       1.494 o 
   0   9   3       6.182       6.847       4.979 o 
   0   9   4      25.413      26.980       4.682 o 
   0  10   0       4.518       3.286       4.661 o 
   0  10   1       9.442       8.589       7.552 o 
   0  10   2      40.870      46.789      11.145 o 
   0  11   0       6.603       7.796       2.763 o 
   0  11   1       4.204       1.218       2.172 o 
   1 -13   5       7.385       6.209       4.798 o 
   1 -13   6      11.079      14.653       3.437 o 
   1 -13   8       3.595       4.182       3.546 o 
   1 -13   9       0.637       2.677       2.747 o 
   1 -13  10       1.101       1.910       2.670 o 
   1 -12   1      56.865      57.706       6.415 o 
   1 -12   2      15.529      18.100       3.681 o 
   1 -12   3      11.890      10.763       8.556 o 
   1 -12   5      83.151     103.625      11.446 o 
   1 -12   6       4.604       5.291       5.188 o 
   1 -12   7      12.440      13.242       2.981 o 
   1 -12   8     103.889     118.656       8.749 o 
   1 -12   9      13.950      25.399       3.977 o 
   1 -12  10       5.782       6.192       3.137 o 
   1 -12  11       3.398       4.981       2.898 o 
   1 -12  12      53.079      45.744       8.508 o 
   1 -11   1      12.879      16.616       3.382 o 
   1 -11   2      47.280      43.370       5.157 o 
   1 -11   4       6.340       9.195       6.459 o 
   1 -11   5      14.417      18.116       3.516 o 
   1 -11   6      60.372      66.410       7.719 o 
   1 -11   7       0.137       2.517       3.764 o 
   1 -11   8      23.941      29.551       6.194 o 
   1 -11   9       0.995       1.601       1.284 o 
   1 -11  10       4.155       2.864       1.549 o 
   1 -11  12      11.933      13.023       4.969 o 
   1 -11  13      10.676       8.496       4.137 o 
   1 -10   1     107.573     110.434       9.534 o 
   1 -10   2       0.363       1.488       1.422 o 
   1 -10   3      47.716      53.800      11.986 o 
   1 -10   4       1.466       0.956       2.674 o 
   1 -10   5     290.634     334.299      33.342 o 
   1 -10   6      78.679      80.945       4.921 o 
   1 -10   7      19.827      20.438       2.482 o 
   1 -10   8      32.033      31.671       3.533 o 
   1 -10   9      23.984      24.745       2.846 o 
   1 -10  10     262.277     270.599      11.683 o 
   1 -10  11      42.495      46.313       4.197 o 
   1 -10  12      99.316     102.476       8.650 o 
   1 -10  13       4.843       6.203       4.031 o 
   1  -9   1      75.763      80.200       5.400 o 
   1  -9   2      67.559      67.750       5.123 o 
   1  -9   3       0.552       0.798       0.860 o 
   1  -9   4      94.631      97.187      10.092 o 
   1  -9   5      49.837      47.020       3.910 o 
   1  -9   6       1.905       0.882       1.329 o 
   1  -9   7       6.558       7.267       1.710 o 
   1  -9   9       0.854       0.725       1.063 o 
   1  -9  14       2.723       5.887       8.091 o 
   1  -8   1     183.325     198.331       9.732 o 
   1  -8   2     326.783     353.594      14.936 o 
   1  -8   3     159.589     163.461       5.892 o 
   1  -8   4      27.558      26.006       2.287 o 
   1  -8   5     262.675     256.788      15.837 o 
   1  -8   6     393.567     414.445      12.130 o 
   1  -8   7      73.951      72.801       3.308 o 
   1  -8   8       1.831       2.209       0.799 o 
   1  -8   9      54.934      59.667       3.958 o 
   1  -8  10     421.901     465.306      16.522 o 
   1  -8  11     301.709     326.198      19.412 o 
   1  -8  12      39.337      44.733       5.295 o 
   1  -8  13       2.803       4.444       2.863 o 
   1  -8  14      34.004      34.033       4.365 o 
   1  -7   1     138.376     138.659       5.210 o 
   1  -7   2      18.071      18.291       1.394 o 
   1  -7   3     346.686     352.603       9.407 o 
   1  -7   4      62.733      58.475       2.199 o 
   1  -7   5      52.189      51.510       2.269 o 
   1  -7   6       1.443       0.649       0.480 o 
   1  -7   7       0.139       0.937       0.475 o 
   1  -7   8       6.919       5.740       0.891 o 
   1  -7   9       4.645       3.959       0.918 o 
   1  -7  10      11.498      14.788       1.949 o 
   1  -7  11       0.578       1.268       1.103 o 
   1  -7  12       1.870       3.805       2.268 o 
   1  -7  13      12.586      12.231       3.997 o 
   1  -6   1      86.004      87.887       2.757 o 
   1  -6   2     430.939     429.665      11.647 o 
   1  -6   3     347.922     368.359       9.989 o 
   1  -6   4     762.848     792.390      21.050 o 
   1  -6   5      15.221      13.189       0.816 o 
   1  -6   6     142.388     138.367       3.795 o 
   1  -6   7     298.663     299.405       8.003 o 
   1  -6   8     268.570     286.826       7.852 o 
   1  -6   9     307.664     327.807      11.831 o 
   1  -6  10      95.951     106.832       6.180 o 
   1  -6  11     326.330     326.586      11.493 o 
   1  -6  12      44.893      46.780       4.298 o 
   1  -6  13      53.654      58.058       6.109 o 
   1  -6  14       6.171       5.152       1.894 o 
   1  -5   1     281.586     270.873       6.382 o 
   1  -5   2      57.537      60.356       1.619 o 
   1  -5   3     120.691     116.522       3.214 o 
   1  -5   4     440.920     426.257      10.849 o 
   1  -5   5       0.845       0.845       0.167 o 
   1  -5   6       5.504       5.348       0.353 o 
   1  -5   7       4.469       3.534       0.341 o 
   1  -5   8       6.694       5.376       0.458 o 
   1  -5   9       0.533       0.797       0.369 o 
   1  -5  10       1.282       1.461       0.508 o 
   1  -5  11       1.444       0.227       0.487 o 
   1  -5  12       0.422       1.024       0.771 o 
   1  -5  13       8.132       7.105       2.031 o 
   1  -5  14       3.247       4.192       3.634 o 
   1  -4   1      22.813      17.936       0.622 o 
   1  -4   2      24.336      26.420       0.755 o 
   1  -4   3       1.507       0.771       0.127 o 
   1  -4   4    3163.990    3050.039      69.725 o 
   1  -4   5     147.526     140.558       3.446 o 
   1  -4   6       2.148       1.679       0.230 o 
   1  -4   7      23.386      19.874       0.824 o 
   1  -4   8     188.893     182.988       4.872 o 
   1  -4   9     468.522     467.685      11.616 o 
   1  -4  10      53.752      51.839       2.037 o 
   1  -4  11      55.048      58.389       2.422 o 
   1  -4  12      32.273      32.854       1.910 o 
   1  -4  13     105.811     103.815       4.123 o 
   1  -4  14      34.762      32.388       2.935 o 
   1  -3   1    2265.183    2241.235      51.079 o 
   1  -3   2     415.039     415.151       9.511 o 
   1  -3   3     554.523     547.253      12.493 o 
   1  -3   4     159.093     173.494       4.116 o 
   1  -3   5      11.549      10.433       0.449 o 
   1  -3   6      17.116      18.038       0.685 o 
   1  -3   7      22.605      22.708       0.893 o 
   1  -3   8      76.766      71.488       2.119 o 
   1  -3   9      57.449      56.447       1.953 o 
   1  -3  10      16.201      17.337       1.197 o 
   1  -3  11      27.517      25.109       1.557 o 
   1  -3  12       9.368      10.529       1.199 o 
   1  -2   1     124.114     127.664       3.253 o 
   1  -2   2     184.187     188.572       4.447 o 
   1  -2   3    4482.010    4290.459      97.403 o 
   1  -2   4     749.626     735.142      16.786 o 
   1  -2   5    2029.775    1945.014      44.319 o 
   1  -2   6     633.746     632.731      14.854 o 
   1  -2   7       1.091       1.515       0.302 o 
   1  -2   8       2.623       0.696       0.447 o 
   1  -2   9     304.498     301.375       7.672 o 
   1  -2  10     386.217     388.923      10.067 o 
   1  -2  11       0.824       0.170       0.883 o 
   1  -2  12       0.763       0.791       0.744 o 
   1  -2  13      40.048      42.004       2.651 o 
   1  -1   1     891.213     896.591      20.381 o 
   1  -1   2    1233.297    1268.484      28.884 o 
   1  -1   3     315.264     326.770       7.582 o 
   1  -1   4      16.235      15.547       0.600 o 
   1  -1   5      65.471      64.419       1.815 o 
   1  -1   6       3.010       2.184       0.328 o 
   1  -1   7      39.069      38.134       1.424 o 
   1  -1   8      75.319      73.730       2.809 o 
   1  -1   9      33.832      34.321       1.772 o 
   1  -1  10      22.605      23.630       1.593 o 
   1  -1  11      62.693      67.516       3.075 o 
   1  -1  12       3.481       1.469       0.870 o 
   1   0   0    1192.792    1264.291      38.650 o 
   1   0   1     796.871     852.408      19.425 o 
   1   0   2      32.888      30.885       0.883 o 
   1   0   3    2809.103    2770.252      63.325 o 
   1   0   4     122.226     120.192       3.082 o 
   1   0   5     165.012     163.766       4.125 o 
   1   0   6     573.164     562.840      13.689 o 
   1   0   7      91.695      89.986       3.092 o 
   1   0   8     135.717     139.717       4.015 o 
   1   0   9       5.006       5.042       0.763 o 
   1   0  10     136.202     141.626       4.644 o 
   1   0  11      34.756      36.629       2.252 o 
   1   0  12      56.563      64.245       3.604 o 
   1   1   0    1330.713    1377.014      32.244 o 
   1   1   1      45.175      41.490       1.286 o 
   1   1   2     155.917     160.518       3.903 o 
   1   1   3     152.009     145.818       3.544 o 
   1   1   4       5.312       4.349       0.344 o 
   1   1   5       0.149       0.255       0.305 o 
   1   1   6      12.334       9.216       0.774 o 
   1   1   7       1.849       0.102       0.569 o 
   1   1   8      42.457      41.911       1.830 o 
   1   1   9       4.248       4.425       0.777 o 
   1   1  10       7.464       9.269       1.305 o 
   1   1  11      17.896      17.955       2.213 o 
   1   2   0       1.424       0.901       0.146 o 
   1   2   1     596.318     589.008      13.558 o 
   1   2   2     304.890     289.752       6.789 o 
   1   2   3    3605.828    3494.725      80.853 o 
   1   2   4     438.562     415.742       9.873 o 
   1   2   5      39.137      40.980       1.442 o 
   1   2   6      61.839      57.053       1.988 o 
   1   2   7     130.830     131.932       4.026 o 
   1   2   8     275.506     297.281       8.122 o 
   1   2   9      14.914      17.037       1.370 o 
   1   2  10      27.284      27.926       2.218 o 
   1   2  11       8.014      15.285       6.005 o 
   1   3   0     154.735     154.955       3.959 o 
   1   3   1      72.204      72.618       1.895 o 
   1   3   2       4.949       3.941       0.334 o 
   1   3   3      40.732      40.262       1.296 o 
   1   3   4       7.942       7.692       0.538 o 
   1   3   5      64.238      65.915       2.175 o 
   1   3   6      10.154       9.641       0.874 o 
   1   3   7      20.243      19.143       1.320 o 
   1   3   9       0.052       0.775       0.780 o 
   1   3  10       6.261       7.134       1.242 o 
   1   4   0       0.660       0.470       0.214 o 
   1   4   1     339.206     330.366       7.932 o 
   1   4   2     423.918     414.448      10.530 o 
   1   4   3     320.705     320.851       8.459 o 
   1   4   4     121.203     120.854       3.580 o 
   1   4   5     134.923     136.928       4.099 o 
   1   4   6      16.973      17.213       1.281 o 
   1   4   7      10.592      10.320       1.097 o 
   1   4   8     114.255     122.901       4.770 o 
   1   4   9      64.730      72.748       3.862 o 
   1   5   0      44.728      43.616       1.338 o 
   1   5   1      20.311      17.758       0.857 o 
   1   5   2      26.657      22.721       1.108 o 
   1   5   3      20.657      20.887       1.132 o 
   1   5   4      11.587      11.793       0.941 o 
   1   5   5       6.762       6.478       0.823 o 
   1   5   6      30.843      33.420       1.933 o 
   1   5   7       6.645       6.901       1.494 o 
   1   5   8       6.937      10.166       1.347 o 
   1   6   0      94.804      97.552       2.890 o 
   1   6   1     545.862     537.743      13.468 o 
   1   6   2     194.044     184.151       5.239 o 
   1   6   4      12.191      11.723       1.129 o 
   1   6   5      87.331      87.661       3.493 o 
   1   6   6      23.705      27.462       1.924 o 
   1   6   7      37.414      40.220       2.648 o 
   1   7   0       2.765       3.108       1.198 o 
   1   7   1       1.326       0.538       0.690 o 
   1   7   3       2.649       1.422       0.640 o 
   1   7   5       5.343       5.133       0.913 o 
   1   7   6      17.924      20.211       2.047 o 
   1   8   0      14.953      10.625       1.964 o 
   1   8   1      12.435      13.908       5.853 o 
   1   8   2      66.741      59.292       5.731 o 
   1   8   3      26.515      27.187       6.884 o 
   1   9   0       0.590       0.272       1.099 o 
   1   9   1      18.703      12.993       2.979 o 
   1   9   2       6.982       3.149       3.469 o 
   1   9   3       1.622       2.026       2.068 o 
   1  10   0      19.950      13.909       6.781 o 
   1  10   1      14.621      16.429       4.759 o 
   1  10   2      14.413      18.345       6.148 o 
   1  11   0       0.702       1.163       2.020 o 
   2 -13   4       6.829       6.182       5.290 o 
   2 -13   5       0.962       2.127       2.588 o 
   2 -13   6      16.973      18.751       5.819 o 
   2 -13   7      10.715      16.179       5.644 o 
   2 -13   8       2.158       6.018       3.475 o 
   2 -12   1       0.983       0.154       4.005 o 
   2 -12   2      16.880      17.100       7.236 o 
   2 -12   4      26.926      22.397       5.954 o 
   2 -12   5      17.508       9.093       4.133 o 
   2 -12   6      61.546      62.009       9.416 o 
   2 -12   7       0.056       2.053       2.792 o 
   2 -12   8       6.407       9.001       3.790 o 
   2 -12   9      15.075      23.424       5.678 o 
   2 -12  10      50.680      54.877      14.388 o 
   2 -12  11      68.289      73.174       7.194 o 
   2 -11   2       8.144       4.006       9.795 o 
   2 -11   3       1.111       1.592       2.561 o 
   2 -11   4      11.982      12.055       4.000 o 
   2 -11   5       2.092       3.458       2.985 o 
   2 -11   6       1.926       3.868       2.007 o 
   2 -11   8       2.442       3.502       3.787 o 
   2 -11   9      21.275      23.025       3.826 o 
   2 -11  10      32.985      44.269       5.308 o 
   2 -11  11       0.162       7.498       3.916 o 
   2 -11  12       4.123       4.986       3.464 o 
   2 -10   1       6.297       6.616       2.229 o 
   2 -10   2      64.312      63.672       8.823 o 
   2 -10   3      19.519      23.211       3.490 o 
   2 -10   4     174.493     194.214       8.446 o 
   2 -10   5      19.989      21.741       2.903 o 
   2 -10   6      26.450      27.363       3.027 o 
   2 -10   7      89.337     108.510      10.117 o 
   2 -10   8      62.467      67.264       7.464 o 
   2 -10   9      85.681      83.817       9.287 o 
   2 -10  10       8.166      11.087       2.595 o 
   2 -10  11     166.656     177.914      11.339 o 
   2 -10  12       4.343       7.019       8.890 o 
   2 -10  13     131.657     151.971      11.935 o 
   2  -9   1       5.707       2.347       1.164 o 
   2  -9   3       2.661       4.628       1.279 o 
   2  -9   4      20.825      21.415       4.058 o 
   2  -9   5      12.271      12.698       4.067 o 
   2  -9   6       7.559       6.913       1.785 o 
   2  -9   7       7.966       7.298       2.072 o 
   2  -9   8       6.381       7.374       1.388 o 
   2  -9   9       1.867       2.402       1.324 o 
   2  -9  11       0.030       4.601       6.574 o 
   2  -9  12       5.650       6.363       2.804 o 
   2  -9  13       3.264       1.798       2.091 o 
   2  -8   1     103.410     107.277       7.920 o 
   2  -8   3      25.740      28.153       2.094 o 
   2  -8   4      34.528      30.435       3.791 o 
   2  -8   5     101.440     105.136      10.468 o 
   2  -8   6     363.694     372.132      12.109 o 
   2  -8   7      59.729      56.615       4.065 o 
   2  -8   8      64.247      70.355       4.561 o 
   2  -8   9     239.921     257.519       9.018 o 
   2  -8  10     144.893     162.026      15.524 o 
   2  -8  11      96.655      93.367       6.168 o 
   2  -8  12       9.521       9.125       2.774 o 
   2  -8  13     180.638     201.204      10.929 o 
   2  -7   1       4.918       5.500       1.126 o 
   2  -7   2     204.100     213.662       9.038 o 
   2  -7   4     138.968     145.001       4.427 o 
   2  -7   5       0.538       1.520       0.404 o 
   2  -7   6       1.592       1.288       0.484 o 
   2  -7   7       2.269       2.488       0.716 o 
   2  -7  10       9.111      10.125       3.826 o 
   2  -7  11       2.192       3.627       1.612 o 
   2  -7  12       3.864       8.188       2.406 o 
   2  -6   1     441.991     417.994      10.099 o 
   2  -6   2     733.459     709.498      18.719 o 
   2  -6   3      49.164      48.102       1.724 o 
   2  -6   4      61.038      61.759       2.511 o 
   2  -6   5     288.940     293.102       7.360 o 
   2  -6   6     735.453     750.905      19.585 o 
   2  -6   7      36.494      40.988       2.103 o 
   2  -6   8      28.549      28.276       1.988 o 
   2  -6   9     519.257     516.580      16.663 o 
   2  -6  10     395.973     409.975      14.586 o 
   2  -6  11      46.180      47.456       7.336 o 
   2  -6  12     130.570     139.305       8.314 o 
   2  -6  13      80.958      78.122       6.304 o 
   2  -5   1      14.453      14.809       0.544 o 
   2  -5   2       0.699       0.343       0.158 o 
   2  -5   3       3.889       3.887       0.256 o 
   2  -5   4     323.211     326.182       7.748 o 
   2  -5   5      31.820      28.166       0.906 o 
   2  -5   6     167.856     168.761       4.419 o 
   2  -5   7       2.999       2.517       0.426 o 
   2  -5   8      13.429      11.808       0.992 o 
   2  -5   9       9.140       7.119       0.722 o 
   2  -5  10       0.003       0.031       0.490 o 
   2  -5  11      33.440      32.340       1.923 o 
   2  -5  12       9.345       8.002       2.929 o 
   2  -5  13       3.315       3.798       4.361 o 
   2  -4   1      40.900      36.015       1.052 o 
   2  -4   2     248.941     250.188       5.965 o 
   2  -4   3    1315.577    1288.813      30.008 o 
   2  -4   4     533.603     528.160      12.504 o 
   2  -4   5      73.195      66.038       1.772 o 
   2  -4   6     416.164     416.005      10.198 o 
   2  -4   7     227.979     229.934       5.988 o 
   2  -4   8     754.751     740.058      17.937 o 
   2  -4   9      33.057      34.115       2.066 o 
   2  -4  10     450.162     448.573      12.216 o 
   2  -4  11       4.944       4.204       1.111 o 
   2  -4  12     223.635     222.888       6.799 o 
   2  -4  13       0.602       1.241       1.058 o 
   2  -3   1     458.910     441.962      10.167 o 
   2  -3   2       0.869       1.310       0.202 o 
   2  -3   3      14.792      12.889       0.482 o 
   2  -3   4      12.977      13.305       0.623 o 
   2  -3   5      22.134      22.542       0.774 o 
   2  -3   6       5.151       4.031       0.437 o 
   2  -3   7      37.337      34.468       1.324 o 
   2  -3   8      10.181       9.718       0.856 o 
   2  -3   9       5.381       4.593       0.614 o 
   2  -3  10       0.447       0.295       0.718 o 
   2  -3  11      18.330      17.914       1.402 o 
   2  -3  12       3.173       2.381       0.819 o 
   2  -3  13       1.814       3.054       1.171 o 
   2  -2   1    1561.307    1576.362      35.913 o 
   2  -2   2     954.778    1016.421      23.106 o 
   2  -2   3    2693.190    2608.494      59.412 o 
   2  -2   4     704.842     697.319      15.962 o 
   2  -2   5     185.276     187.588       4.558 o 
   2  -2   6     189.579     187.641       4.873 o 
   2  -2   7     145.751     141.449       3.790 o 
   2  -2   8     466.194     472.982      11.658 o 
   2  -2   9     184.637     180.883       5.237 o 
   2  -2  10      77.011      77.401       3.077 o 
   2  -2  11      20.292      19.303       1.621 o 
   2  -2  12     124.234     134.292       5.005 o 
   2  -1   1     344.673     357.055       8.211 o 
   2  -1   2     539.899     543.251      12.477 o 
   2  -1   3      68.945      67.531       1.977 o 
   2  -1   4     621.706     618.791      14.272 o 
   2  -1   5     158.009     153.698       3.895 o 
   2  -1   6       0.171       0.048       0.316 o 
   2  -1   7      22.313      21.010       1.067 o 
   2  -1   8      26.088      24.901       1.280 o 
   2  -1   9       0.996       1.292       0.646 o 
   2  -1  10       1.615       0.547       0.870 o 
   2  -1  11      27.934      27.288       1.984 o 
   2  -1  12       0.358       2.129       1.370 o 
   2   0   0     619.483     659.308      15.035 o 
   2   0   1    8096.423    7685.734     180.011 o 
   2   0   2     932.170     892.998      20.452 o 
   2   0   3     942.969     925.316      21.275 o 
   2   0   4     443.327     427.534      10.075 o 
   2   0   5     565.392     566.503      13.413 o 
   2   0   6      80.410      82.227       2.638 o 
   2   0   7      21.370      20.022       1.221 o 
   2   0   8     236.070     240.771       6.534 o 
   2   0   9     381.283     400.632      10.467 o 
   2   0  11       4.434       4.659       1.062 o 
   2   1   0     582.346     620.818      14.233 o 
   2   1   1     269.844     268.824       6.316 o 
   2   1   4       5.169       4.280       0.419 o 
   2   1   5      19.227      18.576       0.879 o 
   2   1   6       0.743       0.872       0.508 o 
   2   1   7       3.237       3.745       0.637 o 
   2   1   8       4.103       4.166       0.799 o 
   2   1   9       5.946       6.717       0.979 o 
   2   1  10      32.547      34.313       2.424 o 
   2   2   0    1238.639    1287.083      29.585 o 
   2   2   1    1110.808    1125.493      26.172 o 
   2   2   2    1131.053    1160.550      26.662 o 
   2   2   3       0.046       0.097       0.283 o 
   2   2   4     113.235     115.382       3.279 o 
   2   2   5     247.821     248.302       6.380 o 
   2   2   6      77.479      78.819       2.779 o 
   2   2   7     134.112     134.656       4.334 o 
   2   2   8       8.157       8.158       1.482 o 
   2   2   9     120.128     130.605       4.836 o 
   2   3   0      17.967      17.018       0.662 o 
   2   3   1      12.597      12.297       0.578 o 
   2   3   2      89.253      91.234       2.485 o 
   2   3   3       2.349       1.470       0.352 o 
   2   3   4       2.280       0.795       0.483 o 
   2   3   5       1.520       1.136       0.509 o 
   2   3   6      14.225      14.380       1.148 o 
   2   3   7      10.418      10.482       1.065 o 
   2   3   8       3.026       3.354       0.873 o 
   2   3   9       6.553       5.793       1.496 o 
   2   4   0       1.649       1.581       0.265 o 
   2   4   1       1.199       0.656       0.321 o 
   2   4   2     416.155     416.817      10.020 o 
   2   4   3     163.182     158.529       5.059 o 
   2   4   4     215.368     218.703       6.133 o 
   2   4   5      31.759      30.335       1.907 o 
   2   4   6     102.756     111.735       3.899 o 
   2   4   7      70.791      68.937       3.266 o 
   2   4   8      11.585      10.992       1.331 o 
   2   5   0     319.676     318.939       7.715 o 
   2   5   1     128.057     129.690       3.606 o 
   2   5   2      22.844      21.804       1.276 o 
   2   5   3       4.696       4.129       0.628 o 
   2   5   4       0.000       0.121       0.615 o 
   2   5   5       0.279       0.014       0.708 o 
   2   5   6       0.095       0.712       0.987 o 
   2   6   0      95.552      99.010       2.872 o 
   2   6   1      58.491      54.658       2.010 o 
   2   6   2      89.427      89.107       3.098 o 
   2   6   3       4.093       3.971       0.791 o 
   2   6   4     131.690     132.179       4.719 o 
   2   6   5       7.891       8.064       1.843 o 
   2   6   6       4.911       4.956       1.001 o 
   2   7   0      65.165      63.992       6.047 o 
   2   7   1       3.152       2.238       1.349 o 
   2   7   2       2.917       2.770       0.652 o 
   2   7   3       2.249       3.263       0.865 o 
   2   7   4       0.729       1.556       1.284 o 
   2   7   5       0.076       2.356       1.854 o 
   2   8   0      40.131      37.649      11.066 o 
   2   8   1     150.321     146.671      13.053 o 
   2   8   2       4.168       1.758       1.870 o 
   2   8   4      31.742      32.701       4.900 o 
   2   9   0      15.856      13.318       3.039 o 
   2   9   1       2.244       1.786       1.885 o 
   2   9   2       0.000       2.572       6.636 o 
   2  10   0       2.244       3.228       1.941 o 
   2  10   1      20.532      19.361       3.861 o 
   3 -13   5      12.416      20.156       5.990 o 
   3 -13   6      24.665      24.662       6.219 o 
   3 -13   7      33.823      39.954       8.024 o 
   3 -13   8       3.197       4.113       2.637 o 
   3 -12   1      53.378      48.770      10.443 o 
   3 -12   3       0.065       1.906       3.213 o 
   3 -12   5     116.033     121.363      13.284 o 
   3 -12   6       6.541       7.306       4.042 o 
   3 -12   7       0.015       0.217       2.300 o 
   3 -12   8       4.652       8.970       3.916 o 
   3 -12   9      63.283      58.346       8.507 o 
   3 -12  10      70.792      77.322       7.186 o 
   3 -11   1       2.617       0.146       1.708 o 
   3 -11   2       2.295       2.747       2.996 o 
   3 -11   3      20.930      18.127       5.457 o 
   3 -11   5       6.319       5.045       2.023 o 
   3 -11   6      48.737      51.203       5.314 o 
   3 -11   7      96.482     103.286       7.548 o 
   3 -11   8       4.522       9.884       5.183 o 
   3 -11   9       4.087       8.500       2.540 o 
   3 -11  10      13.882      14.319       4.953 o 
   3 -11  11      28.449      43.284       8.141 o 
   3 -10   1     172.168     172.889       9.689 o 
   3 -10   2      13.903       7.032       3.627 o 
   3 -10   3      15.227      18.597       3.154 o 
   3 -10   4      19.304      20.569       3.191 o 
   3 -10   5     210.547     196.964      10.371 o 
   3 -10   6      80.638      85.635       6.241 o 
   3 -10   7      21.867      17.982       2.992 o 
   3 -10   8       0.090       0.498       2.255 o 
   3 -10   9      27.392      24.938       4.384 o 
   3 -10  10     148.052     150.372      10.081 o 
   3 -10  11       4.126       3.209       2.135 o 
   3 -10  12      21.461      25.911       4.914 o 
   3  -9   1       0.916       1.357       1.440 o 
   3  -9   2      27.952      33.935       4.431 o 
   3  -9   3      64.611      70.566       5.423 o 
   3  -9   4      55.495      55.243       3.786 o 
   3  -9   5     118.645     116.378       6.863 o 
   3  -9   7       0.002       0.865       1.181 o 
   3  -9   8       5.468       4.842       1.427 o 
   3  -9   9       6.934       5.932       4.307 o 
   3  -9  10       0.161       0.402       2.332 o 
   3  -9  11       7.521       7.171       2.537 o 
   3  -9  12       5.690       6.110       4.476 o 
   3  -8   1       6.503       6.428       1.401 o 
   3  -8   2      45.247      40.679      17.941 o 
   3  -8   3     535.086     538.854      16.102 o 
   3  -8   4     210.297     211.277      19.171 o 
   3  -8   5      20.376      20.567       2.268 o 
   3  -8   6     166.234     166.999       9.492 o 
   3  -8   7     429.336     453.461      14.713 o 
   3  -8   8      44.683      42.664       3.504 o 
   3  -8   9       0.072       0.422       1.480 o 
   3  -8  10     102.968     115.961       8.666 o 
   3  -8  11      28.170      24.008       4.150 o 
   3  -8  12     199.537     216.566      13.957 o 
   3  -7   2     187.786     173.930       6.568 o 
   3  -7   3       0.875       0.755       0.844 o 
   3  -7   4     194.828     196.397       7.162 o 
   3  -7   5      32.988      30.405       1.616 o 
   3  -7   6       1.676       0.461       0.668 o 
   3  -7   7      15.103      13.684       2.629 o 
   3  -7   8       0.003       0.041       1.192 o 
   3  -7   9      12.530      10.488       1.967 o 
   3  -7  10       0.444       0.548       1.527 o 
   3  -7  11       0.065       0.237       1.321 o 
   3  -7  12       0.788       1.053       1.792 o 
   3  -7  13       0.100       1.832       1.800 o 
   3  -6   1       3.057       3.057       0.336 o 
   3  -6   3     307.840     306.955       7.921 o 
   3  -6   4     620.364     628.195      14.827 o 
   3  -6   5     250.076     245.008       6.456 o 
   3  -6   6     120.554     121.814       3.660 o 
   3  -6   7     156.911     164.079       5.981 o 
   3  -6   8      94.906      91.140       5.089 o 
   3  -6   9     308.564     308.975      13.290 o 
   3  -6  10      33.754      32.647       3.351 o 
   3  -6  11       1.004       2.086       1.605 o 
   3  -6  12     163.143     192.216      10.263 o 
   3  -6  13      69.609      63.982       7.669 o 
   3  -5   1       7.628       7.014       0.403 o 
   3  -5   2     117.445     119.860       3.013 o 
   3  -5   3     294.100     283.693       6.653 o 
   3  -5   4      21.235      19.814       0.744 o 
   3  -5   5     136.444     140.317       3.673 o 
   3  -5   6      13.733      13.422       0.683 o 
   3  -5   7       1.582       1.051       0.333 o 
   3  -5   8      21.155      18.413       1.066 o 
   3  -5   9      17.799      16.229       1.139 o 
   3  -5  10       8.962       8.477       0.852 o 
   3  -5  11      20.758      23.707       1.782 o 
   3  -5  13       0.087       4.597       3.477 o 
   3  -4   1    1566.387    1575.297      35.899 o 
   3  -4   2      61.300      52.751       1.437 o 
   3  -4   3       1.810       1.624       0.308 o 
   3  -4   4     495.749     484.017      11.230 o 
   3  -4   5    1590.651    1529.753      34.999 o 
   3  -4   6      30.525      26.192       1.068 o 
   3  -4   8     105.728      96.433       3.364 o 
   3  -4   9     601.034     603.492      14.965 o 
   3  -4  10       0.176       0.697       0.570 o 
   3  -4  11      41.298      36.711       2.027 o 
   3  -4  12      42.435      45.813       2.458 o 
   3  -3   1      27.352      25.142       0.775 o 
   3  -3   2      71.084      66.308       1.770 o 
   3  -3   3       4.998       4.448       0.332 o 
   3  -3   4      22.116      22.462       0.793 o 
   3  -3   5      18.654      19.437       0.772 o 
   3  -3   7      58.089      50.650       2.563 o 
   3  -3   8       2.318       1.201       0.535 o 
   3  -3   9       8.543       7.604       0.976 o 
   3  -3  10      14.608      14.037       1.389 o 
   3  -3  11       1.244       2.650       1.120 o 
   3  -3  12       0.874       1.078       1.064 o 
   3  -2   1    2048.947    2096.057      47.749 o 
   3  -2   2     601.860     575.142      13.145 o 
   3  -2   3       1.809       1.070       0.195 o 
   3  -2   4      40.087      44.546       1.413 o 
   3  -2   5     124.550     119.825       3.129 o 
   3  -2   6     484.380     485.469      11.648 o 
   3  -2   7     404.593     414.495      10.367 o 
   3  -2   8       7.116       8.774       0.821 o 
   3  -2   9     209.071     212.617       6.032 o 
   3  -2  10       1.512       1.555       0.740 o 
   3  -2  11     175.810     177.975       6.014 o 
   3  -1   1     606.888     621.264      14.199 o 
   3  -1   2     530.312     536.770      12.364 o 
   3  -1   3      30.934      30.023       0.992 o 
   3  -1   4      21.906      22.626       1.029 o 
   3  -1   5      12.250      10.491       0.650 o 
   3  -1   6     107.553     105.900       3.153 o 
   3  -1   7      17.872      16.635       1.053 o 
   3  -1   8       2.913       2.355       0.640 o 
   3  -1   9      16.883      17.391       1.278 o 
   3  -1  10      10.853       8.480       1.442 o 
   3  -1  11       1.734       2.754       1.094 o 
   3   0   0     221.988     246.325       5.772 o 
   3   0   1     384.677     401.620       9.637 o 
   3   0   2     742.470     749.965      17.491 o 
   3   0   3     507.002     502.402      11.741 o 
   3   0   4     477.239     473.442      11.377 o 
   3   0   5       2.301       1.845       0.417 o 
   3   0   6     177.885     180.824       4.844 o 
   3   0   7     362.973     376.063      10.000 o 
   3   0   8     102.713     107.515       3.632 o 
   3   0   9      23.392      23.161       1.607 o 
   3   0  10       0.305       0.422       1.047 o 
   3   1   0     215.397     215.133       5.283 o 
   3   1   1      55.210      50.227       1.463 o 
   3   1   2      37.213      43.779       1.516 o 
   3   1   3       1.952       1.478       0.302 o 
   3   1   5      16.119      14.818       0.946 o 
   3   1   6      70.616      78.444       2.639 o 
   3   1   7      50.811      48.159       2.160 o 
   3   1   9       4.750       4.396       0.926 o 
   3   1  10       4.240       6.788       1.301 o 
   3   2   0     563.143     569.431      13.100 o 
   3   2   1      32.200      26.512       0.901 o 
   3   2   2     121.941     122.264       3.182 o 
   3   2   3     121.059     111.402       3.062 o 
   3   2   4     714.937     719.038      17.358 o 
   3   2   5      47.066      47.344       1.857 o 
   3   2   6       6.372       5.385       0.756 o 
   3   2   7      22.364      19.756       1.491 o 
   3   2   8     159.586     167.690       5.690 o 
   3   2   9      18.106      21.008       1.742 o 
   3   3   0     151.521     159.508       3.906 o 
   3   3   1      72.372      70.574       1.983 o 
   3   3   2       2.314       2.071       0.379 o 
   3   3   3       7.357       4.720       0.560 o 
   3   3   4       9.129       8.603       0.846 o 
   3   3   5      18.683      17.922       1.312 o 
   3   3   6      24.468      23.869       1.509 o 
   3   3   8       0.013       1.116       0.837 o 
   3   4   0     299.834     306.684       7.429 o 
   3   4   1     762.101     759.914      18.057 o 
   3   4   2     169.055     174.430       4.768 o 
   3   4   3      36.108      34.483       1.697 o 
   3   4   4     137.790     136.401       4.411 o 
   3   4   5      64.632      62.194       2.749 o 
   3   4   6      50.033      56.256       2.714 o 
   3   4   7       0.262       1.103       0.720 o 
   3   4   8      21.451      24.993       4.631 o 
   3   5   0      34.176      35.427       1.523 o 
   3   5   1      18.968      16.769       1.116 o 
   3   5   2      32.385      30.212       1.670 o 
   3   5   3       7.990       7.185       0.941 o 
   3   5   4      27.923      23.936       1.648 o 
   3   5   5       7.571       5.594       1.078 o 
   3   5   7       6.214       7.920       1.543 o 
   3   6   0     152.136     144.498       4.070 o 
   3   6   1     248.866     254.486       6.996 o 
   3   6   2     214.118     212.255       6.779 o 
   3   6   3      13.356      11.519       1.145 o 
   3   6   4       0.196       0.379       0.713 o 
   3   6   5      10.360       9.617       1.142 o 
   3   6   6      33.771      30.794       2.301 o 
   3   7   0      15.031      15.161       7.697 o 
   3   7   1       6.378       2.573       1.141 o 
   3   7   2       0.900       2.174       1.076 o 
   3   7   3       0.286       0.147       0.961 o 
   3   7   4       3.260       3.738       1.312 o 
   3   8   0      65.195      65.950       5.802 o 
   3   8   1      16.096      14.322       5.496 o 
   3   8   2      27.781      32.316       4.676 o 
   3   8   3      27.632      25.922       4.456 o 
   3   9   0      21.387      22.111       3.808 o 
   3   9   1       2.762       4.524       4.375 o 
   3   9   2       0.007       2.183       3.110 o 
   3  10   0      34.384      36.700       5.659 o 
   4 -12   1       5.809       2.761       9.071 o 
   4 -12   2      18.167      11.263       4.907 o 
   4 -12   3      12.568      11.532       4.973 o 
   4 -12   4      49.410      54.786       9.222 o 
   4 -12   5       8.598       8.467       4.165 o 
   4 -12   6       9.916       5.702       3.556 o 
   4 -12   7      58.358      54.045       5.964 o 
   4 -12   8      15.382      14.254       3.092 o 
   4 -12   9       2.908       1.698       5.975 o 
   4 -11   1       2.319       2.787       3.334 o 
   4 -11   2       4.685       3.436       1.932 o 
   4 -11   4      42.892      50.481       5.401 o 
   4 -11   5      38.005      42.088      14.547 o 
   4 -11   6      12.162      14.857       4.479 o 
   4 -11   7      16.755      19.265       3.230 o 
   4 -11   8      54.582      58.655       5.825 o 
   4 -11   9       9.970      14.825       4.730 o 
   4 -11  10       0.150       1.645       2.347 o 
   4 -10   1      17.129      20.485       4.943 o 
   4 -10   2       0.199       0.757       1.498 o 
   4 -10   3       3.591       3.806       4.184 o 
   4 -10   4     235.429     239.152      14.645 o 
   4 -10   5       0.297       0.795       1.382 o 
   4 -10   6      13.519      14.144       2.662 o 
   4 -10   7      14.114      16.605       2.864 o 
   4 -10   8      86.115      98.548      14.272 o 
   4 -10   9      57.322      52.189       8.330 o 
   4 -10  10      17.108      22.699       6.153 o 
   4 -10  11      38.666      42.845       6.978 o 
   4  -9   1       8.656       5.927       1.860 o 
   4  -9   2       3.835       3.751       2.856 o 
   4  -9   3       1.621       1.172       1.390 o 
   4  -9   4       0.033       1.880       2.327 o 
   4  -9   5     100.802     101.236       6.516 o 
   4  -9   6      30.915      35.482       7.711 o 
   4  -9   7      12.503      15.823       2.218 o 
   4  -9   8       1.830       1.407       2.261 o 
   4  -9   9      12.619      11.674       2.828 o 
   4  -9  10      17.242       9.254       2.882 o 
   4  -9  11       0.722       3.167       5.359 o 
   4  -8   1      32.837      24.961       7.500 o 
   4  -8   2     179.514     193.390       9.312 o 
   4  -8   3      45.079      41.686       3.699 o 
   4  -8   4    1017.080    1014.248      30.653 o 
   4  -8   5       1.228       0.197       1.289 o 
   4  -8   6      48.177      41.457       4.806 o 
   4  -8   7      96.344      97.522       9.569 o 
   4  -8   8      58.191      53.066       8.746 o 
   4  -8   9     214.330     204.732      11.687 o 
   4  -8  10      68.271      70.840      10.522 o 
   4  -8  12       4.434       2.351       2.343 o 
   4  -7   1      87.321      84.000       5.873 o 
   4  -7   2       3.481       1.504       1.125 o 
   4  -7   3       2.838       3.510       0.976 o 
   4  -7   4       1.668       0.578       0.696 o 
   4  -7   5      56.662      54.370       3.614 o 
   4  -7   6      26.436      26.389       2.523 o 
   4  -7   7       2.765       1.728       1.251 o 
   4  -7   8       1.658       1.971       1.754 o 
   4  -7   9       2.053       2.730       2.497 o 
   4  -7  10       4.218       6.510       8.658 o 
   4  -7  12       0.971       0.216       1.922 o 
   4  -6   1       0.105       0.003       0.213 o 
   4  -6   2     493.236     493.117      11.506 o 
   4  -6   3     686.826     676.611      16.244 o 
   4  -6   4     149.460     142.775       3.793 o 
   4  -6   5       5.631       4.934       0.551 o 
   4  -6   6     478.837     486.460      13.160 o 
   4  -6   7     264.969     266.702       7.395 o 
   4  -6   8      19.752      20.428       3.520 o 
   4  -6   9      43.015      48.437       4.361 o 
   4  -6  10     179.347     186.368       9.277 o 
   4  -6  11      97.807     100.795       6.907 o 
   4  -6  12       5.678       5.786       3.396 o 
   4  -5   1     112.692     112.400       2.874 o 
   4  -5   2      93.114      95.911       2.563 o 
   4  -5   3      29.429      29.741       1.005 o 
   4  -5   4      13.243      10.744       0.565 o 
   4  -5   5      44.395      40.529       1.493 o 
   4  -5   6      65.805      64.480       2.107 o 
   4  -5   7      11.872       9.754       0.747 o 
   4  -5   8      32.214      32.351       1.857 o 
   4  -5   9       7.550       7.623       0.837 o 
   4  -5  10      16.077      15.828       1.223 o 
   4  -5  12      16.512      13.996       5.905 o 
   4  -4   1      25.276      24.475       1.124 o 
   4  -4   2     345.354     342.682       8.056 o 
   4  -4   3     836.916     818.956      19.245 o 
   4  -4   4     135.024     140.139       3.612 o 
   4  -4   5     120.633     119.327       3.578 o 
   4  -4   6     418.038     414.948      10.207 o 
   4  -4   7     212.296     203.251       5.547 o 
   4  -4   8     150.345     146.543       4.309 o 
   4  -4   9      17.355      16.487       1.180 o 
   4  -4  10      11.145       9.283       1.132 o 
   4  -4  11     134.136     129.124       4.635 o 
   4  -4  12      66.920      70.502       3.713 o 
   4  -3   1     129.910     137.507       3.357 o 
   4  -3   2      52.503      52.017       1.476 o 
   4  -3   3       1.716       1.209       0.332 o 
   4  -3   4      62.957      62.800       1.901 o 
   4  -3   5      22.936      21.188       0.977 o 
   4  -3   6       4.749       2.356       0.463 o 
   4  -3   8       1.286       0.487       0.555 o 
   4  -3   9      10.481       9.390       0.925 o 
   4  -3  10      28.417      29.566       1.763 o 
   4  -3  11       0.478       0.105       0.869 o 
   4  -2   1    1966.987    1967.129      44.773 o 
   4  -2   2    1233.962    1219.162      28.090 o 
   4  -2   3    1434.110    1411.277      32.228 o 
   4  -2   4     860.011     854.057      19.731 o 
   4  -2   5     292.720     287.705       7.137 o 
   4  -2   6      23.394      21.411       1.102 o 
   4  -2   7      90.188      87.483       2.912 o 
   4  -2   8     372.288     383.448       9.919 o 
   4  -2   9      36.515      34.423       2.092 o 
   4  -2  10      41.537      42.078       2.483 o 
   4  -2  11      19.164      20.433       1.885 o 
   4  -1   1      10.925      10.960       0.470 o 
   4  -1   2      57.909      58.025       1.709 o 
   4  -1   3     757.624     760.894      17.669 o 
   4  -1   4      35.295      32.930       1.137 o 
   4  -1   5      81.294      80.948       2.410 o 
   4  -1   6      11.205      10.176       0.786 o 
   4  -1   7       2.431       2.266       0.634 o 
   4  -1   8       0.007       0.839       0.672 o 
   4  -1   9      14.869      15.246       1.327 o 
   4  -1  10      28.892      31.296       2.193 o 
   4   0   0     135.254     132.047       3.283 o 
   4   0   1    1067.931    1063.898      24.344 o 
   4   0   2    1659.685    1686.396      39.575 o 
   4   0   3     148.025     137.434       3.956 o 
   4   0   4     228.225     237.458       5.991 o 
   4   0   5     253.238     249.153       6.563 o 
   4   0   6     234.260     237.419       6.699 o 
   4   0   7       3.441       2.663       0.769 o 
   4   0   8      84.375      89.047       3.391 o 
   4   0   9      17.253      19.551       1.540 o 
   4   0  10      93.722      99.099       8.848 o 
   4   1   0      69.429      72.905       2.206 o 
   4   1   1      16.538      17.850       0.759 o 
   4   1   2       1.346       0.979       0.286 o 
   4   1   3     120.812     126.539       3.499 o 
   4   1   4     128.817     131.814       3.727 o 
   4   1   5      14.491      12.606       0.886 o 
   4   1   6       0.199       1.099       0.581 o 
   4   1   7      15.427      17.957       1.296 o 
   4   1   8      32.487      34.619       2.088 o 
   4   1   9      18.786      18.911       1.719 o 
   4   2   0     153.293     154.362       3.884 o 
   4   2   1     816.814     839.799      19.641 o 
   4   2   2     834.971     837.092      20.485 o 
   4   2   3      93.285      89.949       3.025 o 
   4   2   4      29.755      31.720       1.593 o 
   4   2   5      86.150      86.613       2.899 o 
   4   2   6     269.618     289.225       7.929 o 
   4   2   7      53.660      55.581       2.604 o 
   4   2   8       1.725       2.062       0.945 o 
   4   3   0      25.384      25.530       0.914 o 
   4   3   1       2.234       1.813       0.371 o 
   4   3   2      60.506      59.598       1.952 o 
   4   3   3      51.083      50.776       1.974 o 
   4   3   4      20.840      19.946       1.323 o 
   4   3   5      42.720      48.233       2.183 o 
   4   3   7      24.732      24.066       1.845 o 
   4   3   8      13.573      12.137       3.498 o 
   4   4   0     199.530     200.095       5.178 o 
   4   4   1       0.002       0.182       0.460 o 
   4   4   2     318.248     309.236       8.893 o 
   4   4   3      41.751      38.941       1.902 o 
   4   4   4      26.118      22.583       1.496 o 
   4   4   5      54.203      56.457       2.688 o 
   4   4   6      30.177      28.841       2.330 o 
   4   4   7      70.313      76.287       3.599 o 
   4   5   0       0.062       0.052       0.422 o 
   4   5   1     220.288     218.221       6.032 o 
   4   5   2      63.405      66.157       3.466 o 
   4   5   3       0.138       0.876       0.570 o 
   4   5   4       2.417       1.253       0.691 o 
   4   5   5       3.716       3.872       0.870 o 
   4   5   6       0.007       0.548       0.907 o 
   4   6   0     163.971     161.028       4.627 o 
   4   6   1     207.893     205.363       6.126 o 
   4   6   2      50.565      49.346       2.414 o 
   4   6   3      18.789      18.387       1.363 o 
   4   6   4       6.557       6.206       0.971 o 
   4   6   5      67.285      69.814       3.238 o 
   4   7   0       0.917       0.531       1.436 o 
   4   7   1      42.644      40.765       2.703 o 
   4   7   2      45.235      47.878       3.378 o 
   4   7   3       2.322       1.858       2.042 o 
   4   7   4       2.477       6.322       3.192 o 
   4   8   0      22.253      19.328       3.500 o 
   4   8   1      70.345      66.175       5.809 o 
   4   8   2       0.392       1.546       2.607 o 
   4   9   1      14.923      18.444       3.009 o 
   5 -12   2      41.350      50.469       9.174 o 
   5 -12   3       4.696       3.623       5.444 o 
   5 -12   4      66.863      74.071       7.249 o 
   5 -12   5       0.793       3.599       2.313 o 
   5 -12   6      20.540      21.843       4.201 o 
   5 -12   7      46.520      51.874      22.199 o 
   5 -12   8      45.525      43.416       5.374 o 
   5 -11   1      27.171      32.873       4.725 o 
   5 -11   2      14.717      20.881       4.897 o 
   5 -11   3       0.593       1.477       2.544 o 
   5 -11   4      79.554      83.394       7.243 o 
   5 -11   5      51.132      52.745       5.647 o 
   5 -11   6       2.281       1.179       4.331 o 
   5 -11   8       5.379       3.435       2.739 o 
   5 -10   1       0.313       1.963       1.524 o 
   5 -10   2     133.388     147.090       9.342 o 
   5 -10   3     155.261     151.145      12.904 o 
   5 -10   4      37.033      36.825       5.500 o 
   5 -10   5      12.855      10.788       2.018 o 
   5 -10   6      88.977      96.449       7.055 o 
   5 -10   7     320.907     346.454      18.311 o 
   5 -10   8      15.778      15.745       5.006 o 
   5 -10   9      10.059      16.474       5.249 o 
   5 -10  10      42.465      39.265       5.639 o 
   5  -9   1       2.990       4.641       1.786 o 
   5  -9   2      25.664      16.147       2.951 o 
   5  -9   3       3.832       3.264       1.595 o 
   5  -9   4      69.552      74.138       5.508 o 
   5  -9   5       8.018       8.614       6.650 o 
   5  -9   6       2.745       3.253       1.441 o 
   5  -9   7      35.889      38.639       3.527 o 
   5  -9   8       0.948       3.345       1.767 o 
   5  -8   1      11.152       9.647       2.196 o 
   5  -8   2       7.340       4.454       1.844 o 
   5  -8   3     426.436     407.194      14.794 o 
   5  -8   4      30.186      30.366       3.311 o 
   5  -8   5      82.557      92.867       5.031 o 
   5  -8   6       8.390       9.446       2.105 o 
   5  -8   7     380.540     430.419      32.953 o 
   5  -8   8      42.890      48.345       5.301 o 
   5  -8   9      29.755      31.339       4.636 o 
   5  -8  10      30.049      35.240       5.282 o 
   5  -8  11      24.773      23.097       4.498 o 
   5  -7   1       3.402       2.616       1.543 o 
   5  -7   2       0.481       0.714       0.895 o 
   5  -7   3      10.723       7.675       1.365 o 
   5  -7   5      27.011      22.074       3.692 o 
   5  -7   6       6.653       6.580       1.923 o 
   5  -7   7      18.955      18.315       3.070 o 
   5  -7   8       6.836      10.669       2.754 o 
   5  -7  11       3.842       2.673       4.528 o 
   5  -6   1     322.984     321.892       7.932 o 
   5  -6   2     370.113     358.406       9.111 o 
   5  -6   3    1372.569    1345.380      32.246 o 
   5  -6   4      20.991      17.126       1.059 o 
   5  -6   5     327.213     312.494       8.653 o 
   5  -6   6     198.256     187.298       6.758 o 
   5  -6   7     355.432     354.728       9.996 o 
   5  -6   8      94.716     108.328       7.872 o 
   5  -6   9     115.078     103.240      19.273 o 
   5  -6  10       9.721      12.084       3.173 o 
   5  -6  11       4.398       4.638       2.200 o 
   5  -5   1      94.709      88.810       2.470 o 
   5  -5   2      70.869      71.486       2.038 o 
   5  -5   3     200.608     201.750       5.195 o 
   5  -5   4      55.876      58.948       2.041 o 
   5  -5   5      26.411      24.570       1.210 o 
   5  -5   6      30.844      23.612       2.004 o 
   5  -5   7      23.262      19.917       1.295 o 
   5  -5   8      11.452      12.418       0.992 o 
   5  -5   9      21.708      20.999       1.439 o 
   5  -5  10       1.278       1.960       1.410 o 
   5  -5  11       0.003       2.305       1.927 o 
   5  -4   1    1274.251    1268.627      29.198 o 
   5  -4   2    2307.292    2294.629      52.552 o 
   5  -4   3    1195.029    1176.242      27.026 o 
   5  -4   4      86.619      86.184       2.612 o 
   5  -4   5     193.563     189.975       5.209 o 
   5  -4   6     830.765     825.901      19.776 o 
   5  -4   7       2.147       0.659       0.800 o 
   5  -4   8      17.835      17.487       1.226 o 
   5  -4   9     111.335     110.289       3.908 o 
   5  -4  10      79.334      76.812       3.428 o 
   5  -4  11      27.713      26.200       1.941 o 
   5  -3   1      70.705      74.249       1.979 o 
   5  -3   2      11.586       9.363       0.537 o 
   5  -3   3       2.584       1.612       0.318 o 
   5  -3   4      12.895      11.739       0.779 o 
   5  -3   5       1.859       1.732       0.420 o 
   5  -3   6      84.532      82.560       2.730 o 
   5  -3   7      11.436      12.005       1.091 o 
   5  -3   8      20.397      20.561       1.398 o 
   5  -3   9       0.018       0.633       0.902 o 
   5  -3  10       0.936       0.884       1.108 o 
   5  -2   1     494.115     487.150      11.418 o 
   5  -2   2    3102.541    3035.300      69.871 o 
   5  -2   3      13.006      11.787       0.610 o 
   5  -2   4      72.905      73.492       2.377 o 
   5  -2   5      74.069      73.317       2.392 o 
   5  -2   6     296.582     301.652       7.807 o 
   5  -2   7     111.769     110.603       3.655 o 
   5  -2   8      38.301      37.498       1.922 o 
   5  -2   9      19.901      20.120       1.582 o 
   5  -2  10      48.447      52.669       3.100 o 
   5  -1   1       2.180       2.326       0.271 o 
   5  -1   2     117.782     112.597       2.911 o 
   5  -1   3      33.823      33.233       1.241 o 
   5  -1   4       0.026       0.077       0.421 o 
   5  -1   5       6.227       4.649       0.645 o 
   5  -1   6      30.315      29.972       1.492 o 
   5  -1   7       6.439       6.126       0.814 o 
   5  -1   9       4.038       2.909       1.212 o 
   5   0   0     850.316     861.204      19.822 o 
   5   0   1     349.938     350.899       8.313 o 
   5   0   2    1011.861    1015.519      24.139 o 
   5   0   3      35.812      30.437       1.331 o 
   5   0   4     310.308     318.670       8.406 o 
   5   0   5      98.620      99.339       3.125 o 
   5   0   6      49.843      47.962       2.050 o 
   5   0   7     121.509     125.522       4.254 o 
   5   0   8      54.270      53.383       2.795 o 
   5   0   9      28.688      35.289       2.299 o 
   5   1   0      24.176      25.624       0.972 o 
   5   1   1      90.329      91.088       2.560 o 
   5   1   2     255.143     260.629       6.507 o 
   5   1   3       1.844       1.875       0.436 o 
   5   1   4       4.162       3.859       0.586 o 
   5   1   5      32.181      34.347       1.597 o 
   5   1   6      54.361      59.371       2.696 o 
   5   1   8       0.770       2.174       1.130 o 
   5   2   0     908.571     917.917      21.321 o 
   5   2   1    1044.144    1045.980      24.821 o 
   5   2   2     345.903     343.017       8.661 o 
   5   2   3       3.890       3.742       0.618 o 
   5   2   4      86.863      92.148       3.327 o 
   5   2   5     333.519     353.007       9.356 o 
   5   2   6       0.522       0.203       0.721 o 
   5   2   7      45.947      49.085       2.748 o 
   5   2   8       0.692       2.274       2.080 o 
   5   3   0      29.617      29.580       1.191 o 
   5   3   1     141.959     141.087       3.815 o 
   5   3   2     325.563     336.873       9.430 o 
   5   3   3       0.113       0.931       0.634 o 
   5   3   4      19.715      19.714       1.336 o 
   5   3   5      13.492      14.031       1.341 o 
   5   3   6       7.954       7.227       1.248 o 
   5   3   7       2.422       2.807       1.216 o 
   5   4   0      10.251       7.655       0.590 o 
   5   4   1     423.012     418.238      10.415 o 
   5   4   2      47.042      50.001       2.091 o 
   5   4   3      88.541      91.530       3.287 o 
   5   4   4       6.939       7.404       0.976 o 
   5   4   5     146.853     149.406       5.718 o 
   5   4   6      32.839      36.316       2.461 o 
   5   5   0      41.875      40.277       2.141 o 
   5   5   1      81.150      82.346       2.913 o 
   5   5   2      37.227      38.056       1.863 o 
   5   5   4       4.072       4.065       1.154 o 
   5   5   5       1.622       2.242       0.968 o 
   5   6   0      15.079      14.446       1.071 o 
   5   6   1      38.754      37.429       1.831 o 
   5   6   2      32.078      32.407       1.814 o 
   5   6   3      49.321      49.371       2.453 o 
   5   6   4      11.678      12.490       1.539 o 
   5   7   1      36.583      41.174       3.929 o 
   5   7   2      20.163      18.929       2.884 o 
   5   8   0     137.994     141.195      11.615 o 
   5   8   1       8.899       7.285       2.050 o 
   5   9   0      16.478      17.251       3.052 o 
   6 -12   1      16.369      14.134       3.445 o 
   6 -12   3      48.392      52.798       6.313 o 
   6 -12   4       9.008      10.994       3.743 o 
   6 -12   5       3.701       3.749       4.376 o 
   6 -12   6       1.138       0.911       4.748 o 
   6 -12   7      50.309      52.133      23.078 o 
   6 -11   1      19.542      21.250       6.274 o 
   6 -11   2      32.066      31.368       4.669 o 
   6 -11   3      74.412      96.329      10.595 o 
   6 -11   4      17.436      18.049       7.860 o 
   6 -11   5       2.018       1.439       3.128 o 
   6 -11   6       9.133       9.933       4.489 o 
   6 -11   7      16.978      24.873       5.749 o 
   6 -11   8       0.315       0.727       2.094 o 
   6 -10   1      51.155      55.281       5.694 o 
   6 -10   2      39.948      40.767       4.917 o 
   6 -10   3      81.840      76.253       7.334 o 
   6 -10   4      56.987      62.076       6.076 o 
   6 -10   5      23.172      20.749       3.513 o 
   6 -10   6      28.816      30.214       4.098 o 
   6 -10   7      32.719      42.196       7.332 o 
   6 -10   8      15.919      17.579       4.778 o 
   6 -10   9      30.863      32.451       7.122 o 
   6  -9   1       6.553       6.890       2.212 o 
   6  -9   2       1.045       2.990       3.140 o 
   6  -9   3     104.387     105.033       6.614 o 
   6  -9   4      79.255      83.749       9.502 o 
   6  -9   5       1.283       0.937       1.942 o 
   6  -9   6      14.601      19.306       3.180 o 
   6  -9   7      14.704      14.698       5.573 o 
   6  -9   9       2.181       2.931       2.092 o 
   6  -8   1     226.065     233.666      11.255 o 
   6  -8   2     169.231     173.421       7.506 o 
   6  -8   3       1.789       1.109       1.318 o 
   6  -8   4       1.237       3.197       1.459 o 
   6  -8   5     156.559     172.032      11.071 o 
   6  -8   6     303.358     331.022      21.351 o 
   6  -8   7       7.400       6.072       2.216 o 
   6  -8   9      26.656      22.099       4.047 o 
   6  -8  10      71.511      78.672       8.193 o 
   6  -7   1     114.215     115.598       5.509 o 
   6  -7   3     120.557     120.486       5.522 o 
   6  -7   4      41.450      45.962       3.298 o 
   6  -7   5      36.041      40.001       5.018 o 
   6  -7   6      23.430      24.138       8.871 o 
   6  -7   7      11.765       7.137       2.418 o 
   6  -7   8      17.537      16.879       6.010 o 
   6  -7  10       0.217       0.299       2.812 o 
   6  -6   1      30.524      29.006       1.195 o 
   6  -6   2     353.214     353.193       9.070 o 
   6  -6   3      62.706      58.780       2.276 o 
   6  -6   4      65.971      62.444       2.112 o 
   6  -6   5       4.433       4.081       0.716 o 
   6  -6   6     424.951     424.519      11.616 o 
   6  -6   7      57.725      54.414       5.424 o 
   6  -6   8      28.683      28.090       4.877 o 
   6  -6   9       0.003       1.550       3.194 o 
   6  -6  10      14.218      12.380       3.377 o 
   6  -5   1      17.807      16.444       0.913 o 
   6  -5   2      15.342      14.267       0.963 o 
   6  -5   3      11.546      11.349       0.888 o 
   6  -5   4       6.689       5.207       0.611 o 
   6  -5   5      29.970      29.011       1.534 o 
   6  -5   6       0.004       0.652       0.646 o 
   6  -5   7       7.855       7.269       0.931 o 
   6  -5   8       9.672       8.507       1.006 o 
   6  -4   1     656.503     654.248      15.208 o 
   6  -4   2     372.598     369.106       9.109 o 
   6  -4   3     181.243     178.383       4.660 o 
   6  -4   4     232.086     229.631       6.142 o 
   6  -4   5     410.173     403.356      10.297 o 
   6  -4   6     117.399     117.981       3.708 o 
   6  -4   7     124.538     122.961       3.999 o 
   6  -4   8     164.275     160.910       5.108 o 
   6  -4   9      14.031      13.770       1.339 o 
   6  -4  10       1.653       2.911       1.135 o 
   6  -3   2      38.509      38.853       1.369 o 
   6  -3   3     140.660     135.614       3.771 o 
   6  -3   4       4.135       3.599       0.526 o 
   6  -3   5      84.660      82.983       2.744 o 
   6  -3   6      13.660      12.457       0.984 o 
   6  -3   7       1.157       0.422       0.576 o 
   6  -3   8       2.881       2.388       0.782 o 
   6  -2   1     722.416     713.061      16.702 o 
   6  -2   2     119.919     113.442       3.261 o 
   6  -2   3     166.770     166.783       4.451 o 
   6  -2   4     208.462     211.861       5.682 o 
   6  -2   5     872.014     881.688      21.197 o 
   6  -2   7       0.221       0.659       0.818 o 
   6  -2   8      93.654      93.394       3.586 o 
   6  -2   9      48.938      52.604       2.792 o 
   6  -1   1      85.850      87.017       2.357 o 
   6  -1   2       6.108       5.371       0.474 o 
   6  -1   3       0.014       0.087       0.379 o 
   6  -1   4      36.308      35.221       1.520 o 
   6  -1   5       0.271       1.061       0.604 o 
   6  -1   6      14.837      13.502       1.129 o 
   6  -1   7       4.765       4.677       0.808 o 
   6  -1   8       1.483       0.324       0.754 o 
   6  -1   9       0.030       0.250       1.866 o 
   6   0   0     195.119     193.021       4.773 o 
   6   0   1    1320.796    1328.630      30.759 o 
   6   0   2      16.436      16.117       1.028 o 
   6   0   3     414.747     428.966      10.466 o 
   6   0   4      10.080       8.193       0.772 o 
   6   0   5     488.861     508.714      12.786 o 
   6   0   6      70.336      72.935       3.404 o 
   6   0   7      26.947      25.574       1.869 o 
   6   0   8       7.526       7.443       1.283 o 
   6   1   0     339.215     350.506       8.747 o 
   6   1   1      55.586      55.815       1.854 o 
   6   1   2      15.874      15.447       0.897 o 
   6   1   3      30.499      30.087       1.385 o 
   6   1   4      11.983      12.385       1.116 o 
   6   1   7       4.005       5.030       1.035 o 
   6   2   0     560.068     573.149      13.678 o 
   6   2   1     253.157     256.934       6.473 o 
   6   2   2     147.642     153.772       4.289 o 
   6   2   3     242.226     242.888       6.787 o 
   6   2   4      28.124      26.635       1.636 o 
   6   2   5      14.564      13.243       1.496 o 
   6   2   6      30.931      29.516       2.000 o 
   6   2   7      52.876      56.724       3.263 o 
   6   3   0      72.159      72.773       2.596 o 
   6   3   1      49.404      49.581       1.873 o 
   6   3   2      14.509      13.964       1.178 o 
   6   3   4       1.003       0.091       0.654 o 
   6   3   5       2.129       1.978       0.752 o 
   6   3   6       1.261       0.545       0.919 o 
   6   4   0     677.061     690.277      16.840 o 
   6   4   1      14.982      14.163       1.084 o 
   6   4   2       5.617       3.095       0.875 o 
   6   4   3     136.674     140.298       4.848 o 
   6   4   4      54.547      53.115       2.636 o 
   6   5   0      53.976      54.997       2.311 o 
   6   5   1      14.416      12.719       1.290 o 
   6   5   2       6.993       5.822       0.825 o 
   6   5   4       9.514       9.579       1.518 o 
   6   6   0     203.192     195.164       5.667 o 
   6   6   1       0.944       0.714       0.702 o 
   6   6   2      39.106      39.554       2.139 o 
   6   6   3       2.760       0.643       0.784 o 
   6   7   0       0.022       2.489       1.651 o 
   6   7   2       2.884       1.138       3.324 o 
   6   8   0       9.817       8.254       2.164 o 
   7 -12   1      21.475      23.143       5.900 o 
   7 -12   2      14.821      14.058       4.124 o 
   7 -12   3       8.406      10.163       6.961 o 
   7 -12   4       2.749       0.258       2.943 o 
   7 -12   5      12.399      10.123       3.622 o 
   7 -11   1       2.093       3.831       2.191 o 
   7 -11   2       4.807       0.285       1.467 o 
   7 -11   3       0.457       2.212       1.823 o 
   7 -11   4       1.467       3.559       5.520 o 
   7 -11   5      17.095      16.714       3.540 o 
   7 -11   7      13.654       9.283       3.837 o 
   7 -10   1       7.110       6.409       2.416 o 
   7 -10   2      13.405      14.738       3.147 o 
   7 -10   3      71.903      84.483       7.324 o 
   7 -10   4      18.520      19.898       3.635 o 
   7 -10   6      15.751      21.137       5.197 o 
   7 -10   7      54.724      66.499       9.299 o 
   7 -10   8      43.030      44.896       8.166 o 
   7  -9   1       8.124       6.035       2.582 o 
   7  -9   2       1.176       2.085       1.506 o 
   7  -9   3       1.145       1.468       2.112 o 
   7  -9   4       1.971       3.433       1.576 o 
   7  -9   5       4.419       3.889       2.166 o 
   7  -9   6      50.381      52.525       8.022 o 
   7  -9   7       6.071       6.628       2.374 o 
   7  -9   8       5.227       1.678       5.066 o 
   7  -8   1      55.579      53.082       7.603 o 
   7  -8   2      46.705      45.603       4.166 o 
   7  -8   3     142.397     137.509       7.780 o 
   7  -8   4      73.731      71.461       5.741 o 
   7  -8   5      58.053      62.681       8.523 o 
   7  -8   6       0.212       1.533       1.595 o 
   7  -8   7      57.653      53.920       5.810 o 
   7  -8   8     107.758      92.480       8.233 o 
   7  -8   9      16.535      14.558       4.467 o 
   7  -7   1       5.752       2.289       1.977 o 
   7  -7   2      72.003      65.201       3.927 o 
   7  -7   3       2.114       3.124       1.931 o 
   7  -7   4       1.365       2.046       1.385 o 
   7  -7   5       3.563       4.334       1.765 o 
   7  -7   6      15.872      15.603       3.106 o 
   7  -7   9       4.925       0.176       4.989 o 
   7  -6   1     212.041     206.469       5.721 o 
   7  -6   2     185.766     184.558       5.446 o 
   7  -6   3      15.270      15.035       0.929 o 
   7  -6   4     181.236     175.316       5.972 o 
   7  -6   5     165.974     160.517       4.973 o 
   7  -6   6      83.421      83.399       3.672 o 
   7  -6   7       1.067       4.093       4.936 o 
   7  -6   8     123.743     122.513       9.439 o 
   7  -6   9      30.374      28.608       5.051 o 
   7  -5   2       4.035       3.207       0.719 o 
   7  -5   3       2.228       1.644       0.431 o 
   7  -5   4      69.664      66.270       2.486 o 
   7  -5   5      10.231      11.254       0.977 o 
   7  -5   6       1.577       0.193       0.796 o 
   7  -5   7       4.652       3.016       0.737 o 
   7  -5   8      34.922      32.562       2.096 o 
   7  -4   1      27.000      22.842       1.415 o 
   7  -4   2     722.884     706.932      16.804 o 
   7  -4   3     189.207     183.648       5.186 o 
   7  -4   4      81.428      75.072       3.041 o 
   7  -4   5     247.173     247.013       6.920 o 
   7  -4   6      67.137      67.229       3.378 o 
   7  -4   7      61.657      60.950       2.789 o 
   7  -4   9       7.156       6.123       1.139 o 
   7  -3   1       0.386       0.064       0.337 o 
   7  -3   2      10.460      10.293       0.730 o 
   7  -3   3       0.142       0.136       0.544 o 
   7  -3   4      37.950      36.410       1.694 o 
   7  -3   5       2.872       3.202       0.622 o 
   7  -3   6       0.100       0.254       0.598 o 
   7  -3   7       4.597       4.173       0.948 o 
   7  -3   8       4.029       2.939       0.916 o 
   7  -3   9       2.244       5.121       3.375 o 
   7  -2   1       0.274       0.213       0.344 o 
   7  -2   2     407.007     404.295       9.978 o 
   7  -2   3     378.547     377.513       9.948 o 
   7  -2   4     173.256     180.629       5.122 o 
   7  -2   5      72.155      72.250       2.767 o 
   7  -2   6      45.817      45.822       2.148 o 
   7  -2   7      90.270      89.062       3.478 o 
   7  -2   8      25.948      28.327       1.955 o 
   7  -1   1      44.936      47.517       1.645 o 
   7  -1   2      68.004      70.562       2.509 o 
   7  -1   3       3.225       2.477       0.536 o 
   7  -1   4      26.049      27.204       1.464 o 
   7  -1   5       2.579       1.566       0.614 o 
   7  -1   6       7.105       8.034       0.985 o 
   7  -1   7      11.534      12.506       1.513 o 
   7  -1   8       1.494       1.268       1.559 o 
   7   0   0     779.479     787.485      18.455 o 
   7   0   1      22.080      22.872       1.059 o 
   7   0   2      32.435      30.886       1.321 o 
   7   0   3     106.940     109.007       3.397 o 
   7   0   4     216.623     223.661       6.764 o 
   7   0   5       9.300       9.577       1.050 o 
   7   0   6      10.035      10.654       1.576 o 
   7   0   7      67.146      68.472       3.292 o 
   7   1   0      89.402      91.014       2.730 o 
   7   1   1      41.223      40.725       1.580 o 
   7   1   2       1.711       1.392       0.514 o 
   7   1   3      97.460     104.784       3.329 o 
   7   1   4      15.820      13.613       1.190 o 
   7   1   6       0.428       0.323       0.961 o 
   7   2   0     305.596     306.420       7.657 o 
   7   2   1      76.175      73.296       2.679 o 
   7   2   2     165.146     169.442       5.225 o 
   7   2   3       1.385       0.568       0.634 o 
   7   2   4     105.555     107.411       4.194 o 
   7   2   5      23.234      23.356       2.139 o 
   7   2   6      76.567      78.198       5.347 o 
   7   3   0      83.121      78.968       2.523 o 
   7   3   1      76.703      78.484       2.686 o 
   7   3   2      12.657      10.991       0.991 o 
   7   3   3      79.098      83.150       3.281 o 
   7   3   4       4.319       4.747       0.904 o 
   7   3   5       0.274       0.060       0.798 o 
   7   4   0     120.800     115.065       3.603 o 
   7   4   1       1.745       1.643       0.627 o 
   7   4   2      68.544      68.677       2.859 o 
   7   4   3      55.463      62.646       2.869 o 
   7   4   4       2.559       1.277       0.922 o 
   7   5   0      39.554      36.107       1.799 o 
   7   5   1      50.654      47.384       2.248 o 
   7   5   2       1.837       0.803       0.656 o 
   7   5   3       4.585       3.671       1.055 o 
   7   6   0       0.078       0.372       0.892 o 
   7   6   2      19.575      19.795       1.568 o 
   7   7   0       6.050       7.634       2.207 o 
   7   7   1      13.692      16.615       2.996 o 
   8 -11   1       2.125       3.603       2.133 o 
   8 -11   2       1.174       1.202       2.019 o 
   8 -11   3       0.002       1.224       1.812 o 
   8 -11   4       6.740       7.083       4.093 o 
   8 -11   5      11.633       6.820       3.689 o 
   8 -11   6       2.095       8.073       3.651 o 
   8 -10   1      32.663      37.382       6.462 o 
   8 -10   2      12.103      11.483       5.106 o 
   8 -10   3       0.308       1.023       1.666 o 
   8 -10   4       3.916       5.474       1.868 o 
   8 -10   5      80.552      82.276       9.745 o 
   8 -10   6      58.625      60.075       8.747 o 
   8 -10   7       5.192       6.000       3.671 o 
   8  -9   1       5.012       3.773       2.648 o 
   8  -9   2       2.055       4.233       2.011 o 
   8  -9   3      30.930      35.081       4.808 o 
   8  -9   4      14.191      12.842       3.477 o 
   8  -9   7       0.189       2.641       9.172 o 
   8  -9   8      13.217      11.203       5.005 o 
   8  -8   1      29.769      28.128       4.375 o 
   8  -8   2     105.457     112.604       6.289 o 
   8  -8   3       9.569       6.444       2.305 o 
   8  -8   4       8.640       7.772       2.247 o 
   8  -8   5      18.355      20.902       3.484 o 
   8  -8   6     144.254     157.013      12.745 o 
   8  -8   7      30.805      31.924       7.718 o 
   8  -8   8       3.644       4.925       5.367 o 
   8  -7   1       0.193       1.007       2.706 o 
   8  -7   2      35.852      35.925       3.066 o 
   8  -7   4      14.554      12.742       2.689 o 
   8  -7   5       9.446      11.099       5.355 o 
   8  -7   7       1.758       2.597       2.965 o 
   8  -6   1       0.121       0.230       0.421 o 
   8  -6   2     141.459     133.760       4.878 o 
   8  -6   3     196.742     195.388       5.689 o 
   8  -6   4      61.346      58.699       2.483 o 
   8  -6   6      18.488      20.951       3.649 o 
   8  -6   7     117.943     116.087       9.128 o 
   8  -6   8      46.833      49.550      14.434 o 
   8  -5   1      80.575      73.344       3.455 o 
   8  -5   2       5.623       3.787       0.586 o 
   8  -5   3       7.156       4.618       0.762 o 
   8  -5   4       3.715       3.630       0.668 o 
   8  -5   5      53.225      54.355       2.412 o 
   8  -5   6       2.784       1.834       0.667 o 
   8  -5   7       3.640       4.917       1.068 o 
   8  -5   8       0.664       1.070       1.143 o 
   8  -4   1      71.515      68.578       2.554 o 
   8  -4   2       3.066       2.608       0.530 o 
   8  -4   3      57.983      54.170       2.248 o 
   8  -4   4     129.584     128.838       4.514 o 
   8  -4   5     114.519     114.116       4.036 o 
   8  -4   6      16.282      13.396       1.333 o 
   8  -4   7      47.196      49.269       2.732 o 
   8  -4   8      51.216      49.612       2.931 o 
   8  -3   1      24.338      25.001       1.280 o 
   8  -3   2      19.454      18.727       1.275 o 
   8  -3   3       0.735       0.532       0.517 o 
   8  -3   4      24.308      21.379       1.395 o 
   8  -3   5       3.360       2.853       0.726 o 
   8  -3   6      13.358      12.918       1.233 o 
   8  -3   7      28.211      28.119       1.942 o 
   8  -2   1     663.053     660.628      15.959 o 
   8  -2   2      29.379      28.138       1.828 o 
   8  -2   3       0.732       1.506       0.864 o 
   8  -2   4      31.203      30.783       1.710 o 
   8  -2   5     190.389     197.451       6.214 o 
   8  -2   6      84.169      90.724       3.554 o 
   8  -2   7       0.375       0.698       1.075 o 
   8  -1   1       8.948       8.459       0.733 o 
   8  -1   2      19.421      16.931       1.095 o 
   8  -1   3      21.490      19.933       1.194 o 
   8  -1   4       7.744       5.933       0.812 o 
   8  -1   5       3.693       3.168       0.813 o 
   8  -1   7       5.358       4.191       1.194 o 
   8   0   0      30.994      31.130       1.358 o 
   8   0   1     177.560     171.330       4.693 o 
   8   0   2     201.813     204.245       6.201 o 
   8   0   3     190.497     199.358       5.775 o 
   8   0   4       1.229       1.402       0.737 o 
   8   0   5      29.734      30.136       1.971 o 
   8   0   6      57.258      55.477       2.901 o 
   8   1   0      71.356      70.085       2.379 o 
   8   1   1      23.483      24.743       1.256 o 
   8   1   2       2.745       2.986       0.589 o 
   8   1   3       0.992       0.448       0.847 o 
   8   1   4      11.167      12.570       1.263 o 
   8   1   5       1.859       1.986       1.206 o 
   8   2   0      32.991      34.822       1.490 o 
   8   2   1       0.661       1.368       0.567 o 
   8   2   2      17.838      18.424       1.234 o 
   8   2   3     307.327     314.422       8.903 o 
   8   2   4      11.184       9.612       1.495 o 
   8   3   0      18.566      18.729       1.170 o 
   8   3   1      60.614      60.926       2.467 o 
   8   3   2       0.725       0.761       0.769 o 
   8   3   3       5.952       7.331       1.440 o 
   8   3   4       0.494       0.212       0.964 o 
   8   4   0      91.456      89.600       3.142 o 
   8   4   1      37.059      39.395       2.066 o 
   8   4   2      24.215      24.349       1.685 o 
   8   4   3      64.704      62.476       3.042 o 
   8   5   0      38.300      35.563       2.051 o 
   8   5   1       8.436       8.541       1.182 o 
   8   5   2      10.109       8.592       1.167 o 
   8   6   0      18.578      20.196       1.594 o 
   8   6   1      16.147      13.592       1.367 o 
   8   7   0       5.701       9.219       2.452 o 
   9 -11   1      28.108      17.335       4.655 o 
   9 -11   2       1.148       2.761       4.390 o 
   9 -10   1       3.306       4.150       2.243 o 
   9 -10   2      34.122      25.247       5.895 o 
   9 -10   3      10.216      12.769       5.217 o 
   9 -10   4      65.402      72.113       7.091 o 
   9 -10   5       0.051       2.487       2.152 o 
   9  -9   1      31.993      32.107       7.697 o 
   9  -9   3       3.388       4.664       2.335 o 
   9  -9   4       9.194      12.058       3.995 o 
   9  -9   6       2.271       4.213       2.874 o 
   9  -8   1     122.528     118.551      11.720 o 
   9  -8   3       1.654       1.008       1.988 o 
   9  -8   4     140.568     157.113      20.688 o 
   9  -8   5      80.116      63.948      19.985 o 
   9  -7   1      15.147      15.742       2.126 o 
   9  -7   2      14.011      13.218       2.195 o 
   9  -7   3       9.448      10.567       2.411 o 
   9  -7   4       6.970       6.807       2.133 o 
   9  -7   6      14.341      10.378       6.105 o 
   9  -7   7       3.793       2.616       2.207 o 
   9  -6   1     106.140      97.983       3.434 o 
   9  -6   2       4.741       4.766       0.795 o 
   9  -6   3     195.669     196.144       6.080 o 
   9  -6   4      90.808      92.737       3.693 o 
   9  -6   5     276.709     284.789       9.226 o 
   9  -6   6       0.079       1.472       1.508 o 
   9  -6   7      25.761      23.914       6.144 o 
   9  -5   1       0.538       0.718       0.490 o 
   9  -5   2      29.721      24.087       1.670 o 
   9  -5   3       5.215       5.950       0.823 o 
   9  -5   4      34.745      32.958       1.851 o 
   9  -5   5      23.291      24.908       1.834 o 
   9  -5   6      43.492      45.066       2.484 o 
   9  -5   7       1.976       1.250       1.317 o 
   9  -4   1     119.863     120.594       3.737 o 
   9  -4   2      27.121      27.314       1.559 o 
   9  -4   3     419.488     419.453      11.110 o 
   9  -4   4      11.045       9.974       1.078 o 
   9  -4   5     138.359     142.578       5.008 o 
   9  -4   6      27.913      28.749       2.009 o 
   9  -4   7      70.365      69.729       3.485 o 
   9  -3   1      53.697      50.151       2.558 o 
   9  -3   2       9.548       7.646       0.810 o 
   9  -3   3       3.008       3.268       0.746 o 
   9  -3   4      42.531      44.186       2.947 o 
   9  -3   5      15.787      13.111       1.335 o 
   9  -3   6       8.502       8.220       1.235 o 
   9  -3   7      13.434       6.833       3.632 o 
   9  -2   1       0.030       0.439       0.488 o 
   9  -2   2      18.181      17.114       1.132 o 
   9  -2   3     211.078     211.500       6.262 o 
   9  -2   4      98.556     100.179       3.765 o 
   9  -2   6       3.575       4.168       1.201 o 
   9  -1   1      10.518       8.713       0.931 o 
   9  -1   3      35.225      32.419       1.872 o 
   9  -1   5      23.227      24.348       1.830 o 
   9   0   0     245.109     240.298       6.358 o 
   9   0   1      39.642      40.901       1.920 o 
   9   0   2      61.266      61.397       2.720 o 
   9   0   3      63.770      62.936       2.898 o 
   9   0   4     169.022     174.355       6.017 o 
   9   0   5       1.453       0.481       1.506 o 
   9   1   0      11.739      10.918       1.133 o 
   9   1   1      80.297      79.270       2.917 o 
   9   1   2      31.809      33.182       1.886 o 
   9   1   3       9.744       9.954       1.273 o 
   9   1   4      61.538      65.189       3.473 o 
   9   1   5      21.296      26.330       6.711 o 
   9   2   0     154.274     150.858       4.509 o 
   9   2   1      13.726      14.549       1.134 o 
   9   2   2     126.551     127.285       4.647 o 
   9   2   3       3.223       5.693       1.277 o 
   9   2   4      48.189      47.810       4.318 o 
   9   3   0      27.109      27.637       1.704 o 
   9   3   1      12.197      11.527       1.196 o 
   9   3   2      16.932      16.974       1.528 o 
   9   3   3       0.380       0.771       1.032 o 
   9   4   0       0.876       1.972       1.008 o 
   9   4   1       6.262       5.870       1.848 o 
   9   4   2      81.615      82.277       3.811 o 
   9   5   0       8.481      10.767       1.519 o 
   9   5   1       0.005       0.196       0.845 o 
   9   6   0       5.839       3.445       1.295 o 
  10 -10   1      40.785      44.212       5.827 o 
  10 -10   2       0.734       1.107       3.884 o 
  10 -10   3      22.637      28.280       6.879 o 
  10 -10   4       3.121       3.796       2.697 o 
  10  -9   1       7.573       8.535       2.627 o 
  10  -9   3      22.715      26.355       4.388 o 
  10  -9   4      53.499      49.150       7.901 o 
  10  -8   1      32.781      34.059       3.624 o 
  10  -8   2      17.528      17.713       3.365 o 
  10  -8   3     142.646     137.224      12.683 o 
  10  -8   5      92.392      94.112       8.380 o 
  10  -7   1       3.093       0.798       1.279 o 
  10  -7   2       5.998       6.415       2.080 o 
  10  -7   3       2.337       2.690       2.044 o 
  10  -7   4      13.603      15.872       3.364 o 
  10  -7   5       3.846       4.329       3.273 o 
  10  -7   6       2.165       4.704       3.350 o 
  10  -6   1       6.821       6.336       0.872 o 
  10  -6   3      84.799      80.057       3.400 o 
  10  -6   4     179.101     173.746       7.148 o 
  10  -6   5      23.142      25.513       8.484 o 
  10  -6   6      17.593      15.211       6.924 o 
  10  -5   1      27.287      28.206       1.688 o 
  10  -5   2      57.865      60.933       2.599 o 
  10  -5   3       1.238       0.891       0.803 o 
  10  -5   4       5.893       5.042       1.156 o 
  10  -5   6      12.884      14.536       1.593 o 
  10  -4   1      20.535      18.521       1.356 o 
  10  -4   2     113.748     115.981       4.054 o 
  10  -4   3      29.223      30.649       2.010 o 
  10  -4   4     259.516     254.073       7.781 o 
  10  -4   5       5.060       5.697       1.014 o 
  10  -4   6      66.858      68.073       3.574 o 
  10  -3   1       1.635       1.248       0.583 o 
  10  -3   2       4.980       4.669       1.015 o 
  10  -3   3      22.947      22.344       1.666 o 
  10  -3   4      22.534      20.287       1.725 o 
  10  -3   5      13.740      14.027       1.571 o 
  10  -2   1      19.054      20.689       1.439 o 
  10  -2   2     479.297     493.476      12.978 o 
  10  -2   3       8.951       8.974       1.149 o 
  10  -2   4     124.557     131.162       4.878 o 
  10  -2   5       7.087       7.234       1.132 o 
  10  -1   1      17.818      19.967       1.358 o 
  10  -1   2      11.041      11.357       1.209 o 
  10  -1   3      11.371      11.013       1.506 o 
  10  -1   4      50.540      51.122       2.807 o 
  10   0   0       0.088       0.377       0.608 o 
  10   0   2     101.425     106.990       4.067 o 
  10   0   3     111.085     108.796       4.319 o 
  10   1   0       9.675       9.202       0.944 o 
  10   1   1      45.804      45.671       2.596 o 
  10   1   2       1.903       0.175       0.943 o 
  10   2   0      49.096      49.737       2.657 o 
  10   2   1       9.571       9.928       1.135 o 
  10   2   3      68.109      65.061       4.084 o 
  10   3   1       0.840       1.984       0.868 o 
  10   3   2      12.292      13.163       2.175 o 
  10   4   0      11.786      10.637       1.202 o 
  10   4   1      52.651      52.115       3.067 o 
  10   5   0       1.880       0.552       1.305 o 
  11 -10   1       4.528       0.307       2.409 o 
  11  -9   1      40.966      39.653       5.617 o 
  11  -9   2       8.290      11.305       3.193 o 
  11  -8   1       3.315       2.993       1.838 o 
  11  -8   2      21.116      20.170       8.395 o 
  11  -8   3      13.057      15.941       4.526 o 
  11  -8   4     125.954     128.712      10.003 o 
  11  -7   1       3.748       1.668       1.276 o 
  11  -7   3      12.845      15.833       7.120 o 
  11  -7   4       7.762       5.011       2.544 o 
  11  -6   1     127.742     126.263       4.458 o 
  11  -6   2      70.649      74.919       3.953 o 
  11  -6   3      22.457      18.375       1.752 o 
  11  -6   4      23.513      20.217       5.588 o 
  11  -5   1      50.251      47.354       2.663 o 
  11  -5   2       2.814       3.048       1.064 o 
  11  -5   3      43.405      44.398       2.462 o 
  11  -5   5      11.134       8.199       1.646 o 
  11  -4   1      42.766      44.470       2.560 o 
  11  -4   2      48.693      44.153       2.355 o 
  11  -4   3     100.885     103.286       4.128 o 
  11  -3   1      42.420      43.718       2.397 o 
  11  -3   3       0.903       0.781       0.896 o 
  11  -3   4       5.339       5.793       1.324 o 
  11  -2   1      18.455      17.894       1.507 o 
  11  -2   2       3.396       7.268       1.143 o 
  11  -2   3     192.495     191.669       6.424 o 
  11  -2   4       3.744       3.554       1.261 o 
  11  -1   1      43.807      46.154       2.402 o 
  11  -1   2       0.644       0.322       0.805 o 
  11  -1   3       1.157       1.737       0.969 o 
  11   0   0      34.377      33.899       1.894 o 
  11   0   1     123.451     126.519       4.929 o 
  11   0   2      27.800      28.100       2.133 o 
  11   0   3      29.460      29.428       2.377 o 
  11   1   0      96.067      97.460       3.674 o 
  11   1   1       0.723       1.265       0.851 o 
  11   1   2      22.928      24.662       2.134 o 
  11   2   0       0.085       0.880       0.756 o 
  11   2   1      86.078      95.713       4.021 o 
  11   2   2      33.759      42.203       8.356 o 
  11   3   0      52.491      54.971       2.916 o 
  11   3   1       2.499       2.435       1.409 o 
  11   4   0      11.387      11.952       1.433 o 
  12  -8   1       8.445      13.075       6.032 o 
  12  -8   2      15.867      14.461       9.103 o 
  12  -7   1      28.748      33.685       3.906 o 
  12  -7   3       2.700       8.438       4.589 o 
  12  -6   1      32.539      31.829       2.068 o 
  12  -6   3      36.799      45.339       6.702 o 
  12  -5   1      11.055      12.299       1.662 o 
  12  -5   2      15.739      15.023       1.456 o 
  12  -5   3      25.652      27.807       2.011 o 
  12  -4   1      85.914      85.215       3.595 o 
  12  -4   2      50.210      52.710       2.840 o 
  12  -4   3       3.228       0.983       1.746 o 
  12  -3   1      29.094      30.978       2.065 o 
  12  -3   2      21.777      20.705       2.171 o 
  12  -2   1      22.543      20.087       2.068 o 
  12  -2   2      38.817      35.412       2.319 o 
  12  -1   1      34.521      33.794       2.183 o 
  12  -1   2      10.172      10.637       1.447 o 
  12   0   0      50.207      52.285       2.582 o 
  12   0   1       0.261       1.394       0.951 o 
  12   0   2      53.920      74.938       9.625 o 
  12   1   1      12.518      11.551       1.478 o 
  12   2   0     100.762     107.232       4.425 o 
  13  -7   1       4.377       6.050       3.274 o 
  13  -6   1      73.849      70.656       3.878 o 
  13  -5   1       2.247       1.369       1.022 o 
  13  -5   2       4.954       5.862       1.471 o 
  13  -4   1       5.193       4.952       1.042 o 
  13  -3   1      26.269      29.641       2.342 o 
  13  -2   1       6.338       5.256       1.178 o 
  13  -1   1       2.532       3.104       2.972 o 
  13   0   0      50.816      54.004       3.294 o 
  13   1   0      20.867      21.135       5.182 o 
