# Supplementary material for: X-ray diffraction data as a source of the vibrational free-energy contribution in polymorphic systems
Source: IUCrJ. 2019 May 8;6(Pt 4):558–71. doi: 10.1107/S2052252519003014 (PMC6608639; doi:10.1107/S2052252519003014)
Supplement: Supplementary file 8 [file m-06-00558-W_200Ksup8.hkl]

#
# fcf, LIST 4 option, 
# 
data_W_200K
_shelx_title ' written by MoPro v16'
_shelx_refln_list_code        4
_shelx_F_calc_maximum      354.62
_exptl_crystal_F_000       300.00
_reflns_d_resolution_high  0.5679

loop_
 _symmetry_equiv_pos_as_xyz
'x, y, z'
'-x, -y, -z'

_cell_length_a     9.8231
_cell_length_b     7.7907
_cell_length_c    10.5376
_cell_angle_alpha 116.557
_cell_angle_beta  124.277
_cell_angle_gamma  88.896


_shelx_F_squared_multiplier     1.000

loop_ 
 _refln_index_h 
 _refln_index_k 
 _refln_index_l 
 _refln_F_squared_calc 
 _refln_F_squared_meas 
 _refln_F_squared_sigma 
 _refln_observed_status 
 -17  -2  12      11.977      19.137       5.054 o 
 -17  -1   9      17.372      14.624       4.464 o 
 -17  -1  10      12.302      14.706       4.342 o 
 -17  -1  13       4.293       4.954       3.105 o 
 -17   0   9      45.052      41.774       4.955 o 
 -17   0  10       0.120       0.592       2.435 o 
 -17   0  11       2.783       0.109       2.335 o 
 -17   1   9      31.894      29.417       4.204 o 
 -17   2   9      19.151      20.375       3.792 o 
 -16  -5  11       8.269       4.604       3.092 o 
 -16  -5  12      73.696      75.004      10.712 o 
 -16  -5  13       2.576       3.645       2.131 o 
 -16  -4   9      12.367      11.933       1.510 o 
 -16  -4  10       3.824       4.645       0.941 o 
 -16  -4  12      92.278      96.695       3.999 o 
 -16  -4  13      63.444      58.316       2.911 o 
 -16  -4  14       0.024       1.960       2.125 o 
 -16  -4  15       3.778       2.250       2.221 o 
 -16  -3   8      18.604      21.135       1.949 o 
 -16  -3   9       6.722       6.203       1.096 o 
 -16  -3  11       3.647       2.166       0.866 o 
 -16  -3  12       1.944       3.274       0.827 o 
 -16  -3  13       7.523       6.658       1.004 o 
 -16  -3  14       2.694       1.356       0.935 o 
 -16  -2   7      10.549       8.601       1.306 o 
 -16  -2   8      10.833      11.423       1.427 o 
 -16  -2   9       0.411       1.548       1.050 o 
 -16  -2  11       8.620       8.847       1.117 o 
 -16  -2  12     174.503     173.574       6.093 o 
 -16  -2  13      14.550      12.027       1.283 o 
 -16  -1   6      26.468      26.156       2.170 o 
 -16  -1   7       0.634       0.050       0.863 o 
 -16  -1   8       6.159       7.353       1.223 o 
 -16  -1   9       8.128       7.824       1.241 o 
 -16  -1  10       5.577       3.483       1.184 o 
 -16  -1  11      10.161       8.782       2.339 o 
 -16  -1  12       0.060       1.112       0.919 o 
 -16  -1  13      13.347      10.036       1.167 o 
 -16   0   6       7.154       5.758       1.315 o 
 -16   0   8      95.382     102.346       5.182 o 
 -16   0   9       7.893       5.733       1.177 o 
 -16   0  10       6.869       6.302       1.211 o 
 -16   0  11     123.930     127.714       5.151 o 
 -16   0  12     292.204     298.379       8.902 o 
 -16   0  13       1.125       1.125       0.767 o 
 -16   0  14       0.656       3.503       2.556 o 
 -16   1   5       3.189       1.831       1.147 o 
 -16   1   6      39.301      39.553       2.704 o 
 -16   1   7       9.676      11.167       1.483 o 
 -16   1   8       3.126       4.513       1.307 o 
 -16   1   9       0.438       0.726       1.028 o 
 -16   1  11      33.288      31.077       2.029 o 
 -16   1  12       0.005       1.858       0.822 o 
 -16   2   5       9.208       7.890       1.305 o 
 -16   2   6      13.311       9.672       1.433 o 
 -16   2   7      33.239      36.076       2.549 o 
 -16   2   8      66.541      69.275       3.313 o 
 -16   2   9       5.054       1.370       1.053 o 
 -16   2  10       2.090       2.539       1.035 o 
 -16   2  11     143.885     146.561       5.604 o 
 -16   2  12      79.108      72.037       5.825 o 
 -16   3   5       3.893       3.464       1.955 o 
 -16   3   6       0.909       0.037       1.061 o 
 -16   3   7       0.582       1.822       1.417 o 
 -16   3   8      23.366      20.100       2.201 o 
 -16   3   9       4.456       4.518       1.138 o 
 -16   3  10       0.341       0.401       0.982 o 
 -16   3  11      18.083      18.335       3.889 o 
 -16   4   6       9.022       9.699       1.505 o 
 -16   4   7      57.747      57.568       3.421 o 
 -16   4   8       3.788       2.281       1.105 o 
 -15  -6  11       2.737       0.785       1.577 o 
 -15  -6  12      44.066      43.351       4.126 o 
 -15  -6  13      22.917      25.339       2.523 o 
 -15  -6  15       0.505       0.567       3.080 o 
 -15  -5   8      10.384       9.872       2.430 o 
 -15  -5   9      12.470      10.504       2.192 o 
 -15  -5  10       0.726       0.004       1.052 o 
 -15  -5  11      45.647      49.653       5.727 o 
 -15  -5  12      20.367      16.310       1.990 o 
 -15  -5  15      32.366      27.880       3.058 o 
 -15  -5  16       0.945       0.406       4.981 o 
 -15  -4   6      22.872      17.605       5.187 o 
 -15  -4   7       5.506       6.751       1.089 o 
 -15  -4   8      16.060      16.684       1.470 o 
 -15  -4   9      19.481      19.967       1.543 o 
 -15  -4  10      12.423       8.608       1.066 o 
 -15  -4  11       8.178       7.010       1.130 o 
 -15  -4  12     130.871     123.157       4.610 o 
 -15  -4  13       4.862       4.015       1.012 o 
 -15  -4  15      35.938      35.919       4.301 o 
 -15  -4  16      53.526      51.736       3.934 o 
 -15  -3   5       8.183       6.410       2.042 o 
 -15  -3   6       0.129       0.732       0.981 o 
 -15  -3   7      17.646      16.639       1.520 o 
 -15  -3   8       0.442       0.734       0.928 o 
 -15  -3   9      27.912      24.851       1.728 o 
 -15  -3  10       0.858       2.103       0.829 o 
 -15  -3  11      91.639      90.903       3.561 o 
 -15  -3  12       1.086       0.542       0.884 o 
 -15  -3  13      22.886      21.501       1.880 o 
 -15  -3  15      66.197      67.597       3.030 o 
 -15  -3  16       4.519       5.394       1.006 o 
 -15  -2   4       2.588       6.789       3.215 o 
 -15  -2   5       0.424       0.975       1.621 o 
 -15  -2   6      86.027      82.353       3.666 o 
 -15  -2   7       0.596       0.059       0.829 o 
 -15  -2   8       0.043       0.229       0.740 o 
 -15  -2   9       5.656       6.075       1.023 o 
 -15  -2  10      71.193      68.458       3.095 o 
 -15  -2  11     125.778     134.839       4.679 o 
 -15  -2  12     131.353     135.298       4.934 o 
 -15  -2  13       2.800       1.492       0.884 o 
 -15  -2  15     131.973     129.029       4.844 o 
 -15  -2  16       5.031       5.387       1.091 o 
 -15  -1   4      14.639      13.806       1.565 o 
 -15  -1   5       1.027       1.773       1.143 o 
 -15  -1   6       0.629       0.191       0.855 o 
 -15  -1   7      23.279      21.970       1.722 o 
 -15  -1   8       1.828       1.207       0.937 o 
 -15  -1   9      25.125      28.558       1.885 o 
 -15  -1  10       4.876       5.140       0.918 o 
 -15  -1  11      20.562      21.985       1.694 o 
 -15  -1  12      23.629      25.649       1.913 o 
 -15  -1  13      10.378       9.962       1.091 o 
 -15  -1  15       8.117       7.856       1.181 o 
 -15   0   3      33.840      32.481       3.160 o 
 -15   0   5       4.735       5.152       1.425 o 
 -15   0   6      11.697      12.969       1.486 o 
 -15   0   7      33.354      35.536       2.676 o 
 -15   0   8      47.369      46.366       2.721 o 
 -15   0   9      30.672      35.212       2.648 o 
 -15   0  10       9.286       9.865       1.292 o 
 -15   0  11     113.862     124.270       4.652 o 
 -15   0  12      23.186      22.542       1.892 o 
 -15   0  14       6.723       5.280       1.131 o 
 -15   0  15      43.205      41.873       6.424 o 
 -15   1   2      42.491      33.923       6.326 o 
 -15   1   3      14.991      16.692       1.901 o 
 -15   1   4       5.952       5.218       1.036 o 
 -15   1   5       0.397       1.410       0.938 o 
 -15   1   6      58.687      60.171       3.061 o 
 -15   1   7       0.000       0.320       0.810 o 
 -15   1   8      25.492      24.486       1.839 o 
 -15   1   9       4.696       2.181       0.891 o 
 -15   1  10      25.522      22.502       1.839 o 
 -15   1  11      25.207      25.644       1.779 o 
 -15   1  12      39.345      40.355       2.249 o 
 -15   1  13      15.464      14.744       1.730 o 
 -15   1  14      12.141      10.887       1.253 o 
 -15   2   3      37.558      35.857       2.448 o 
 -15   2   4      39.823      40.800       2.555 o 
 -15   2   5       0.007       0.087       0.782 o 
 -15   2   6       1.284       2.043       1.276 o 
 -15   2   7      34.239      36.593       2.595 o 
 -15   2   8      50.673      54.174       2.724 o 
 -15   2  10      32.544      33.754       2.182 o 
 -15   2  11     128.903     129.069       5.303 o 
 -15   2  12       0.625       0.949       0.741 o 
 -15   2  13       1.384       0.677       1.136 o 
 -15   3   2      37.849      38.912       2.862 o 
 -15   3   3       1.112       0.616       0.900 o 
 -15   3   5      12.063      13.102       1.636 o 
 -15   3   6      18.754      19.211       1.684 o 
 -15   3   7      10.487      11.313       1.368 o 
 -15   3   9      11.560      11.452       1.353 o 
 -15   3  10       7.155       8.488       1.264 o 
 -15   3  11       3.825       4.894       0.934 o 
 -15   3  12       2.316       1.792       0.884 o 
 -15   4   2       2.054       1.359       1.162 o 
 -15   4   4      27.609      29.448       2.304 o 
 -15   4   5      33.532      39.206       2.528 o 
 -15   4   6       3.381       3.986       0.923 o 
 -15   4   7      43.843      39.904       2.484 o 
 -15   4   8       0.560       0.342       0.922 o 
 -15   4  10      94.390      95.966       4.562 o 
 -15   4  11      53.530      51.365       2.935 o 
 -15   5   3       1.752       1.749       0.908 o 
 -15   5   4      21.928      22.092       2.137 o 
 -15   5   5       1.418       3.168       0.948 o 
 -15   5   7      40.108      41.940       2.537 o 
 -15   5   8       8.045       7.971       1.220 o 
 -15   5   9       5.277       0.935       1.079 o 
 -15   6   3       7.358       8.614       2.321 o 
 -15   6   4       5.305       4.369       1.023 o 
 -15   6   5       7.540       6.739       1.591 o 
 -15   6   6      22.258      20.599       1.830 o 
 -15   6   7       0.569       0.642       1.081 o 
 -14  -8  12      12.978      14.255       4.578 o 
 -14  -8  13      30.983      41.017       7.079 o 
 -14  -7   9      11.443       3.617       3.019 o 
 -14  -7  10       1.362       0.186       1.382 o 
 -14  -7  11       7.947       4.755       1.905 o 
 -14  -7  12      22.708      20.402       3.418 o 
 -14  -7  13      12.684      12.808       1.986 o 
 -14  -7  14      17.715      16.916       2.420 o 
 -14  -7  15      58.589      59.416       5.493 o 
 -14  -6   8       1.525       3.689       1.708 o 
 -14  -6   9       2.357       1.449       2.304 o 
 -14  -6  10      87.422      93.489       5.246 o 
 -14  -6  11       2.565       1.529       1.489 o 
 -14  -6  12       1.495       0.901       0.971 o 
 -14  -6  13      11.847      11.686       1.673 o 
 -14  -6  14      21.728      23.808       2.655 o 
 -14  -6  15      10.987      11.310       1.726 o 
 -14  -6  16       2.691       2.696       1.229 o 
 -14  -5   6       3.923       4.043       1.043 o 
 -14  -5   7       0.570       2.975       1.447 o 
 -14  -5   8      64.401      64.948       3.114 o 
 -14  -5  11       2.753       3.176       1.087 o 
 -14  -5  12       9.827       9.226       1.523 o 
 -14  -5  13      24.178      28.320       2.509 o 
 -14  -5  14       2.386       2.329       1.090 o 
 -14  -5  15      18.678      19.589       2.213 o 
 -14  -5  17       6.109       7.082       2.071 o 
 -14  -4   4       0.534       0.927       2.339 o 
 -14  -4   5       9.659       8.995       1.200 o 
 -14  -4   6      45.564      47.523       2.861 o 
 -14  -4   7      16.283      15.133       1.518 o 
 -14  -4   8       8.361       9.279       1.089 o 
 -14  -4  10      31.246      35.007       1.853 o 
 -14  -4  11       1.929       1.658       0.571 o 
 -14  -4  12      22.768      22.187       1.531 o 
 -14  -4  13       2.962       2.843       0.754 o 
 -14  -4  15      32.095      31.090       2.042 o 
 -14  -4  16      20.706      21.171       3.395 o 
 -14  -4  17       0.385       2.800       1.846 o 
 -14  -3   3       2.902       3.663       2.890 o 
 -14  -3   4       2.766       1.867       0.961 o 
 -14  -3   5       0.501       1.058       0.715 o 
 -14  -3   6      81.400      81.945       3.667 o 
 -14  -3   7       1.977       1.075       0.821 o 
 -14  -3   8      48.853      48.778       2.456 o 
 -14  -3   9       0.083       0.010       0.690 o 
 -14  -3  10     105.223     101.537       3.669 o 
 -14  -3  11       3.349       3.047       0.944 o 
 -14  -3  12      57.334      53.782       2.481 o 
 -14  -3  13       4.297       6.091       0.855 o 
 -14  -3  14       7.268       5.975       0.861 o 
 -14  -3  15       0.554       1.623       0.841 o 
 -14  -3  16       1.441       0.865       0.859 o 
 -14  -3  17      15.684      15.605       1.953 o 
 -14  -2   3      64.852      68.081       3.322 o 
 -14  -2   4      12.734      13.637       1.273 o 
 -14  -2   5     115.176     107.231       4.189 o 
 -14  -2   7      84.453      81.986       3.244 o 
 -14  -2   8      70.280      73.094       3.063 o 
 -14  -2   9       0.837       1.450       0.893 o 
 -14  -2  10       2.765       2.502       0.677 o 
 -14  -2  11       0.187       0.257       0.668 o 
 -14  -2  12      57.153      58.947       2.480 o 
 -14  -2  13      26.428      26.978       1.597 o 
 -14  -2  14       5.737       5.385       0.837 o 
 -14  -2  15      30.245      29.647       2.422 o 
 -14  -2  16      20.259      16.114       1.532 o 
 -14  -1   2      33.996      33.633       2.491 o 
 -14  -1   3       0.612       1.190       1.078 o 
 -14  -1   4       3.663       3.114       0.753 o 
 -14  -1   5       5.194       5.090       1.585 o 
 -14  -1   6      69.494      72.310       3.256 o 
 -14  -1   7       8.575       7.612       1.011 o 
 -14  -1   8       1.144       0.605       0.720 o 
 -14  -1  10      52.643      52.097       2.770 o 
 -14  -1  11       4.070       3.925       0.856 o 
 -14  -1  12       0.245       1.104       0.699 o 
 -14  -1  14       0.160       0.732       0.695 o 
 -14  -1  15      13.564      14.850       1.329 o 
 -14  -1  16      22.802      22.516       1.983 o 
 -14   0   1      44.877      54.887       8.529 o 
 -14   0   2       1.719       0.488       0.858 o 
 -14   0   3      12.266      12.607       1.468 o 
 -14   0   4       8.819       9.670       1.771 o 
 -14   0   5     198.185     208.321       6.884 o 
 -14   0   7       4.544       3.339       0.851 o 
 -14   0   8       9.199       8.053       1.078 o 
 -14   0   9      85.718      91.470       3.625 o 
 -14   0  10       2.866       3.145       0.915 o 
 -14   0  11       8.056       8.451       0.976 o 
 -14   0  12       1.408       0.989       0.757 o 
 -14   0  13      35.171      32.178       1.825 o 
 -14   0  14      88.349      87.828       3.575 o 
 -14   1   1       3.952       3.727       1.086 o 
 -14   1   2      17.019      19.414       1.721 o 
 -14   1   3      49.869      55.409       3.119 o 
 -14   1   4       0.910       0.319       1.149 o 
 -14   1   5       0.904       2.530       0.914 o 
 -14   1   6       0.902       0.637       0.720 o 
 -14   1   7      48.009      47.159       2.732 o 
 -14   1   8      38.847      43.609       2.336 o 
 -14   1   9      16.225      16.759       1.572 o 
 -14   1  10       1.975       2.799       0.879 o 
 -14   1  11       9.394       8.585       1.011 o 
 -14   1  12      16.938      18.297       1.374 o 
 -14   1  13       1.500       0.596       0.847 o 
 -14   1  14       0.164       0.013       0.696 o 
 -14   1  15       1.947       2.196       1.660 o 
 -14   2   1      71.994      72.789       3.650 o 
 -14   2   2      14.596      15.217       1.697 o 
 -14   2   3       3.974       2.756       1.668 o 
 -14   2   4      26.904      26.657       1.898 o 
 -14   2   5     151.857     153.668       5.549 o 
 -14   2   7      73.002      74.951       3.125 o 
 -14   2   8       2.032       3.864       0.851 o 
 -14   2   9      62.100      64.705       3.068 o 
 -14   2  10      33.241      31.084       1.906 o 
 -14   2  11       6.452       5.994       0.873 o 
 -14   2  13       3.660       3.280       0.870 o 
 -14   2  14      31.673      34.118       2.614 o 
 -14   3   0       3.332       3.947       1.100 o 
 -14   3   1      11.181      15.471       1.888 o 
 -14   3   2       3.259       2.522       0.911 o 
 -14   3   3       1.782       3.330       1.138 o 
 -14   3   4       4.810       3.910       1.052 o 
 -14   3   5      34.818      34.199       1.966 o 
 -14   3   6       0.642       0.529       0.751 o 
 -14   3   7       9.885       7.432       0.933 o 
 -14   3   8       0.136       1.643       1.072 o 
 -14   3   9       0.036       0.874       0.741 o 
 -14   3  10      79.979      82.942       3.478 o 
 -14   3  11       5.704       5.380       0.870 o 
 -14   3  12      17.269      16.265       1.646 o 
 -14   3  13       1.184       1.571       1.464 o 
 -14   4   0      83.906      88.482       5.244 o 
 -14   4   1      14.553      17.800       2.406 o 
 -14   4   2      61.506      67.113       3.174 o 
 -14   4   3       0.068       0.550       1.040 o 
 -14   4   4      36.684      36.023       2.228 o 
 -14   4   5       0.270       0.970       0.902 o 
 -14   4   6       2.725       2.461       0.780 o 
 -14   4   7      74.460      75.651       3.301 o 
 -14   4   8       8.244       8.134       1.445 o 
 -14   4   9      12.518      11.847       1.175 o 
 -14   4  10      18.861      20.897       1.701 o 
 -14   4  11      26.003      24.119       1.848 o 
 -14   4  12       6.237       3.104       4.548 o 
 -14   5   0       2.885       3.890       1.325 o 
 -14   5   1      24.602      23.242       1.879 o 
 -14   5   2       2.695       0.910       1.000 o 
 -14   5   3      25.278      25.249       1.895 o 
 -14   5   4       6.993       7.087       1.065 o 
 -14   5   5      56.581      59.535       2.857 o 
 -14   5   7       2.870       2.919       0.902 o 
 -14   5   9       3.857       2.974       1.115 o 
 -14   5  10      65.960      71.355       4.082 o 
 -14   6   0      80.015      79.186       4.260 o 
 -14   6   1       3.620       4.891       1.547 o 
 -14   6   2       9.224       5.424       1.150 o 
 -14   6   3       1.676       1.839       0.858 o 
 -14   6   4      54.800      57.087       2.903 o 
 -14   6   5       2.708       2.921       0.974 o 
 -14   6   6       1.094       1.511       1.141 o 
 -14   6   7       4.103       4.650       1.024 o 
 -14   6   8      12.618      13.631       1.867 o 
 -14   6   9      29.511      28.359       2.306 o 
 -14   7   3      42.015      39.412       8.082 o 
 -14   7   4       9.445      11.161       2.245 o 
 -14   7   5       1.893       3.357       1.386 o 
 -14   7   6       2.149       1.805       1.488 o 
 -14   7   7      15.574      16.874       1.808 o 
 -13  -9  12      38.214      43.240       7.231 o 
 -13  -8  10      16.656      12.346       2.538 o 
 -13  -8  11       1.006       0.236       2.023 o 
 -13  -8  12      32.057      31.867       5.722 o 
 -13  -8  13       0.079       0.990       2.178 o 
 -13  -8  14       3.548       2.961       1.547 o 
 -13  -8  15      15.045      15.015       2.259 o 
 -13  -8  16      59.893      59.695       5.031 o 
 -13  -7   7       1.464       3.179       1.617 o 
 -13  -7   9       9.182       4.247       2.372 o 
 -13  -7  10       4.251       3.063       1.374 o 
 -13  -7  11       2.873       2.332       1.160 o 
 -13  -7  12      13.578      19.439       2.271 o 
 -13  -7  13      19.834      19.174       2.084 o 
 -13  -7  14       8.782       4.408       1.712 o 
 -13  -7  16       9.902      12.084       1.825 o 
 -13  -7  17       4.244       4.628       1.715 o 
 -13  -6   5      58.592      60.829       6.509 o 
 -13  -6   7      28.862      24.226       3.985 o 
 -13  -6   8       0.373       0.321       2.256 o 
 -13  -6   9      47.889      48.896       4.382 o 
 -13  -6  10       2.269       0.242       1.203 o 
 -13  -6  11       8.145       6.313       1.281 o 
 -13  -6  12      52.299      57.348       3.407 o 
 -13  -6  13       3.546       4.336       1.359 o 
 -13  -6  14      15.190      15.712       2.081 o 
 -13  -6  15       0.159       0.807       1.061 o 
 -13  -6  16      29.100      30.103       2.656 o 
 -13  -6  17      29.813      32.629       2.984 o 
 -13  -5   4      44.635      39.270       2.759 o 
 -13  -5   5      60.928      63.379       2.911 o 
 -13  -5   6       1.587       1.847       0.781 o 
 -13  -5   7       1.053       0.838       0.758 o 
 -13  -5   8      20.096      17.437       1.439 o 
 -13  -5   9       0.237       0.174       0.768 o 
 -13  -5  10      14.118      14.589       1.125 o 
 -13  -5  11      33.989      33.218       2.388 o 
 -13  -5  12       1.622       2.878       1.093 o 
 -13  -5  13       1.052       0.165       1.008 o 
 -13  -5  14       0.062       0.970       0.913 o 
 -13  -5  15      47.597      41.953       3.014 o 
 -13  -5  16      27.728      26.166       2.461 o 
 -13  -5  17       9.108       8.088       1.741 o 
 -13  -4   3       1.343       0.441       0.954 o 
 -13  -4   4      13.251      12.193       1.185 o 
 -13  -4   5     149.248     150.095       4.938 o 
 -13  -4   6      26.253      24.136       1.624 o 
 -13  -4   7       5.720       4.016       0.911 o 
 -13  -4   8       2.798       2.175       0.842 o 
 -13  -4   9      97.471      96.337       3.500 o 
 -13  -4  10      52.838      55.935       2.309 o 
 -13  -4  11      77.929      78.981       2.885 o 
 -13  -4  12      54.237      52.324       2.453 o 
 -13  -4  13     141.805     140.510       4.543 o 
 -13  -4  14      19.101      21.351       1.383 o 
 -13  -4  15       5.293       4.952       0.787 o 
 -13  -4  16       2.261       2.340       1.767 o 
 -13  -4  17      65.239      67.825       6.232 o 
 -13  -3   2       2.681       2.445       0.943 o 
 -13  -3   3       0.051       0.612       0.809 o 
 -13  -3   4      29.555      29.820       1.756 o 
 -13  -3   5       0.187       0.764       0.609 o 
 -13  -3   7      69.521      71.629       3.024 o 
 -13  -3   8       1.237       0.145       0.612 o 
 -13  -3   9       6.628       6.691       0.797 o 
 -13  -3  10      19.911      19.356       1.243 o 
 -13  -3  11      19.176      18.601       1.270 o 
 -13  -3  12      21.390      18.130       1.280 o 
 -13  -3  13       3.796       4.382       0.671 o 
 -13  -3  14      10.179      10.761       0.987 o 
 -13  -3  15      17.374      15.684       1.294 o 
 -13  -3  16      26.936      28.270       2.053 o 
 -13  -2   1       7.282       5.976       1.042 o 
 -13  -2   2      47.993      50.444       2.638 o 
 -13  -2   3      11.505       9.351       1.021 o 
 -13  -2   4      31.183      29.393       1.661 o 
 -13  -2   5     140.224     150.063       4.749 o 
 -13  -2   6      43.200      43.550       2.086 o 
 -13  -2   7      11.301      12.922       1.071 o 
 -13  -2   8      40.569      41.932       2.122 o 
 -13  -2   9      88.653      92.772       3.361 o 
 -13  -2  10       8.173       8.248       0.845 o 
 -13  -2  11     167.661     174.326       5.321 o 
 -13  -2  12       6.890       5.617       0.852 o 
 -13  -2  13      85.214      87.672       3.396 o 
 -13  -2  14      16.363      15.614       1.194 o 
 -13  -2  15       5.469       3.852       0.909 o 
 -13  -2  16       9.255       8.845       1.154 o 
 -13  -2  17       1.460       0.237       0.797 o 
 -13  -1   1       0.044       0.629       0.918 o 
 -13  -1   2       0.109       0.102       0.861 o 
 -13  -1   4      15.765      15.222       1.266 o 
 -13  -1   5      42.082      42.338       2.176 o 
 -13  -1   6      26.483      25.554       2.018 o 
 -13  -1   7      34.257      35.529       1.866 o 
 -13  -1   8      13.066      10.647       1.064 o 
 -13  -1   9      17.606      17.086       1.380 o 
 -13  -1  10      49.153      51.904       2.258 o 
 -13  -1  11       0.002       1.221       0.616 o 
 -13  -1  12      30.446      29.170       1.527 o 
 -13  -1  13      70.371      68.196       2.709 o 
 -13  -1  14      17.840      17.270       1.373 o 
 -13  -1  15       7.508       5.834       1.084 o 
 -13  -1  16      21.467      21.140       1.575 o 
 -13   0   1       2.032       2.293       0.735 o 
 -13   0   2      53.885      54.859       2.662 o 
 -13   0   3       1.766       0.438       0.807 o 
 -13   0   4     438.125     439.823      12.149 o 
 -13   0   5      11.888      12.857       1.352 o 
 -13   0   6     172.811     165.457       5.183 o 
 -13   0   7       2.796       5.092       1.561 o 
 -13   0   8     174.191     180.974       5.520 o 
 -13   0   9       2.214       1.460       0.728 o 
 -13   0  10      12.669      11.230       1.409 o 
 -13   0  11     205.778     204.333       5.943 o 
 -13   0  12      49.000      47.854       2.148 o 
 -13   0  13       5.124       4.705       1.049 o 
 -13   0  14      16.121      14.586       1.202 o 
 -13   0  15      19.601      19.159       1.800 o 
 -13   0  16      12.880      11.200       2.034 o 
 -13   1   0      54.292      58.103       3.050 o 
 -13   1   1       1.431       1.436       0.811 o 
 -13   1   2       1.560       2.536       0.756 o 
 -13   1   3      75.544      80.079       3.320 o 
 -13   1   4      31.345      33.838       2.079 o 
 -13   1   5      80.798      83.465       3.354 o 
 -13   1   6       2.680       2.765       0.827 o 
 -13   1   7      16.294      14.539       1.321 o 
 -13   1   8       9.177       8.768       1.119 o 
 -13   1   9      67.079      73.387       3.095 o 
 -13   1  10      27.217      26.963       1.501 o 
 -13   1  11       0.269       0.541       0.629 o 
 -13   1  12       0.742       0.371       0.925 o 
 -13   1  13       2.044       0.401       0.661 o 
 -13   1  14      17.157      17.311       1.409 o 
 -13   1  15      10.570      12.729       1.215 o 
 -13   2   0     192.223     202.068       6.958 o 
 -13   2   1       2.191       0.097       0.742 o 
 -13   2   2      64.311      68.010       3.049 o 
 -13   2   3     124.068     128.839       4.886 o 
 -13   2   4     547.046     568.205      15.054 o 
 -13   2   5      27.368      28.023       1.643 o 
 -13   2   6      70.823      70.772       2.780 o 
 -13   2   7       3.900       1.857       0.815 o 
 -13   2   8     127.830     127.483       4.197 o 
 -13   2   9      10.303       9.944       1.068 o 
 -13   2  10       5.325       4.550       0.838 o 
 -13   2  11      16.737      16.603       1.261 o 
 -13   2  12      14.536      11.937       1.180 o 
 -13   2  13       6.027       3.812       0.819 o 
 -13   2  14       6.603       7.560       1.113 o 
 -13   3   0       0.740       1.894       1.403 o 
 -13   3   1       0.006       0.110       1.009 o 
 -13   3   2      21.521      23.454       1.943 o 
 -13   3   3      49.519      49.082       2.411 o 
 -13   3   4       0.374       2.305       0.681 o 
 -13   3   5       6.484       5.970       0.834 o 
 -13   3   6       2.004       1.136       0.596 o 
 -13   3   7      87.726      93.832       3.632 o 
 -13   3   8      23.083      24.233       1.704 o 
 -13   3   9       8.505       8.028       0.995 o 
 -13   3  10      67.735      67.230       2.823 o 
 -13   3  11      13.236      13.343       1.243 o 
 -13   3  12       2.269       1.664       0.851 o 
 -13   4   0      89.434      91.592       4.382 o 
 -13   4   1      43.419      40.798       2.889 o 
 -13   4   2       0.960       0.264       0.686 o 
 -13   4   3     129.306     133.230       4.605 o 
 -13   4   4     228.215     234.452       7.734 o 
 -13   4   5      14.757      14.922       1.259 o 
 -13   4   6      31.244      33.393       1.828 o 
 -13   4   7      32.328      32.476       1.913 o 
 -13   4   8     151.545     151.386       5.704 o 
 -13   4   9      11.516      11.435       1.498 o 
 -13   4  10       5.605       5.201       0.984 o 
 -13   4  12       1.815       1.371       1.111 o 
 -13   5   0      35.386      36.426       2.653 o 
 -13   5   1       1.811       1.850       0.770 o 
 -13   5   2      29.087      32.180       2.125 o 
 -13   5   3       5.380       5.430       0.982 o 
 -13   5   4       4.032       3.638       1.133 o 
 -13   5   5       1.835       1.278       0.972 o 
 -13   5   6       3.084       2.615       1.124 o 
 -13   5   7      22.951      24.243       1.647 o 
 -13   5   8       6.943       6.319       0.934 o 
 -13   5   9      10.711      11.322       1.506 o 
 -13   5  10       8.558       8.485       1.503 o 
 -13   5  11       1.446       2.293       1.041 o 
 -13   6   0      25.904      25.868       1.901 o 
 -13   6   1      44.587      45.308       2.479 o 
 -13   6   2      10.446       9.103       1.287 o 
 -13   6   3     132.329     133.977       4.808 o 
 -13   6   4      13.357      14.360       1.841 o 
 -13   6   5       6.210       5.231       1.106 o 
 -13   6   6      10.252       8.639       1.373 o 
 -13   6   7      22.856      20.734       1.735 o 
 -13   6   8       0.783       1.927       1.217 o 
 -13   6   9       1.597       2.470       1.131 o 
 -13   6  10       1.461       0.208       1.030 o 
 -13   7   0      15.155      14.333       4.731 o 
 -13   7   2      26.264      35.231       4.016 o 
 -13   7   3       7.961      10.330       2.517 o 
 -13   7   4      45.237      45.964       2.518 o 
 -13   7   5       4.466       3.717       0.882 o 
 -13   7   6      13.063      10.976       1.302 o 
 -13   7   8       7.585       5.382       1.070 o 
 -13   8   0       0.016      12.303       4.105 o 
 -13   8   1      30.086      33.327       7.675 o 
 -13   8   2      38.739      45.117       7.466 o 
 -13   8   3      95.694     104.331       9.416 o 
 -13   8   4      10.823      13.342       7.212 o 
 -13   8   5      11.880      12.391       5.100 o 
 -12  -9   9      25.626      25.997       4.301 o 
 -12  -9  10       7.370       8.268       3.764 o 
 -12  -9  11       0.447       1.943       2.015 o 
 -12  -9  12       3.080       2.827       1.320 o 
 -12  -9  15      22.749      26.301       3.414 o 
 -12  -9  16      38.393      33.548       6.739 o 
 -12  -8   7       7.783       5.734       3.513 o 
 -12  -8   9      55.469      69.544       8.658 o 
 -12  -8  10      17.057      12.104       2.489 o 
 -12  -8  11       8.294       9.262       2.320 o 
 -12  -8  12      36.812      34.071       3.220 o 
 -12  -8  13       6.884       5.999       1.639 o 
 -12  -8  14      35.311      36.243       3.125 o 
 -12  -8  15      33.375      34.545       3.138 o 
 -12  -8  16     118.179     115.099       6.146 o 
 -12  -8  17       0.282       1.086       1.525 o 
 -12  -7   5       6.864       7.472       2.649 o 
 -12  -7   6       0.480       1.694       1.418 o 
 -12  -7   7       5.703       5.660       1.707 o 
 -12  -7   8      67.847      71.011       5.228 o 
 -12  -7   9       2.875       2.646       1.587 o 
 -12  -7  10       7.457       5.699       1.651 o 
 -12  -7  11       3.490       3.124       1.338 o 
 -12  -7  12       2.051       2.033       0.996 o 
 -12  -7  13      15.194      14.037       2.048 o 
 -12  -7  14      34.495      39.621       4.329 o 
 -12  -7  15      35.967      38.512       3.250 o 
 -12  -7  16      68.772      68.626       4.542 o 
 -12  -7  17       3.190       0.970       1.190 o 
 -12  -6   4      26.372      28.808       3.208 o 
 -12  -6   5      13.288      14.711       2.304 o 
 -12  -6   6      77.556      80.139       5.878 o 
 -12  -6   7       2.647       3.663       1.415 o 
 -12  -6   8       6.083       4.905       1.697 o 
 -12  -6   9       3.247       4.859       1.724 o 
 -12  -6  10      25.871      28.474       2.451 o 
 -12  -6  11     149.987     156.772       6.920 o 
 -12  -6  12      17.005      14.632       1.675 o 
 -12  -6  13       3.539       1.296       0.970 o 
 -12  -6  14      12.389      11.365       1.749 o 
 -12  -6  15     153.891     164.772       9.128 o 
 -12  -6  16       7.595       8.577       1.522 o 
 -12  -6  17       2.204       0.050       1.230 o 
 -12  -6  18      13.485      18.350       5.440 o 
 -12  -5   2      10.516       7.556       1.587 o 
 -12  -5   3      24.346      22.041       1.646 o 
 -12  -5   4      46.266      42.937       2.280 o 
 -12  -5   5      21.009      17.907       1.446 o 
 -12  -5   6       0.907       0.555       0.658 o 
 -12  -5   7       4.123       4.433       0.890 o 
 -12  -5   8      53.522      50.450       2.246 o 
 -12  -5   9      31.920      32.086       1.753 o 
 -12  -5  10      13.580      13.523       1.002 o 
 -12  -5  11       3.913       4.732       0.665 o 
 -12  -5  12      77.375      77.480       3.242 o 
 -12  -5  13      12.539       9.038       1.346 o 
 -12  -5  14       8.438       8.855       1.444 o 
 -12  -5  15       6.551       6.939       1.389 o 
 -12  -5  16      24.057      22.378       2.204 o 
 -12  -5  17       0.697       0.814       1.272 o 
 -12  -5  18       3.824       3.388       2.985 o 
 -12  -4   2      23.484      24.806       2.089 o 
 -12  -4   3      11.893      10.954       1.358 o 
 -12  -4   4      89.504      87.333       3.460 o 
 -12  -4   5       0.222       1.075       0.670 o 
 -12  -4   6      60.114      61.316       2.444 o 
 -12  -4   7      11.713      12.992       1.478 o 
 -12  -4   8     157.049     153.846       5.164 o 
 -12  -4   9       4.509       3.533       0.656 o 
 -12  -4  10      56.820      57.197       2.217 o 
 -12  -4  11     172.016     176.462       5.459 o 
 -12  -4  12       2.477       2.182       0.677 o 
 -12  -4  13      13.268      11.933       0.975 o 
 -12  -4  15      57.696      56.754       2.367 o 
 -12  -4  16       2.253       1.290       0.755 o 
 -12  -4  17      25.045      27.722       3.022 o 
 -12  -4  18       6.135       5.014       2.234 o 
 -12  -3   1       4.410       5.308       1.237 o 
 -12  -3   2       1.129       0.265       0.706 o 
 -12  -3   3      96.650     101.942       3.527 o 
 -12  -3   4     116.246     112.754       3.757 o 
 -12  -3   5       8.176       8.593       0.885 o 
 -12  -3   6       3.860       3.596       0.746 o 
 -12  -3   7     124.993     124.584       4.175 o 
 -12  -3   8      19.921      19.785       1.396 o 
 -12  -3   9      15.351      14.410       1.076 o 
 -12  -3  10      37.237      35.071       1.623 o 
 -12  -3  11      74.292      73.479       2.739 o 
 -12  -3  12      17.092      16.910       1.114 o 
 -12  -3  13      26.255      23.294       1.262 o 
 -12  -3  14      24.520      25.841       1.433 o 
 -12  -3  15       2.529       0.803       0.812 o 
 -12  -3  16       1.549       1.535       0.708 o 
 -12  -3  17       1.391       2.089       1.076 o 
 -12  -2   1       1.016       1.415       0.712 o 
 -12  -2   2       1.621       1.949       0.683 o 
 -12  -2   3       0.265       0.410       0.667 o 
 -12  -2   4     300.988     310.128       8.248 o 
 -12  -2   5       7.186       7.264       0.854 o 
 -12  -2   6      23.125      24.721       1.879 o 
 -12  -2   7     116.115     112.858       4.135 o 
 -12  -2   8     195.578     202.985       5.728 o 
 -12  -2   9     268.038     263.281       7.032 o 
 -12  -2  10       1.226       1.013       0.525 o 
 -12  -2  11     106.538     102.537       3.233 o 
 -12  -2  12       3.633       2.434       0.672 o 
 -12  -2  13      46.888      46.155       2.314 o 
 -12  -2  14     127.267     125.352       4.171 o 
 -12  -2  15       6.567       5.885       0.917 o 
 -12  -2  16      31.099      28.392       1.832 o 
 -12  -2  17      39.616      37.064       2.334 o 
 -12  -1   1       0.789       1.201       0.968 o 
 -12  -1   2       7.790       6.471       0.901 o 
 -12  -1   3     267.357     276.655       7.681 o 
 -12  -1   4      53.104      54.378       2.376 o 
 -12  -1   5      25.186      25.419       1.525 o 
 -12  -1   6       0.638       0.477       0.669 o 
 -12  -1   7     134.372     135.610       4.270 o 
 -12  -1   8       4.310       4.277       0.685 o 
 -12  -1   9      20.112      18.443       1.231 o 
 -12  -1  10      66.852      66.470       2.755 o 
 -12  -1  11      10.750       9.028       0.856 o 
 -12  -1  13       0.201       0.119       0.556 o 
 -12  -1  14      36.145      31.600       1.731 o 
 -12  -1  15       2.841       3.224       0.737 o 
 -12  -1  16       1.292       0.698       0.689 o 
 -12  -1  17       3.438       0.961       2.139 o 
 -12   0   1      81.573      86.768       3.440 o 
 -12   0   2      23.929      24.832       1.581 o 
 -12   0   3      27.145      27.331       1.581 o 
 -12   0   4     107.780     112.709       3.579 o 
 -12   0   5     125.294     132.640       4.247 o 
 -12   0   6       1.277       0.035       0.636 o 
 -12   0   7      99.001     104.745       3.525 o 
 -12   0   8      31.533      31.073       1.636 o 
 -12   0   9     137.071     139.003       4.135 o 
 -12   0  10      97.327      99.780       3.251 o 
 -12   0  11      30.977      28.711       1.407 o 
 -12   0  12       4.576       2.757       0.731 o 
 -12   0  13       1.143       0.508       0.622 o 
 -12   0  14     106.844     111.639       3.942 o 
 -12   0  15       0.467       0.706       0.955 o 
 -12   0  16       1.505       1.215       0.957 o 
 -12   1   0      32.942      31.990       1.959 o 
 -12   1   1       7.168       5.906       0.948 o 
 -12   1   2       1.576       0.055       0.682 o 
 -12   1   3      30.878      31.647       1.704 o 
 -12   1   4      42.151      40.589       2.351 o 
 -12   1   5       5.117       5.737       0.759 o 
 -12   1   6       4.639       4.772       0.941 o 
 -12   1   7      12.509      11.094       1.038 o 
 -12   1   8      40.387      42.528       1.913 o 
 -12   1   9      20.259      20.574       1.446 o 
 -12   1  10       6.430       5.874       0.834 o 
 -12   1  12      33.800      31.677       1.633 o 
 -12   1  13      38.810      38.670       1.906 o 
 -12   1  14       7.651       7.719       1.010 o 
 -12   2   0      20.286      19.043       1.553 o 
 -12   2   1      86.010      88.568       3.482 o 
 -12   2   2      12.345      11.831       1.068 o 
 -12   2   3     151.660     152.012       5.021 o 
 -12   2   4      17.095      18.085       1.188 o 
 -12   2   5      77.317      76.368       2.787 o 
 -12   2   6       5.512       3.331       1.252 o 
 -12   2   7     187.950     189.502       5.826 o 
 -12   2   8      19.314      19.353       1.301 o 
 -12   2  10      86.906      92.611       3.320 o 
 -12   2  11      44.563      46.384       2.111 o 
 -12   2  12      47.907      44.803       2.071 o 
 -12   2  13       1.569       1.800       0.894 o 
 -12   2  14      78.116      81.125       3.793 o 
 -12   2  15       3.627       2.126       4.978 o 
 -12   3   0      31.426      29.759       1.865 o 
 -12   3   1       0.696       0.637       0.657 o 
 -12   3   2      10.839      10.080       1.478 o 
 -12   3   3       5.679       7.634       0.875 o 
 -12   3   4      34.516      36.737       1.688 o 
 -12   3   5      11.006      12.443       1.043 o 
 -12   3   6      12.779      13.245       1.276 o 
 -12   3   7       9.397       8.501       1.029 o 
 -12   3   8      51.350      52.466       2.933 o 
 -12   3   9       1.915       0.521       0.571 o 
 -12   3  10       2.414       2.102       0.701 o 
 -12   3  11      28.033      31.298       1.833 o 
 -12   3  12       1.677       1.570       0.857 o 
 -12   3  13      16.210      17.977       1.803 o 
 -12   3  14       0.384       0.625       2.389 o 
 -12   4   0      14.003      15.423       1.636 o 
 -12   4   1       2.804       0.988       1.387 o 
 -12   4   2      69.800      76.981       3.061 o 
 -12   4   3     473.860     483.348      12.352 o 
 -12   4   4      77.848      77.762       2.762 o 
 -12   4   5     102.398      99.744       3.471 o 
 -12   4   6      29.213      27.319       1.647 o 
 -12   4   7      77.891      78.404       2.934 o 
 -12   4   8      36.278      38.106       2.010 o 
 -12   4   9       9.580       9.428       1.064 o 
 -12   4  10       7.424       8.471       1.035 o 
 -12   4  11       7.449       6.542       1.357 o 
 -12   4  12      23.393      23.706       1.783 o 
 -12   4  13       4.416       8.009       4.653 o 
 -12   5   0       4.191       4.322       1.362 o 
 -12   5   1       9.298       7.818       0.970 o 
 -12   5   2      28.618      24.803       1.589 o 
 -12   5   3       0.347       1.483       0.655 o 
 -12   5   5       1.631       2.277       0.704 o 
 -12   5   6      64.953      68.215       3.353 o 
 -12   5   7      25.805      27.813       1.716 o 
 -12   5   8      16.929      16.701       1.326 o 
 -12   5  10       0.695       2.283       0.990 o 
 -12   5  11      39.149      39.683       2.719 o 
 -12   6   0      20.439      20.646       1.566 o 
 -12   6   1       3.161       0.488       0.823 o 
 -12   6   2     205.368     206.341       6.393 o 
 -12   6   3     136.164     138.581       4.727 o 
 -12   6   4      68.376      64.541       3.219 o 
 -12   6   6      63.389      66.206       3.031 o 
 -12   6   7      12.771      12.193       1.289 o 
 -12   6   8      21.156      21.602       1.731 o 
 -12   6   9      50.654      52.845       3.106 o 
 -12   6  10       0.155       0.355       1.064 o 
 -12   7   0       1.784       6.035       7.081 o 
 -12   7   1      27.914      23.534       3.414 o 
 -12   7   2       5.785       5.186       1.007 o 
 -12   7   3      16.037      18.606       1.733 o 
 -12   7   4       2.537       2.615       0.883 o 
 -12   7   6       1.339       2.015       0.957 o 
 -12   7   7       6.130       7.063       1.372 o 
 -12   7   8       0.245       1.032       1.221 o 
 -12   7   9       1.476       3.818       1.627 o 
 -12   8   0      36.574      35.777       5.100 o 
 -12   8   1       3.366       5.346       2.713 o 
 -12   8   2      58.219      67.341       7.151 o 
 -12   8   3       6.544       8.987       8.852 o 
 -12   8   4       1.671       1.282       1.899 o 
 -12   8   5       4.224       3.057       2.311 o 
 -12   8   6      28.100      26.889      11.699 o 
 -12   9   0       6.866       5.029       4.635 o 
 -12   9   1       2.979       4.231       3.850 o 
 -12   9   2      14.086      21.404       4.432 o 
 -12   9   3      14.264      17.772      10.793 o 
 -12   9   4       0.448       0.183       3.917 o 
 -11 -10   9       8.867      12.095       4.442 o 
 -11 -10  10      56.093      49.918       4.421 o 
 -11 -10  11       7.498       7.107       3.014 o 
 -11 -10  13       3.625       2.054       1.440 o 
 -11 -10  14      10.312       8.340       1.971 o 
 -11 -10  15      70.262      74.484       6.325 o 
 -11  -9   7       0.418       3.943       2.322 o 
 -11  -9   8      18.905      16.058       2.545 o 
 -11  -9  11       1.344       3.135       2.015 o 
 -11  -9  12       8.703       7.064       1.787 o 
 -11  -9  13      54.872      55.376       7.815 o 
 -11  -9  14       1.670       1.568       2.221 o 
 -11  -9  15      30.988      31.870       3.752 o 
 -11  -8   5       4.544       5.202       2.406 o 
 -11  -8   6      59.151      60.117       4.593 o 
 -11  -8   7       4.287       4.013       1.521 o 
 -11  -8   8       8.551       4.725       2.076 o 
 -11  -8   9      35.419      39.228       4.270 o 
 -11  -8  10       2.446       4.036       1.552 o 
 -11  -8  11      39.086      42.272       3.554 o 
 -11  -8  12       7.940       5.123       1.309 o 
 -11  -8  13       4.530       3.109       1.287 o 
 -11  -8  14      18.252      20.384       2.262 o 
 -11  -8  15      66.500      73.995       5.769 o 
 -11  -8  16       7.470       5.509       3.052 o 
 -11  -8  17      67.062      71.478       5.109 o 
 -11  -7   4       0.067       1.957       2.034 o 
 -11  -7   5       5.680       6.373       1.741 o 
 -11  -7   6      22.801      30.190       3.141 o 
 -11  -7   7       0.929       0.071       1.102 o 
 -11  -7   8      10.625       8.720       2.736 o 
 -11  -7  10      30.877      35.598       7.078 o 
 -11  -7  11       8.899       8.742       1.477 o 
 -11  -7  12       0.319       0.395       1.053 o 
 -11  -7  13      21.568      19.307       2.105 o 
 -11  -7  14      22.949      22.693       2.290 o 
 -11  -7  15       2.521       1.184       1.078 o 
 -11  -7  16       2.374       3.564       1.327 o 
 -11  -7  18       5.425       3.498       3.382 o 
 -11  -6   3       4.550       6.110       2.661 o 
 -11  -6   4      23.162      22.663       2.689 o 
 -11  -6   5      33.206      33.602       3.481 o 
 -11  -6   6       3.429       5.561       1.573 o 
 -11  -6   7       7.892       7.578       1.591 o 
 -11  -6   8      93.380      91.524       7.938 o 
 -11  -6   9      71.852      63.954       3.851 o 
 -11  -6  10      54.329      63.019       4.733 o 
 -11  -6  11      16.293      13.766       2.182 o 
 -11  -6  12      16.251      16.527       1.649 o 
 -11  -6  13      75.123      73.697       6.996 o 
 -11  -6  14     205.054     216.621      11.753 o 
 -11  -6  15     131.464     131.444       5.604 o 
 -11  -6  17      55.087      63.436       4.685 o 
 -11  -6  18      42.177      51.803       5.563 o 
 -11  -5   1       6.515       5.817       1.023 o 
 -11  -5   2      15.594      14.790       1.459 o 
 -11  -5   3       0.927       1.362       0.706 o 
 -11  -5   4       2.436       1.761       0.603 o 
 -11  -5   5       2.655       1.940       0.677 o 
 -11  -5   6      10.792      11.316       0.959 o 
 -11  -5   7      37.520      35.686       1.783 o 
 -11  -5   8       1.207       1.819       0.817 o 
 -11  -5   9       3.986       3.570       0.594 o 
 -11  -5  10       0.738       1.148       0.488 o 
 -11  -5  11       0.921       0.404       0.482 o 
 -11  -5  12      16.235      14.608       1.406 o 
 -11  -5  13       2.200       0.669       0.909 o 
 -11  -5  14       1.197       1.922       1.671 o 
 -11  -5  16      14.052      13.285       2.163 o 
 -11  -5  17      36.908      39.600       3.682 o 
 -11  -5  18      10.705      10.151       2.140 o 
 -11  -4   1      12.815      11.608       1.192 o 
 -11  -4   2      36.953      36.062       1.987 o 
 -11  -4   3       6.152       5.562       0.824 o 
 -11  -4   4       4.698       5.287       0.750 o 
 -11  -4   5      60.790      57.631       2.210 o 
 -11  -4   6      45.513      42.983       1.834 o 
 -11  -4   7      98.919      96.304       3.322 o 
 -11  -4   8      14.139      14.125       1.039 o 
 -11  -4   9     112.194     108.099       3.531 o 
 -11  -4  10      97.508      99.987       3.163 o 
 -11  -4  11       7.080       6.418       0.728 o 
 -11  -4  12     197.511     197.617       5.445 o 
 -11  -4  13      24.244      23.913       1.273 o 
 -11  -4  14     702.854     712.682      17.539 o 
 -11  -4  15      66.017      63.886       2.705 o 
 -11  -4  16      17.295      16.156       1.376 o 
 -11  -4  17       3.028       1.681       1.962 o 
 -11  -4  18      68.935      73.700       9.847 o 
 -11  -3   1       3.818       4.001       0.907 o 
 -11  -3   3      11.942      12.727       0.990 o 
 -11  -3   4      13.713      12.847       0.977 o 
 -11  -3   5       0.014       0.015       0.513 o 
 -11  -3   6      48.550      44.171       1.897 o 
 -11  -3   7      28.924      29.421       1.577 o 
 -11  -3   8     186.568     185.376       5.182 o 
 -11  -3  10       1.271       1.695       0.508 o 
 -11  -3  12      39.639      37.830       1.572 o 
 -11  -3  13      32.177      30.103       1.410 o 
 -11  -3  14       0.001       2.480       0.751 o 
 -11  -3  15       0.043       0.994       0.772 o 
 -11  -3  16      23.613      23.801       1.566 o 
 -11  -3  17      47.698      47.437       2.411 o 
 -11  -3  18      11.934       9.368       3.120 o 
 -11  -2   1      26.072      28.692       1.823 o 
 -11  -2   2      20.413      19.630       1.250 o 
 -11  -2   3      81.309      78.404       2.752 o 
 -11  -2   4     184.176     186.820       5.167 o 
 -11  -2   5      32.181      31.496       1.543 o 
 -11  -2   6     225.537     233.417       6.549 o 
 -11  -2   7     254.685     252.111       6.547 o 
 -11  -2   8      42.249      41.172       2.093 o 
 -11  -2   9      15.128      14.234       0.948 o 
 -11  -2  10     267.250     276.094       7.227 o 
 -11  -2  11       7.433       7.129       0.663 o 
 -11  -2  12     265.679     265.841       6.925 o 
 -11  -2  13       1.103       1.299       0.564 o 
 -11  -2  14     555.676     558.160      14.143 o 
 -11  -2  15       5.339       3.853       0.693 o 
 -11  -2  16      17.008      16.094       1.338 o 
 -11  -1   1       5.321       3.800       0.719 o 
 -11  -1   2       8.293       9.052       0.897 o 
 -11  -1   4      28.034      26.840       1.435 o 
 -11  -1   6      55.254      55.101       2.233 o 
 -11  -1   7       1.911       1.849       0.521 o 
 -11  -1   8       6.825       7.075       0.952 o 
 -11  -1   9      19.854      17.888       1.063 o 
 -11  -1  10      47.618      45.229       1.754 o 
 -11  -1  11       0.011       0.001       0.441 o 
 -11  -1  12       8.066       7.942       0.791 o 
 -11  -1  13      24.084      23.173       1.381 o 
 -11  -1  14      40.434      43.858       2.154 o 
 -11  -1  15      20.155      18.783       1.334 o 
 -11  -1  17      32.814      30.441       6.616 o 
 -11   0   1      32.886      31.558       1.747 o 
 -11   0   2      28.876      28.705       1.652 o 
 -11   0   3     101.954     104.508       3.361 o 
 -11   0   4     141.731     148.465       4.696 o 
 -11   0   5      81.128      76.352       2.677 o 
 -11   0   6       9.777       8.627       0.828 o 
 -11   0   7     241.028     243.604       6.412 o 
 -11   0   8      89.032      91.464       3.001 o 
 -11   0   9     102.724     102.508       3.603 o 
 -11   0  10      33.245      33.915       1.492 o 
 -11   0  11       4.071       3.068       0.622 o 
 -11   0  12     161.510     164.955       4.871 o 
 -11   0  13     116.976     118.867       3.825 o 
 -11   0  14      80.449      81.974       3.220 o 
 -11   0  16      32.694      30.405       2.029 o 
 -11   1   0       1.389       0.166       0.795 o 
 -11   1   1      30.990      30.667       1.679 o 
 -11   1   2      28.837      28.912       1.599 o 
 -11   1   3       3.768       3.545       0.611 o 
 -11   1   4      23.257      25.752       1.399 o 
 -11   1   5      23.753      22.739       1.411 o 
 -11   1   6     195.139     197.478       5.502 o 
 -11   1   7       1.430       0.918       0.492 o 
 -11   1   8       4.630       4.279       0.606 o 
 -11   1   9       8.811       8.894       0.979 o 
 -11   1  10      96.860      98.341       3.190 o 
 -11   1  11      19.305      19.532       1.112 o 
 -11   1  12       3.070       3.227       0.662 o 
 -11   1  13      58.494      57.300       2.475 o 
 -11   1  14       0.724       1.088       0.618 o 
 -11   1  15       2.980       2.149       0.872 o 
 -11   2   0      23.021      21.751       1.429 o 
 -11   2   1     470.889     480.241      12.479 o 
 -11   2   2       5.408       5.683       0.798 o 
 -11   2   3     129.305     126.873       3.947 o 
 -11   2   4      95.027      96.374       3.999 o 
 -11   2   5     129.043     133.689       4.033 o 
 -11   2   6     112.010     122.916       3.760 o 
 -11   2   7      27.863      29.916       1.954 o 
 -11   2   8     226.017     234.401       6.772 o 
 -11   2   9     246.251     250.179       6.850 o 
 -11   2  10      36.606      37.265       1.905 o 
 -11   2  11       0.009       0.057       0.588 o 
 -11   2  12      22.143      20.323       1.390 o 
 -11   2  13     106.575     108.865       4.010 o 
 -11   2  14      21.456      21.511       1.801 o 
 -11   3   0       4.656       2.108       1.007 o 
 -11   3   1       0.020       0.693       0.703 o 
 -11   3   2       2.775       2.111       0.624 o 
 -11   3   3      51.200      49.014       1.906 o 
 -11   3   4      35.285      35.241       1.993 o 
 -11   3   5       1.278       2.676       0.602 o 
 -11   3   6       7.226       7.361       0.908 o 
 -11   3   7       7.953       8.684       0.915 o 
 -11   3   8      29.376      27.969       1.758 o 
 -11   3   9      21.720      22.311       1.377 o 
 -11   3  11      63.625      67.193       2.628 o 
 -11   3  12      45.479      45.934       2.317 o 
 -11   3  13      25.157      24.631       1.701 o 
 -11   3  14       6.943       4.509       2.394 o 
 -11   4   0      25.988      28.524       1.654 o 
 -11   4   1     239.493     244.913       8.507 o 
 -11   4   2      34.298      31.458       1.557 o 
 -11   4   3      14.581      14.090       0.969 o 
 -11   4   4      25.901      25.490       1.606 o 
 -11   4   5      25.572      23.289       1.446 o 
 -11   4   6      85.832      84.055       3.091 o 
 -11   4   7      66.872      68.689       2.768 o 
 -11   4   8       1.462       1.831       0.658 o 
 -11   4   9     137.008     140.791       4.435 o 
 -11   4  11      19.339      20.066       1.668 o 
 -11   4  12       4.827       6.034       1.061 o 
 -11   4  13      37.140      35.092       2.321 o 
 -11   5   1      22.490      24.929       1.503 o 
 -11   5   2      42.113      42.751       1.942 o 
 -11   5   3     110.999     116.138       3.755 o 
 -11   5   4      91.282      95.428       3.244 o 
 -11   5   5       4.556       4.382       1.039 o 
 -11   5   6       0.155       0.807       0.637 o 
 -11   5   7       1.942       1.432       0.864 o 
 -11   5   8      21.527      24.791       1.958 o 
 -11   5   9      12.204      14.294       1.390 o 
 -11   5  11      17.012      16.040       1.612 o 
 -11   5  12      10.623      11.806       1.618 o 
 -11   6   0       3.186       2.599       1.008 o 
 -11   6   1      34.651      33.061       1.769 o 
 -11   6   2      81.969      84.178       3.210 o 
 -11   6   3      57.272      58.425       2.530 o 
 -11   6   5       0.354       0.390       0.720 o 
 -11   6   6      84.252      85.214       3.445 o 
 -11   6   7      17.435      15.001       1.404 o 
 -11   6   8       3.480       4.108       0.880 o 
 -11   6   9      14.777      17.910       1.777 o 
 -11   6  10       4.243       4.184       1.189 o 
 -11   6  11       3.198       5.455       4.148 o 
 -11   7   0      22.530      21.184       3.140 o 
 -11   7   2      15.606      14.252       1.705 o 
 -11   7   3       4.557       3.627       0.702 o 
 -11   7   4      18.682      17.849       1.416 o 
 -11   7   5       3.863       2.732       1.012 o 
 -11   7   6       3.670       4.314       0.812 o 
 -11   7   7       3.903       3.110       1.060 o 
 -11   7   9       4.318       5.106       1.236 o 
 -11   8   0      36.339      33.660       5.277 o 
 -11   8   1      29.837      32.380       4.868 o 
 -11   8   2      38.601      33.180       7.165 o 
 -11   8   3       9.256       7.369       2.649 o 
 -11   8   5      35.925      35.032       5.167 o 
 -11   8   6      10.249      17.393       3.819 o 
 -11   8   7       1.096       0.699       1.698 o 
 -11   9   0      48.251      62.126       7.521 o 
 -11   9   1       2.151       2.508       2.188 o 
 -11   9   2       3.165       2.743       6.438 o 
 -11   9   3      11.505      17.001       6.282 o 
 -11   9   4       2.344       4.915       3.535 o 
 -11   9   5       1.768       1.170       1.876 o 
 -11  10   0       4.240       5.911       3.305 o 
 -11  10   1      25.500      30.362       5.271 o 
 -10 -11  10      40.750      53.731       8.341 o 
 -10 -11  11       2.065       3.699       2.944 o 
 -10 -11  12       0.514       2.263       2.196 o 
 -10 -11  14      31.441      25.204       6.628 o 
 -10 -11  15      23.354      16.620       5.512 o 
 -10 -10   9      85.520      87.144       5.928 o 
 -10 -10  10       5.017       8.138       1.873 o 
 -10 -10  11      22.716      32.523       4.954 o 
 -10 -10  12       4.030       0.129       3.252 o 
 -10 -10  14      53.794      50.118       5.695 o 
 -10 -10  15       2.110       2.664       2.810 o 
 -10 -10  16      14.736      12.035       2.410 o 
 -10  -9   6       7.251       7.609       1.843 o 
 -10  -9   7      13.728      12.207       2.325 o 
 -10  -9   9     114.619     114.399       9.820 o 
 -10  -9  10      61.228      60.991       7.367 o 
 -10  -9  11       1.021       1.909       1.207 o 
 -10  -9  12       4.578       1.873       2.788 o 
 -10  -9  13      19.217      18.271       2.505 o 
 -10  -9  14      22.540      22.763       2.375 o 
 -10  -9  15      13.263       9.993       1.871 o 
 -10  -9  16      60.474      63.118       4.327 o 
 -10  -9  17      23.658      21.461       2.679 o 
 -10  -8   4      13.928      17.709       3.889 o 
 -10  -8   5      13.834      12.400       2.130 o 
 -10  -8   6      38.472      36.516       3.724 o 
 -10  -8   7      18.358      17.580       2.961 o 
 -10  -8   8      12.581      10.558       3.325 o 
 -10  -8   9     126.808     131.330       6.469 o 
 -10  -8  10      24.345      27.400       3.062 o 
 -10  -8  11      23.282      20.366       2.548 o 
 -10  -8  12      10.044      10.353       1.612 o 
 -10  -8  13      21.857      20.278       2.172 o 
 -10  -8  14     169.668     180.483       8.476 o 
 -10  -8  15       2.364       1.424       1.623 o 
 -10  -8  16       6.430       7.353       1.907 o 
 -10  -8  17       9.721       9.434       1.837 o 
 -10  -8  18     119.110     134.030      13.998 o 
 -10  -7   2       1.514       2.381       2.944 o 
 -10  -7   4       2.904       4.741       1.515 o 
 -10  -7   5      21.559      25.122       2.611 o 
 -10  -7   6       6.549       4.237       1.243 o 
 -10  -7   7       9.859       8.599       1.437 o 
 -10  -7   8       2.460       4.884       1.805 o 
 -10  -7   9      92.851      92.023       4.945 o 
 -10  -7  10       2.426       0.921       0.917 o 
 -10  -7  11       6.418       5.062       1.110 o 
 -10  -7  12      52.070      53.818       3.347 o 
 -10  -7  13       3.137       2.511       1.011 o 
 -10  -7  14       6.868       5.650       1.524 o 
 -10  -7  15      25.139      23.858       2.200 o 
 -10  -7  16      46.583      49.544       4.111 o 
 -10  -7  17      24.633      22.126       2.847 o 
 -10  -7  18       3.214       3.845       2.127 o 
 -10  -6   1       0.012       1.402       1.012 o 
 -10  -6   2      39.257      40.804       2.731 o 
 -10  -6   3      25.466      22.750       1.710 o 
 -10  -6   4      52.904      48.817       2.649 o 
 -10  -6   5      37.710      32.828       2.301 o 
 -10  -6   6      37.605      36.511       2.595 o 
 -10  -6   7     113.545     118.568       7.206 o 
 -10  -6   8      75.649      73.026       6.271 o 
 -10  -6   9      95.748      95.871       4.605 o 
 -10  -6  10      16.863      17.586       1.874 o 
 -10  -6  11     107.841     107.567       4.645 o 
 -10  -6  12      54.483      64.005       4.700 o 
 -10  -6  13       1.692       3.489       1.896 o 
 -10  -6  14     183.037     186.656       6.766 o 
 -10  -6  15       3.568       2.189       0.962 o 
 -10  -6  16      26.387      29.375       3.034 o 
 -10  -6  17      30.655      35.679       3.478 o 
 -10  -6  18      63.182      65.882       4.939 o 
 -10  -5   1       4.716       4.641       0.905 o 
 -10  -5   2       4.361       6.264       0.908 o 
 -10  -5   3       1.165       1.701       0.641 o 
 -10  -5   4       1.335       2.647       0.609 o 
 -10  -5   5      69.083      69.201       2.494 o 
 -10  -5   6      11.015       9.929       0.770 o 
 -10  -5   7       1.756       2.177       0.782 o 
 -10  -5   8       3.816       3.408       0.571 o 
 -10  -5   9     151.703     140.267       4.441 o 
 -10  -5  10      11.827       9.861       0.941 o 
 -10  -5  11      28.707      28.316       1.278 o 
 -10  -5  12       1.256       0.894       0.507 o 
 -10  -5  13     107.330     105.884       4.429 o 
 -10  -5  14      59.460      59.590       3.229 o 
 -10  -5  15       0.880       0.355       1.057 o 
 -10  -5  16      17.136      19.127       2.445 o 
 -10  -5  17      20.312      17.311       3.900 o 
 -10  -5  18       4.414       4.328       2.137 o 
 -10  -4   1      30.843      28.046       1.982 o 
 -10  -4   2       2.183       2.723       0.979 o 
 -10  -4   3      30.039      32.318       1.532 o 
 -10  -4   4     375.511     373.775       9.939 o 
 -10  -4   5       8.000      10.194       0.802 o 
 -10  -4   6      44.132      44.313       1.745 o 
 -10  -4   7      27.342      28.927       1.478 o 
 -10  -4   8     111.460     102.261       3.754 o 
 -10  -4   9     250.288     244.819       6.651 o 
 -10  -4  10       1.003       0.642       0.561 o 
 -10  -4  11     270.851     274.220       7.426 o 
 -10  -4  12      85.624      84.001       2.708 o 
 -10  -4  13     157.599     156.064       4.489 o 
 -10  -4  14      92.457      86.610       3.059 o 
 -10  -4  16      27.582      26.692       1.704 o 
 -10  -4  17     112.280     112.181       6.342 o 
 -10  -4  18       6.435       8.328       2.829 o 
 -10  -3   1      14.735      12.873       1.093 o 
 -10  -3   2       0.973       0.234       0.566 o 
 -10  -3   3      89.397      88.080       2.866 o 
 -10  -3   4      27.806      26.906       1.312 o 
 -10  -3   5     309.009     305.459       8.125 o 
 -10  -3   6       4.637       4.437       0.632 o 
 -10  -3   7       7.720       7.926       0.723 o 
 -10  -3   8      16.613      12.710       1.242 o 
 -10  -3   9     160.767     157.877       4.372 o 
 -10  -3  10       2.465       2.006       0.494 o 
 -10  -3  11       6.406       6.874       0.630 o 
 -10  -3  12      43.883      39.603       1.557 o 
 -10  -3  13      25.065      24.628       1.268 o 
 -10  -3  14      82.412      81.723       2.899 o 
 -10  -3  15       1.789       1.947       0.868 o 
 -10  -3  16       0.172       0.062       0.765 o 
 -10  -2   1     255.225     260.596       7.021 o 
 -10  -2   2       1.029       1.088       0.584 o 
 -10  -2   3       0.292       0.043       0.587 o 
 -10  -2   4     309.219     329.204       8.329 o 
 -10  -2   5     255.302     266.153       6.877 o 
 -10  -2   6       0.994       1.204       0.506 o 
 -10  -2   7      25.353      24.653       1.215 o 
 -10  -2   8       8.797       8.193       0.764 o 
 -10  -2   9     286.817     287.408       7.233 o 
 -10  -2  10      48.498      47.003       1.824 o 
 -10  -2  11       9.644       9.188       0.693 o 
 -10  -2  12      15.698      14.745       0.889 o 
 -10  -2  13     239.382     235.141       6.330 o 
 -10  -2  14      48.996      43.863       1.970 o 
 -10  -2  15      59.204      59.171       2.417 o 
 -10  -2  16       2.359       1.184       0.831 o 
 -10  -2  17      93.106      96.651       4.112 o 
 -10  -1   1      24.153      23.813       1.351 o 
 -10  -1   2      29.725      28.595       1.390 o 
 -10  -1   3      77.819      79.692       2.605 o 
 -10  -1   4     251.027     258.080       6.761 o 
 -10  -1   5      25.112      25.892       1.490 o 
 -10  -1   6      48.805      49.815       1.868 o 
 -10  -1   7      63.731      63.864       2.074 o 
 -10  -1   8      25.877      27.336       1.180 o 
 -10  -1   9      35.618      32.416       1.406 o 
 -10  -1  10      23.588      23.551       1.072 o 
 -10  -1  11     120.054     118.389       3.386 o 
 -10  -1  12      31.532      31.343       1.410 o 
 -10  -1  13       1.546       1.217       0.656 o 
 -10  -1  14      24.963      22.683       1.339 o 
 -10  -1  15       6.566       6.462       1.261 o 
 -10  -1  16      16.200      15.771       1.988 o 
 -10   0   1     200.254     204.100       6.051 o 
 -10   0   2     150.312     148.270       4.238 o 
 -10   0   3      95.018      96.667       3.043 o 
 -10   0   4      13.754      14.195       0.935 o 
 -10   0   5     119.010     125.529       3.579 o 
 -10   0   6     315.515     321.784       8.065 o 
 -10   0   7      98.549     103.380       3.078 o 
 -10   0   8       0.309       0.330       0.455 o 
 -10   0   9     140.693     139.956       4.335 o 
 -10   0  10      84.889      81.152       2.549 o 
 -10   0  11     165.948     164.943       4.622 o 
 -10   0  12      10.082       9.941       1.071 o 
 -10   0  13     262.290     261.205       7.476 o 
 -10   0  14       3.320       1.005       0.765 o 
 -10   0  15      73.174      73.563       3.173 o 
 -10   0  16       5.885       5.070       1.093 o 
 -10   1   0      29.500      27.300       1.544 o 
 -10   1   1      24.684      27.264       1.791 o 
 -10   1   3     124.838     128.330       3.791 o 
 -10   1   4      25.044      24.147       1.352 o 
 -10   1   5       1.484       1.161       0.511 o 
 -10   1   6       0.792       0.638       0.446 o 
 -10   1   7      22.530      19.585       1.339 o 
 -10   1   8       4.874       4.385       0.763 o 
 -10   1   9      85.841      85.816       2.837 o 
 -10   1  10      38.998      36.485       1.634 o 
 -10   1  11       1.903       1.880       0.566 o 
 -10   1  12       7.436       5.786       0.815 o 
 -10   1  13      19.124      18.435       1.323 o 
 -10   1  14       2.559       1.301       0.727 o 
 -10   1  15       4.972       4.434       1.479 o 
 -10   2   0      16.762      16.419       1.172 o 
 -10   2   1      16.414      14.246       1.029 o 
 -10   2   2      74.125      76.438       2.952 o 
 -10   2   3     205.238     213.355       5.889 o 
 -10   2   4      83.091      82.639       2.646 o 
 -10   2   5      20.097      20.806       1.170 o 
 -10   2   6     124.561     128.904       3.796 o 
 -10   2   7      48.926      47.733       1.847 o 
 -10   2   8      94.275      95.427       3.014 o 
 -10   2   9      12.379      11.575       1.131 o 
 -10   2  10       1.124       0.193       0.769 o 
 -10   2  11      25.536      23.831       1.345 o 
 -10   2  12     127.220     129.903       4.159 o 
 -10   2  13       6.442       4.213       0.869 o 
 -10   2  14       1.776       0.082       0.825 o 
 -10   2  15      37.729      33.632       6.471 o 
 -10   3   0      16.838      16.981       1.212 o 
 -10   3   1      52.560      54.586       2.315 o 
 -10   3   2      51.329      49.930       1.972 o 
 -10   3   3      20.090      17.590       1.134 o 
 -10   3   4      21.527      18.988       1.164 o 
 -10   3   5       0.030       0.414       0.454 o 
 -10   3   6      57.654      60.009       2.519 o 
 -10   3   7      74.537      73.806       2.725 o 
 -10   3   8      40.639      39.450       1.706 o 
 -10   3   9     202.972     200.606       6.035 o 
 -10   3  10      32.816      32.674       1.652 o 
 -10   3  11       3.196       3.200       0.809 o 
 -10   3  12       5.828       6.558       1.050 o 
 -10   3  13      20.560      19.826       1.581 o 
 -10   3  14       2.764       2.863       1.374 o 
 -10   4   0     290.726     283.098       7.680 o 
 -10   4   2       2.673       3.721       0.547 o 
 -10   4   3      15.533      12.830       1.087 o 
 -10   4   4     451.796     474.283      11.975 o 
 -10   4   5      79.007      80.736       3.297 o 
 -10   4   6      15.952      13.905       0.975 o 
 -10   4   7      38.404      35.797       1.731 o 
 -10   4   8     207.803     209.574       5.946 o 
 -10   4   9       2.679       2.964       0.957 o 
 -10   4  10       2.157       2.094       0.963 o 
 -10   4  11       4.839       4.631       0.907 o 
 -10   4  12     105.642     116.073       4.307 o 
 -10   5   0      36.166      36.952       1.864 o 
 -10   5   1       4.400       3.694       0.659 o 
 -10   5   2      12.021      12.727       0.960 o 
 -10   5   3       0.538       0.182       0.444 o 
 -10   5   4       1.819       1.799       0.563 o 
 -10   5   5       2.674       2.371       0.614 o 
 -10   5   6       2.291       1.876       0.695 o 
 -10   5   7      14.689      13.819       1.108 o 
 -10   5   8       9.408      10.682       1.175 o 
 -10   5   9      17.465      17.118       1.522 o 
 -10   5  10       7.962       3.977       1.261 o 
 -10   5  11       1.937       1.382       0.989 o 
 -10   5  12       9.771      11.246       1.397 o 
 -10   6   0     198.543     199.257       6.194 o 
 -10   6   1      27.649      29.576       1.550 o 
 -10   6   2      17.432      17.027       1.207 o 
 -10   6   3       1.152       0.319       0.744 o 
 -10   6   4      35.043      36.394       2.725 o 
 -10   6   5      66.463      65.576       2.741 o 
 -10   6   6      30.659      26.330       1.671 o 
 -10   6   8      22.632      24.467       1.877 o 
 -10   6  10      31.230      30.207       2.180 o 
 -10   6  11       5.302       3.683       1.238 o 
 -10   7   0      14.573      13.100       2.657 o 
 -10   7   1       7.153       9.171       0.932 o 
 -10   7   2      17.788      13.068       1.358 o 
 -10   7   3       5.905       6.653       1.098 o 
 -10   7   4      12.419      12.294       1.136 o 
 -10   7   5       3.557       3.314       1.128 o 
 -10   7   6       7.441       7.506       0.977 o 
 -10   7   7       0.597       1.999       0.792 o 
 -10   7   8      23.906      24.763       1.819 o 
 -10   8   0       0.190       0.882       1.442 o 
 -10   8   1      35.543      37.748       5.027 o 
 -10   8   2     104.250     120.217       9.038 o 
 -10   8   3       3.012       5.227       2.463 o 
 -10   8   4       0.420       3.220       2.158 o 
 -10   8   5      17.369      21.041       3.836 o 
 -10   8   6      34.105      34.822       5.040 o 
 -10   8   7      10.574      12.374       9.865 o 
 -10   8   8       2.424       3.055       2.201 o 
 -10   9   0       1.264       0.993       1.750 o 
 -10   9   1      23.979      32.417       7.774 o 
 -10   9   2       0.168       0.262       6.076 o 
 -10   9   3       4.314       6.479       2.733 o 
 -10  10   0      12.717      14.355       7.165 o 
 -10  10   1       4.086       5.711       2.632 o 
 -10  10   2      16.871      18.333       4.561 o 
 -10  10   3       1.029       0.572       3.255 o 
  -9 -11   9      11.370       9.011       2.700 o 
  -9 -11  10       3.477       5.378       2.032 o 
  -9 -11  11      15.274      17.734       3.962 o 
  -9 -11  12      19.137      21.250       3.691 o 
  -9 -11  13      10.431      12.708       3.454 o 
  -9 -11  14       6.202       9.871       2.456 o 
  -9 -11  15       0.004       2.783       2.307 o 
  -9 -10   6      29.610      27.462       3.158 o 
  -9 -10   7       5.790       3.529       2.812 o 
  -9 -10   9       4.099       7.194       2.250 o 
  -9 -10  10       2.797       3.040       3.296 o 
  -9 -10  11      15.438      18.155       2.934 o 
  -9 -10  12      40.027      42.671       4.591 o 
  -9 -10  15      27.667      33.205       3.916 o 
  -9 -10  16       6.601       6.398       3.943 o 
  -9 -10  17       2.687       5.975       2.328 o 
  -9  -9   4       0.201       1.214       1.327 o 
  -9  -9   5       6.356       3.429       2.563 o 
  -9  -9   6      14.708      14.947       3.172 o 
  -9  -9   7       0.104       1.022       1.040 o 
  -9  -9   8       0.003       1.463       1.235 o 
  -9  -9   9      88.551      96.180       5.436 o 
  -9  -9  10       6.079       7.367       2.786 o 
  -9  -9  11      44.963      39.774       3.903 o 
  -9  -9  12      17.931      16.900       2.286 o 
  -9  -9  13      28.380      28.118       4.150 o 
  -9  -9  14      18.582      20.955       2.562 o 
  -9  -9  15       1.967       1.171       1.951 o 
  -9  -9  16      22.336      25.072       2.679 o 
  -9  -9  17      13.924      15.646       2.654 o 
  -9  -8   3      10.018      13.105       2.618 o 
  -9  -8   4      46.744      47.791       7.771 o 
  -9  -8   5      21.736      26.058       3.123 o 
  -9  -8   6      15.208      15.282       1.880 o 
  -9  -8   7       0.756       1.442       2.005 o 
  -9  -8   8     150.581     150.962       9.095 o 
  -9  -8   9       4.409       6.443       1.567 o 
  -9  -8  11       6.352       5.545       1.687 o 
  -9  -8  12     103.756      98.696       7.161 o 
  -9  -8  13      43.835      46.552       3.130 o 
  -9  -8  14       2.194       2.362       1.568 o 
  -9  -8  15      38.309      40.938       3.973 o 
  -9  -8  16      10.595       7.996       2.099 o 
  -9  -8  17      27.589      28.059       3.116 o 
  -9  -7   1      10.569      13.647       3.284 o 
  -9  -7   2       1.682       0.633       2.370 o 
  -9  -7   3       3.077       4.546       1.831 o 
  -9  -7   4       5.675       2.840       1.887 o 
  -9  -7   6       2.708       3.185       1.022 o 
  -9  -7   7      18.554      20.983       3.400 o 
  -9  -7   8       6.398       4.096       1.287 o 
  -9  -7   9     107.256     115.740       5.816 o 
  -9  -7  10      10.145      10.900       1.440 o 
  -9  -7  11       2.569       3.346       0.894 o 
  -9  -7  12     116.737     111.208       4.895 o 
  -9  -7  13      39.274      38.593       2.732 o 
  -9  -7  14       2.311       0.885       1.447 o 
  -9  -7  15       4.154       4.311       1.246 o 
  -9  -7  16       7.835       7.748       1.603 o 
  -9  -7  17       0.066       0.738       1.279 o 
  -9  -6   1      17.362      15.892       1.388 o 
  -9  -6   2      10.743       8.736       1.028 o 
  -9  -6   3       8.727       9.295       0.955 o 
  -9  -6   4     147.430     145.025       4.405 o 
  -9  -6   5      23.511      22.101       1.289 o 
  -9  -6   6       8.892       8.088       1.007 o 
  -9  -6   7     299.688     298.696      12.233 o 
  -9  -6   8     193.679     188.074       6.964 o 
  -9  -6   9      91.878      88.782       7.109 o 
  -9  -6  10      40.492      37.088       2.333 o 
  -9  -6  11      29.604      27.790       1.963 o 
  -9  -6  12       4.790       6.286       1.679 o 
  -9  -6  13      60.301      63.677       3.225 o 
  -9  -6  14     163.161     181.667       7.970 o 
  -9  -6  15      18.385      19.053       2.287 o 
  -9  -6  16       3.025       2.075       2.297 o 
  -9  -6  17      82.946      81.440       5.269 o 
  -9  -6  18      29.955      33.353       3.524 o 
  -9  -5   1       3.855       3.442       0.826 o 
  -9  -5   2       4.524       4.806       0.788 o 
  -9  -5   3      75.979      77.903       2.824 o 
  -9  -5   4       8.033       8.414       0.784 o 
  -9  -5   5      15.613      14.772       0.930 o 
  -9  -5   6       8.998       7.336       0.663 o 
  -9  -5   7       1.678       2.427       0.496 o 
  -9  -5   8     135.478     134.332       3.802 o 
  -9  -5   9      12.352      12.956       0.918 o 
  -9  -5  10      17.630      14.459       1.026 o 
  -9  -5  11      19.277      16.678       0.921 o 
  -9  -5  12      45.319      42.492       1.865 o 
  -9  -5  13      10.691      12.005       1.549 o 
  -9  -5  15       1.383       1.550       1.296 o 
  -9  -5  17      17.414      17.301       2.464 o 
  -9  -4   1      96.880     103.246       3.681 o 
  -9  -4   2      63.325      61.513       2.296 o 
  -9  -4   3     127.529     119.257       3.534 o 
  -9  -4   4      28.863      31.253       1.380 o 
  -9  -4   5      33.035      28.058       2.084 o 
  -9  -4   6      85.863      88.867       2.704 o 
  -9  -4   7     727.399     745.607      18.615 o 
  -9  -4   8      81.361      79.170       2.784 o 
  -9  -4   9      22.856      19.767       0.999 o 
  -9  -4  10     457.452     464.075      11.380 o 
  -9  -4  11      84.644      84.803       2.628 o 
  -9  -4  12      13.075      11.589       0.936 o 
  -9  -4  13       0.447       0.160       0.486 o 
  -9  -4  14     105.246     103.555       3.397 o 
  -9  -4  15     153.820     149.779       5.194 o 
  -9  -4  16       6.299       6.112       1.081 o 
  -9  -4  17      58.296      58.630       5.754 o 
  -9  -4  18      10.090       7.775       2.791 o 
  -9  -3   1      17.146      17.247       1.201 o 
  -9  -3   2       6.397       6.538       0.679 o 
  -9  -3   3       0.629       0.728       0.454 o 
  -9  -3   4      97.663     103.768       3.027 o 
  -9  -3   5       6.404       5.890       0.566 o 
  -9  -3   6      48.093      48.696       1.933 o 
  -9  -3   7     242.732     241.647       6.158 o 
  -9  -3   8      33.090      31.646       1.318 o 
  -9  -3   9     159.505     157.095       4.546 o 
  -9  -3  10       3.410       2.073       0.447 o 
  -9  -3  11       4.236       3.438       0.451 o 
  -9  -3  13      39.362      39.835       1.658 o 
  -9  -3  14      17.251      16.451       1.181 o 
  -9  -3  15       2.678       1.706       0.678 o 
  -9  -3  17      50.167      52.952       2.740 o 
  -9  -2   1       4.090       3.417       0.573 o 
  -9  -2   2      91.037      91.610       2.890 o 
  -9  -2   3     291.244     296.627       7.781 o 
  -9  -2   4       5.406       4.441       0.598 o 
  -9  -2   5      98.207     104.748       3.047 o 
  -9  -2   6       0.586       0.375       0.596 o 
  -9  -2   7     995.812    1011.805      23.561 o 
  -9  -2   8     106.862     105.305       2.923 o 
  -9  -2   9     124.505     124.968       3.485 o 
  -9  -2  10     197.878     195.384       5.349 o 
  -9  -2  11     138.787     139.767       3.803 o 
  -9  -2  12     139.747     140.214       3.936 o 
  -9  -2  13      66.782      70.006       2.521 o 
  -9  -2  14      16.551      14.139       1.185 o 
  -9  -2  15     147.175     151.009       4.766 o 
  -9  -2  16      93.019      91.954       3.808 o 
  -9  -2  17       2.875       1.383       1.291 o 
  -9  -1   1     138.057     141.937       4.535 o 
  -9  -1   2       4.858       5.385       0.608 o 
  -9  -1   3       0.290       0.905       0.429 o 
  -9  -1   4      72.884      74.708       2.541 o 
  -9  -1   5       5.860       3.561       0.504 o 
  -9  -1   6      95.823      94.778       2.786 o 
  -9  -1   7      80.619      80.736       2.357 o 
  -9  -1   8     175.419     176.985       4.573 o 
  -9  -1   9       9.870       7.152       0.789 o 
  -9  -1  10       5.833       5.071       0.580 o 
  -9  -1  11      16.006      15.171       0.894 o 
  -9  -1  12       0.657       0.840       0.507 o 
  -9  -1  13      59.569      60.457       2.293 o 
  -9  -1  15       3.402       2.665       0.895 o 
  -9  -1  16       9.534      10.427       1.276 o 
  -9   0   1     188.065     191.513       5.217 o 
  -9   0   2      66.775      66.832       2.221 o 
  -9   0   3     956.360     990.471      23.278 o 
  -9   0   4     192.941     197.651       5.178 o 
  -9   0   5      48.855      48.290       1.719 o 
  -9   0   6     257.367     265.160       6.562 o 
  -9   0   7     525.498     533.576      12.637 o 
  -9   0   8     468.536     466.711      11.283 o 
  -9   0   9      90.955      92.194       2.774 o 
  -9   0  10      10.378       9.322       0.711 o 
  -9   0  11      11.198      10.437       0.823 o 
  -9   0  12     228.966     224.581       6.103 o 
  -9   0  13      24.526      24.695       1.344 o 
  -9   0  15       8.153       9.301       1.176 o 
  -9   0  16      28.632      28.578       2.190 o 
  -9   1   0       0.947       0.740       0.503 o 
  -9   1   2      28.198      27.377       1.261 o 
  -9   1   3       8.424       6.416       0.596 o 
  -9   1   4       5.641       3.790       0.557 o 
  -9   1   5     218.269     223.776       5.735 o 
  -9   1   6     253.381     259.671       6.501 o 
  -9   1   7      85.922      84.427       2.496 o 
  -9   1   8       0.329       0.179       0.380 o 
  -9   1   9      23.129      21.731       1.229 o 
  -9   1  10       4.131       3.413       0.525 o 
  -9   1  11      58.304      61.094       2.303 o 
  -9   1  12     149.127     154.455       4.620 o 
  -9   1  13      31.481      29.162       1.670 o 
  -9   1  14      12.263      11.103       1.232 o 
  -9   1  15       5.364       3.588       1.273 o 
  -9   2   0      67.295      65.961       2.448 o 
  -9   2   1     215.747     220.293       6.105 o 
  -9   2   2     670.868     679.523      16.615 o 
  -9   2   3      63.289      58.798       2.052 o 
  -9   2   4     124.391     126.207       3.550 o 
  -9   2   5     238.118     240.930       6.451 o 
  -9   2   6     407.316     417.719      10.578 o 
  -9   2   7       7.855       6.844       0.646 o 
  -9   2   8      15.277      12.847       0.911 o 
  -9   2   9     189.773     189.293       5.202 o 
  -9   2  10     242.634     251.174       6.744 o 
  -9   2  11       8.552       6.912       0.840 o 
  -9   2  12     143.753     150.759       4.820 o 
  -9   2  13      11.633      10.118       1.116 o 
  -9   2  14      30.141      32.896       2.192 o 
  -9   2  15       1.414       4.027       3.123 o 
  -9   3   0       2.725       1.798       0.558 o 
  -9   3   1       2.429       2.910       0.478 o 
  -9   3   2       1.389       0.190       0.439 o 
  -9   3   3      40.033      39.004       1.680 o 
  -9   3   4     150.007     156.410       4.202 o 
  -9   3   5      21.032      20.555       1.087 o 
  -9   3   6     193.448     196.162       6.550 o 
  -9   3   7       1.563       0.712       0.452 o 
  -9   3   8      38.794      41.318       1.698 o 
  -9   3  10       1.811       2.101       0.706 o 
  -9   3  11      12.718      13.341       1.111 o 
  -9   3  12     106.803     115.773       4.017 o 
  -9   3  13       2.948       1.844       0.772 o 
  -9   4   0      21.390      22.607       1.155 o 
  -9   4   1     249.733     261.357       7.981 o 
  -9   4   2     608.529     611.968      15.477 o 
  -9   4   3      13.304      12.361       0.806 o 
  -9   4   4       2.693       2.821       0.518 o 
  -9   4   5     164.212     162.547       4.763 o 
  -9   4   6     191.240     192.066       5.364 o 
  -9   4   7       0.449       0.155       0.510 o 
  -9   4   8       4.703       5.022       0.781 o 
  -9   4   9      10.642       8.326       1.141 o 
  -9   4  10      93.876     101.465       3.790 o 
  -9   4  11      21.070      21.096       1.557 o 
  -9   4  12      23.779      26.764       2.148 o 
  -9   4  13       2.028       2.712       0.980 o 
  -9   5   0      36.774      34.504       1.928 o 
  -9   5   1      17.817      15.838       1.301 o 
  -9   5   2       5.596       5.067       0.799 o 
  -9   5   3      21.777      21.982       1.443 o 
  -9   5   4      27.663      29.848       1.552 o 
  -9   5   5     173.120     172.148       4.949 o 
  -9   5   6       3.838       2.667       0.596 o 
  -9   5   7       7.602       7.228       0.870 o 
  -9   5   8      47.053      48.224       2.414 o 
  -9   5   9       4.017       2.480       0.712 o 
  -9   5  10       7.875       7.294       0.981 o 
  -9   5  11      17.507      18.700       1.567 o 
  -9   5  12      65.063      70.371       3.769 o 
  -9   6   0     156.137     159.445       4.660 o 
  -9   6   1       8.748       8.075       1.054 o 
  -9   6   2     244.373     245.793       7.209 o 
  -9   6   3      90.449      89.006       3.192 o 
  -9   6   4      12.141      10.760       0.992 o 
  -9   6   5      34.098      34.742       1.809 o 
  -9   6   6      37.956      38.141       1.977 o 
  -9   6   7     116.757     118.853       4.430 o 
  -9   6   8       7.601       6.988       1.095 o 
  -9   6   9       3.961       3.027       1.050 o 
  -9   6  10       5.004       4.055       1.060 o 
  -9   6  11      39.466      45.288       3.146 o 
  -9   7   0       5.681       4.912       1.160 o 
  -9   7   1     115.903     131.076       5.002 o 
  -9   7   2       8.948       7.264       1.396 o 
  -9   7   3       0.045       0.040       0.516 o 
  -9   7   4      15.765      14.840       1.332 o 
  -9   7   5      72.346      73.864       2.954 o 
  -9   7   6       1.059       1.039       0.679 o 
  -9   7   7       2.726       3.380       0.815 o 
  -9   7   8       8.188       8.378       1.121 o 
  -9   8   0      39.050      39.135       6.078 o 
  -9   8   1      33.324      33.315       4.560 o 
  -9   8   2      24.754      27.497       4.235 o 
  -9   8   3      14.828      15.410       3.303 o 
  -9   8   5      58.805      57.308       6.071 o 
  -9   8   6       5.579       7.574       2.592 o 
  -9   8   7      30.267      29.101       4.589 o 
  -9   8   8       4.393       2.595       2.013 o 
  -9   9   0       7.834       6.219       2.356 o 
  -9   9   1      32.481      41.807       5.401 o 
  -9   9   2       2.567       1.987       1.956 o 
  -9   9   3       4.955       1.991       7.561 o 
  -9   9   4      23.579      28.447       9.262 o 
  -9   9   5      11.305      11.658       3.263 o 
  -9   9   6       2.319       1.803       1.655 o 
  -9  10   0      15.593      13.980       3.576 o 
  -9  10   1      18.951      13.640       7.891 o 
  -9  10   3      13.015      10.621       3.302 o 
  -9  10   4       0.106       2.779       2.040 o 
  -9  11   0       2.999       0.452      10.851 o 
  -9  11   1      16.827      21.355      16.527 o 
  -8 -12  10       1.063       1.785       2.216 o 
  -8 -12  11       2.240      11.603      11.525 o 
  -8 -12  12      15.135      15.033       5.446 o 
  -8 -12  13       3.581       4.599       3.156 o 
  -8 -11   7      18.651      20.195       3.239 o 
  -8 -11   8      29.663      29.703       3.319 o 
  -8 -11   9      14.273      15.675       2.335 o 
  -8 -11  10       3.335       4.210       1.995 o 
  -8 -11  11      22.601      24.459       3.208 o 
  -8 -11  12       7.038       5.277       1.986 o 
  -8 -11  14      12.730      16.523       4.523 o 
  -8 -11  15       4.086       7.098       3.963 o 
  -8 -10   5       2.615       4.608       2.870 o 
  -8 -10   6      11.379       6.879       2.135 o 
  -8 -10   7      61.031      65.231       4.114 o 
  -8 -10   8      34.826      38.099       4.013 o 
  -8 -10   9      16.919      18.968       2.433 o 
  -8 -10  10      33.817      38.438       3.910 o 
  -8 -10  11      75.882      94.629       7.970 o 
  -8 -10  12      53.377      52.836       4.657 o 
  -8 -10  13      56.757      59.966       5.035 o 
  -8 -10  14      26.523      24.839       2.830 o 
  -8 -10  15       2.141       2.027       1.960 o 
  -8 -10  16       1.842       1.432       1.428 o 
  -8 -10  17      38.551      41.469       7.547 o 
  -8  -9   3      10.734       7.195       4.387 o 
  -8  -9   4       1.567       1.408       1.364 o 
  -8  -9   5       6.307       6.488       1.801 o 
  -8  -9   6       1.503       2.268       1.339 o 
  -8  -9   7      85.597      87.291       6.441 o 
  -8  -9   8      95.121      93.432       6.337 o 
  -8  -9   9       7.608       6.927       1.532 o 
  -8  -9  10      24.721      27.607       3.440 o 
  -8  -9  11      12.254      12.670       2.217 o 
  -8  -9  12      19.479      19.980       2.340 o 
  -8  -9  13       1.790       1.506       2.205 o 
  -8  -9  14       6.829       3.996       1.280 o 
  -8  -9  15       0.133       0.696       1.497 o 
  -8  -9  17      25.334      30.070       5.418 o 
  -8  -8   2      95.204      95.536       6.594 o 
  -8  -8   3      18.830      17.023       5.055 o 
  -8  -8   4      21.570      17.174       3.822 o 
  -8  -8   5       2.475       3.635       1.254 o 
  -8  -8   6       9.389       8.704       1.556 o 
  -8  -8   7     213.580     222.247       9.572 o 
  -8  -8   8       4.596       5.327       1.333 o 
  -8  -8   9      26.035      25.732       2.406 o 
  -8  -8  10      46.267      49.771       3.604 o 
  -8  -8  11     153.736     157.507       6.126 o 
  -8  -8  13       1.445       1.131       0.888 o 
  -8  -8  14      99.969      95.897       5.747 o 
  -8  -8  15      23.325      23.508       2.569 o 
  -8  -8  16      11.896      11.225       1.791 o 
  -8  -8  17       0.291       1.071       1.906 o 
  -8  -8  18      45.815      54.760       8.119 o 
  -8  -7   1       4.389       4.763       1.807 o 
  -8  -7   2      28.683      28.423       3.346 o 
  -8  -7   3      10.891      14.285       2.379 o 
  -8  -7   5       2.129       0.062       1.517 o 
  -8  -7   6      42.704      38.187       2.778 o 
  -8  -7   7       0.949       0.541       0.812 o 
  -8  -7   8       1.721       2.687       1.015 o 
  -8  -7   9      86.296      78.186       6.017 o 
  -8  -7  10       3.645       4.089       0.976 o 
  -8  -7  11      14.590      13.679       2.079 o 
  -8  -7  12      26.253      26.357       2.109 o 
  -8  -7  13     103.087     104.911       5.786 o 
  -8  -7  14       2.235       1.957       1.145 o 
  -8  -7  16       3.702       4.640       1.425 o 
  -8  -7  17      37.811      38.716       3.570 o 
  -8  -7  18       6.753       4.249       2.835 o 
  -8  -6   1      13.454      15.104       1.301 o 
  -8  -6   2      24.303      23.693       1.536 o 
  -8  -6   3      96.572      96.912       3.224 o 
  -8  -6   4     138.910     134.457       4.444 o 
  -8  -6   5       2.968       2.668       0.540 o 
  -8  -6   6       0.275       0.064       0.611 o 
  -8  -6   7     615.522     642.652      16.815 o 
  -8  -6   8     120.183     129.544       4.969 o 
  -8  -6   9       4.231       2.546       1.324 o 
  -8  -6  10      17.367      19.124       2.080 o 
  -8  -6  11     373.940     402.799      11.701 o 
  -8  -6  12      91.666      89.801       4.202 o 
  -8  -6  13      84.198      88.484       4.271 o 
  -8  -6  14     117.650     123.156       7.973 o 
  -8  -6  15     120.287     117.114      10.072 o 
  -8  -6  16      23.140      18.807       2.375 o 
  -8  -6  17       6.140       3.061       1.380 o 
  -8  -6  18       3.730       4.462       3.232 o 
  -8  -5   2      23.920      22.226       1.529 o 
  -8  -5   3      22.117      20.851       1.223 o 
  -8  -5   4       7.209       5.246       0.799 o 
  -8  -5   5       0.011       0.286       0.406 o 
  -8  -5   6      97.055      98.449       2.813 o 
  -8  -5   7       6.921       6.286       0.531 o 
  -8  -5   8       7.780       7.079       0.622 o 
  -8  -5   9      41.794      41.367       1.556 o 
  -8  -5  10       2.703       1.290       0.370 o 
  -8  -5  11      20.128      19.077       0.950 o 
  -8  -5  12       0.660       0.668       0.552 o 
  -8  -5  13       0.803       1.759       0.823 o 
  -8  -5  14      38.702      35.066       2.277 o 
  -8  -5  15      35.003      34.955       3.029 o 
  -8  -5  16       0.099       0.562       1.290 o 
  -8  -5  17      12.303       8.555       1.905 o 
  -8  -5  18       7.930       4.559       2.467 o 
  -8  -4   1     118.255     112.315       3.554 o 
  -8  -4   2       0.428       0.409       0.506 o 
  -8  -4   3     181.585     189.346       5.127 o 
  -8  -4   4     123.656     127.643       3.557 o 
  -8  -4   5      96.361      96.634       3.365 o 
  -8  -4   6     501.213     518.064      13.243 o 
  -8  -4   7    1565.897    1611.284      39.567 o 
  -8  -4   8      71.298      73.235       2.394 o 
  -8  -4   9      25.680      22.805       1.200 o 
  -8  -4  10     381.525     384.188       9.324 o 
  -8  -4  11      59.314      57.901       1.904 o 
  -8  -4  12     163.193     156.318       4.409 o 
  -8  -4  13     228.560     224.093       5.985 o 
  -8  -4  15      13.793      11.679       1.156 o 
  -8  -4  16      15.484      14.582       1.398 o 
  -8  -4  17      27.557      28.450       3.141 o 
  -8  -3   1      43.216      44.753       1.799 o 
  -8  -3   2      31.487      33.649       1.585 o 
  -8  -3   3      76.589      75.259       2.370 o 
  -8  -3   4     470.896     486.352      12.888 o 
  -8  -3   5      30.017      30.609       1.137 o 
  -8  -3   6     648.960     684.036      16.959 o 
  -8  -3   7      75.944      77.093       2.244 o 
  -8  -3   8       0.925       0.502       0.305 o 
  -8  -3   9       6.563       5.214       0.503 o 
  -8  -3  10     141.553     143.678       3.886 o 
  -8  -3  11     127.404     127.774       3.459 o 
  -8  -3  14      28.729      26.324       1.447 o 
  -8  -3  15      49.494      52.254       2.780 o 
  -8  -3  16       4.498       5.165       1.612 o 
  -8  -3  17       8.726      11.688       1.394 o 
  -8  -2   1     344.775     351.378       9.290 o 
  -8  -2   2     518.122     529.540      13.321 o 
  -8  -2   3      57.838      58.066       2.258 o 
  -8  -2   4      47.608      52.072       1.684 o 
  -8  -2   5     157.906     163.953       4.281 o 
  -8  -2   6    2924.875    3004.664      69.449 o 
  -8  -2   7     818.933     826.520      19.074 o 
  -8  -2   8     109.803     115.828       3.073 o 
  -8  -2   9      19.444      20.013       0.955 o 
  -8  -2  10     756.387     767.684      17.913 o 
  -8  -2  12      42.640      40.848       1.680 o 
  -8  -2  13     253.877     246.034       6.557 o 
  -8  -2  14      31.081      30.967       1.553 o 
  -8  -2  17      15.228      14.742       1.568 o 
  -8  -1   1       6.302       5.263       0.619 o 
  -8  -1   2      13.544      13.764       0.817 o 
  -8  -1   4     158.568     169.997       4.313 o 
  -8  -1   5       1.554       1.425       0.450 o 
  -8  -1   6      12.640      12.191       0.780 o 
  -8  -1   7      61.765      63.016       1.917 o 
  -8  -1   8      10.670       9.926       0.586 o 
  -8  -1   9      21.167      19.072       0.844 o 
  -8  -1  10       0.264       0.544       0.383 o 
  -8  -1  11      11.185       9.118       0.805 o 
  -8  -1  12      31.672      30.485       1.409 o 
  -8  -1  13       7.235       6.851       0.871 o 
  -8  -1  16      19.711      18.642       1.766 o 
  -8   0   1      82.167      81.107       2.536 o 
  -8   0   2     646.306     681.721      16.051 o 
  -8   0   3      75.486      76.104       2.247 o 
  -8   0   4      16.347      14.711       0.746 o 
  -8   0   5       8.174       9.533       0.604 o 
  -8   0   6    1187.883    1266.064      29.159 o 
  -8   0   7      19.074      17.140       0.834 o 
  -8   0   8     180.284     180.990       4.598 o 
  -8   0   9       6.603       3.958       0.551 o 
  -8   0  10     335.828     334.498       8.704 o 
  -8   0  11      21.009      20.395       1.103 o 
  -8   0  12      65.086      65.979       2.325 o 
  -8   0  14      24.625      22.773       1.537 o 
  -8   0  15      63.292      65.687       3.022 o 
  -8   0  16      11.991      10.817       1.949 o 
  -8   1   0      36.307      34.298       1.382 o 
  -8   1   1      55.762      54.532       1.879 o 
  -8   1   2     208.714     220.518       5.635 o 
  -8   1   3     147.395     147.490       3.752 o 
  -8   1   4     240.868     249.040       6.203 o 
  -8   1   5      31.536      31.551       1.211 o 
  -8   1   6      26.449      26.650       1.035 o 
  -8   1   7      54.125      53.098       1.911 o 
  -8   1   8      13.636      12.818       0.822 o 
  -8   1   9     134.060     132.636       3.729 o 
  -8   1  10       7.071       6.537       0.625 o 
  -8   1  11      20.670      19.784       1.128 o 
  -8   1  12      49.067      49.473       2.248 o 
  -8   1  14       0.120       0.259       0.723 o 
  -8   1  15       5.195       4.423       1.001 o 
  -8   2   0     250.997     252.962       6.333 o 
  -8   2   1      27.022      24.422       1.160 o 
  -8   2   2     926.243     964.853      22.609 o 
  -8   2   3      68.099      67.844       2.548 o 
  -8   2   4      31.325      34.949       1.227 o 
  -8   2   5     863.951     895.975      20.792 o 
  -8   2   6     828.977     850.861      20.190 o 
  -8   2   7     177.248     178.173       4.722 o 
  -8   2   8     150.239     155.351       4.287 o 
  -8   2   9      29.267      24.072       1.504 o 
  -8   2  10      98.614      96.081       3.226 o 
  -8   2  11      69.360      67.963       2.576 o 
  -8   2  12      15.171      14.427       1.272 o 
  -8   2  13       7.718       8.049       1.318 o 
  -8   2  14       1.038       0.124       1.082 o 
  -8   3   0      46.834      44.491       1.594 o 
  -8   3   1      31.571      34.641       1.331 o 
  -8   3   2       8.700       9.040       0.703 o 
  -8   3   4       2.879       2.119       0.410 o 
  -8   3   5     156.565     162.139       5.152 o 
  -8   3   6      32.678      30.652       1.284 o 
  -8   3   7       5.589       4.764       0.557 o 
  -8   3   8     245.491     246.450       6.396 o 
  -8   3   9      57.178      60.550       2.317 o 
  -8   3  10      34.895      37.882       1.751 o 
  -8   3  11       3.181       3.138       0.706 o 
  -8   3  12       5.177       2.026       1.133 o 
  -8   3  13       6.837       6.270       1.048 o 
  -8   3  14       0.462       0.836       1.675 o 
  -8   4   0     308.382     313.450       7.810 o 
  -8   4   1     506.568     511.110      12.272 o 
  -8   4   2     485.918     496.275      11.814 o 
  -8   4   3      26.664      27.231       1.252 o 
  -8   4   4      23.034      20.118       1.030 o 
  -8   4   5    1330.500    1331.330      30.994 o 
  -8   4   6      30.405      29.172       1.320 o 
  -8   4   7      16.767      17.415       0.962 o 
  -8   4   8      12.441      11.305       1.089 o 
  -8   4   9     151.840     149.689       5.511 o 
  -8   4  10      21.887      17.669       1.795 o 
  -8   4  11      14.212      11.443       1.150 o 
  -8   4  12       3.083       0.399       1.137 o 
  -8   4  13      23.008      22.860       3.272 o 
  -8   5   0       3.096       3.141       0.587 o 
  -8   5   1      14.164      13.429       0.895 o 
  -8   5   2      39.986      38.280       1.523 o 
  -8   5   3      24.862      24.499       1.297 o 
  -8   5   4      32.528      32.337       1.407 o 
  -8   5   5     124.462     127.723       3.861 o 
  -8   5   6       2.405       1.364       0.557 o 
  -8   5   7       1.274       1.694       0.692 o 
  -8   5   8      50.526      54.092       2.374 o 
  -8   5   9      26.608      26.179       1.577 o 
  -8   5  11      11.241      10.143       1.523 o 
  -8   5  12       7.021       5.172       1.406 o 
  -8   6   0      40.210      36.288       1.831 o 
  -8   6   1     383.780     398.164      10.067 o 
  -8   6   2      11.106       9.467       1.108 o 
  -8   6   3      36.815      34.927       2.002 o 
  -8   6   4       7.624       6.814       0.793 o 
  -8   6   5     417.507     417.488      10.876 o 
  -8   6   6       0.465       1.857       0.675 o 
  -8   6   7       2.224       0.875       0.722 o 
  -8   6   9      56.443      58.666       2.818 o 
  -8   6  10      20.815      19.455       2.106 o 
  -8   6  11       5.120       3.147       1.705 o 
  -8   7   0       1.364       0.973       0.657 o 
  -8   7   1      24.679      22.435       1.375 o 
  -8   7   2       0.766       0.394       0.489 o 
  -8   7   3       1.526       1.606       0.638 o 
  -8   7   4      21.304      21.177       1.360 o 
  -8   7   6      21.585      17.440       1.617 o 
  -8   7   8       7.084       6.914       1.256 o 
  -8   8   0      23.307      24.910       5.861 o 
  -8   8   1      23.569      20.385       3.489 o 
  -8   8   2      36.009      43.547       5.012 o 
  -8   8   3      53.222      59.019       5.822 o 
  -8   8   4      25.766      22.091       3.606 o 
  -8   8   5      38.918      44.988       5.259 o 
  -8   8   6       5.345       4.142       1.453 o 
  -8   8   8      33.453      36.514       4.560 o 
  -8   9   0       3.686       4.820       2.390 o 
  -8   9   2       2.696       5.580       3.183 o 
  -8   9   3      21.009      24.976       4.158 o 
  -8   9   4      66.942      86.432       7.709 o 
  -8   9   5       0.344       1.300       2.415 o 
  -8   9   6       0.284       2.779       1.724 o 
  -8  10   0      77.539      95.689       8.392 o 
  -8  10   2      16.307      19.665       4.107 o 
  -8  10   3       5.232       7.711       6.107 o 
  -8  10   4      34.743      41.140       5.618 o 
  -8  10   5       8.350      10.284       4.305 o 
  -8  11   0       2.069       1.328       2.180 o 
  -8  11   1      11.014      10.945       9.301 o 
  -7 -12   8       3.842       4.159       2.006 o 
  -7 -12  10       0.032       3.302       1.927 o 
  -7 -12  11      32.839      29.283       6.529 o 
  -7 -12  14       9.653      12.815       9.837 o 
  -7 -11   5       1.802       1.551       2.132 o 
  -7 -11   6      19.718      23.090       3.246 o 
  -7 -11   7      13.365       9.702       1.831 o 
  -7 -11   8       3.614       1.351       1.347 o 
  -7 -11   9      14.822      15.027       2.606 o 
  -7 -11  10      44.985      49.304       6.452 o 
  -7 -11  11      45.019      44.790       5.250 o 
  -7 -11  12      15.249      15.201       6.560 o 
  -7 -11  13       0.666       1.324       1.728 o 
  -7 -11  14       0.003       1.214       1.602 o 
  -7 -11  15       2.462       1.241       1.489 o 
  -7 -11  16       1.015       2.443       1.825 o 
  -7 -10   4       0.055       0.226       1.356 o 
  -7 -10   5       4.716       5.038       2.476 o 
  -7 -10   6       4.621       7.618       1.691 o 
  -7 -10   7     157.614     155.166       8.053 o 
  -7 -10   8      50.958      48.290       3.694 o 
  -7 -10   9      24.611      26.448       3.659 o 
  -7 -10  10       2.810       3.039       2.712 o 
  -7 -10  11      26.003      25.168       3.756 o 
  -7 -10  12      27.511      26.183       4.632 o 
  -7 -10  13      12.348      12.767       2.322 o 
  -7 -10  14      16.323      14.930       2.907 o 
  -7 -10  16      68.136      73.412       9.221 o 
  -7 -10  17       6.432       5.182       2.164 o 
  -7  -9   2      34.811      42.910       4.500 o 
  -7  -9   3       6.684       5.034       2.511 o 
  -7  -9   4      12.017       9.535       2.144 o 
  -7  -9   5      54.858      58.712       3.976 o 
  -7  -9   6      76.985      79.012       4.523 o 
  -7  -9   7       3.465       3.658       1.161 o 
  -7  -9   8       8.270       9.266       2.170 o 
  -7  -9  10     106.662     100.282       6.819 o 
  -7  -9  11       3.241       1.225       1.481 o 
  -7  -9  12       0.351       0.356       1.052 o 
  -7  -9  13       0.118       0.798       1.094 o 
  -7  -9  14      11.938       6.083       1.490 o 
  -7  -9  15       5.709       6.854       2.327 o 
  -7  -9  16       6.466       5.003       2.080 o 
  -7  -9  17       8.494       5.159       2.370 o 
  -7  -8   1      23.909      25.331       3.920 o 
  -7  -8   2       0.530       1.988       1.579 o 
  -7  -8   3      30.989      29.486       3.290 o 
  -7  -8   4       2.351       0.119       1.270 o 
  -7  -8   5      49.259      47.082       3.270 o 
  -7  -8   6      78.752      78.124       4.163 o 
  -7  -8   7      89.932      88.302       4.337 o 
  -7  -8   8      44.586      45.921       4.572 o 
  -7  -8   9      14.458      13.662       1.749 o 
  -7  -8  10     135.928     132.082       5.081 o 
  -7  -8  11      12.173      10.232       1.714 o 
  -7  -8  12      51.136      51.039       3.391 o 
  -7  -8  13     101.885     104.403       5.242 o 
  -7  -8  14      18.607      18.899       2.730 o 
  -7  -8  15      13.374      15.775       1.941 o 
  -7  -8  16      65.101      73.193       5.486 o 
  -7  -8  17      71.637      77.233       5.955 o 
  -7  -7   1      11.197       7.565       1.881 o 
  -7  -7   2      27.286      31.378       3.260 o 
  -7  -7   3      14.743      13.499       2.189 o 
  -7  -7   4       2.874       1.912       1.666 o 
  -7  -7   5       0.985       0.731       0.861 o 
  -7  -7   6     257.503     252.948      11.607 o 
  -7  -7   7      40.368      39.259       2.894 o 
  -7  -7   8      39.555      37.302       2.300 o 
  -7  -7   9       0.002       0.033       0.700 o 
  -7  -7  10     246.572     248.076       9.200 o 
  -7  -7  11      12.667      10.677       1.339 o 
  -7  -7  13       0.997       0.377       0.848 o 
  -7  -7  14      23.455      22.904       2.149 o 
  -7  -7  15       1.661       2.108       1.988 o 
  -7  -7  17       0.080       1.340       1.976 o 
  -7  -7  18       0.006       0.712       2.496 o 
  -7  -6   1     234.793     231.126       6.550 o 
  -7  -6   2      35.393      32.630       1.634 o 
  -7  -6   3       1.395       1.149       0.484 o 
  -7  -6   4       0.056       0.144       0.383 o 
  -7  -6   5     339.802     340.293       8.901 o 
  -7  -6   6     278.242     274.524      10.122 o 
  -7  -6   7     116.352     120.684       5.506 o 
  -7  -6   8       0.340       0.770       0.698 o 
  -7  -6   9       1.675       2.755       1.232 o 
  -7  -6  10     732.081     744.906      22.082 o 
  -7  -6  11      11.019       8.578       1.426 o 
  -7  -6  12      84.517      84.213       3.546 o 
  -7  -6  13      62.490      57.844       2.878 o 
  -7  -6  14       2.565       1.466       0.860 o 
  -7  -6  15     135.415     149.570       7.271 o 
  -7  -6  16       3.425       4.095       1.414 o 
  -7  -6  17      80.168      81.488       5.248 o 
  -7  -5   1      19.974      20.721       1.296 o 
  -7  -5   2       0.782       0.263       0.579 o 
  -7  -5   3       1.632       2.320       0.466 o 
  -7  -5   4      60.261      56.584       1.884 o 
  -7  -5   5      85.374      82.906       2.598 o 
  -7  -5   6     270.976     276.461       7.313 o 
  -7  -5   7      47.242      46.723       1.598 o 
  -7  -5   8       4.636       3.039       0.410 o 
  -7  -5   9      99.458      99.087       2.804 o 
  -7  -5  10       0.490       0.168       0.313 o 
  -7  -5  11       4.058       3.353       0.512 o 
  -7  -5  12      42.727      40.028       1.773 o 
  -7  -5  13      26.338      21.084       2.669 o 
  -7  -5  14       1.184       0.651       1.150 o 
  -7  -5  15      16.390      16.328       2.548 o 
  -7  -5  16       7.200       5.670       1.477 o 
  -7  -5  18      14.286      14.953       5.116 o 
  -7  -4   1      45.777      44.837       1.783 o 
  -7  -4   2     220.016     218.849       6.270 o 
  -7  -4   3     250.098     258.604       6.508 o 
  -7  -4   4       2.890       2.202       0.374 o 
  -7  -4   5       0.207       0.367       0.299 o 
  -7  -4   6     229.458     237.092       5.883 o 
  -7  -4   7     252.156     263.920       6.812 o 
  -7  -4   8     193.643     197.402       4.925 o 
  -7  -4   9     140.113     134.049       3.551 o 
  -7  -4  10     669.237     668.823      15.765 o 
  -7  -4  11     531.202     533.499      12.743 o 
  -7  -4  12      31.367      29.554       1.303 o 
  -7  -4  13      39.643      37.521       1.634 o 
  -7  -4  15     207.903     213.949       6.346 o 
  -7  -4  16     109.390     114.746       4.281 o 
  -7  -4  17      22.089      21.894       2.781 o 
  -7  -3   1     268.066     270.276       7.217 o 
  -7  -3   2       0.147       0.578       0.386 o 
  -7  -3   3      84.772      88.714       2.491 o 
  -7  -3   4       1.759       1.062       0.346 o 
  -7  -3   5     298.131     315.948       7.574 o 
  -7  -3   6      84.721      89.890       2.760 o 
  -7  -3   7     119.346     122.938       3.571 o 
  -7  -3   8       1.784       2.168       0.316 o 
  -7  -3   9       2.025       1.490       0.309 o 
  -7  -3  10      35.273      37.175       1.289 o 
  -7  -3  12       9.809       9.969       0.761 o 
  -7  -3  13       3.525       1.900       0.604 o 
  -7  -3  14      10.405       9.985       0.997 o 
  -7  -3  16       0.480       2.148       0.970 o 
  -7  -3  17       1.229       1.397       0.985 o 
  -7  -2   1      79.969      79.029       2.385 o 
  -7  -2   2     148.992     157.019       4.241 o 
  -7  -2   3    1056.698    1103.470      25.584 o 
  -7  -2   4      14.382      15.106       0.646 o 
  -7  -2   5     285.112     289.799       7.416 o 
  -7  -2   6     146.912     153.782       3.821 o 
  -7  -2   7     338.862     343.433       8.094 o 
  -7  -2   8     149.940     141.966       3.584 o 
  -7  -2   9     516.088     528.123      12.471 o 
  -7  -2  10     163.591     157.756       4.085 o 
  -7  -2  11     187.653     186.839       4.941 o 
  -7  -2  12     127.984     126.107       3.658 o 
  -7  -2  13      18.079      17.567       1.078 o 
  -7  -2  14      14.758      13.185       1.164 o 
  -7  -2  15      57.610      54.907       2.630 o 
  -7  -2  16      86.078      94.109       4.016 o 
  -7  -2  17       1.599       0.922       1.488 o 
  -7  -1   1      66.605      67.339       2.390 o 
  -7  -1   2       2.044       1.459       0.335 o 
  -7  -1   3     112.634     115.145       3.088 o 
  -7  -1   5      75.079      78.146       2.466 o 
  -7  -1   6      32.409      32.583       1.136 o 
  -7  -1   7     162.665     166.494       4.273 o 
  -7  -1   8      90.544      91.500       2.473 o 
  -7  -1   9      68.620      69.051       2.001 o 
  -7  -1  10      81.259      80.272       2.563 o 
  -7  -1  11       6.352       6.123       0.655 o 
  -7  -1  12      23.085      25.860       1.256 o 
  -7  -1  13       0.757       0.640       0.528 o 
  -7  -1  14      57.395      59.003       2.595 o 
  -7  -1  15       7.467       5.763       0.965 o 
  -7  -1  16       0.065       1.509       0.894 o 
  -7   0   1     153.512     163.236       4.189 o 
  -7   0   2     122.851     120.508       3.175 o 
  -7   0   3      51.377      47.360       1.503 o 
  -7   0   4     320.036     330.518       7.827 o 
  -7   0   5    3856.206    3899.569      88.603 o 
  -7   0   6      69.500      69.639       2.224 o 
  -7   0   7      19.472      20.809       0.851 o 
  -7   0   8      25.057      25.248       1.186 o 
  -7   0   9    1484.632    1485.228      34.366 o 
  -7   0  10      26.493      25.929       1.230 o 
  -7   0  11      19.808      17.428       0.990 o 
  -7   0  12     167.780     167.668       4.734 o 
  -7   0  13      97.220     100.588       4.084 o 
  -7   0  14      54.233      60.036       2.626 o 
  -7   0  15      11.064       9.616       1.408 o 
  -7   0  16      49.592      53.046       8.496 o 
  -7   1   0      15.919      13.331       0.741 o 
  -7   1   1      12.597      12.164       0.719 o 
  -7   1   2       1.385       0.341       0.302 o 
  -7   1   3     245.714     253.839       6.134 o 
  -7   1   4     169.162     175.369       4.363 o 
  -7   1   5       0.428       0.764       0.300 o 
  -7   1   6      70.650      68.695       2.014 o 
  -7   1   7      75.752      72.622       2.179 o 
  -7   1   8      75.565      76.298       2.263 o 
  -7   1   9      20.881      17.569       0.928 o 
  -7   1  10      14.152      14.037       0.909 o 
  -7   1  11      21.887      19.972       1.167 o 
  -7   1  12      12.934      12.239       0.989 o 
  -7   1  13      62.351      66.158       2.826 o 
  -7   1  14       5.121       4.323       0.927 o 
  -7   1  15      17.409      16.009       1.684 o 
  -7   2   0     267.900     263.899       6.424 o 
  -7   2   1     224.650     234.673       5.717 o 
  -7   2   2     522.518     533.233      12.425 o 
  -7   2   3     129.255     130.866       3.354 o 
  -7   2   4       1.876       1.237       0.339 o 
  -7   2   5    2204.616    2233.045      52.083 o 
  -7   2   6      16.254      13.881       0.728 o 
  -7   2   8      10.820       9.752       0.750 o 
  -7   2   9     241.183     242.149       6.377 o 
  -7   2  10      55.247      53.939       2.032 o 
  -7   2  11      67.359      72.580       2.886 o 
  -7   2  12      10.243      10.273       1.077 o 
  -7   2  13      12.753      12.642       1.290 o 
  -7   2  14      47.721      48.702       2.718 o 
  -7   3   0      99.126      97.176       2.722 o 
  -7   3   1      97.240      95.863       2.560 o 
  -7   3   2      52.142      56.019       1.701 o 
  -7   3   3      10.474      10.721       0.588 o 
  -7   3   4      19.704      19.438       0.809 o 
  -7   3   5     776.507     801.755      18.844 o 
  -7   3   7      77.740      81.720       2.602 o 
  -7   3   8      69.095      66.530       2.478 o 
  -7   3   9      21.727      21.223       1.370 o 
  -7   3  10       4.163       3.115       0.668 o 
  -7   3  12       2.125       1.685       0.801 o 
  -7   3  13      38.078      41.568       2.384 o 
  -7   4   0     250.923     260.012       6.450 o 
  -7   4   1       6.559       4.747       0.480 o 
  -7   4   2     917.315     925.391      21.414 o 
  -7   4   3     219.752     225.446       5.644 o 
  -7   4   4     443.319     446.236      10.761 o 
  -7   4   5     390.403     383.971       9.308 o 
  -7   4   6     170.623     163.952       4.423 o 
  -7   4   7     145.689     142.521       4.849 o 
  -7   4   8      64.356      61.967       2.280 o 
  -7   4   9      44.584      42.027       1.929 o 
  -7   4  10      47.366      49.454       2.230 o 
  -7   4  11      63.806      66.437       2.925 o 
  -7   4  12       0.812       0.349       1.321 o 
  -7   5   0       7.209       6.197       0.566 o 
  -7   5   1     106.807     111.879       3.135 o 
  -7   5   2      32.173      29.403       1.248 o 
  -7   5   3       0.821       0.424       0.374 o 
  -7   5   4      28.167      26.971       1.438 o 
  -7   5   5     112.402     118.378       3.508 o 
  -7   5   6       1.193       0.508       0.477 o 
  -7   5   7       7.155       6.169       0.730 o 
  -7   5   8       3.168       3.000       0.667 o 
  -7   5   9       2.029       1.603       0.644 o 
  -7   5  10       1.073       0.496       0.824 o 
  -7   5  11       2.013       2.551       1.110 o 
  -7   6   0     319.494     314.569       7.917 o 
  -7   6   1      20.970      17.066       1.521 o 
  -7   6   2      32.619      30.993       1.386 o 
  -7   6   3      21.605      18.175       1.338 o 
  -7   6   4     448.613     459.545      11.988 o 
  -7   6   5      74.675      76.201       2.761 o 
  -7   6   7       2.543       1.972       0.605 o 
  -7   6   8      89.149      90.116       3.396 o 
  -7   6   9       1.461       1.945       0.964 o 
  -7   6  10       3.585       5.222       1.044 o 
  -7   7   0      91.225      98.262       5.021 o 
  -7   7   1      17.245      13.647       1.151 o 
  -7   7   2     120.147     121.071       3.721 o 
  -7   7   3       8.246       6.733       0.778 o 
  -7   7   4       3.085       2.577       0.664 o 
  -7   7   5      10.381       8.164       0.898 o 
  -7   7   7      36.452      39.275       2.115 o 
  -7   7   9       4.316       4.754       1.004 o 
  -7   8   0     290.881     298.131      13.788 o 
  -7   8   1      10.179       9.455      13.384 o 
  -7   8   2      14.489      16.395       6.359 o 
  -7   8   3       0.325       3.177       4.115 o 
  -7   8   4     177.141     189.645      15.797 o 
  -7   8   5       0.257       0.536       1.417 o 
  -7   8   6      18.407      16.427       2.666 o 
  -7   8   7       0.383       0.009       1.509 o 
  -7   8   8      46.945      50.829      12.226 o 
  -7   9   0      97.023     111.736      15.418 o 
  -7   9   1      14.897      17.343       3.461 o 
  -7   9   2      14.650      11.490       4.389 o 
  -7   9   3       3.085       3.745       2.298 o 
  -7   9   4       0.052       1.177       3.167 o 
  -7   9   6       4.039       3.023       2.735 o 
  -7   9   7       0.311       3.788       4.050 o 
  -7  10   0      17.737      24.615       4.172 o 
  -7  10   1      20.177      22.222       4.064 o 
  -7  10   3       0.247       0.604       1.870 o 
  -7  10   5       0.624       0.136       2.217 o 
  -7  11   0      64.118      76.364       7.671 o 
  -7  11   1       1.571       0.291       1.657 o 
  -7  11   3       0.352       1.383       2.441 o 
  -6 -12   7       5.099       1.555       1.186 o 
  -6 -12   8      20.621      20.991       4.492 o 
  -6 -12   9       1.495       4.659       2.006 o 
  -6 -12  10      45.436      53.345      21.251 o 
  -6 -12  11       3.230       3.222       1.963 o 
  -6 -12  12      34.537      32.539       4.808 o 
  -6 -12  13      38.684      38.207       5.468 o 
  -6 -12  14       4.398       1.698       1.858 o 
  -6 -12  15       0.022       0.019       2.126 o 
  -6 -11   4       2.694       0.559       1.868 o 
  -6 -11   5       5.234       5.286       2.822 o 
  -6 -11   6       3.619       3.580       1.483 o 
  -6 -11   7       2.897       2.408       1.411 o 
  -6 -11   8       0.074       0.076       1.183 o 
  -6 -11   9      21.876      23.466       2.821 o 
  -6 -11  10       0.187       2.940       2.579 o 
  -6 -11  11      25.248      30.444       4.384 o 
  -6 -11  12      13.617      16.273       3.370 o 
  -6 -11  13       1.407       2.863       1.445 o 
  -6 -11  14       1.789       2.137       1.549 o 
  -6 -11  15       8.955       7.608       2.112 o 
  -6 -11  16       1.627       2.242       1.520 o 
  -6 -10   3      12.758      11.693       2.626 o 
  -6 -10   4       3.497       3.066       1.626 o 
  -6 -10   5      40.279      32.243       8.344 o 
  -6 -10   6       8.673      10.031       1.573 o 
  -6 -10   8       0.139       0.567       0.799 o 
  -6 -10   9       0.101       1.832       1.376 o 
  -6 -10  10      76.495      85.311      10.496 o 
  -6 -10  11      47.219      43.789       5.023 o 
  -6 -10  12       1.959       5.032       7.905 o 
  -6 -10  13      59.176      72.377       8.318 o 
  -6 -10  14      20.403      20.998       3.078 o 
  -6 -10  15      45.891      44.932       3.724 o 
  -6 -10  16       3.423       3.136       2.169 o 
  -6 -10  17      56.339      61.168      14.042 o 
  -6  -9   1       0.239       0.557       1.513 o 
  -6  -9   2       3.935       5.534       3.775 o 
  -6  -9   3      11.571      11.093       3.549 o 
  -6  -9   4       2.320       1.753       1.291 o 
  -6  -9   5       8.875      10.382       1.493 o 
  -6  -9   6       7.720       6.667       2.239 o 
  -6  -9   7       6.020       5.649       1.417 o 
  -6  -9   8      44.672      47.014       3.199 o 
  -6  -9   9       0.017       0.843       0.809 o 
  -6  -9  10       6.994       6.979       1.460 o 
  -6  -9  11      10.939      12.702       2.270 o 
  -6  -9  12       7.112       6.563       1.749 o 
  -6  -9  13      37.739      40.481       4.509 o 
  -6  -9  14       4.424       4.020       1.349 o 
  -6  -9  15      26.124      24.261       2.771 o 
  -6  -9  16       2.692       3.146       2.068 o 
  -6  -9  17       0.007       0.610       2.234 o 
  -6  -8   1       0.178       0.410       2.510 o 
  -6  -8   2      24.604      24.251       4.969 o 
  -6  -8   3      88.342      89.819       5.502 o 
  -6  -8   4      53.270      50.179       2.988 o 
  -6  -8   5       9.437       9.091       1.316 o 
  -6  -8   6      93.834      93.315       4.069 o 
  -6  -8   7     160.186     166.076       8.035 o 
  -6  -8   8      65.595      66.033       3.724 o 
  -6  -8   9       9.083      10.967       1.237 o 
  -6  -8  10     250.804     224.655      12.773 o 
  -6  -8  11     261.680     281.397      10.829 o 
  -6  -8  12      27.733      25.459       2.317 o 
  -6  -8  13      16.234      15.856       1.774 o 
  -6  -8  14       2.225       3.011       1.018 o 
  -6  -8  15     250.900     273.977      10.303 o 
  -6  -8  16      47.853      52.288       4.582 o 
  -6  -8  17      83.829      85.826       6.292 o 
  -6  -7   1       7.866       6.426       3.563 o 
  -6  -7   3      29.172      33.593       3.031 o 
  -6  -7   4      30.210      27.126       3.098 o 
  -6  -7   5      23.426      26.610       1.921 o 
  -6  -7   6       6.012       5.147       1.042 o 
  -6  -7   8      50.022      50.846       2.525 o 
  -6  -7   9      36.441      35.402       2.897 o 
  -6  -7  10       9.267       7.277       1.464 o 
  -6  -7  11       6.135       4.293       1.164 o 
  -6  -7  12       7.571       8.442       1.283 o 
  -6  -7  13      17.631      15.388       1.824 o 
  -6  -7  14      25.827      26.419       3.411 o 
  -6  -7  15       4.756       5.065       1.376 o 
  -6  -7  16       0.287       0.742       1.823 o 
  -6  -7  17       5.170       4.268       1.632 o 
  -6  -6   1      33.342      33.120       1.701 o 
  -6  -6   2     137.427     120.726       3.552 o 
  -6  -6   3      31.564      30.473       1.523 o 
  -6  -6   4      64.639      60.670       2.122 o 
  -6  -6   5     203.343     193.767       5.213 o 
  -6  -6   6       2.295       1.934       0.723 o 
  -6  -6   7     358.846     344.537      11.477 o 
  -6  -6   8     296.574     309.412      11.685 o 
  -6  -6   9     119.058     120.287       4.243 o 
  -6  -6  10      10.294       7.325       1.039 o 
  -6  -6  11     107.429     111.088       4.275 o 
  -6  -6  12     205.835     207.626       7.102 o 
  -6  -6  13      40.028      43.566       2.659 o 
  -6  -6  14      86.401      95.467       4.839 o 
  -6  -6  15     140.496     154.063       6.841 o 
  -6  -6  16     212.001     229.151       9.352 o 
  -6  -6  17      10.326      13.120       3.117 o 
  -6  -5   1      39.630      42.585       1.716 o 
  -6  -5   2      81.216      79.944       2.509 o 
  -6  -5   3      19.742      17.631       0.921 o 
  -6  -5   4      48.845      50.516       1.606 o 
  -6  -5   5      36.315      36.073       1.219 o 
  -6  -5   6      15.735      17.860       0.801 o 
  -6  -5   7      75.838      79.415       2.185 o 
  -6  -5   8      71.989      70.198       2.063 o 
  -6  -5   9      84.359      90.144       2.530 o 
  -6  -5  10      95.528      97.464       3.040 o 
  -6  -5  11      65.272      60.647       1.931 o 
  -6  -5  12      13.320      11.000       0.825 o 
  -6  -5  13      21.034      18.961       1.227 o 
  -6  -5  15      33.639      34.113       3.005 o 
  -6  -5  16       4.990       6.497       1.623 o 
  -6  -5  17       2.959       0.517       1.202 o 
  -6  -4   1     268.396     274.124       7.087 o 
  -6  -4   2      19.486      17.294       0.823 o 
  -6  -4   3       1.633       1.413       0.320 o 
  -6  -4   4     762.076     782.844      18.991 o 
  -6  -4   5     437.789     457.410      10.775 o 
  -6  -4   6     460.867     459.036      11.275 o 
  -6  -4   7      23.848      23.762       0.871 o 
  -6  -4   8    1477.817    1516.234      35.524 o 
  -6  -4   9     459.367     481.292      11.325 o 
  -6  -4  10       0.097       0.179       0.317 o 
  -6  -4  12     188.828     181.528       4.973 o 
  -6  -4  13      70.196      64.912       2.431 o 
  -6  -4  14     199.051     197.431       6.008 o 
  -6  -4  15       4.232       5.012       0.882 o 
  -6  -4  16     161.675     163.217       5.601 o 
  -6  -4  17       1.505       1.109       1.242 o 
  -6  -3   1      79.035      81.172       2.358 o 
  -6  -3   2     410.552     414.791       9.778 o 
  -6  -3   3      21.883      19.864       0.825 o 
  -6  -3   4      96.781      97.300       2.771 o 
  -6  -3   5     160.834     165.319       4.213 o 
  -6  -3   6     234.675     233.691       5.661 o 
  -6  -3   7     325.679     340.794       7.962 o 
  -6  -3   8     168.330     166.950       4.150 o 
  -6  -3   9       0.599       0.220       0.317 o 
  -6  -3  10       1.476       0.919       0.287 o 
  -6  -3  11      66.217      60.991       2.026 o 
  -6  -3  12      29.530      27.475       1.481 o 
  -6  -3  13       7.169       6.487       0.758 o 
  -6  -3  15      29.553      32.724       2.001 o 
  -6  -3  16       5.954       5.604       0.907 o 
  -6  -3  17      10.146      10.508       1.694 o 
  -6  -2   1      59.971      66.316       1.963 o 
  -6  -2   2     417.951     428.472      10.632 o 
  -6  -2   3     739.437     764.268      18.481 o 
  -6  -2   4     592.011     619.594      15.074 o 
  -6  -2   5     115.993     129.120       3.464 o 
  -6  -2   6     640.672     672.662      15.386 o 
  -6  -2   7     462.173     485.239      11.269 o 
  -6  -2   8      23.224      23.637       0.849 o 
  -6  -2   9     337.648     341.992       8.120 o 
  -6  -2  10     292.313     293.062       7.234 o 
  -6  -2  11     127.376     127.844       3.590 o 
  -6  -2  12       3.818       2.692       0.529 o 
  -6  -2  14     271.702     275.221       7.910 o 
  -6  -2  15      70.711      69.196       3.180 o 
  -6  -2  16      36.485      33.233       2.078 o 
  -6  -1   1     158.624     163.017       4.183 o 
  -6  -1   2     225.182     230.541       5.647 o 
  -6  -1   3      20.406      21.222       0.796 o 
  -6  -1   4     276.482     297.923       7.148 o 
  -6  -1   5     341.702     357.150       8.341 o 
  -6  -1   6       0.002       0.393       0.211 o 
  -6  -1   7     294.482     289.239       6.800 o 
  -6  -1   8     136.560     135.731       3.421 o 
  -6  -1   9       1.782       1.559       0.340 o 
  -6  -1  10       1.381       0.159       0.404 o 
  -6  -1  11      11.790      12.739       0.842 o 
  -6  -1  12      24.829      24.608       1.285 o 
  -6  -1  13      17.467      16.596       1.161 o 
  -6  -1  14       3.247       3.318       0.942 o 
  -6  -1  15       7.020       9.553       1.283 o 
  -6  -1  16       5.303       7.317       1.547 o 
  -6   0   1     196.234     199.612       4.918 o 
  -6   0   2    1754.159    1822.693      41.648 o 
  -6   0   3     808.909     843.028      19.352 o 
  -6   0   4      18.459      17.844       0.697 o 
  -6   0   5      76.675      83.201       2.241 o 
  -6   0   6    1264.883    1284.681      29.434 o 
  -6   0   7     200.995     196.612       4.865 o 
  -6   0   8     113.630     117.829       3.520 o 
  -6   0   9      13.939      12.227       0.682 o 
  -6   0  10     205.881     211.047       5.468 o 
  -6   0  11     200.784     204.094       5.435 o 
  -6   0  13       9.152       8.666       1.037 o 
  -6   0  14      25.108      25.608       2.149 o 
  -6   0  15      45.807      48.914       2.839 o 
  -6   1   0     436.195     437.914      10.274 o 
  -6   1   1     100.176     100.470       2.659 o 
  -6   1   2       4.110       3.914       0.324 o 
  -6   1   3     857.182     873.702      20.228 o 
  -6   1   4      72.740      74.505       2.148 o 
  -6   1   5     543.517     569.927      13.225 o 
  -6   1   6      11.004      10.483       0.603 o 
  -6   1   7      49.971      48.523       1.653 o 
  -6   1   8      32.218      33.284       1.262 o 
  -6   1   9       3.719       2.945       0.455 o 
  -6   1  10     108.994     109.677       3.264 o 
  -6   1  11      14.943      14.491       1.152 o 
  -6   1  12      11.490      10.819       1.192 o 
  -6   1  13      23.640      27.641       1.763 o 
  -6   1  14       1.651       0.762       0.783 o 
  -6   2   0     444.321     458.345      10.637 o 
  -6   2   1     306.894     312.678       7.584 o 
  -6   2   2     112.476     116.519       3.012 o 
  -6   2   3     593.368     601.412      14.354 o 
  -6   2   4     250.966     261.289       6.459 o 
  -6   2   5      72.542      74.790       2.303 o 
  -6   2   6      24.829      21.430       0.878 o 
  -6   2   7      32.604      34.483       1.246 o 
  -6   2   8     575.388     569.389      13.685 o 
  -6   2   9      92.257      94.501       2.909 o 
  -6   2  10       8.185       6.755       0.753 o 
  -6   2  11     126.196     122.799       4.053 o 
  -6   2  12      40.683      42.444       2.088 o 
  -6   2  13      25.912      24.120       1.938 o 
  -6   3   0       0.005       0.477       0.213 o 
  -6   3   1       5.911       5.722       0.419 o 
  -6   3   2     555.873     568.429      13.859 o 
  -6   3   3      13.853      13.510       0.592 o 
  -6   3   4       1.390       1.066       0.319 o 
  -6   3   5     142.467     144.550       3.980 o 
  -6   3   6     148.340     145.955       3.799 o 
  -6   3   7     111.230     104.846       3.079 o 
  -6   3   9       5.688       4.586       0.632 o 
  -6   3  10      11.603      10.469       0.991 o 
  -6   3  11       4.964       5.055       0.851 o 
  -6   3  13       1.778       1.918       0.849 o 
  -6   4   0      57.175      60.932       1.818 o 
  -6   4   1     722.793     747.935      17.356 o 
  -6   4   2     211.454     217.026       5.248 o 
  -6   4   3     333.462     335.270       8.005 o 
  -6   4   4     378.270     376.370       8.933 o 
  -6   4   5       7.625       5.911       0.542 o 
  -6   4   6     103.238     100.273       2.983 o 
  -6   4   7      11.001      11.306       0.837 o 
  -6   4   8     206.566     205.129       6.678 o 
  -6   4   9      24.853      24.837       1.412 o 
  -6   4  10      30.235      31.010       1.774 o 
  -6   4  11       5.702       6.293       1.274 o 
  -6   4  12       1.066       1.362       0.906 o 
  -6   5   0      86.593      87.675       2.584 o 
  -6   5   1      18.727      18.003       0.994 o 
  -6   5   2     137.183     140.003       3.725 o 
  -6   5   3      87.362      86.963       2.617 o 
  -6   5   4     167.245     175.861       4.737 o 
  -6   5   5       2.381       0.993       0.446 o 
  -6   5   6      14.180      14.262       1.089 o 
  -6   5   7       1.778       0.874       0.565 o 
  -6   5   8      34.723      33.750       1.687 o 
  -6   5   9       2.855       2.650       0.947 o 
  -6   5  10       0.383       0.238       0.706 o 
  -6   5  11       1.039       1.873       0.888 o 
  -6   6   0       0.224       0.807       0.448 o 
  -6   6   1     201.564     193.744       5.142 o 
  -6   6   2      78.556      74.127       2.409 o 
  -6   6   3     210.379     215.905       5.980 o 
  -6   6   4       1.542       1.526       0.605 o 
  -6   6   5      45.905      44.669       2.255 o 
  -6   6   6     128.741     129.127       3.979 o 
  -6   6   7      73.233      73.439       2.885 o 
  -6   6   8       8.038       6.445       0.915 o 
  -6   6   9       4.190       2.584       0.995 o 
  -6   6  10      38.717      42.329       3.541 o 
  -6   7   0      39.569      37.452       2.355 o 
  -6   7   1      26.760      24.154       1.494 o 
  -6   7   2      34.180      32.057       1.434 o 
  -6   7   3      77.928      68.055       2.987 o 
  -6   7   4      79.614      85.134       2.961 o 
  -6   7   5       3.076       1.486       0.599 o 
  -6   7   6       2.325       2.304       0.691 o 
  -6   7   7       2.455       0.448       0.704 o 
  -6   7   8       3.395       4.107       0.963 o 
  -6   7   9       0.809       1.678       1.109 o 
  -6   8   1      18.956      23.071       4.817 o 
  -6   8   2       0.095       0.327       1.329 o 
  -6   8   3     183.326     197.373       9.015 o 
  -6   8   4       1.823       0.885       2.738 o 
  -6   8   5       2.221       0.828       1.757 o 
  -6   8   6      21.891      20.463       2.577 o 
  -6   8   7      12.969      13.607       2.581 o 
  -6   9   0       3.333       1.719       3.523 o 
  -6   9   1       6.034       8.734       4.100 o 
  -6   9   2      20.574      17.643       3.299 o 
  -6   9   3      80.493      98.187       7.688 o 
  -6   9   4       0.870       0.226       2.775 o 
  -6   9   5       7.132      11.123       3.964 o 
  -6   9   6       7.733      10.992       2.661 o 
  -6  10   1      61.430      79.146       9.145 o 
  -6  10   2       9.469       8.312       3.625 o 
  -6  10   3      78.711      70.072      11.445 o 
  -6  10   4       3.910       5.693       1.888 o 
  -6  10   5      14.538      14.971       2.768 o 
  -6  11   0       0.136       2.357       2.053 o 
  -6  11   1      16.859      15.981       4.306 o 
  -6  11   2      23.437      25.300       3.684 o 
  -5 -12   7      41.372      42.069       3.423 o 
  -5 -12   8       3.439       2.482       1.760 o 
  -5 -12  10      16.858      18.775       3.542 o 
  -5 -12  11      69.071      77.198       8.449 o 
  -5 -12  12       4.687       5.337       2.488 o 
  -5 -12  14       2.243       2.090       2.159 o 
  -5 -12  15      15.940      21.040       5.904 o 
  -5 -11   3       5.721       6.871       2.536 o 
  -5 -11   4       1.215       2.785       1.563 o 
  -5 -11   5       0.310       0.101       2.135 o 
  -5 -11   7       4.239       0.889       1.054 o 
  -5 -11   8       0.742       1.849       0.898 o 
  -5 -11   9       2.848       0.966       1.339 o 
  -5 -11  10       6.047       3.621       3.125 o 
  -5 -11  11      95.571     103.724       7.800 o 
  -5 -11  12      49.460      58.912       4.800 o 
  -5 -11  13       9.463       8.650       3.276 o 
  -5 -11  14       2.291       1.965       1.495 o 
  -5 -10   2       5.028       7.633       2.134 o 
  -5 -10   3       5.248       4.603       1.771 o 
  -5 -10   4      30.655      32.828       3.624 o 
  -5 -10   5       5.802       4.807       1.352 o 
  -5 -10   6       9.372      12.378       1.661 o 
  -5 -10   7      34.987      33.958       2.568 o 
  -5 -10   8      47.607      51.871       4.150 o 
  -5 -10   9     113.376     124.706       7.201 o 
  -5 -10  10       0.034       1.580       1.388 o 
  -5 -10  11     113.198     137.236      11.253 o 
  -5 -10  12      17.323      19.143       5.415 o 
  -5 -10  13      45.600      47.894       6.403 o 
  -5 -10  14       2.687       2.149       2.199 o 
  -5 -10  15       7.669       9.637       1.945 o 
  -5 -10  16      76.464      63.719      14.394 o 
  -5  -9   1       2.043       3.309       1.622 o 
  -5  -9   2       0.015       0.458       1.534 o 
  -5  -9   3      44.537      38.722       5.297 o 
  -5  -9   4       7.580       6.111       1.975 o 
  -5  -9   5      19.541      17.842       2.377 o 
  -5  -9   7       5.874       5.638       1.080 o 
  -5  -9   8      11.569      12.573       1.352 o 
  -5  -9   9       3.624       3.434       1.851 o 
  -5  -9  10       9.774      11.302       3.587 o 
  -5  -9  11      80.889      87.227       4.092 o 
  -5  -9  12      65.888      64.141       3.917 o 
  -5  -9  14       0.612       1.561       1.591 o 
  -5  -9  15       7.921       8.403       1.720 o 
  -5  -9  16       0.204       1.121       1.311 o 
  -5  -9  17       0.334       1.041       2.420 o 
  -5  -8   1      54.366      55.907       4.527 o 
  -5  -8   3       1.467       0.879       0.998 o 
  -5  -8   4      92.436      94.124       4.984 o 
  -5  -8   5      81.658      76.894       5.154 o 
  -5  -8   6     129.606     125.285       6.587 o 
  -5  -8   7     113.611     109.514       6.564 o 
  -5  -8   8      63.498      70.991       4.448 o 
  -5  -8   9      32.993      33.091       2.512 o 
  -5  -8  10     108.309     107.683       5.169 o 
  -5  -8  11       0.342       1.152       1.130 o 
  -5  -8  12      81.170      85.582       4.009 o 
  -5  -8  13      44.227      39.917       3.003 o 
  -5  -8  14      31.625      34.588       3.770 o 
  -5  -8  15      39.417      46.417       4.075 o 
  -5  -8  16      66.836      67.750       5.265 o 
  -5  -7   1       2.176       1.977       1.953 o 
  -5  -7   2       0.518       0.287       1.184 o 
  -5  -7   3       1.286       0.665       1.086 o 
  -5  -7   4       4.319       2.892       0.939 o 
  -5  -7   5     122.812     121.840       4.555 o 
  -5  -7   6      35.126      34.388       2.037 o 
  -5  -7   7     127.592     128.670       5.138 o 
  -5  -7   8       5.716       5.166       0.847 o 
  -5  -7   9      57.029      60.864       3.286 o 
  -5  -7  10      13.919      13.606       1.323 o 
  -5  -7  11     130.735     134.928       6.727 o 
  -5  -7  12       7.329       7.401       1.203 o 
  -5  -7  13      18.144      15.330       1.636 o 
  -5  -7  15      43.376      46.260       7.932 o 
  -5  -7  16       4.687       2.538       1.556 o 
  -5  -6   1      39.687      30.718       1.728 o 
  -5  -6   2     171.919     170.189       4.504 o 
  -5  -6   3     162.553     159.226       4.149 o 
  -5  -6   4       4.143       2.248       0.402 o 
  -5  -6   5      44.509      42.392       2.080 o 
  -5  -6   6     906.468     905.136      27.025 o 
  -5  -6   7      62.503      64.497       2.399 o 
  -5  -6   8      11.743      11.333       0.970 o 
  -5  -6   9      15.477      12.778       1.090 o 
  -5  -6  10     255.688     259.909       7.663 o 
  -5  -6  11     409.678     420.911      11.308 o 
  -5  -6  12       2.144       1.709       0.909 o 
  -5  -6  13      86.240      85.412       3.884 o 
  -5  -6  14     168.485     158.524      10.816 o 
  -5  -6  15      96.302      95.750       8.707 o 
  -5  -6  16      22.429      20.895       2.967 o 
  -5  -6  17      19.078      21.789       3.406 o 
  -5  -5   1       0.453       0.557       0.377 o 
  -5  -5   2      88.827      84.629       2.434 o 
  -5  -5   3       0.252       0.258       0.242 o 
  -5  -5   4      17.345      17.414       0.832 o 
  -5  -5   5     219.164     222.622       5.489 o 
  -5  -5   6       8.008       7.216       0.406 o 
  -5  -5   7     360.217     368.001       8.968 o 
  -5  -5   8       0.549       0.347       0.221 o 
  -5  -5   9      58.603      58.090       1.869 o 
  -5  -5  10       0.184       0.032       0.327 o 
  -5  -5  11      10.201       9.989       0.672 o 
  -5  -5  12       4.237       2.272       0.708 o 
  -5  -5  13       6.772       7.019       0.841 o 
  -5  -5  14       7.447       7.352       1.798 o 
  -5  -5  15       0.045       1.565       1.065 o 
  -5  -5  16      10.018       9.041       1.978 o 
  -5  -5  17       0.044       0.097       1.365 o 
  -5  -4   1     114.321     114.855       3.098 o 
  -5  -4   2      11.508       9.514       0.510 o 
  -5  -4   3     830.393     833.223      19.424 o 
  -5  -4   4     251.006     249.437       6.275 o 
  -5  -4   5     130.327     130.182       3.295 o 
  -5  -4   6     416.508     429.760      10.349 o 
  -5  -4   7      69.924      72.648       1.978 o 
  -5  -4   8     148.718     158.449       3.916 o 
  -5  -4   9      33.327      31.498       1.205 o 
  -5  -4  10      10.639       9.649       0.737 o 
  -5  -4  11     380.756     379.329       9.352 o 
  -5  -4  12     215.950     211.875       5.665 o 
  -5  -4  13      19.797      19.375       1.403 o 
  -5  -4  14      55.816      52.708       2.922 o 
  -5  -4  15     118.415     119.319       4.091 o 
  -5  -4  17      84.660      90.230       7.115 o 
  -5  -3   1      51.088      48.775       1.495 o 
  -5  -3   2      82.934      82.310       2.218 o 
  -5  -3   3     186.065     190.596       4.665 o 
  -5  -3   4      34.897      36.890       1.169 o 
  -5  -3   5     314.069     325.891       7.991 o 
  -5  -3   6      66.243      67.298       1.820 o 
  -5  -3   7      11.924      10.896       0.562 o 
  -5  -3   8      56.187      56.950       1.715 o 
  -5  -3   9       4.130       3.663       0.418 o 
  -5  -3  10      40.259      37.058       1.365 o 
  -5  -3  11      15.891      14.703       0.858 o 
  -5  -3  12      24.266      23.144       1.243 o 
  -5  -3  14      29.258      27.563       1.717 o 
  -5  -3  15       7.221       7.228       0.961 o 
  -5  -3  16      10.737       8.684       1.660 o 
  -5  -2   1      40.742      38.434       1.248 o 
  -5  -2   2     759.109     783.630      18.152 o 
  -5  -2   3     715.033     720.354      18.092 o 
  -5  -2   4    1911.283    1967.013      44.735 o 
  -5  -2   5     856.474     865.635      19.860 o 
  -5  -2   6       3.323       2.474       0.284 o 
  -5  -2   7     465.496     460.410      10.636 o 
  -5  -2   8     423.414     452.742      10.816 o 
  -5  -2   9     573.197     568.258      13.283 o 
  -5  -2  10      87.200      83.648       2.437 o 
  -5  -2  11     427.475     431.748      10.562 o 
  -5  -2  12     169.948     174.113       5.112 o 
  -5  -2  13     118.732     121.124       4.059 o 
  -5  -2  14      14.860      16.128       1.404 o 
  -5  -2  15      85.582      77.994       3.256 o 
  -5  -2  16       5.158       4.780       1.110 o 
  -5  -1   1      19.761      20.869       0.936 o 
  -5  -1   2       0.912       0.987       0.220 o 
  -5  -1   3       8.902       8.846       0.484 o 
  -5  -1   4      28.178      28.564       1.023 o 
  -5  -1   5     451.617     466.548      10.747 o 
  -5  -1   6     154.293     150.891       3.700 o 
  -5  -1   7     171.804     173.601       4.212 o 
  -5  -1   8     148.281     151.159       3.824 o 
  -5  -1   9      33.874      36.180       1.337 o 
  -5  -1  10      60.276      58.490       2.208 o 
  -5  -1  11       2.762       1.916       0.490 o 
  -5  -1  12       4.120       4.632       0.785 o 
  -5  -1  13      60.789      62.253       3.356 o 
  -5  -1  14       3.786       4.471       0.946 o 
  -5  -1  15      20.656      21.727       2.220 o 
  -5   0   1     249.243     259.220       6.178 o 
  -5   0   2    1032.395    1082.300      24.699 o 
  -5   0   3     704.751     718.290      16.471 o 
  -5   0   4     160.789     164.813       4.025 o 
  -5   0   5     933.105     981.040      22.512 o 
  -5   0   6    1185.963    1206.930      27.836 o 
  -5   0   7      26.229      27.809       0.984 o 
  -5   0   8      81.292      82.811       2.297 o 
  -5   0   9     332.664     327.731       7.902 o 
  -5   0  10     277.238     282.963       7.167 o 
  -5   0  13     112.010     116.322       4.247 o 
  -5   0  14     120.050     129.103       5.082 o 
  -5   0  15       3.410       1.263       1.320 o 
  -5   1   0     856.161     882.230      20.189 o 
  -5   1   1     106.872     108.991       2.778 o 
  -5   1   2      13.797      16.034       0.619 o 
  -5   1   3      27.678      30.231       0.963 o 
  -5   1   4     116.863     120.587       3.021 o 
  -5   1   5      23.815      23.840       0.854 o 
  -5   1   6       7.110       7.577       0.514 o 
  -5   1   7       4.562       4.759       0.392 o 
  -5   1   8     131.355     136.661       3.614 o 
  -5   1   9      36.286      35.905       1.734 o 
  -5   1  10      25.236      24.468       1.252 o 
  -5   1  11      51.529      53.191       2.291 o 
  -5   1  12       8.178       6.996       0.977 o 
  -5   1  13       6.742       8.324       1.125 o 
  -5   1  14       2.765       3.364       0.868 o 
  -5   2   0     221.364     226.366       5.365 o 
  -5   2   1     301.502     316.025       7.516 o 
  -5   2   2    2205.444    2228.925      50.603 o 
  -5   2   3     189.626     190.730       4.957 o 
  -5   2   4     277.856     276.273       6.564 o 
  -5   2   5     590.558     581.690      13.645 o 
  -5   2   6    1221.974    1222.292      28.068 o 
  -5   2   7     357.193     358.912       8.570 o 
  -5   2   8      31.491      29.615       1.254 o 
  -5   2   9     232.928     240.949       6.286 o 
  -5   2  10     108.703     104.320       3.617 o 
  -5   2  11      19.759      19.692       1.322 o 
  -5   2  12      20.630      24.577       1.626 o 
  -5   2  13      25.784      28.035       1.893 o 
  -5   3   0      64.927      63.168       1.698 o 
  -5   3   1       5.860       7.185       0.400 o 
  -5   3   2      55.453      59.183       1.638 o 
  -5   3   3     134.302     137.061       3.472 o 
  -5   3   4      78.460      74.846       2.037 o 
  -5   3   5      26.576      21.802       0.935 o 
  -5   3   6     156.868     157.037       4.229 o 
  -5   3   7      26.439      23.852       1.069 o 
  -5   3   8      14.238      13.638       0.976 o 
  -5   3   9      27.362      28.571       1.426 o 
  -5   3  10      16.617      17.187       1.218 o 
  -5   3  11       6.634       4.298       0.814 o 
  -5   3  12       3.348       4.768       0.902 o 
  -5   3  13       3.627       3.858       0.963 o 
  -5   4   0     202.223     202.076       5.128 o 
  -5   4   1      96.420      99.274       2.569 o 
  -5   4   2      83.086      82.534       2.212 o 
  -5   4   3     501.852     521.956      12.127 o 
  -5   4   4     361.869     371.053       8.887 o 
  -5   4   5      10.561       8.735       0.665 o 
  -5   4   6      53.424      48.239       2.287 o 
  -5   4   7     206.977     202.498       6.016 o 
  -5   4   8      63.938      60.818       2.309 o 
  -5   4   9       3.486       3.451       0.708 o 
  -5   4  10      18.844      18.835       1.408 o 
  -5   4  11      24.612      25.214       2.337 o 
  -5   4  12      25.663      27.936       1.984 o 
  -5   5   0     131.720     132.005       3.384 o 
  -5   5   1      67.136      71.908       2.243 o 
  -5   5   2     155.372     157.579       4.065 o 
  -5   5   3       2.684       1.253       0.521 o 
  -5   5   4      32.742      33.099       1.395 o 
  -5   5   5      22.616      21.667       1.105 o 
  -5   5   6       4.566       3.331       0.550 o 
  -5   5   7      14.769      13.606       1.318 o 
  -5   5   8       5.511       4.287       0.766 o 
  -5   5   9       9.871      11.238       1.120 o 
  -5   5  10       4.595       3.702       1.003 o 
  -5   5  11       2.428       2.806       0.785 o 
  -5   6   0     187.903     191.463       5.269 o 
  -5   6   1     467.336     464.194      11.430 o 
  -5   6   2      25.231      23.019       1.107 o 
  -5   6   3     286.534     282.471       7.409 o 
  -5   6   4     255.626     254.906       6.776 o 
  -5   6   5      11.776      11.642       0.885 o 
  -5   6   6       1.263       1.207       0.553 o 
  -5   6   7      46.026      47.811       2.092 o 
  -5   6   8      29.719      28.501       1.856 o 
  -5   6   9      23.398      24.751       1.934 o 
  -5   6  10       2.697       3.666       1.449 o 
  -5   7   0      34.259      24.571       5.779 o 
  -5   7   1       0.461       0.032       0.370 o 
  -5   7   2      27.209      23.884       1.280 o 
  -5   7   3      99.195     100.730       3.290 o 
  -5   7   4       2.864       1.278       0.674 o 
  -5   7   5       5.836       5.694       0.765 o 
  -5   7   6       3.417       2.130       0.773 o 
  -5   7   7       6.839       8.389       1.366 o 
  -5   7   8       1.887       1.147       0.926 o 
  -5   7   9       5.689       5.366       1.257 o 
  -5   8   0      18.203      19.685       3.085 o 
  -5   8   1     213.507     208.213      10.359 o 
  -5   8   2      49.353      56.600       5.654 o 
  -5   8   3      20.651      19.153       3.753 o 
  -5   8   4      16.899      16.555       3.172 o 
  -5   8   5       0.341       0.602       1.513 o 
  -5   8   6      38.954      38.377       3.487 o 
  -5   8   7       3.561       5.041       2.024 o 
  -5   8   8       2.028       0.470       2.031 o 
  -5   9   0      27.129      24.117       8.677 o 
  -5   9   2       2.901       4.693       1.837 o 
  -5   9   3      70.961      83.162       5.062 o 
  -5   9   5       3.764       5.489       1.670 o 
  -5   9   6       0.180       1.077       2.830 o 
  -5  10   0       0.536       1.104       1.544 o 
  -5  10   1       8.695      12.331       2.981 o 
  -5  10   2     108.375     117.063       7.825 o 
  -5  10   4      12.927      19.064       2.972 o 
  -5  11   0       1.948       3.347       2.039 o 
  -5  11   2      16.300      23.365       4.813 o 
  -5  11   3       6.053       0.932       2.917 o 
  -4 -13   9       0.067       0.791       3.716 o 
  -4 -13  11       5.979      12.303       5.418 o 
  -4 -12   5       8.210       6.078       1.797 o 
  -4 -12   6      10.741       8.631       3.285 o 
  -4 -12   7       0.197       0.286       1.688 o 
  -4 -12   8       5.189       2.441       1.339 o 
  -4 -12   9       0.518       1.326       1.895 o 
  -4 -12  10      50.185      61.409       6.261 o 
  -4 -12  11       4.304       2.942       1.610 o 
  -4 -12  12       5.334       6.379       1.911 o 
  -4 -12  13       6.166       3.525       3.424 o 
  -4 -12  14      77.529      91.526       8.191 o 
  -4 -12  15       4.400       0.901       2.668 o 
  -4 -11   3      18.242      23.887       3.975 o 
  -4 -11   4       3.205       7.030       1.927 o 
  -4 -11   5       0.004       0.390       1.094 o 
  -4 -11   7       0.656       0.683       1.712 o 
  -4 -11   8      36.593      36.289       3.451 o 
  -4 -11   9       0.190       4.144       2.124 o 
  -4 -11  10      28.028      30.806       4.214 o 
  -4 -11  11      14.960      21.545       4.743 o 
  -4 -11  12      36.408      46.813       3.759 o 
  -4 -11  13       4.390       5.652       1.752 o 
  -4 -11  14      11.731       8.039       2.545 o 
  -4 -11  15      23.820      21.969       2.823 o 
  -4 -11  16       1.125       1.760       2.146 o 
  -4 -10   1      40.462      38.592       4.223 o 
  -4 -10   2       0.640       2.206       2.572 o 
  -4 -10   3      27.055      31.226       6.739 o 
  -4 -10   4      23.305      23.482       2.947 o 
  -4 -10   5      26.408      22.557       2.152 o 
  -4 -10   6     209.371     215.961       8.909 o 
  -4 -10   8       1.754       1.548       1.298 o 
  -4 -10   9       0.488       0.886       1.419 o 
  -4 -10  10     319.982     358.261      53.079 o 
  -4 -10  12      31.140      33.545       2.619 o 
  -4 -10  13       1.695       2.352       1.246 o 
  -4 -10  14     107.654     116.375       5.984 o 
  -4 -10  15      40.705      45.894       3.931 o 
  -4 -10  16       3.501       7.358       2.122 o 
  -4  -9   1       5.925       5.113       5.564 o 
  -4  -9   3       2.422       1.852       1.238 o 
  -4  -9   4       1.468       0.815       0.941 o 
  -4  -9   6       0.295       0.320       0.979 o 
  -4  -9   7       5.332       4.277       0.975 o 
  -4  -9   9       0.003       1.512       1.861 o 
  -4  -9  10      32.173      35.328       3.408 o 
  -4  -9  11      13.756      12.883       1.593 o 
  -4  -9  12       9.784      11.235       2.250 o 
  -4  -9  14      40.030      45.671       5.797 o 
  -4  -9  15       0.350       1.481       1.151 o 
  -4  -9  16       0.870       1.011       2.002 o 
  -4  -8   1      15.717      14.569       5.362 o 
  -4  -8   2       0.569       0.804       1.100 o 
  -4  -8   3      95.740      85.828       4.243 o 
  -4  -8   4      63.569      62.549       3.427 o 
  -4  -8   5      40.250      42.035       3.543 o 
  -4  -8   6      94.427      90.712       3.798 o 
  -4  -8   7      46.082      43.979       2.905 o 
  -4  -8   8     191.855     203.791       8.662 o 
  -4  -8   9     170.999     183.143       9.032 o 
  -4  -8  10     156.112     161.842       7.389 o 
  -4  -8  11      52.177      50.843       3.632 o 
  -4  -8  12     358.562     406.554      12.733 o 
  -4  -8  13       4.075       5.485       1.599 o 
  -4  -8  14      18.499      20.729       2.294 o 
  -4  -8  15      45.367      46.603       4.545 o 
  -4  -8  16     111.140     115.282       6.684 o 
  -4  -8  17       9.056       4.996       3.870 o 
  -4  -7   1      10.689      11.637       8.148 o 
  -4  -7   2      97.840      92.015       4.382 o 
  -4  -7   3       9.003       5.394       1.078 o 
  -4  -7   4       7.595       6.827       1.227 o 
  -4  -7   5       4.351       3.832       1.206 o 
  -4  -7   6      65.800      66.074       3.280 o 
  -4  -7   7      74.368      71.066       3.492 o 
  -4  -7   8       0.129       0.227       0.461 o 
  -4  -7   9      41.843      40.676       3.127 o 
  -4  -7  10     164.502     175.266       8.343 o 
  -4  -7  11       3.160       3.360       0.911 o 
  -4  -7  12       2.594       3.859       1.148 o 
  -4  -7  14      11.304      10.306       1.868 o 
  -4  -7  15       1.431       0.009       1.243 o 
  -4  -7  16       0.017       0.264       1.254 o 
  -4  -7  17       0.129       0.726       1.964 o 
  -4  -6   1      76.288      74.069       3.145 o 
  -4  -6   2     138.881     135.266       3.635 o 
  -4  -6   3     555.910     551.377      12.914 o 
  -4  -6   4     468.174     464.540      11.237 o 
  -4  -6   5     202.943     208.844       5.567 o 
  -4  -6   6      46.507      45.472       1.764 o 
  -4  -6   7       0.201       0.649       0.401 o 
  -4  -6   8     567.757     588.415      17.325 o 
  -4  -6   9    1055.927    1073.818      28.815 o 
  -4  -6  10      82.661      81.540       4.508 o 
  -4  -6  11      85.475      80.586       4.466 o 
  -4  -6  12     243.555     245.360       7.721 o 
  -4  -6  13      48.258      49.206       3.136 o 
  -4  -6  14      32.669      33.434       3.529 o 
  -4  -6  15       8.769       9.471       1.968 o 
  -4  -6  16      64.732      65.126       4.469 o 
  -4  -6  17      56.112      60.347      15.043 o 
  -4  -5   1     355.271     355.868       8.648 o 
  -4  -5   2     109.257     109.846       2.905 o 
  -4  -5   3      33.487      37.200       1.175 o 
  -4  -5   4      10.371      11.515       0.510 o 
  -4  -5   5       7.648       6.655       0.391 o 
  -4  -5   6      26.784      25.882       0.865 o 
  -4  -5   7       4.341       3.884       0.268 o 
  -4  -5   8     338.741     329.208       7.995 o 
  -4  -5   9      20.116      19.156       0.842 o 
  -4  -5  10      50.963      48.744       1.865 o 
  -4  -5  11      15.893      12.935       0.856 o 
  -4  -5  12      91.086      90.710       3.068 o 
  -4  -5  13       1.863       1.999       0.555 o 
  -4  -5  14      23.062      26.131       2.487 o 
  -4  -5  15       7.058       8.039       1.807 o 
  -4  -5  17       8.005      12.764       4.358 o 
  -4  -4   1     253.966     258.047       6.324 o 
  -4  -4   2     546.631     566.158      13.393 o 
  -4  -4   3      63.531      67.060       1.841 o 
  -4  -4   4     199.522     216.886       5.186 o 
  -4  -4   5    1800.272    1859.931      45.030 o 
  -4  -4   6       1.913       2.467       0.247 o 
  -4  -4   7    1006.993    1024.307      23.458 o 
  -4  -4   8       1.812       2.254       0.319 o 
  -4  -4   9    2674.719    2651.520      61.277 o 
  -4  -4  10     132.506     129.293       3.490 o 
  -4  -4  11       1.154       0.412       0.516 o 
  -4  -4  12      28.434      25.078       1.365 o 
  -4  -4  13     131.390     129.270       4.012 o 
  -4  -4  14     204.514     206.685       6.026 o 
  -4  -4  15       3.927       3.199       0.813 o 
  -4  -4  16       2.695       7.470       2.139 o 
  -4  -3   1     242.172     257.626       6.297 o 
  -4  -3   2       8.965      10.894       0.505 o 
  -4  -3   3     566.443     580.651      13.334 o 
  -4  -3   4      51.562      47.129       1.376 o 
  -4  -3   5     266.117     266.000       6.654 o 
  -4  -3   6      34.807      31.161       0.924 o 
  -4  -3   7       8.134       8.666       0.446 o 
  -4  -3   8     318.456     317.352       7.505 o 
  -4  -3   9       9.149       7.906       0.513 o 
  -4  -3  10       1.755       0.890       0.461 o 
  -4  -3  11       8.760       7.206       0.664 o 
  -4  -3  12      24.172      26.632       1.469 o 
  -4  -3  13       0.552       0.082       0.618 o 
  -4  -3  14       2.053       1.536       0.704 o 
  -4  -3  15      16.843      17.126       1.392 o 
  -4  -3  16       1.373       3.311       0.891 o 
  -4  -2   1     720.266     764.583      18.103 o 
  -4  -2   2    1292.956    1382.909      32.241 o 
  -4  -2   3    1190.380    1249.330      28.428 o 
  -4  -2   4       5.625       5.501       0.291 o 
  -4  -2   5    2657.255    2775.489      62.837 o 
  -4  -2   6     290.065     299.830       7.098 o 
  -4  -2   7     991.253     980.097      22.291 o 
  -4  -2   8       2.045       1.680       0.285 o 
  -4  -2   9     575.978     565.873      13.387 o 
  -4  -2  10      84.960      78.526       2.403 o 
  -4  -2  11     214.954     205.954       5.709 o 
  -4  -2  12      20.114      18.806       1.300 o 
  -4  -2  13      34.811      37.089       1.866 o 
  -4  -2  14      83.110      85.602       4.008 o 
  -4  -2  15      11.401       8.187       1.406 o 
  -4  -1   1     386.742     419.939       9.755 o 
  -4  -1   2       5.869       6.387       0.412 o 
  -4  -1   3     207.383     222.626       5.248 o 
  -4  -1   4      39.293      40.434       1.151 o 
  -4  -1   5     524.507     539.692      12.734 o 
  -4  -1   6     517.970     531.368      12.179 o 
  -4  -1   7       2.722       2.004       0.300 o 
  -4  -1   8     147.942     150.591       3.774 o 
  -4  -1   9      24.249      20.875       0.927 o 
  -4  -1  10      74.360      73.562       2.346 o 
  -4  -1  11      20.511      19.568       1.186 o 
  -4  -1  12       1.513       1.934       0.720 o 
  -4  -1  13      11.198      10.351       1.046 o 
  -4  -1  14      46.663      48.281       2.416 o 
  -4  -1  15      28.145      30.393       2.075 o 
  -4   0   1    2444.774    2469.778      56.065 o 
  -4   0   2     440.861     448.229      10.290 o 
  -4   0   3    5199.516    5271.562     119.095 o 
  -4   0   4    1553.771    1548.236      35.246 o 
  -4   0   5      34.095      35.918       1.070 o 
  -4   0   6     151.805     151.076       3.754 o 
  -4   0   7     966.159     987.936      22.596 o 
  -4   0   8     379.770     373.419       8.899 o 
  -4   0   9       4.610       2.629       0.569 o 
  -4   0  10       9.356       7.109       0.699 o 
  -4   0  11     223.555     224.615       6.185 o 
  -4   0  12     190.859     195.923       5.833 o 
  -4   0  13       2.553       1.651       0.794 o 
  -4   0  14      39.665      43.700       2.438 o 
  -4   0  15       2.479       0.079       3.053 o 
  -4   1   0       5.456       7.097       0.372 o 
  -4   1   1    1374.541    1429.398      32.473 o 
  -4   1   2       0.417       0.504       0.170 o 
  -4   1   3     136.224     136.207       3.406 o 
  -4   1   4       4.714       3.871       0.300 o 
  -4   1   5       0.635       0.386       0.208 o 
  -4   1   6     363.760     357.139       8.374 o 
  -4   1   8     269.981     270.622       6.568 o 
  -4   1   9      20.723      18.211       1.021 o 
  -4   1  11       0.014       0.404       0.657 o 
  -4   1  12      17.598      18.513       1.409 o 
  -4   1  14      30.320      33.667       2.324 o 
  -4   2   0     199.697     196.592       4.633 o 
  -4   2   1    2440.314    2489.132      56.541 o 
  -4   2   2      70.347      75.251       1.920 o 
  -4   2   3    1679.992    1706.819      38.894 o 
  -4   2   4    1881.802    1869.640      42.611 o 
  -4   2   5      31.487      34.963       1.147 o 
  -4   2   6       4.869       4.142       0.415 o 
  -4   2   7       1.582       1.245       0.365 o 
  -4   2   8     312.096     304.803       7.991 o 
  -4   2   9      61.820      61.113       2.425 o 
  -4   2  10       6.148       5.447       0.751 o 
  -4   2  11       1.447       0.856       0.948 o 
  -4   2  12      77.927      80.718       3.745 o 
  -4   2  13      37.836      39.465       3.294 o 
  -4   3   0      14.814      15.678       0.641 o 
  -4   3   1     144.199     138.703       3.362 o 
  -4   3   2      69.874      72.113       1.908 o 
  -4   3   3     288.249     283.167       6.658 o 
  -4   3   4       5.581       5.686       0.435 o 
  -4   3   5     121.828     128.641       3.366 o 
  -4   3   6     136.401     138.835       3.612 o 
  -4   3   7     179.257     185.799       4.993 o 
  -4   3   8      72.556      74.475       2.434 o 
  -4   3   9      10.361      10.916       0.948 o 
  -4   3  10       6.402       6.890       0.972 o 
  -4   3  11       1.452       1.389       0.729 o 
  -4   3  12       5.869       5.861       1.121 o 
  -4   4   0       0.122       0.303       0.211 o 
  -4   4   1    1232.195    1218.678      28.853 o 
  -4   4   2     619.034     626.814      15.410 o 
  -4   4   3      76.459      76.515       2.076 o 
  -4   4   4     477.983     484.561      11.422 o 
  -4   4   5     114.558     107.916       3.022 o 
  -4   4   6     200.022     198.348       5.183 o 
  -4   4   7      98.848      99.079       3.252 o 
  -4   4   8     136.575     136.365       4.065 o 
  -4   4   9      52.878      52.221       2.314 o 
  -4   4  10      23.540      24.601       1.579 o 
  -4   4  11      26.844      27.617       1.859 o 
  -4   5   0      32.940      34.163       1.145 o 
  -4   5   1       9.578       8.556       0.497 o 
  -4   5   2      60.187      61.808       1.904 o 
  -4   5   3      16.530      13.595       0.871 o 
  -4   5   4      47.688      46.922       2.023 o 
  -4   5   5      15.488      10.974       0.787 o 
  -4   5   6       3.659       3.935       0.595 o 
  -4   5   7       3.504       4.053       0.677 o 
  -4   5   8      25.895      24.815       1.528 o 
  -4   5   9      34.619      36.536       1.976 o 
  -4   5  10       3.915       3.819       1.021 o 
  -4   6   0      93.021      92.528       2.569 o 
  -4   6   1     372.198     366.975       8.946 o 
  -4   6   2     137.911     138.175       4.039 o 
  -4   6   3      19.778      18.954       1.145 o 
  -4   6   5      10.014       9.705       0.871 o 
  -4   6   6      95.574      97.313       3.491 o 
  -4   6   7      91.287      90.640       3.636 o 
  -4   6   8       8.325       8.793       1.025 o 
  -4   6  10       0.326       0.319       1.530 o 
  -4   7   0      47.466      47.138       3.201 o 
  -4   7   1     129.517     125.539       4.541 o 
  -4   7   2      14.788      13.810       0.886 o 
  -4   7   3      13.587      10.377       1.323 o 
  -4   7   4      13.478      11.748       0.935 o 
  -4   7   5      14.010      13.330       1.396 o 
  -4   7   6      12.441      12.488       1.239 o 
  -4   7   7       4.716       4.081       1.025 o 
  -4   8   0     280.521     290.778      10.496 o 
  -4   8   1       0.013       0.185       1.083 o 
  -4   8   2      33.221      28.767       3.949 o 
  -4   8   3      79.950      88.433       5.325 o 
  -4   8   4      16.945      15.155       2.949 o 
  -4   8   5      36.155      32.348       3.075 o 
  -4   8   6      10.461      12.088       2.343 o 
  -4   8   7      79.238      78.127       7.484 o 
  -4   9   1       6.897       4.776       1.688 o 
  -4   9   3      31.195      35.630       3.228 o 
  -4   9   4      17.273      15.669       2.837 o 
  -4   9   5      11.489      11.326       4.787 o 
  -4   9   6      10.091      16.364       3.688 o 
  -4  10   0      36.848      33.395       4.310 o 
  -4  10   1       3.351       3.609       2.940 o 
  -4  10   2       3.236       3.345       2.574 o 
  -4  10   3       6.802       9.805       3.689 o 
  -4  10   4       0.129       0.363       5.201 o 
  -4  11   1       2.340       4.486       2.488 o 
  -4  11   2      12.057      18.897       3.943 o 
  -4  12   0       3.915       1.342       2.820 o 
  -3 -13   7       4.447       4.934       1.849 o 
  -3 -13   8       7.638       4.122       2.501 o 
  -3 -13   9       2.274       0.851       3.188 o 
  -3 -13  10      15.269      19.566       4.427 o 
  -3 -13  11      40.799      49.885      15.298 o 
  -3 -13  12       2.596      10.464       4.292 o 
  -3 -12   4      81.840      76.425       5.268 o 
  -3 -12   5       5.271       8.227       2.102 o 
  -3 -12   6       9.791       8.374       1.754 o 
  -3 -12   8      31.160      31.552       3.515 o 
  -3 -12   9      42.483      42.524       6.592 o 
  -3 -12  10      24.152      30.535      12.714 o 
  -3 -12  11      29.480      36.652      11.096 o 
  -3 -12  12      45.968      64.227      14.680 o 
  -3 -12  13      11.072      13.744       2.681 o 
  -3 -12  14      29.127      27.865       4.635 o 
  -3 -11   3       5.386       3.176       4.421 o 
  -3 -11   4      30.772      28.260       3.382 o 
  -3 -11   5      36.191      34.567       4.052 o 
  -3 -11   6       2.116       0.362       1.494 o 
  -3 -11   8       0.076       1.556       2.357 o 
  -3 -11   9       3.638       1.278       1.673 o 
  -3 -11  10      10.151      12.823       4.371 o 
  -3 -11  11       8.175       9.473       2.206 o 
  -3 -11  12       2.165       2.620       2.109 o 
  -3 -11  14      23.713      25.251       2.648 o 
  -3 -10   1       2.702       2.411       2.143 o 
  -3 -10   2       4.631       5.771       2.296 o 
  -3 -10   3      10.052       6.202       1.823 o 
  -3 -10   4     112.091     107.637       6.825 o 
  -3 -10   5      20.726      22.051       2.829 o 
  -3 -10   6       5.047       3.950       1.429 o 
  -3 -10   7      10.837      10.453       1.440 o 
  -3 -10   8       5.155       6.076       1.577 o 
  -3 -10   9     234.607     260.133      19.638 o 
  -3 -10  10       3.834       3.181       2.363 o 
  -3 -10  11       3.040       3.365       1.069 o 
  -3 -10  12      32.666      35.511       3.165 o 
  -3 -10  13     116.233     118.867       6.118 o 
  -3 -10  14       0.256       0.946       1.154 o 
  -3 -10  16      28.297      30.132       4.711 o 
  -3  -9   3       2.369       2.585       1.087 o 
  -3  -9   4      84.739      84.225       4.307 o 
  -3  -9   5       9.707       8.840       1.389 o 
  -3  -9   6       1.514       3.222       1.790 o 
  -3  -9   7      71.956      73.647       5.909 o 
  -3  -9   8      10.326       9.984       1.267 o 
  -3  -9   9      18.680      14.472       2.732 o 
  -3  -9  10       0.472       0.516       0.954 o 
  -3  -9  11      34.883      33.949       2.399 o 
  -3  -9  12      10.115       7.405       1.874 o 
  -3  -9  13       2.284       2.762       1.085 o 
  -3  -9  14      15.849      18.009       2.403 o 
  -3  -9  15       0.266       0.418       1.358 o 
  -3  -9  16       3.414       1.623       1.540 o 
  -3  -8   1      35.835      35.880       7.637 o 
  -3  -8   2     163.369     155.199       8.491 o 
  -3  -8   3      37.024      35.824       3.887 o 
  -3  -8   4     149.639     145.431       5.672 o 
  -3  -8   5     184.539     181.238       6.485 o 
  -3  -8   6      71.587      71.476       4.556 o 
  -3  -8   7     188.292     188.474       6.082 o 
  -3  -8   8      22.750      21.875       1.652 o 
  -3  -8   9    1266.182    1279.993      33.094 o 
  -3  -8  10      44.989      45.910       3.258 o 
  -3  -8  11      64.273      67.234       4.288 o 
  -3  -8  12      23.365      28.052       2.434 o 
  -3  -8  13     377.096     390.387      12.581 o 
  -3  -8  14      34.968      33.040       3.105 o 
  -3  -8  15      21.132      22.379       2.976 o 
  -3  -8  16       8.436       5.950       2.741 o 
  -3  -7   1      18.721      17.649       3.920 o 
  -3  -7   2      54.999      58.000       3.105 o 
  -3  -7   3      23.600      18.658       1.709 o 
  -3  -7   4      45.941      44.504       2.265 o 
  -3  -7   5      13.673      12.262       1.060 o 
  -3  -7   6     201.233     196.713       6.341 o 
  -3  -7   7     172.669     179.188       6.818 o 
  -3  -7   8       8.809       7.669       0.890 o 
  -3  -7   9      27.313      27.451       2.499 o 
  -3  -7  10      16.641      18.439       2.209 o 
  -3  -7  11       5.692       4.577       1.017 o 
  -3  -7  12      16.270      18.641       2.113 o 
  -3  -7  13       0.610       2.083       0.987 o 
  -3  -7  15       4.509       5.146       1.558 o 
  -3  -7  16      14.340      15.726       2.626 o 
  -3  -6   1      42.554      38.700       1.412 o 
  -3  -6   2     139.418     142.017       3.691 o 
  -3  -6   3     203.268     201.883       5.145 o 
  -3  -6   4       7.383       5.446       0.700 o 
  -3  -6   5     140.238     142.170       5.552 o 
  -3  -6   6      39.876      38.398       1.497 o 
  -3  -6   7     589.181     609.555      18.658 o 
  -3  -6   8     237.434     246.634       8.003 o 
  -3  -6   9    1047.077    1054.168      27.434 o 
  -3  -6  10      89.355      96.394       3.713 o 
  -3  -6  11     214.405     222.978       6.954 o 
  -3  -6  12     369.813     384.123      11.024 o 
  -3  -6  13      53.242      59.652       4.063 o 
  -3  -6  14      55.128      56.733       6.246 o 
  -3  -6  15     137.924     150.019       7.170 o 
  -3  -6  16       6.108       3.676       1.341 o 
  -3  -5   1     192.675     185.548       4.782 o 
  -3  -5   3      85.942      78.183       1.999 o 
  -3  -5   4       2.703       1.995       0.192 o 
  -3  -5   5      18.670      20.012       0.686 o 
  -3  -5   6     122.638     121.835       3.252 o 
  -3  -5   7      18.176      15.335       0.579 o 
  -3  -5   8     107.682     106.212       3.012 o 
  -3  -5   9     142.110     144.142       4.136 o 
  -3  -5  10      24.253      22.745       1.014 o 
  -3  -5  11      18.502      18.141       1.152 o 
  -3  -5  12       1.072       0.789       0.450 o 
  -3  -5  13       0.458       1.061       0.875 o 
  -3  -5  14       2.720       2.004       1.047 o 
  -3  -5  15       1.580       0.625       1.260 o 
  -3  -5  16       2.002       2.254       1.306 o 
  -3  -4   1      25.707      25.100       0.975 o 
  -3  -4   2     379.806     393.242       9.064 o 
  -3  -4   3     196.540     191.408       4.762 o 
  -3  -4   4    2493.477    2496.611      56.710 o 
  -3  -4   5      20.303      20.838       0.717 o 
  -3  -4   6     355.899     370.974       8.547 o 
  -3  -4   7     659.562     654.039      15.215 o 
  -3  -4   8    1281.377    1291.376      29.958 o 
  -3  -4   9     188.387     183.131       4.668 o 
  -3  -4  10      45.095      42.380       1.713 o 
  -3  -4  11     225.975     231.845       6.187 o 
  -3  -4  12     414.917     421.231      10.603 o 
  -3  -4  13      13.869      11.790       0.956 o 
  -3  -4  15      79.774      83.967       3.386 o 
  -3  -4  16      33.286      36.488       4.909 o 
  -3  -3   1     195.906     189.328       4.559 o 
  -3  -3   2     444.758     446.210      10.254 o 
  -3  -3   3      42.475      39.735       1.133 o 
  -3  -3   4      82.215      86.547       2.299 o 
  -3  -3   5      35.666      35.993       1.006 o 
  -3  -3   6      11.893       9.181       0.413 o 
  -3  -3   7      11.246      11.829       0.547 o 
  -3  -3   8       0.109       0.483       0.248 o 
  -3  -3   9       5.190       3.312       0.486 o 
  -3  -3  10       9.506       8.738       0.690 o 
  -3  -3  11      42.505      44.130       1.857 o 
  -3  -3  12       0.009       0.576       0.527 o 
  -3  -3  13       0.262       1.372       0.554 o 
  -3  -3  14       2.625       0.922       0.887 o 
  -3  -3  15       4.727       3.603       0.960 o 
  -3  -3  16       2.577       0.853       1.378 o 
  -3  -2   1    1303.862    1359.527      31.481 o 
  -3  -2   2       3.439       2.943       0.224 o 
  -3  -2   3      23.237      27.196       0.782 o 
  -3  -2   4    2311.036    2332.937      52.808 o 
  -3  -2   5     120.983     114.832       2.824 o 
  -3  -2   6    1129.794    1165.979      26.584 o 
  -3  -2   7     140.233     136.317       3.378 o 
  -3  -2   8    2259.750    2242.282      51.005 o 
  -3  -2   9       0.813       0.042       0.395 o 
  -3  -2  10     356.987     366.714       9.491 o 
  -3  -2  11       9.935       9.057       0.899 o 
  -3  -2  12     329.929     335.610       8.781 o 
  -3  -2  13     107.655     110.760       3.803 o 
  -3  -2  14      22.470      23.271       1.595 o 
  -3  -1   1     404.402     438.484      10.139 o 
  -3  -1   2     502.391     534.497      12.526 o 
  -3  -1   3      53.930      63.341       1.758 o 
  -3  -1   4      83.301      94.454       2.310 o 
  -3  -1   5      24.154      28.981       0.889 o 
  -3  -1   6     539.519     539.829      12.389 o 
  -3  -1   7      29.189      29.514       1.022 o 
  -3  -1   8     294.834     286.059       6.911 o 
  -3  -1   9      69.520      66.077       2.048 o 
  -3  -1  10      15.666      15.624       1.006 o 
  -3  -1  11     149.090     150.277       4.499 o 
  -3  -1  12       9.659      10.353       0.988 o 
  -3   0   1    4347.583    4282.472      97.296 o 
  -3   0   2    4840.711    4716.862     107.355 o 
  -3   0   3       1.545       2.281       0.203 o 
  -3   0   4    3668.942    3603.043      81.443 o 
  -3   0   5     338.503     341.715       7.899 o 
  -3   0   6    1879.811    1881.541      42.859 o 
  -3   0   7     999.486    1007.824      23.117 o 
  -3   0   8    1152.501    1157.256      26.607 o 
  -3   0   9      40.329      42.620       1.646 o 
  -3   0  10     278.075     291.623       7.957 o 
  -3   0  11      92.566      92.688       3.324 o 
  -3   0  12      59.493      61.297       2.734 o 
  -3   0  13      38.567      42.839       2.380 o 
  -3   0  14      11.034      11.822       1.342 o 
  -3   1   0     404.470     403.804       9.231 o 
  -3   1   1      16.575      13.800       0.506 o 
  -3   1   2     185.111     193.889       4.550 o 
  -3   1   3      13.749      18.702       0.688 o 
  -3   1   4      37.766      43.291       1.321 o 
  -3   1   5      14.363      11.128       0.509 o 
  -3   1   6      13.931      12.029       0.554 o 
  -3   1   7      13.841      11.377       0.702 o 
  -3   1   8      47.009      43.239       1.939 o 
  -3   1   9     159.737     161.697       5.001 o 
  -3   1  10      38.446      36.897       1.778 o 
  -3   1  11      38.739      38.024       1.996 o 
  -3   1  12       0.240       0.046       1.021 o 
  -3   1  13       8.624       9.642       1.287 o 
  -3   2   0     514.140     524.651      11.949 o 
  -3   2   1     574.526     560.714      12.898 o 
  -3   2   2     701.092     726.718      16.577 o 
  -3   2   3     963.694     975.765      22.267 o 
  -3   2   4      14.297      18.071       0.746 o 
  -3   2   5     153.053     142.129       3.596 o 
  -3   2   6     406.994     418.695       9.857 o 
  -3   2   7    1034.800    1008.982      23.603 o 
  -3   2   8       5.065       5.033       0.632 o 
  -3   2  10     144.992     146.559       4.537 o 
  -3   2  11     138.810     145.820       4.847 o 
  -3   2  12       3.152       2.603       0.849 o 
  -3   2  13       4.080       6.410       1.994 o 
  -3   3   0     104.844     112.841       2.801 o 
  -3   3   1      78.791      86.243       2.177 o 
  -3   3   2     292.791     304.749       7.090 o 
  -3   3   3      32.634      32.852       1.035 o 
  -3   3   4     261.032     273.752       6.539 o 
  -3   3   5      28.660      29.700       1.146 o 
  -3   3   6       1.966       1.425       0.395 o 
  -3   3   7       2.189       1.984       0.457 o 
  -3   3   8      16.442      16.219       1.003 o 
  -3   3   9      22.846      24.758       1.726 o 
  -3   3  10       3.859       4.683       0.788 o 
  -3   3  11       2.516       2.928       0.772 o 
  -3   3  12       2.099       0.677       1.135 o 
  -3   4   0    2028.773    2044.782      46.720 o 
  -3   4   1      78.692      75.803       2.022 o 
  -3   4   2     213.394     217.595       5.283 o 
  -3   4   3     653.523     671.247      15.761 o 
  -3   4   4     172.574     167.134       4.216 o 
  -3   4   5      76.443      73.888       2.288 o 
  -3   4   6      30.584      27.915       1.282 o 
  -3   4   7     414.084     426.031      10.773 o 
  -3   4   8       8.913       9.390       0.903 o 
  -3   4   9       6.455       6.764       0.854 o 
  -3   4  10       0.961       1.561       0.773 o 
  -3   4  11      45.829      49.010       3.217 o 
  -3   5   0       1.136       0.869       0.238 o 
  -3   5   1      43.391      46.923       1.462 o 
  -3   5   2       0.252       0.310       0.323 o 
  -3   5   3       7.699       7.094       0.701 o 
  -3   5   4     126.299     122.541       3.423 o 
  -3   5   6     108.786     113.288       3.539 o 
  -3   5   7       9.795       9.416       1.031 o 
  -3   5   8      26.531      26.031       1.459 o 
  -3   5   9       1.230       1.296       0.775 o 
  -3   5  10       6.107       7.097       1.333 o 
  -3   6   0     265.057     272.218       6.877 o 
  -3   6   1     340.107     339.394       8.273 o 
  -3   6   2     149.918     144.075       3.965 o 
  -3   6   3     105.311     105.641       3.262 o 
  -3   6   4      65.711      62.471       2.381 o 
  -3   6   5     175.593     168.186       5.040 o 
  -3   6   6      64.551      69.672       2.932 o 
  -3   6   7      91.958      96.462       3.524 o 
  -3   6   8       3.015       3.021       1.204 o 
  -3   6   9       7.306       6.769       1.462 o 
  -3   7   1      10.471       9.867       1.492 o 
  -3   7   3       7.718       3.630       1.216 o 
  -3   7   4      41.761      43.111       2.347 o 
  -3   7   6      46.799      53.453       2.496 o 
  -3   7   7      16.396      16.294       1.574 o 
  -3   7   8       2.240       0.713       1.397 o 
  -3   8   0      88.338      90.707       8.886 o 
  -3   8   1      61.285      66.578       6.820 o 
  -3   8   2     109.230     112.101       8.409 o 
  -3   8   3       0.015       0.706       0.895 o 
  -3   8   4      22.412      24.524       4.004 o 
  -3   8   5      31.293      30.045       3.641 o 
  -3   8   6      10.658       9.941       2.532 o 
  -3   8   7       8.127       6.955       2.620 o 
  -3   9   0       1.602       2.235       2.366 o 
  -3   9   1      12.749      12.168       1.980 o 
  -3   9   2      12.174      14.904       2.061 o 
  -3   9   3       0.010       1.357       1.445 o 
  -3   9   4      12.527      13.489       3.902 o 
  -3   9   5       7.690      10.833       3.247 o 
  -3  10   0       0.932       0.860       2.373 o 
  -3  10   1       0.161       1.951       1.400 o 
  -3  10   2      19.153      23.325       3.258 o 
  -3  10   3      24.764      31.700       8.740 o 
  -3  10   4       3.207       5.894       3.208 o 
  -3  11   0       0.037       1.100       1.868 o 
  -3  11   1       0.609       0.612       4.515 o 
  -2 -13   7       5.674       0.395       1.447 o 
  -2 -13   8      20.871      28.423       3.606 o 
  -2 -13   9      25.641      28.983       5.742 o 
  -2 -13  10       9.646      12.158       3.294 o 
  -2 -13  11      10.821      11.505       9.111 o 
  -2 -13  12       2.060       1.524       2.770 o 
  -2 -12   3       3.987       3.477       2.853 o 
  -2 -12   4      21.235      23.973       3.999 o 
  -2 -12   5       7.344       4.148       1.848 o 
  -2 -12   6       0.416       0.889       1.953 o 
  -2 -12   7      46.370      44.539       4.230 o 
  -2 -12   8       6.608       5.509       2.736 o 
  -2 -12   9      84.479      99.430       7.896 o 
  -2 -12  10       1.191       0.534       4.010 o 
  -2 -12  11       3.504       1.222       1.438 o 
  -2 -12  13      28.073      35.620       6.297 o 
  -2 -12  14       4.940       1.486      10.250 o 
  -2 -11   1       1.207       2.916       5.483 o 
  -2 -11   2       1.877       1.944       1.769 o 
  -2 -11   3      13.590      11.632       4.455 o 
  -2 -11   4      19.701      23.528       3.105 o 
  -2 -11   5       4.148       3.125       1.255 o 
  -2 -11   7      11.967      10.271       2.500 o 
  -2 -11   8       3.956       2.866       2.799 o 
  -2 -11   9       7.117       4.786       2.264 o 
  -2 -11  10      82.032      87.004       7.298 o 
  -2 -11  11      35.663      46.445       6.967 o 
  -2 -11  12      13.926      15.246       2.432 o 
  -2 -11  13      26.490      32.166       4.219 o 
  -2 -11  14       8.826       4.795       1.432 o 
  -2 -11  15       0.623       2.693       2.553 o 
  -2 -10   1       5.077       5.513       3.587 o 
  -2 -10   2       6.106       6.594       1.805 o 
  -2 -10   3      59.892      64.091       4.035 o 
  -2 -10   4       3.651       3.333       1.271 o 
  -2 -10   5      22.057      19.550       2.807 o 
  -2 -10   6      10.602       6.692       1.596 o 
  -2 -10   7     261.571     264.753      10.489 o 
  -2 -10   8      24.452      23.662       3.351 o 
  -2 -10   9      21.491      21.576       5.460 o 
  -2 -10  10       2.918       3.339       1.109 o 
  -2 -10  11     107.009     113.514       5.508 o 
  -2 -10  12     143.629     158.289       9.454 o 
  -2 -10  13      23.865      26.082       2.606 o 
  -2 -10  14      18.948      18.431       2.245 o 
  -2 -10  15      39.278      39.460       4.020 o 
  -2  -9   1      11.078       9.674       3.152 o 
  -2  -9   2      41.031      41.384       3.546 o 
  -2  -9   3      29.530      34.901       2.726 o 
  -2  -9   4      74.604      78.908       4.082 o 
  -2  -9   5       1.168       1.492       0.927 o 
  -2  -9   6      11.165       9.991       2.021 o 
  -2  -9   7       1.457       0.927       0.866 o 
  -2  -9   8      47.776      42.224       4.034 o 
  -2  -9   9      55.050      59.832       3.423 o 
  -2  -9  10      15.243      18.719       1.737 o 
  -2  -9  11       0.581       0.269       0.786 o 
  -2  -9  12       5.484       3.632       1.169 o 
  -2  -9  13       4.468       6.041       1.469 o 
  -2  -9  15       3.631       1.026       1.680 o 
  -2  -9  16       0.011       3.728       2.793 o 
  -2  -8   2      12.179      11.788       1.514 o 
  -2  -8   3     287.822     279.223       9.477 o 
  -2  -8   4     189.363     192.289       9.397 o 
  -2  -8   5      11.556      11.095       1.627 o 
  -2  -8   6      59.655      61.145       3.948 o 
  -2  -8   7      48.688      43.097       2.510 o 
  -2  -8   8     318.045     328.874      14.733 o 
  -2  -8   9      24.953      18.767       2.458 o 
  -2  -8  10       0.006       0.174       1.107 o 
  -2  -8  11      27.376      25.249       1.951 o 
  -2  -8  12     420.850     435.267      12.990 o 
  -2  -8  13      11.372      12.290       3.142 o 
  -2  -8  15      20.140      18.324       4.126 o 
  -2  -8  16      24.791      27.761       3.601 o 
  -2  -7   1      30.063      25.321       2.865 o 
  -2  -7   2     113.933     111.883       4.583 o 
  -2  -7   3     298.292     308.151       8.701 o 
  -2  -7   4      74.884      79.642       2.983 o 
  -2  -7   5      80.127      78.570       2.572 o 
  -2  -7   7     212.393     207.105       5.931 o 
  -2  -7   8      97.641     101.462       4.454 o 
  -2  -7   9      17.916      12.571       1.506 o 
  -2  -7  10       2.145       2.032       0.763 o 
  -2  -7  11      32.025      30.208       3.210 o 
  -2  -7  12      18.061      18.074       1.912 o 
  -2  -7  13       3.652       4.739       1.644 o 
  -2  -7  14       9.352       4.880       1.554 o 
  -2  -7  15       5.880       6.705       3.676 o 
  -2  -7  16       0.030       1.866       1.207 o 
  -2  -6   1      51.434      47.394       1.932 o 
  -2  -6   2     767.730     752.909      17.392 o 
  -2  -6   3       5.387       3.753       0.764 o 
  -2  -6   4     816.817     801.444      19.779 o 
  -2  -6   5     691.520     685.648      18.388 o 
  -2  -6   6      48.852      45.801       3.082 o 
  -2  -6   7      68.683      70.436       2.443 o 
  -2  -6   8     655.502     687.403      17.514 o 
  -2  -6   9     275.264     286.513       8.100 o 
  -2  -6  10     347.539     353.195       9.815 o 
  -2  -6  11      25.995      23.138       3.602 o 
  -2  -6  12     679.033     716.668      21.217 o 
  -2  -6  13      84.820      86.410       4.469 o 
  -2  -6  14      33.242      31.640       2.781 o 
  -2  -6  15       0.127       0.149       1.449 o 
  -2  -6  16       9.463       7.072       2.040 o 
  -2  -5   1      62.425      61.536       1.748 o 
  -2  -5   2     390.178     378.484       8.918 o 
  -2  -5   3     121.291     118.025       2.847 o 
  -2  -5   4       3.296       2.505       0.415 o 
  -2  -5   5       3.501       2.735       0.407 o 
  -2  -5   6     205.519     211.230       5.294 o 
  -2  -5   7      28.236      26.767       0.892 o 
  -2  -5   8      98.809     100.075       2.670 o 
  -2  -5   9      85.030      85.511       2.471 o 
  -2  -5  10       0.803       0.803       0.407 o 
  -2  -5  11       5.436       4.552       0.628 o 
  -2  -5  12       7.685       8.388       0.805 o 
  -2  -5  13       4.654       4.986       1.253 o 
  -2  -5  15       9.365      11.179       1.972 o 
  -2  -4   1    1001.806    1037.755      23.851 o 
  -2  -4   2    1762.542    1785.048      40.970 o 
  -2  -4   3      33.399      41.411       1.103 o 
  -2  -4   4      39.435      41.254       1.719 o 
  -2  -4   5     862.898     865.131      20.913 o 
  -2  -4   6     945.265     925.320      21.989 o 
  -2  -4   7     296.137     284.414       6.796 o 
  -2  -4   8     421.685     418.733       9.873 o 
  -2  -4   9       0.376       0.787       0.319 o 
  -2  -4  10     586.258     587.410      13.955 o 
  -2  -4  11     478.845     475.679      11.947 o 
  -2  -4  12     195.782     201.645       5.541 o 
  -2  -4  13      32.247      33.210       1.626 o 
  -2  -4  14      78.544      78.140       3.045 o 
  -2  -4  15      25.999      25.802       1.721 o 
  -2  -3   1      13.165      14.351       0.533 o 
  -2  -3   2     936.631     958.279      21.678 o 
  -2  -3   3     150.288     147.157       3.484 o 
  -2  -3   4     681.231     709.586      16.319 o 
  -2  -3   5     338.787     321.220       7.808 o 
  -2  -3   6     146.858     142.940       3.712 o 
  -2  -3   7      96.120     102.421       2.677 o 
  -2  -3   8      47.121      51.480       1.520 o 
  -2  -3   9     135.418     137.975       3.681 o 
  -2  -3  10       0.920       0.392       0.429 o 
  -2  -3  11      19.668      19.188       1.119 o 
  -2  -3  12      12.426      12.344       0.963 o 
  -2  -3  14       8.404       7.407       1.016 o 
  -2  -3  15       0.897       1.922       0.895 o 
  -2  -2   1     355.490     379.274       9.125 o 
  -2  -2   2    1969.885    1974.623      44.919 o 
  -2  -2   3    4144.317    4173.500      95.691 o 
  -2  -2   4    1849.134    1897.838      42.982 o 
  -2  -2   5     217.217     243.278       5.671 o 
  -2  -2   6     872.077     839.824      19.082 o 
  -2  -2   7    2960.146    2938.021      66.707 o 
  -2  -2   8       0.915       0.211       0.287 o 
  -2  -2   9       0.020       0.071       0.352 o 
  -2  -2  10     228.963     232.110       6.219 o 
  -2  -2  11     510.022     518.563      12.854 o 
  -2  -2  12       8.030       7.647       0.874 o 
  -2  -2  13       0.335       0.278       0.863 o 
  -2  -2  14      57.301      63.258       2.989 o 
  -2  -2  15      27.271      29.572       2.326 o 
  -2  -1   1     120.819     133.159       3.240 o 
  -2  -1   2     787.091     853.020      19.444 o 
  -2  -1   3     891.285     918.887      21.138 o 
  -2  -1   4      58.716      60.993       1.529 o 
  -2  -1   5     937.288     946.751      21.446 o 
  -2  -1   6      71.512      72.081       1.886 o 
  -2  -1   7     337.339     340.596       8.043 o 
  -2  -1   8     186.663     186.223       4.687 o 
  -2  -1  10       2.633       1.676       0.545 o 
  -2  -1  11       0.455       1.413       0.665 o 
  -2  -1  12       0.166       0.824       0.634 o 
  -2  -1  14       8.090       8.488       1.450 o 
  -2   0   1     478.483     528.803      12.264 o 
  -2   0   2     394.326     430.656       9.797 o 
  -2   0   3    4448.275    4404.053      99.524 o 
  -2   0   4    1333.092    1408.587      31.920 o 
  -2   0   5      33.704      30.704       0.945 o 
  -2   0   6      66.063      66.164       1.840 o 
  -2   0   7    1611.096    1612.071      37.016 o 
  -2   0   8      30.682      30.559       1.320 o 
  -2   0   9      84.120      82.907       2.591 o 
  -2   0  10       5.982       4.124       0.663 o 
  -2   0  11     104.898     112.147       3.773 o 
  -2   0  12      47.452      46.566       2.467 o 
  -2   0  13      55.048      56.372       2.878 o 
  -2   1   0     745.647     774.253      17.583 o 
  -2   1   1     390.496     419.043       9.545 o 
  -2   1   2     671.734     711.506      17.179 o 
  -2   1   3     261.354     266.664       6.303 o 
  -2   1   4     103.245     112.843       2.794 o 
  -2   1   5      23.417      29.273       0.964 o 
  -2   1   6      55.940      54.715       1.622 o 
  -2   1   7     272.279     292.285       7.087 o 
  -2   1   8      34.062      32.743       1.598 o 
  -2   1   9      25.557      24.754       1.230 o 
  -2   1  10      20.545      24.497       1.373 o 
  -2   1  11       4.500       3.534       0.851 o 
  -2   2   0    4342.490    4317.912      99.690 o 
  -2   2   1    1109.700    1100.980      24.919 o 
  -2   2   2     769.248     768.742      17.515 o 
  -2   2   3     170.110     182.227       4.415 o 
  -2   2   4     490.199     474.919      11.041 o 
  -2   2   5    1598.908    1617.306      37.367 o 
  -2   2   6     265.895     276.771       6.674 o 
  -2   2   7     663.254     675.048      15.832 o 
  -2   2   8       0.819       1.159       0.469 o 
  -2   2   9     160.759     164.907       4.841 o 
  -2   2  10      82.533      80.662       3.094 o 
  -2   2  11      16.208      16.023       1.425 o 
  -2   2  12      12.442      13.140       1.437 o 
  -2   3   0      94.023      86.597       2.340 o 
  -2   3   1     434.901     445.893      10.218 o 
  -2   3   2     540.172     540.605      12.464 o 
  -2   3   3     148.376     147.153       3.611 o 
  -2   3   4      13.544      11.243       0.607 o 
  -2   3   5       7.780       7.076       0.489 o 
  -2   3   6      29.537      27.438       1.277 o 
  -2   3   7       9.322       7.946       0.749 o 
  -2   3   8       3.314       3.876       0.635 o 
  -2   3   9       2.022       2.028       0.612 o 
  -2   3  10       2.962       3.753       0.929 o 
  -2   3  11       1.604       0.175       0.874 o 
  -2   4   0     161.228     150.074       3.644 o 
  -2   4   1     390.147     375.035       9.208 o 
  -2   4   2     419.268     416.119       9.708 o 
  -2   4   3      14.311      15.417       0.827 o 
  -2   4   4       4.335       3.891       0.466 o 
  -2   4   5     147.760     151.560       4.114 o 
  -2   4   6     234.047     228.965       6.388 o 
  -2   4   7       0.605       0.484       0.531 o 
  -2   4   8      40.657      39.412       1.922 o 
  -2   4   9      34.342      32.940       2.108 o 
  -2   4  10      62.865      64.830       3.231 o 
  -2   4  11       4.021       5.642       3.470 o 
  -2   5   0       5.350       6.016       0.415 o 
  -2   5   1      85.875      82.413       2.488 o 
  -2   5   2      53.832      53.279       1.780 o 
  -2   5   3     353.228     357.221       8.949 o 
  -2   5   4       2.336       2.322       0.483 o 
  -2   5   6       1.274       2.166       0.586 o 
  -2   5   7      13.397      13.969       1.169 o 
  -2   5  10       0.023       0.696       1.113 o 
  -2   6   0      74.437      74.108       2.225 o 
  -2   6   1       0.322       1.013       0.398 o 
  -2   6   2     620.955     613.448      14.651 o 
  -2   6   3     146.422     144.614       4.119 o 
  -2   6   6      48.877      48.686       2.089 o 
  -2   6   7      28.453      33.153       2.267 o 
  -2   6   8      28.107      27.286       1.851 o 
  -2   6   9       2.727       4.091       1.155 o 
  -2   7   0      89.290      93.038       5.496 o 
  -2   7   1       6.602       4.699       0.845 o 
  -2   7   2      39.950      40.105       1.687 o 
  -2   7   3      45.185      46.861       1.906 o 
  -2   7   4       7.656       6.234       1.021 o 
  -2   7   5       2.504       2.757       0.891 o 
  -2   7   6       0.129       0.947       0.771 o 
  -2   7   7       2.751       3.007       0.933 o 
  -2   7   8       2.393       1.772       1.162 o 
  -2   8   0     132.553     138.224       6.328 o 
  -2   8   1      23.181      21.822       2.648 o 
  -2   8   2      19.367      20.789       2.201 o 
  -2   8   3       2.951       6.121       1.638 o 
  -2   8   4      19.016      21.222       2.774 o 
  -2   8   5      27.709      31.825       4.643 o 
  -2   8   6       0.000       1.305       2.171 o 
  -2   9   1       1.415       1.187       1.435 o 
  -2   9   2      20.359      20.036       3.471 o 
  -2   9   4       5.468       3.934       4.425 o 
  -2   9   5       0.483       2.268       4.134 o 
  -2  10   0      97.023     100.347       8.700 o 
  -2  10   1      14.132      14.095       2.593 o 
  -2  10   2       0.302       3.264       1.534 o 
  -2  11   0       3.509       5.492       2.741 o 
  -2  11   1       6.826       6.016       2.672 o 
  -2  11   2       0.345       8.048       4.296 o 
  -1 -13   6      10.283      10.425       2.800 o 
  -1 -13   7      20.632      27.207       3.653 o 
  -1 -13   8       0.326       0.494       1.695 o 
  -1 -13   9       1.558       1.331       1.804 o 
  -1 -12   2       1.000       2.255       2.363 o 
  -1 -12   3       0.634       3.471       2.070 o 
  -1 -12   4      23.236      18.269       3.610 o 
  -1 -12   5       8.130       8.655       2.158 o 
  -1 -12   7      22.973      17.510       2.776 o 
  -1 -12   8      24.793      29.419       3.747 o 
  -1 -12   9       3.674       4.692       2.235 o 
  -1 -12  12      71.467      90.193      12.901 o 
  -1 -12  13      23.334      30.169       5.420 o 
  -1 -11   1       0.174       0.104       1.658 o 
  -1 -11   5       4.871       6.333       2.532 o 
  -1 -11   7      79.431      84.972       6.653 o 
  -1 -11   8      20.545      24.614       3.542 o 
  -1 -11   9       0.312       1.307       1.336 o 
  -1 -11  10       0.330       0.138       1.466 o 
  -1 -11  11       3.945       3.232       2.074 o 
  -1 -11  12       2.795       1.335       1.928 o 
  -1 -11  13       4.315       2.616       1.665 o 
  -1 -11  14       3.083       1.136       1.742 o 
  -1 -10   1       5.954       4.075       1.559 o 
  -1 -10   2     159.958     162.157       8.338 o 
  -1 -10   3      19.313      19.623       2.596 o 
  -1 -10   4     132.402     141.002       6.534 o 
  -1 -10   5      31.986      27.438       3.192 o 
  -1 -10   6     112.933     116.774       7.884 o 
  -1 -10   7       4.727       2.644       4.299 o 
  -1 -10   8     144.383     154.258       8.737 o 
  -1 -10   9     109.956     112.517       6.035 o 
  -1 -10  10      18.803      23.647       2.305 o 
  -1 -10  11       0.977       0.510       1.612 o 
  -1 -10  12      50.602      54.533       4.465 o 
  -1 -10  13      73.263      78.762       4.626 o 
  -1 -10  14      26.306      22.206       3.056 o 
  -1  -9   1       1.594       2.121       2.276 o 
  -1  -9   2       4.637       4.771       1.220 o 
  -1  -9   3       0.307       0.402       0.848 o 
  -1  -9   5       1.716       1.579       0.912 o 
  -1  -9   6      61.089      67.732       5.737 o 
  -1  -9   7      25.712      31.810       3.467 o 
  -1  -9   9      12.793      12.550       1.284 o 
  -1  -9  10       0.898       1.041       0.778 o 
  -1  -9  11       5.471       6.215       1.845 o 
  -1  -9  12       2.772       2.595       1.202 o 
  -1  -9  13       6.491       7.491       1.504 o 
  -1  -9  14       5.987       2.743       1.937 o 
  -1  -9  15       0.019       0.432       2.253 o 
  -1  -8   1      17.434      18.041       1.918 o 
  -1  -8   2     384.873     389.013      11.794 o 
  -1  -8   3       0.260       0.458       0.847 o 
  -1  -8   4       0.717       0.391       0.857 o 
  -1  -8   5      56.407      57.412       3.005 o 
  -1  -8   6     297.488     311.241      11.394 o 
  -1  -8   7      30.256      28.348       2.382 o 
  -1  -8   8      61.881      62.650       3.379 o 
  -1  -8   9     189.360     193.176       8.368 o 
  -1  -8  10     304.184     324.693       9.378 o 
  -1  -8  11      33.387      37.302       3.685 o 
  -1  -8  13      12.246      12.701       2.699 o 
  -1  -8  14      97.047     111.634       6.653 o 
  -1  -8  15      29.978      31.903       3.621 o 
  -1  -7   2     305.177     314.522       8.600 o 
  -1  -7   3     148.389     144.068       5.384 o 
  -1  -7   4     374.681     389.427      10.166 o 
  -1  -7   5     252.113     245.922       6.632 o 
  -1  -7   6       8.114       7.927       0.955 o 
  -1  -7   7       2.769       2.349       0.751 o 
  -1  -7   8      21.283      21.114       1.529 o 
  -1  -7   9      59.539      59.271       4.231 o 
  -1  -7  10      12.552      14.389       1.689 o 
  -1  -7  11      15.115      15.294       1.613 o 
  -1  -7  12       1.314       0.144       1.544 o 
  -1  -7  13       2.224       4.022       1.634 o 
  -1  -7  14       4.305       6.126       1.814 o 
  -1  -7  15       0.380       0.869       2.369 o 
  -1  -6   1       3.328       2.809       0.339 o 
  -1  -6   2    1461.391    1417.365      32.299 o 
  -1  -6   3     127.893     130.506       3.636 o 
  -1  -6   4     157.002     171.552       5.535 o 
  -1  -6   5      29.833      32.062       1.883 o 
  -1  -6   6     495.403     513.522      16.436 o 
  -1  -6   7     249.070     258.013       6.992 o 
  -1  -6   8     478.382     495.642      14.460 o 
  -1  -6   9      42.026      44.251       2.519 o 
  -1  -6  10     261.633     265.851       8.289 o 
  -1  -6  11     173.506     174.256       6.183 o 
  -1  -6  12      25.734      23.057       2.172 o 
  -1  -6  13      10.122       8.859       1.987 o 
  -1  -6  14      15.791      16.151       2.559 o 
  -1  -6  15      42.510      40.673       4.576 o 
  -1  -5   1      25.543      26.548       0.967 o 
  -1  -5   2     488.114     506.921      11.833 o 
  -1  -5   3     312.187     305.140       7.833 o 
  -1  -5   4      14.604      14.183       0.989 o 
  -1  -5   5     287.407     301.037       9.601 o 
  -1  -5   6     130.698     128.706       3.670 o 
  -1  -5   7       1.836       1.481       0.219 o 
  -1  -5   8      14.317      11.976       0.816 o 
  -1  -5   9      23.320      20.387       0.873 o 
  -1  -5  10      18.267      17.054       1.118 o 
  -1  -5  12       3.602       4.879       0.643 o 
  -1  -5  13       2.485       1.500       1.320 o 
  -1  -5  15       1.366       0.483       1.209 o 
  -1  -4   1    2758.924    2731.690      62.447 o 
  -1  -4   2    1185.748    1151.233      26.062 o 
  -1  -4   3     353.961     383.967       9.252 o 
  -1  -4   4      78.001      87.243       2.656 o 
  -1  -4   5     715.108     679.361      16.813 o 
  -1  -4   6     191.567     200.206       4.896 o 
  -1  -4   7     416.809     429.726      11.070 o 
  -1  -4   8     960.377     946.907      22.622 o 
  -1  -4   9     127.236     117.466       3.219 o 
  -1  -4  10      24.982      24.627       1.339 o 
  -1  -4  11     129.178     128.724       4.075 o 
  -1  -4  12     133.088     133.554       4.114 o 
  -1  -4  13     125.860     129.639       4.221 o 
  -1  -4  14       1.429       0.965       0.799 o 
  -1  -4  15       4.342       1.270       0.996 o 
  -1  -3   1     622.265     638.126      15.059 o 
  -1  -3   2    1575.428    1595.066      38.412 o 
  -1  -3   3    1424.536    1457.031      33.556 o 
  -1  -3   4       0.081       0.106       0.106 o 
  -1  -3   5       6.389       5.222       0.283 o 
  -1  -3   6     292.860     296.138       6.912 o 
  -1  -3   7       0.924       2.201       0.290 o 
  -1  -3   8      63.148      60.220       1.780 o 
  -1  -3   9      14.418      12.406       0.811 o 
  -1  -3  10      23.876      23.298       1.187 o 
  -1  -3  11       9.477       7.751       0.733 o 
  -1  -3  12       0.574       0.771       0.595 o 
  -1  -3  13       3.444       4.624       0.835 o 
  -1  -3  15       0.089       4.437       3.935 o 
  -1  -2   1   10433.076    9711.370     218.738 o 
  -1  -2   2     262.974     270.540       6.506 o 
  -1  -2   3       0.049       0.137       0.099 o 
  -1  -2   4    1981.234    2073.714      47.288 o 
  -1  -2   5    1430.510    1427.101      32.324 o 
  -1  -2   6      64.378      59.392       1.597 o 
  -1  -2   7       1.732       1.585       0.279 o 
  -1  -2   8     132.757     124.775       3.628 o 
  -1  -2   9     348.294     350.727       8.552 o 
  -1  -2  10     253.269     255.551       6.710 o 
  -1  -2  11       2.231       1.782       0.614 o 
  -1  -2  12      16.641      16.858       1.299 o 
  -1  -2  13     136.867     141.973       5.450 o 
  -1  -2  14      13.536      14.973       1.870 o 
  -1  -1   1      76.473      84.643       2.900 o 
  -1  -1   2     373.176     357.141       9.339 o 
  -1  -1   3      34.394      36.136       0.987 o 
  -1  -1   4      71.271      66.719       1.676 o 
  -1  -1   5       2.196       1.433       0.193 o 
  -1  -1   6     156.576     157.705       3.837 o 
  -1  -1   7     190.190     196.070       4.849 o 
  -1  -1   8       0.140       0.329       0.329 o 
  -1  -1   9      41.140      40.488       1.652 o 
  -1  -1  10      74.639      74.865       2.603 o 
  -1  -1  11       3.687       2.997       0.902 o 
  -1  -1  12      20.008      22.321       1.787 o 
  -1  -1  14       0.428       0.197       2.863 o 
  -1   0   1    2030.888    1865.481      44.568 o 
  -1   0   2     220.666     229.591       5.283 o 
  -1   0   3    8276.699    7809.451     179.980 o 
  -1   0   4     157.876     170.597       4.178 o 
  -1   0   5    1024.924    1024.382      23.346 o 
  -1   0   6     329.819     330.468       7.791 o 
  -1   0   7     272.871     272.114       6.613 o 
  -1   0   8     169.105     174.620       4.590 o 
  -1   0   9     115.865     111.667       4.192 o 
  -1   0  10     454.606     468.405      12.613 o 
  -1   0  11      45.053      44.010       2.182 o 
  -1   0  12       6.460       6.965       1.022 o 
  -1   0  13      45.226      46.426       2.703 o 
  -1   1   0     123.034     115.450       2.811 o 
  -1   1   1     595.890     629.278      14.256 o 
  -1   1   2      17.100      16.626       0.570 o 
  -1   1   3      25.960      28.240       0.867 o 
  -1   1   4       8.829      12.258       0.528 o 
  -1   1   5      61.916      63.246       1.741 o 
  -1   1   6      41.594      38.364       1.248 o 
  -1   1   7     126.046     129.777       3.487 o 
  -1   1   8      26.574      26.817       1.224 o 
  -1   1   9      32.225      32.612       1.690 o 
  -1   1  10      37.624      38.028       2.263 o 
  -1   1  12       0.438       0.163       1.112 o 
  -1   2   0    5403.161    5181.038     118.081 o 
  -1   2   1     139.381     140.884       3.399 o 
  -1   2   2    2567.610    2591.346      58.740 o 
  -1   2   3    1038.098    1092.038      24.928 o 
  -1   2   4       7.081       4.940       0.425 o 
  -1   2   5      47.256      41.252       1.257 o 
  -1   2   6     358.891     353.067       9.103 o 
  -1   2   7     117.413     119.293       3.394 o 
  -1   2   8     146.694     151.032       4.329 o 
  -1   2   9      12.246      10.646       0.988 o 
  -1   2  10      76.176      78.755       3.286 o 
  -1   2  11      28.038      29.653       1.998 o 
  -1   2  12      33.247      38.293       3.917 o 
  -1   3   0     344.911     348.007       8.028 o 
  -1   3   1      20.215      20.464       0.698 o 
  -1   3   2      15.647      16.009       0.689 o 
  -1   3   3     163.734     159.328       3.922 o 
  -1   3   4      16.240      17.771       0.733 o 
  -1   3   5       0.102       0.426       0.452 o 
  -1   3   6     147.348     150.826       4.163 o 
  -1   3   7      30.607      30.805       1.405 o 
  -1   3   8       5.793       6.072       0.744 o 
  -1   3   9       1.262       1.539       0.956 o 
  -1   3  10      16.586      15.821       1.610 o 
  -1   3  11       0.257       0.831       1.014 o 
  -1   4   0    3296.049    3281.902      74.404 o 
  -1   4   1     707.096     716.427      16.651 o 
  -1   4   2     118.351     126.337       3.382 o 
  -1   4   3      86.762      86.789       2.543 o 
  -1   4   4     379.330     377.236       9.210 o 
  -1   4   5     510.655     505.944      13.795 o 
  -1   4   6      34.912      33.195       1.609 o 
  -1   4   7      33.868      31.056       1.507 o 
  -1   4   8     146.208     157.670       4.894 o 
  -1   4   9      31.645      30.851       2.073 o 
  -1   4  10       3.595       1.148       0.913 o 
  -1   5   0     372.735     350.246       8.626 o 
  -1   5   1      47.906      48.922       1.569 o 
  -1   5   2      25.237      25.201       1.017 o 
  -1   5   3      24.082      22.889       1.203 o 
  -1   5   4      33.833      28.323       1.850 o 
  -1   5   5     142.720     144.677       4.243 o 
  -1   5   6      29.117      29.297       1.924 o 
  -1   5   8       0.064       0.117       0.774 o 
  -1   6   0     806.066     800.501      19.617 o 
  -1   6   1      24.916      24.653       1.080 o 
  -1   6   2      19.457      16.066       1.039 o 
  -1   6   3      52.813      44.726       1.761 o 
  -1   6   4     102.097     100.414       3.334 o 
  -1   6   5     167.325     164.222       4.938 o 
  -1   6   7       6.128       3.923       0.855 o 
  -1   6   8      19.971      20.977       2.245 o 
  -1   7   0      22.977      21.354       3.228 o 
  -1   7   1     132.822     131.862       4.182 o 
  -1   7   2      47.176      44.442       1.984 o 
  -1   7   3       0.019       0.177       0.560 o 
  -1   7   4      11.118      11.137       1.064 o 
  -1   7   5      80.117      82.278       3.219 o 
  -1   7   6       8.779       8.578       1.171 o 
  -1   7   7       3.519       2.864       1.027 o 
  -1   8   0      34.040      39.023       2.419 o 
  -1   8   1      75.427      73.746       5.528 o 
  -1   8   2      29.032      28.229       2.520 o 
  -1   8   3      87.790      88.078       7.051 o 
  -1   8   4       0.610       0.629       1.588 o 
  -1   8   5      61.188      57.582       6.379 o 
  -1   8   6       8.856      12.530       3.301 o 
  -1   9   0      10.203      10.433       2.009 o 
  -1   9   1       0.454       1.472       1.341 o 
  -1   9   2       6.719       6.826       3.459 o 
  -1   9   3       4.979       4.912       2.362 o 
  -1   9   4       5.287       6.799       2.534 o 
  -1  10   0       7.283       7.389       2.063 o 
  -1  10   1      20.019      21.836       3.939 o 
  -1  10   2       0.138       2.305       1.997 o 
  -1  10   3       6.880       6.621       2.473 o 
  -1  11   0       8.516      10.376       2.663 o 
  -1  11   1       6.675       9.705       3.095 o 
   0 -13   5       9.473       8.758       2.776 o 
   0 -13   6      13.358      19.338       4.371 o 
   0 -13   7       0.122       2.607       1.690 o 
   0 -13   8       0.333       0.337       3.090 o 
   0 -13  11       1.640       0.113       2.468 o 
   0 -12   2      49.973      68.043       9.196 o 
   0 -12   3       2.456       3.027       2.012 o 
   0 -12   4       0.397       6.539       3.361 o 
   0 -12   5       4.212       5.326       1.909 o 
   0 -12   6      18.386      19.979       2.995 o 
   0 -12   7      16.746      19.125       5.744 o 
   0 -12   8      15.289      14.106       3.038 o 
   0 -12   9      32.801      34.982       8.650 o 
   0 -12  10      13.056      13.288       3.247 o 
   0 -12  11      43.578      53.200      11.393 o 
   0 -12  12       7.006       3.027       2.078 o 
   0 -12  13      31.919      36.465       8.005 o 
   0 -11   1       9.019       6.664       3.201 o 
   0 -11   2      11.890       8.633       2.556 o 
   0 -11   4       4.598       6.989       1.831 o 
   0 -11   5       0.701       0.714       1.602 o 
   0 -11   6       3.332       2.530       1.624 o 
   0 -11   7       0.781       1.408       1.705 o 
   0 -11   8       2.924       2.017       1.797 o 
   0 -11   9      15.051      13.137       2.387 o 
   0 -11  10       1.363       1.416       2.121 o 
   0 -11  11      14.755      13.950       3.291 o 
   0 -11  12       4.304       4.350       1.770 o 
   0 -11  13       2.427       3.211       3.303 o 
   0 -11  14       9.725      12.579       5.391 o 
   0 -10   2      61.859      58.953       4.286 o 
   0 -10   3      56.219      55.557       6.674 o 
   0 -10   4       2.955       2.362       2.408 o 
   0 -10   5       0.761       0.318       1.682 o 
   0 -10   6      14.648      11.180       2.518 o 
   0 -10   7      40.015      42.624       7.046 o 
   0 -10   8     114.378     133.639       6.799 o 
   0 -10   9       3.067       1.309       1.346 o 
   0 -10  10       4.885       4.049       1.738 o 
   0 -10  11      46.638      48.877       5.155 o 
   0 -10  12      74.132      87.686       5.331 o 
   0 -10  13       6.521       8.440       2.957 o 
   0 -10  14       8.558      12.345       3.568 o 
   0  -9   1      54.744      54.200       5.570 o 
   0  -9   2       7.223       7.225       1.382 o 
   0  -9   5       2.442       1.032       0.982 o 
   0  -9   6       5.296       3.453       1.543 o 
   0  -9   7      16.427      15.345       2.300 o 
   0  -9   8      13.410      11.792       1.970 o 
   0  -9   9      10.374       9.213       1.354 o 
   0  -9  10       7.051       7.172       1.157 o 
   0  -9  11       0.000       0.264       0.920 o 
   0  -9  12       5.533       7.401       2.313 o 
   0  -9  13       5.494       5.755       2.385 o 
   0  -8   1     289.817     306.093       9.856 o 
   0  -8   2      48.106      44.425       2.670 o 
   0  -8   3      21.946      21.927       3.110 o 
   0  -8   4      38.255      32.266       2.181 o 
   0  -8   5     844.992     865.603      26.053 o 
   0  -8   6       0.043       0.014       0.754 o 
   0  -8   7     199.180     205.533       6.971 o 
   0  -8   8     234.205     240.008       7.096 o 
   0  -8   9     102.530     110.951       4.270 o 
   0  -8  10      27.285      25.881       1.962 o 
   0  -8  11      20.512      20.554       2.205 o 
   0  -8  12     146.620     150.862       7.226 o 
   0  -8  13     139.772     156.292       8.005 o 
   0  -8  14       2.026       0.938       1.645 o 
   0  -8  15      12.243       8.504       5.660 o 
   0  -7   1     496.114     510.420      13.567 o 
   0  -7   2     265.245     264.056       7.569 o 
   0  -7   3      55.117      60.374       2.445 o 
   0  -7   4       8.044       6.531       0.695 o 
   0  -7   5       0.332       0.794       0.451 o 
   0  -7   6       4.469       3.385       0.657 o 
   0  -7   7       3.809       4.480       0.679 o 
   0  -7   9       0.821       0.779       0.619 o 
   0  -7  10       2.941       2.827       0.894 o 
   0  -7  11       5.895       6.853       1.761 o 
   0  -7  12       6.604       9.301       2.754 o 
   0  -7  13       1.007       0.021       1.140 o 
   0  -6   1    1239.041    1221.354      27.939 o 
   0  -6   2      74.096      71.203       2.213 o 
   0  -6   3      17.311      13.867       0.903 o 
   0  -6   4     143.689     147.023       4.155 o 
   0  -6   5    2008.372    2060.370      54.860 o 
   0  -6   6     249.330     248.161       6.325 o 
   0  -6   7       1.265       1.576       0.394 o 
   0  -6   8     145.045     143.487       4.562 o 
   0  -6   9     123.394     125.449       5.077 o 
   0  -6  10     188.124     194.900       6.320 o 
   0  -6  11     139.566     139.457       6.364 o 
   0  -6  12      48.779      47.742       4.043 o 
   0  -6  13     219.538     236.945      13.495 o 
   0  -6  14      32.942      35.330       4.049 o 
   0  -6  15      15.595       6.915      10.172 o 
   0  -5   1     169.889     179.779       4.339 o 
   0  -5   2      86.388      84.993       2.229 o 
   0  -5   3       1.089       1.345       0.523 o 
   0  -5   4       6.982       6.910       0.589 o 
   0  -5   5     261.015     247.564       7.268 o 
   0  -5   6       9.053       7.994       0.376 o 
   0  -5   7     103.007      98.523       2.769 o 
   0  -5   8       6.267       4.747       0.398 o 
   0  -5   9       0.055       0.797       0.329 o 
   0  -5  10       2.268       1.839       0.483 o 
   0  -5  11       2.768       2.713       0.545 o 
   0  -5  12       2.747       1.373       0.884 o 
   0  -5  13       0.141       1.262       1.386 o 
   0  -5  14       1.892       0.561       2.718 o 
   0  -4   1    1659.427    1656.526      37.642 o 
   0  -4   2    1447.621    1417.365      37.239 o 
   0  -4   3    1550.489    1501.367      36.873 o 
   0  -4   4     322.255     293.192       7.172 o 
   0  -4   5    1672.385    1613.987      38.671 o 
   0  -4   6     623.567     583.644      14.086 o 
   0  -4   7     986.567     989.385      23.750 o 
   0  -4   8       0.989       1.264       0.289 o 
   0  -4   9     191.433     193.232       4.988 o 
   0  -4  10     254.487     254.818       6.639 o 
   0  -4  11     257.131     262.984       7.032 o 
   0  -4  12       9.294       9.358       1.082 o 
   0  -4  13      53.023      51.948       2.525 o 
   0  -4  14      37.749      36.421       2.403 o 
   0  -3   1       5.925       7.308       0.364 o 
   0  -3   2      13.748      14.121       0.793 o 
   0  -3   3       4.038       4.663       0.357 o 
   0  -3   4     656.433     663.303      15.024 o 
   0  -3   5      35.839      41.298       1.162 o 
   0  -3   6       0.160       0.137       0.178 o 
   0  -3   7       6.481       5.105       0.375 o 
   0  -3   8      18.071      16.901       0.823 o 
   0  -3   9       3.681       2.350       0.402 o 
   0  -3  10      17.489      17.466       1.032 o 
   0  -3  11       3.625       3.156       0.620 o 
   0  -3  12       5.100       4.871       0.923 o 
   0  -3  13       1.564       1.526       0.885 o 
   0  -3  14       0.246       1.353       0.826 o 
   0  -2   1    2773.102    2724.749      64.905 o 
   0  -2   2    1537.246    1589.555      36.473 o 
   0  -2   3     246.749     242.677       5.570 o 
   0  -2   4    2950.933    2806.573      63.388 o 
   0  -2   5      19.254      15.544       0.591 o 
   0  -2   6      51.211      47.754       1.448 o 
   0  -2   7     761.047     751.646      17.612 o 
   0  -2   8     482.816     484.846      11.528 o 
   0  -2   9      31.468      32.676       1.363 o 
   0  -2  10     140.581     143.087       4.217 o 
   0  -2  11     133.656     141.281       4.446 o 
   0  -2  12      70.874      67.184       3.032 o 
   0  -2  13      10.683      11.271       1.359 o 
   0  -1   1      24.315      25.042       0.818 o 
   0  -1   2      48.409      48.969       1.211 o 
   0  -1   3    1358.337    1400.269      31.787 o 
   0  -1   4     444.685     469.420      10.805 o 
   0  -1   5     330.708     332.767       7.778 o 
   0  -1   6     197.595     209.351       5.103 o 
   0  -1   7      26.496      26.285       1.006 o 
   0  -1   8      18.135      14.994       1.157 o 
   0  -1   9      18.025      19.372       1.034 o 
   0  -1  10      21.837      21.121       1.303 o 
   0  -1  11       0.002       0.277       0.609 o 
   0  -1  12       5.237       6.830       1.218 o 
   0   0   1     846.546     899.447      21.710 o 
   0   0   2    2147.450    2215.712      50.095 o 
   0   0   3      68.397      62.251       1.590 o 
   0   0   4    3631.152    3532.464      79.930 o 
   0   0   5     591.521     589.904      13.866 o 
   0   0   6       0.304       1.096       0.304 o 
   0   0   7     327.556     324.414       7.884 o 
   0   0   8     323.975     326.774       8.621 o 
   0   0   9     194.940     194.031       5.561 o 
   0   0  10       2.417       1.786       0.798 o 
   0   0  11      24.154      24.982       2.052 o 
   0   0  12      37.992      44.519       2.612 o 
   0   1   1     550.160     561.854      12.788 o 
   0   1   2     293.393     330.703       7.766 o 
   0   1   3     522.531     528.510      12.060 o 
   0   1   4      35.920      32.060       1.008 o 
   0   1   5       2.200       1.973       0.293 o 
   0   1   6      30.046      30.164       1.161 o 
   0   1   8      32.986      33.085       1.822 o 
   0   1   9      12.032      12.437       1.035 o 
   0   1  10      26.450      27.930       1.781 o 
   0   1  11       1.220       0.921       1.072 o 
   0   2   0   14404.811   12462.571     276.783 o 
   0   2   1       1.744       1.245       0.174 o 
   0   2   2     422.524     413.105       9.478 o 
   0   2   3     172.451     175.837       4.299 o 
   0   2   4     261.239     259.184       6.437 o 
   0   2   5     288.406     288.361       7.108 o 
   0   2   6     337.751     342.895       8.742 o 
   0   2   7       5.827       6.552       0.836 o 
   0   2   8      25.522      26.266       1.418 o 
   0   2   9     142.326     152.911       4.871 o 
   0   2  10      33.673      36.128       2.174 o 
   0   2  11       5.746       4.633       1.129 o 
   0   3   0     487.855     498.570      11.446 o 
   0   3   1      10.186      11.069       0.520 o 
   0   3   2      93.991      89.983       2.290 o 
   0   3   3      64.992      70.008       2.114 o 
   0   3   4      13.461      13.324       0.894 o 
   0   3   5      17.691      16.297       0.907 o 
   0   3   6      41.680      39.967       1.609 o 
   0   3   8       1.252       1.632       0.718 o 
   0   3   9       2.775       3.135       0.765 o 
   0   3  10       3.033       4.385       1.013 o 
   0   4   0     933.308     927.750      21.253 o 
   0   4   1      99.327     101.749       2.681 o 
   0   4   2     598.778     604.630      14.004 o 
   0   4   3     331.504     339.398       8.262 o 
   0   4   4       8.583       8.787       0.709 o 
   0   4   5     210.982     215.407       5.673 o 
   0   4   6      53.756      51.010       2.130 o 
   0   4   7      20.484      19.966       1.397 o 
   0   4   8      24.813      23.795       1.689 o 
   0   4   9      25.148      30.256       2.148 o 
   0   5   0      69.169      71.066       2.003 o 
   0   5   1      98.421     100.943       2.787 o 
   0   5   2     167.828     171.178       4.566 o 
   0   5   3       0.471       0.623       0.496 o 
   0   5   4       0.481       0.306       0.474 o 
   0   5   5      33.467      30.671       1.515 o 
   0   5   6       6.990       6.909       0.847 o 
   0   5   7       1.013       1.624       0.930 o 
   0   5   8       0.081       0.602       0.849 o 
   0   6   0      11.372      10.343       0.594 o 
   0   6   1       1.034       1.035       0.422 o 
   0   6   2       6.111       4.774       0.590 o 
   0   6   3     252.848     257.794       6.896 o 
   0   6   4     182.231     182.826       5.372 o 
   0   6   5      36.079      35.894       2.436 o 
   0   6   7       2.896       3.125       1.273 o 
   0   6   8      52.039      53.918       3.196 o 
   0   7   0       0.143       1.297       0.691 o 
   0   7   1      53.640      51.743       2.293 o 
   0   7   2      40.622      38.616       1.633 o 
   0   7   3       6.671       7.369       0.909 o 
   0   7   4       0.292       0.857       0.642 o 
   0   7   5      21.787      21.882       1.625 o 
   0   7   6      14.172      11.154       1.253 o 
   0   7   7       0.136       0.958       0.968 o 
   0   8   0      47.141      47.188       3.674 o 
   0   8   1       9.930      13.211       2.477 o 
   0   8   2      15.595      16.116       2.967 o 
   0   8   3      31.948      35.091       9.601 o 
   0   8   4      60.356      62.572       6.395 o 
   0   8   5       3.092       4.684       2.082 o 
   0   9   0      35.339      37.608       3.573 o 
   0   9   1       0.755       1.552       2.209 o 
   0   9   2       2.251       2.308       3.511 o 
   0   9   3       4.610       2.253       2.427 o 
   0   9   4      19.879      25.622       4.996 o 
   0  10   0       2.928       3.539       1.630 o 
   0  10   1       5.311       6.641       4.119 o 
   0  10   2      30.130      25.139       4.461 o 
   0  11   0       5.011       2.103       4.040 o 
   0  11   1       3.154       7.748       4.785 o 
   1 -13   5       5.796       1.997       2.106 o 
   1 -13   6       8.265      15.193       9.348 o 
   1 -13   7       0.085       2.233       2.928 o 
   1 -13   8       2.506       3.575       2.869 o 
   1 -13   9       0.619       2.045       2.823 o 
   1 -12   1      41.022      48.150       5.949 o 
   1 -12   2      13.171      11.621       2.974 o 
   1 -12   3       8.585       1.830       2.251 o 
   1 -12   4       0.446       3.400       1.911 o 
   1 -12   5      63.244      73.611      18.942 o 
   1 -12   6       2.346       2.884       3.602 o 
   1 -12   7      10.656       7.518       2.405 o 
   1 -12   8      77.202      97.652      11.281 o 
   1 -12   9       8.791       8.230       2.719 o 
   1 -12  10       3.378       0.147       1.346 o 
   1 -12  11       3.043       2.798       1.974 o 
   1 -12  12      40.410      43.258       8.024 o 
   1 -11   1      10.690       9.293       3.170 o 
   1 -11   2      38.872      41.569      14.430 o 
   1 -11   3       0.546       2.014       1.931 o 
   1 -11   4       5.175       6.694       2.263 o 
   1 -11   5      11.207      13.786       2.970 o 
   1 -11   6      49.351      53.784       5.887 o 
   1 -11   8      18.640      22.581       4.888 o 
   1 -11   9       0.849       1.149       1.548 o 
   1 -11  10       2.994       3.028       1.527 o 
   1 -11  11       1.072       0.410       1.681 o 
   1 -11  12       8.956      13.694       5.016 o 
   1 -11  13       8.468      14.767       5.347 o 
   1 -10   1      80.722      87.408       6.269 o 
   1 -10   2       0.052       2.343       1.562 o 
   1 -10   3      36.399      43.453       7.458 o 
   1 -10   5     236.869     267.510      12.268 o 
   1 -10   6      56.624      60.559       6.877 o 
   1 -10   7      13.336      15.339       2.263 o 
   1 -10   8      27.630      28.974       3.006 o 
   1 -10   9      18.782      21.081       2.809 o 
   1 -10  10     210.756     223.787       8.967 o 
   1 -10  11      28.001      30.228       3.606 o 
   1 -10  12      86.205      90.712       8.229 o 
   1 -10  13       3.112       7.444       2.972 o 
   1  -9   1      63.184      64.852       3.835 o 
   1  -9   2      58.360      68.512       4.648 o 
   1  -9   3       0.233       0.114       0.970 o 
   1  -9   4      86.039      83.572       6.705 o 
   1  -9   5      42.628      39.143       2.773 o 
   1  -9   6       2.116       0.444       1.887 o 
   1  -9   7       5.619       4.639       1.422 o 
   1  -9   9       0.941       0.447       1.487 o 
   1  -9  12       0.023       2.583       2.322 o 
   1  -9  13       0.033       0.165       2.341 o 
   1  -9  14       1.686       1.307       3.720 o 
   1  -8   1     163.557     167.972       6.520 o 
   1  -8   2     283.628     295.878      11.444 o 
   1  -8   3     125.452     130.833       5.034 o 
   1  -8   4      20.931      17.328       2.337 o 
   1  -8   5     237.527     248.701       9.555 o 
   1  -8   6     340.365     345.741      10.035 o 
   1  -8   7      59.501      53.895       3.582 o 
   1  -8   8       2.102       1.330       0.736 o 
   1  -8   9      42.202      41.893       2.424 o 
   1  -8  10     376.021     407.573      14.545 o 
   1  -8  11     241.998     253.414      12.139 o 
   1  -8  12      35.311      39.351       6.702 o 
   1  -8  13       1.816       0.768       4.025 o 
   1  -8  14      32.311      30.324       4.249 o 
   1  -7   1     130.069     135.524       5.032 o 
   1  -7   2      17.880      19.013       1.779 o 
   1  -7   3     324.016     325.377      11.137 o 
   1  -7   4      63.566      60.329       2.245 o 
   1  -7   5      46.861      46.077       2.102 o 
   1  -7   6       2.181       1.001       0.426 o 
   1  -7   7       0.078       0.461       0.486 o 
   1  -7   8       6.002       5.921       1.073 o 
   1  -7   9       3.466       3.805       0.886 o 
   1  -7  10       8.979       8.341       1.961 o 
   1  -7  11       0.736       1.108       1.165 o 
   1  -7  12       1.952       3.396       1.613 o 
   1  -7  13       8.702       6.642       2.194 o 
   1  -6   1      70.447      69.440       2.057 o 
   1  -6   2     402.112     390.618      10.102 o 
   1  -6   3     304.167     322.090       9.419 o 
   1  -6   4     696.974     729.555      18.410 o 
   1  -6   5      10.512       8.427       0.757 o 
   1  -6   6     137.019     134.296       3.704 o 
   1  -6   7     276.994     271.980       7.358 o 
   1  -6   8     238.977     258.464       7.191 o 
   1  -6   9     256.458     258.947       8.444 o 
   1  -6  10      95.840     110.105       5.333 o 
   1  -6  11     287.124     281.712      11.892 o 
   1  -6  12      36.076      36.862       3.952 o 
   1  -6  13      41.708      42.033       4.476 o 
   1  -6  14       6.893       8.489       2.378 o 
   1  -5   1     267.699     259.922       6.288 o 
   1  -5   2      59.993      63.173       1.622 o 
   1  -5   3     113.436     110.675       3.056 o 
   1  -5   4     431.748     423.996      10.603 o 
   1  -5   5       1.381       1.290       0.209 o 
   1  -5   6       5.174       5.432       0.366 o 
   1  -5   7       3.437       2.364       0.286 o 
   1  -5   8       6.142       5.544       0.440 o 
   1  -5   9       0.486       0.389       0.423 o 
   1  -5  10       1.157       1.332       0.432 o 
   1  -5  11       1.353       1.157       0.527 o 
   1  -5  12       0.435       0.060       0.793 o 
   1  -5  13       5.940       9.042       2.275 o 
   1  -5  14       1.885       0.582       2.014 o 
   1  -4   1      28.307      22.044       0.697 o 
   1  -4   2      24.232      26.144       0.743 o 
   1  -4   3       1.092       0.465       0.113 o 
   1  -4   4    3072.841    2980.547      67.284 o 
   1  -4   5     139.032     129.163       3.436 o 
   1  -4   6       3.045       2.406       0.256 o 
   1  -4   7      29.460      25.530       1.102 o 
   1  -4   8     180.152     176.852       4.631 o 
   1  -4   9     430.505     418.723      10.375 o 
   1  -4  10      43.554      41.126       1.776 o 
   1  -4  11      58.331      57.740       2.993 o 
   1  -4  12      31.296      30.245       2.366 o 
   1  -4  13      89.302      88.166       3.597 o 
   1  -4  14      23.859      25.663       2.851 o 
   1  -3   1    2220.941    2192.907      49.554 o 
   1  -3   2     411.705     414.411       9.422 o 
   1  -3   3     523.893     515.902      11.720 o 
   1  -3   4     154.433     174.072       4.113 o 
   1  -3   5      10.968      10.547       0.482 o 
   1  -3   6      16.050      17.662       0.675 o 
   1  -3   7      19.500      17.572       0.768 o 
   1  -3   8      65.667      64.489       2.129 o 
   1  -3   9      50.042      51.188       1.842 o 
   1  -3  10      11.388      11.674       1.139 o 
   1  -3  11      23.044      24.077       1.563 o 
   1  -3  12       8.447       7.586       1.061 o 
   1  -3  13       0.027       0.096       1.270 o 
   1  -2   1     117.264     120.447       3.386 o 
   1  -2   2     181.950     184.754       4.270 o 
   1  -2   3    4346.630    4149.935      93.549 o 
   1  -2   4     768.096     758.509      17.245 o 
   1  -2   5    1984.659    1877.329      42.822 o 
   1  -2   6     586.411     590.545      13.784 o 
   1  -2   7       0.155       0.151       0.264 o 
   1  -2   8       1.087       0.451       0.490 o 
   1  -2   9     285.760     291.096       7.543 o 
   1  -2  10     327.242     336.665       9.476 o 
   1  -2  11       0.288       2.622       0.717 o 
   1  -2  13      37.021      33.270       2.779 o 
   1  -1   1     900.970     904.181      20.403 o 
   1  -1   2    1195.466    1225.603      27.720 o 
   1  -1   3     316.180     327.546       7.561 o 
   1  -1   4      14.255      13.290       0.539 o 
   1  -1   5      59.162      56.024       1.619 o 
   1  -1   6       3.396       1.882       0.362 o 
   1  -1   7      32.637      29.723       1.428 o 
   1  -1   8      66.064      61.662       2.103 o 
   1  -1   9      29.121      30.721       1.493 o 
   1  -1  10      16.698      16.887       1.340 o 
   1  -1  11      48.797      49.460       2.443 o 
   1  -1  12       3.402       1.642       0.937 o 
   1   0   0    1204.740    1282.413      36.458 o 
   1   0   1     802.093     851.529      19.263 o 
   1   0   2      29.670      27.785       0.802 o 
   1   0   3    2769.711    2702.981      61.827 o 
   1   0   4     103.425      99.656       2.560 o 
   1   0   5     172.878     172.169       4.287 o 
   1   0   6     542.426     528.736      12.825 o 
   1   0   7      83.621      83.847       2.585 o 
   1   0   8     113.166     115.341       3.540 o 
   1   0   9       8.029       7.402       0.922 o 
   1   0  10     119.302     115.859       5.273 o 
   1   0  11      26.575      26.485       1.954 o 
   1   0  12      40.652      45.751       2.882 o 
   1   1   0    1333.858    1388.446      31.447 o 
   1   1   1      43.129      38.980       1.060 o 
   1   1   2     153.342     156.165       3.788 o 
   1   1   3     139.704     134.508       3.281 o 
   1   1   4       4.329       3.592       0.325 o 
   1   1   6      11.760       8.056       0.746 o 
   1   1   7       1.859       0.729       0.460 o 
   1   1   8      36.234      36.706       1.706 o 
   1   1   9       3.335       3.981       0.750 o 
   1   1  10       6.452       6.315       1.102 o 
   1   1  11      14.292      17.816       2.403 o 
   1   2   0       0.822       0.522       0.129 o 
   1   2   1     568.995     568.307      13.041 o 
   1   2   2     284.888     266.346       6.471 o 
   1   2   3    3433.496    3335.908      76.498 o 
   1   2   4     393.216     374.265       8.986 o 
   1   2   5      30.867      30.126       1.182 o 
   1   2   6      61.770      56.100       1.978 o 
   1   2   7     113.316     118.286       3.739 o 
   1   2   8     226.079     237.851       6.786 o 
   1   2   9       9.459      11.511       1.189 o 
   1   2  10      23.768      27.305       2.152 o 
   1   2  11       5.620       1.555       3.882 o 
   1   3   0     145.660     149.874       3.597 o 
   1   3   1      70.268      68.834       1.860 o 
   1   3   2       3.990       3.231       0.306 o 
   1   3   3      36.413      36.144       1.276 o 
   1   3   4       6.432       6.863       0.531 o 
   1   3   5      54.518      55.828       1.945 o 
   1   3   6       9.007      10.459       0.927 o 
   1   3   7      18.006      16.962       1.550 o 
   1   3   8       0.001       0.539       0.698 o 
   1   3  10       5.034       6.998       1.250 o 
   1   4   0       0.306       0.160       0.205 o 
   1   4   1     305.946     299.125       7.057 o 
   1   4   2     379.443     373.700       8.834 o 
   1   4   3     291.957     300.682       7.559 o 
   1   4   4     103.705      99.160       3.284 o 
   1   4   5     113.813     111.429       3.515 o 
   1   4   6      12.041      11.487       1.062 o 
   1   4   7       6.934       7.013       1.307 o 
   1   4   8      90.999     100.309       3.964 o 
   1   4   9      44.375      51.582       3.440 o 
   1   5   0      40.493      39.564       1.260 o 
   1   5   1      17.834      16.959       0.845 o 
   1   5   2      23.552      20.808       1.025 o 
   1   5   3      17.729      16.351       1.012 o 
   1   5   4       9.464       7.905       0.823 o 
   1   5   5       6.439       5.154       0.743 o 
   1   5   6      25.869      29.401       2.284 o 
   1   5   7       4.955       4.235       1.216 o 
   1   5   8       5.079       6.167       1.128 o 
   1   6   0      82.961      87.262       2.681 o 
   1   6   1     470.056     462.881      11.351 o 
   1   6   2     161.348     156.373       4.465 o 
   1   6   3       0.018       0.070       0.636 o 
   1   6   4      10.366       9.771       1.024 o 
   1   6   5      64.448      66.822       2.968 o 
   1   6   6      16.601      16.374       1.528 o 
   1   6   7      27.024      29.740       2.522 o 
   1   7   0       2.384       1.718       0.914 o 
   1   7   2       0.339       1.352       0.886 o 
   1   7   3       2.243       1.111       1.029 o 
   1   7   5       4.927       5.239       1.197 o 
   1   7   6      13.886      10.513       1.820 o 
   1   8   0      12.156       4.921       4.238 o 
   1   8   1       8.638       9.893       3.745 o 
   1   8   2      50.645      47.237       5.127 o 
   1   8   3      18.311      16.862       3.398 o 
   1   9   1      13.874      16.684       6.047 o 
   1   9   2       5.355       7.223       3.227 o 
   1  10   0      12.971      11.826       3.111 o 
   1  10   1      10.405       9.944       6.031 o 
   1  10   2      10.182      12.226       5.609 o 
   2 -13   4       4.666       6.321       2.778 o 
   2 -13   6      12.307      17.228       5.704 o 
   2 -13   7       8.273      10.982       4.631 o 
   2 -13   8       1.968       2.433       2.433 o 
   2 -13   9       1.037       2.573       3.182 o 
   2 -12   1       0.707       1.444       1.927 o 
   2 -12   2      11.647      10.459       3.079 o 
   2 -12   3       0.901       1.455       4.200 o 
   2 -12   4      20.076      24.093       6.434 o 
   2 -12   5      13.468      15.376       5.038 o 
   2 -12   6      46.511      51.613       8.586 o 
   2 -12   8       4.760       5.178       3.356 o 
   2 -12   9      11.021      11.432       4.230 o 
   2 -12  10      41.589      48.245       5.747 o 
   2 -12  11      48.544      56.754       6.391 o 
   2 -11   1       1.226       2.426       1.823 o 
   2 -11   2       7.243       3.935       3.128 o 
   2 -11   3       1.134       2.076       2.967 o 
   2 -11   4      10.265       8.300       4.071 o 
   2 -11   5       1.945       2.309       3.208 o 
   2 -11   6       1.677       3.111       3.424 o 
   2 -11   7       0.372       0.463       3.365 o 
   2 -11   8       1.389       1.460       1.562 o 
   2 -11   9      17.040      18.942       3.331 o 
   2 -11  10      25.423      31.058       4.287 o 
   2 -11  11       0.249       0.024       2.686 o 
   2 -11  12       3.370       6.900       3.968 o 
   2 -10   1       4.341       3.908       3.686 o 
   2 -10   2      52.307      49.175       7.794 o 
   2 -10   3      12.038      12.100       3.127 o 
   2 -10   4     142.361     158.414      15.976 o 
   2 -10   5      16.024      15.040       2.238 o 
   2 -10   6      24.070      23.516       4.161 o 
   2 -10   7      74.184      79.676       8.096 o 
   2 -10   8      49.178      56.148       5.366 o 
   2 -10   9      65.512      70.913       6.064 o 
   2 -10  10       8.111      10.526       2.068 o 
   2 -10  11     136.418     148.239      10.390 o 
   2 -10  12       3.303       5.670       2.525 o 
   2 -10  13      99.136     119.291      10.635 o 
   2  -9   1       5.531       4.943       1.383 o 
   2  -9   2       0.021       0.515       1.614 o 
   2  -9   3       2.400       2.266       1.167 o 
   2  -9   4      17.870      20.881       2.952 o 
   2  -9   5      11.756       8.371       2.002 o 
   2  -9   6       6.640       5.153       1.536 o 
   2  -9   7       6.647       7.465       1.597 o 
   2  -9   8       7.414       8.014       1.443 o 
   2  -9   9       1.123       2.151       1.566 o 
   2  -9  10       0.921       1.568       4.401 o 
   2  -9  12       3.798       4.722       2.546 o 
   2  -9  13       2.646       1.399       2.585 o 
   2  -8   1      81.591      86.188       4.148 o 
   2  -8   3      20.561      22.245       1.883 o 
   2  -8   4      29.348      26.326       4.580 o 
   2  -8   5      92.278      83.559       5.952 o 
   2  -8   6     304.011     318.293      14.674 o 
   2  -8   7      62.567      59.488       4.193 o 
   2  -8   8      58.287      57.438       4.352 o 
   2  -8   9     208.531     227.994       8.345 o 
   2  -8  10     111.115     116.853       6.815 o 
   2  -8  11      92.302      99.125       6.416 o 
   2  -8  12       6.652       6.441       2.890 o 
   2  -8  13     148.334     160.013       9.668 o 
   2  -7   1       4.563       4.072       1.226 o 
   2  -7   2     185.417     189.020       7.455 o 
   2  -7   4     121.550     131.207       6.009 o 
   2  -7   5       0.963       0.583       0.525 o 
   2  -7   6       2.147       1.146       0.514 o 
   2  -7   7       1.871       1.189       0.683 o 
   2  -7  10       6.780       3.471       3.752 o 
   2  -7  11       2.057       2.204       1.459 o 
   2  -7  13       0.599       3.516       1.829 o 
   2  -6   1     408.872     389.448       9.101 o 
   2  -6   2     664.204     648.609      17.767 o 
   2  -6   3      45.307      44.512       1.612 o 
   2  -6   4      62.688      63.370       2.078 o 
   2  -6   5     285.449     282.974       8.628 o 
   2  -6   6     658.583     676.386      19.674 o 
   2  -6   7      28.206      29.377       1.962 o 
   2  -6   8      21.331      21.526       1.759 o 
   2  -6   9     482.177     496.900      26.253 o 
   2  -6  10     339.992     341.735      12.955 o 
   2  -6  11      42.776      45.606       4.230 o 
   2  -6  12      98.279      98.283       9.633 o 
   2  -6  13      73.334      71.797       6.083 o 
   2  -5   1      14.260      14.606       0.532 o 
   2  -5   2       0.280       0.241       0.157 o 
   2  -5   3       3.679       4.035       0.256 o 
   2  -5   4     300.088     307.469       7.430 o 
   2  -5   5      28.088      24.608       0.937 o 
   2  -5   6     157.117     160.403       4.373 o 
   2  -5   7       2.274       1.701       0.318 o 
   2  -5   8      12.427      10.894       0.936 o 
   2  -5   9       8.118       5.894       0.926 o 
   2  -5  10       0.006       0.170       0.478 o 
   2  -5  11      24.857      22.194       1.375 o 
   2  -5  12       7.690       8.362       2.227 o 
   2  -5  13       1.923       1.136       2.335 o 
   2  -4   1      41.174      37.256       1.071 o 
   2  -4   2     242.652     248.956       5.880 o 
   2  -4   3    1282.550    1256.051      29.107 o 
   2  -4   4     472.234     464.265      11.221 o 
   2  -4   5      84.661      76.569       2.006 o 
   2  -4   6     407.038     407.870       9.779 o 
   2  -4   7     211.209     213.982       5.840 o 
   2  -4   8     647.811     627.880      14.962 o 
   2  -4   9      38.371      39.295       1.719 o 
   2  -4  10     408.091     409.639      10.650 o 
   2  -4  11       4.013       3.645       0.721 o 
   2  -4  12     170.783     174.524       5.684 o 
   2  -4  13       1.281       2.303       1.134 o 
   2  -3   1     444.437     429.372       9.819 o 
   2  -3   2       2.095       2.839       0.207 o 
   2  -3   3      12.871      10.940       0.442 o 
   2  -3   4      12.571      12.499       0.504 o 
   2  -3   5      22.631      23.476       0.804 o 
   2  -3   6       5.052       4.368       0.402 o 
   2  -3   7      31.933      30.251       1.314 o 
   2  -3   8      10.022       8.999       0.797 o 
   2  -3   9       4.121       4.204       0.609 o 
   2  -3  10       0.163       0.202       0.763 o 
   2  -3  11      14.319      14.216       1.229 o 
   2  -3  12       2.804       3.361       0.865 o 
   2  -3  13       1.259       0.898       0.877 o 
   2  -2   1    1514.709    1536.362      34.765 o 
   2  -2   2     981.001    1044.747      23.631 o 
   2  -2   3    2656.861    2576.912      58.270 o 
   2  -2   4     660.989     662.990      15.136 o 
   2  -2   5     167.280     167.675       4.102 o 
   2  -2   6     189.679     187.890       4.710 o 
   2  -2   7     140.011     137.172       3.696 o 
   2  -2   8     428.829     434.988      10.822 o 
   2  -2   9     152.516     146.951       4.933 o 
   2  -2  10      78.005      76.388       3.133 o 
   2  -2  11      16.923      19.715       1.602 o 
   2  -2  12     100.485     107.574       4.664 o 
   2  -1   1     330.053     342.261       7.832 o 
   2  -1   2     521.960     517.507      11.832 o 
   2  -1   3      67.841      64.962       1.725 o 
   2  -1   4     575.841     580.641      13.376 o 
   2  -1   5     150.343     147.372       3.750 o 
   2  -1   6       0.045       0.312       0.302 o 
   2  -1   7      19.516      18.940       1.046 o 
   2  -1   8      20.345      19.373       1.209 o 
   2  -1   9       0.847       0.826       0.574 o 
   2  -1  10       1.680       3.170       0.805 o 
   2  -1  11      21.737      23.306       1.780 o 
   2  -1  12       0.340       0.535       0.841 o 
   2   0   0     623.840     663.815      15.036 o 
   2   0   1    7971.302    7523.790     178.940 o 
   2   0   2     875.838     833.455      19.005 o 
   2   0   3     944.633     921.447      21.077 o 
   2   0   4     435.266     420.807       9.890 o 
   2   0   5     525.030     525.840      12.726 o 
   2   0   6      62.127      60.630       2.332 o 
   2   0   7      15.638      15.316       0.959 o 
   2   0   8     213.222     222.236       6.147 o 
   2   0   9     317.685     339.819       9.819 o 
   2   0  10       0.167       0.745       0.874 o 
   2   0  11       3.115       4.003       1.071 o 
   2   1   0     572.180     607.613      13.838 o 
   2   1   1     262.047     262.093       6.289 o 
   2   1   2       0.001       0.024       0.180 o 
   2   1   3       0.697       0.353       0.213 o 
   2   1   4       4.762       3.857       0.414 o 
   2   1   5      17.107      16.740       0.835 o 
   2   1   6       0.807       1.027       0.473 o 
   2   1   7       2.647       3.115       0.635 o 
   2   1   8       3.398       1.847       0.979 o 
   2   1   9       4.380       5.402       0.891 o 
   2   1  10      25.096      26.828       2.197 o 
   2   2   0    1214.728    1260.423      28.633 o 
   2   2   1    1066.990    1080.324      24.910 o 
   2   2   2    1075.266    1108.403      25.259 o 
   2   2   3       0.114       0.287       0.280 o 
   2   2   4     107.203     112.466       3.312 o 
   2   2   5     233.217     233.826       6.208 o 
   2   2   6      64.461      67.372       2.408 o 
   2   2   7     107.350     112.098       4.349 o 
   2   2   8       7.353       7.569       1.011 o 
   2   2   9      98.102     111.073       4.384 o 
   2   2  10       0.513       0.131       0.962 o 
   2   3   0      16.803      15.403       0.643 o 
   2   3   1      12.340      12.145       0.677 o 
   2   3   2      83.955      83.107       2.258 o 
   2   3   3       1.952       0.856       0.352 o 
   2   3   4       2.035       0.660       0.449 o 
   2   3   5       1.204       0.612       0.515 o 
   2   3   6      11.156      11.927       1.246 o 
   2   3   7       8.028       7.190       0.946 o 
   2   3   8       2.017       2.479       1.194 o 
   2   3   9       5.312       4.866       1.304 o 
   2   4   0       1.268       1.267       0.254 o 
   2   4   1       1.201       1.115       0.378 o 
   2   4   2     384.631     393.004       9.409 o 
   2   4   3     138.307     130.195       3.839 o 
   2   4   4     178.709     179.713       5.378 o 
   2   4   5      30.563      28.240       1.562 o 
   2   4   6      81.538      89.493       3.377 o 
   2   4   7      54.499      55.445       2.870 o 
   2   4   8       7.965       7.428       1.172 o 
   2   5   0     291.800     291.011       7.024 o 
   2   5   1     116.814     119.099       3.358 o 
   2   5   2      20.517      19.050       1.095 o 
   2   5   3       4.441       3.791       0.644 o 
   2   5   4       0.026       0.888       0.630 o 
   2   5   5       0.268       0.832       1.262 o 
   2   5   6       0.187       0.638       0.854 o 
   2   5   7       0.032       0.045       0.936 o 
   2   6   0      77.665      79.720       2.797 o 
   2   6   1      49.044      44.249       1.803 o 
   2   6   2      76.982      81.572       2.910 o 
   2   6   3       2.938       1.995       0.647 o 
   2   6   4     103.600     108.554       4.485 o 
   2   6   5       4.972       2.667       0.880 o 
   2   6   6       3.688       4.778       1.033 o 
   2   7   0      54.993      56.596       2.700 o 
   2   7   1       2.656       1.996       0.922 o 
   2   7   2       2.314       3.162       0.690 o 
   2   7   3       1.840       1.759       0.694 o 
   2   7   4       0.475       0.035       0.867 o 
   2   8   0      29.641      28.759       5.535 o 
   2   8   1     115.789     121.629       8.304 o 
   2   8   2       2.587       3.147       1.891 o 
   2   8   4      22.827      15.802       3.556 o 
   2   9   0      12.423      11.651       2.860 o 
   2   9   1       1.753       1.414       1.709 o 
   2  10   1      14.322      20.367       4.114 o 
   3 -13   5       9.333       8.894       4.328 o 
   3 -13   6      18.569      24.497       6.541 o 
   3 -13   7      25.508      36.547       7.602 o 
   3 -12   1      36.705      31.264       7.655 o 
   3 -12   4       0.017       0.274       2.788 o 
   3 -12   5      89.015      95.220      11.725 o 
   3 -12   6       3.046       0.806       2.948 o 
   3 -12   8       2.833       4.633       3.208 o 
   3 -12   9      48.225      44.065       7.680 o 
   3 -12  10      49.278      51.432       6.945 o 
   3 -11   1       2.003       3.518       2.019 o 
   3 -11   3      15.387      19.659       5.562 o 
   3 -11   5       5.485       6.793       2.675 o 
   3 -11   6      39.183      41.990       4.878 o 
   3 -11   7      75.677      72.325      13.528 o 
   3 -11   8       4.997       5.632       5.143 o 
   3 -11   9       2.614       7.146       3.950 o 
   3 -11  10      10.785      12.194       4.873 o 
   3 -11  11      22.766      14.936       4.679 o 
   3 -10   1     136.919     147.977      13.513 o 
   3 -10   2       8.500       6.034       1.989 o 
   3 -10   3      11.504      11.775       3.053 o 
   3 -10   4      14.029      11.999       2.675 o 
   3 -10   5     181.482     196.041      10.461 o 
   3 -10   6      58.464      61.326       8.607 o 
   3 -10   7      15.153      14.039       2.730 o 
   3 -10   8       0.005       3.717       1.698 o 
   3 -10   9      24.978      22.727       3.924 o 
   3 -10  10     116.784     134.092       9.661 o 
   3 -10  12      14.721      14.099       4.673 o 
   3  -9   2      22.689      18.077       2.885 o 
   3  -9   3      57.253      57.165       6.216 o 
   3  -9   4      46.651      41.332       4.997 o 
   3  -9   5     110.106     115.571       6.999 o 
   3  -9   6       0.385       0.525       1.263 o 
   3  -9   8       4.143       2.566       1.208 o 
   3  -9   9       6.247       2.008       1.759 o 
   3  -9  10       0.173       0.805       3.137 o 
   3  -9  11       6.585       7.557       2.878 o 
   3  -9  12       4.394       3.953       4.932 o 
   3  -8   1       5.559       4.560       2.880 o 
   3  -8   2      37.178      26.737       6.282 o 
   3  -8   3     463.887     472.601      14.516 o 
   3  -8   4     169.663     164.275       9.329 o 
   3  -8   5      21.996      17.837       2.002 o 
   3  -8   6     144.475     150.656       6.592 o 
   3  -8   7     359.855     370.457      15.009 o 
   3  -8   8      33.436      37.957       3.646 o 
   3  -8   9       0.236       0.670       1.607 o 
   3  -8  10      92.628      98.288       8.010 o 
   3  -8  11      23.308      21.947       4.180 o 
   3  -8  12     151.077     152.052      11.702 o 
   3  -7   1       0.445       0.437       0.809 o 
   3  -7   2     170.106     162.707       6.286 o 
   3  -7   3       1.141       0.946       0.559 o 
   3  -7   4     173.753     171.939       6.275 o 
   3  -7   5      34.902      32.395       1.718 o 
   3  -7   6       0.886       1.932       1.846 o 
   3  -7   7      12.603      12.093       1.478 o 
   3  -7   8       0.001       0.333       0.999 o 
   3  -7   9       9.209       9.703       1.916 o 
   3  -7  12       0.773       0.745       2.092 o 
   3  -6   1       1.902       1.858       0.278 o 
   3  -6   2       0.046       0.297       0.172 o 
   3  -6   3     291.443     284.592       6.974 o 
   3  -6   4     565.045     577.361      13.643 o 
   3  -6   5     213.870     211.442       5.315 o 
   3  -6   6     120.685     123.775       3.668 o 
   3  -6   7     145.377     148.068       8.158 o 
   3  -6   8      89.992      85.909       4.935 o 
   3  -6   9     259.934     270.021      16.388 o 
   3  -6  10      36.582      35.798       6.038 o 
   3  -6  11       1.537       3.288       2.583 o 
   3  -6  12     136.486     156.250       9.212 o 
   3  -6  13      53.402      50.288       6.220 o 
   3  -5   1       7.007       6.260       0.384 o 
   3  -5   2     109.279     112.585       2.794 o 
   3  -5   3     280.362     273.668       6.411 o 
   3  -5   4      17.188      15.839       0.689 o 
   3  -5   5     124.309     132.284       3.405 o 
   3  -5   6      15.884      15.033       0.760 o 
   3  -5   7       1.055       1.058       0.370 o 
   3  -5   8      18.106      15.225       1.172 o 
   3  -5   9      14.601      15.293       1.168 o 
   3  -5  10       5.839       7.116       1.116 o 
   3  -5  11      16.166      17.275       1.561 o 
   3  -5  12       1.941       1.787       1.969 o 
   3  -5  13       0.015       2.658       3.399 o 
   3  -4   1    1474.428    1476.516      33.507 o 
   3  -4   2      52.209      45.679       1.353 o 
   3  -4   3       0.969       0.625       0.186 o 
   3  -4   4     480.177     476.542      11.092 o 
   3  -4   5    1466.306    1427.403      32.632 o 
   3  -4   6      26.239      22.440       1.018 o 
   3  -4   8     108.983     106.239       3.253 o 
   3  -4   9     517.345     507.192      13.636 o 
   3  -4  11      32.952      32.840       1.916 o 
   3  -4  12      39.364      43.023       2.383 o 
   3  -3   1      28.687      25.992       0.789 o 
   3  -3   2      64.394      59.552       1.608 o 
   3  -3   3       4.073       3.343       0.291 o 
   3  -3   4      21.491      20.804       0.748 o 
   3  -3   5      15.454      15.213       0.698 o 
   3  -3   7      49.591      42.239       1.839 o 
   3  -3   8       1.991       1.458       0.507 o 
   3  -3   9       6.993       7.684       0.840 o 
   3  -3  10      11.885      11.605       1.072 o 
   3  -3  12       0.752       0.700       0.909 o 
   3  -2   1    2035.314    2079.593      47.095 o 
   3  -2   2     591.962     568.741      12.941 o 
   3  -2   3       1.120       0.953       0.191 o 
   3  -2   4      31.938      36.258       1.129 o 
   3  -2   5     133.414     126.385       3.276 o 
   3  -2   6     461.705     468.363      11.236 o 
   3  -2   7     347.559     349.840       8.967 o 
   3  -2   8       9.580      10.644       0.887 o 
   3  -2   9     193.527     197.444       5.717 o 
   3  -2  10       1.806       0.487       0.722 o 
   3  -2  11     135.316     143.681       5.292 o 
   3  -1   1     577.221     588.578      13.468 o 
   3  -1   2     518.100     525.260      12.057 o 
   3  -1   3      24.456      23.357       0.883 o 
   3  -1   4      21.403      21.322       0.843 o 
   3  -1   5      10.501       8.699       0.580 o 
   3  -1   6      92.152      89.463       3.201 o 
   3  -1   7      18.060      18.150       1.072 o 
   3  -1   8       2.254       1.928       0.585 o 
   3  -1   9      13.969      13.720       1.128 o 
   3  -1  10       8.528       9.908       1.380 o 
   3  -1  11       0.919       1.097       0.752 o 
   3   0   0     212.664     237.734       5.598 o 
   3   0   1     386.681     403.194       9.407 o 
   3   0   2     734.217     729.976      16.750 o 
   3   0   3     480.314     479.056      11.405 o 
   3   0   4     431.946     433.738      10.393 o 
   3   0   5       4.083       3.078       0.468 o 
   3   0   6     165.776     168.157       4.577 o 
   3   0   7     317.862     326.955       8.836 o 
   3   0   8      85.870      88.809       3.217 o 
   3   0   9      23.862      26.419       1.713 o 
   3   0  10       0.541       1.073       1.059 o 
   3   0  11      59.644      56.781       8.771 o 
   3   1   0     208.908     204.544       4.947 o 
   3   1   1      51.880      48.277       1.410 o 
   3   1   2      33.466      37.219       1.217 o 
   3   1   3       1.565       1.226       0.338 o 
   3   1   5      13.539      12.226       0.869 o 
   3   1   6      60.734      64.702       2.321 o 
   3   1   7      41.352      41.797       2.008 o 
   3   1   8       0.360       0.185       0.786 o 
   3   1   9       3.840       2.652       0.923 o 
   3   1  10       2.769       2.182       1.393 o 
   3   2   0     540.676     548.336      12.574 o 
   3   2   1      28.456      24.127       0.889 o 
   3   2   2     100.837     101.670       2.734 o 
   3   2   3     118.749     111.950       3.073 o 
   3   2   4     632.747     635.994      15.791 o 
   3   2   5      37.627      35.956       2.069 o 
   3   2   6       4.139       4.177       0.716 o 
   3   2   7      22.846      18.933       1.484 o 
   3   2   8     129.267     132.441       5.111 o 
   3   2   9      10.522      10.711       1.331 o 
   3   3   0     144.098     153.260       3.751 o 
   3   3   1      68.199      67.436       1.906 o 
   3   3   2       2.002       1.615       0.364 o 
   3   3   3       6.314       2.985       0.519 o 
   3   3   4       7.142       7.535       0.752 o 
   3   3   5      15.924      16.408       1.226 o 
   3   3   6      20.262      19.523       1.433 o 
   3   3   8       0.016       0.284       0.913 o 
   3   4   0     269.025     281.122       6.738 o 
   3   4   1     686.844     684.903      16.035 o 
   3   4   2     141.067     146.712       4.728 o 
   3   4   3      34.688      36.025       1.754 o 
   3   4   4     116.844     117.010       3.981 o 
   3   4   5      49.604      49.885       2.426 o 
   3   4   6      37.967      44.471       2.491 o 
   3   4   8      17.495      14.448       3.755 o 
   3   5   0      29.966      29.927       1.363 o 
   3   5   1      17.063      15.492       1.175 o 
   3   5   2      25.984      26.859       1.586 o 
   3   5   3       6.809       4.992       0.873 o 
   3   5   4      23.121      20.736       1.505 o 
   3   5   5       6.344       6.541       1.068 o 
   3   5   7       4.514       6.119       1.174 o 
   3   6   0     139.357     137.792       3.901 o 
   3   6   1     212.027     207.297       5.928 o 
   3   6   2     173.028     176.298       5.923 o 
   3   6   3       8.994       7.323       0.984 o 
   3   6   4       0.015       0.656       0.725 o 
   3   6   5       7.443       7.407       1.272 o 
   3   6   6      22.923      21.454       2.040 o 
   3   7   0      12.594       9.575       1.268 o 
   3   7   1       4.908       3.648       1.284 o 
   3   7   4       2.824       2.186       1.041 o 
   3   8   0      53.288      54.667      22.559 o 
   3   8   1      13.594      13.620       3.310 o 
   3   8   2      20.360      21.837       3.833 o 
   3   8   3      17.763      21.687       4.028 o 
   3   9   0      15.929       8.660       2.627 o 
   3  10   0      24.713      25.298       6.459 o 
   4 -13   6       0.049       4.383       3.308 o 
   4 -12   1       4.284       6.351       2.672 o 
   4 -12   2      12.413      16.481       5.434 o 
   4 -12   3       8.205      12.420       4.857 o 
   4 -12   4      35.395      44.607       8.388 o 
   4 -12   5       7.046       7.626       3.860 o 
   4 -12   6       7.174       6.652       2.439 o 
   4 -12   7      42.620      51.206       5.785 o 
   4 -12   8      10.159       8.497       2.828 o 
   4 -12   9       2.213       3.663       2.854 o 
   4 -11   1       2.057       1.073       1.494 o 
   4 -11   2       3.827       3.357       3.138 o 
   4 -11   3       0.001       2.182       1.976 o 
   4 -11   4      34.247      41.961       5.820 o 
   4 -11   5      32.032      31.558       4.405 o 
   4 -11   6      11.210      10.421       2.655 o 
   4 -11   7      12.685      19.580       4.569 o 
   4 -11   8      45.883      48.236       8.949 o 
   4 -11   9       8.210       9.265       3.853 o 
   4 -11  10       0.166       0.677       2.416 o 
   4 -10   1      11.810      21.982       6.324 o 
   4 -10   2       0.225       1.459       1.697 o 
   4 -10   3       2.390       1.592       3.532 o 
   4 -10   4     188.502     190.470      12.568 o 
   4 -10   6      10.423      10.495       2.475 o 
   4 -10   7      11.867      10.821       3.236 o 
   4 -10   8      72.313      73.674       6.337 o 
   4 -10   9      43.915      50.727       8.417 o 
   4 -10  10       9.456      12.288       4.413 o 
   4 -10  11      31.704      40.000       8.607 o 
   4  -9   1       7.616       7.702       2.173 o 
   4  -9   2       3.858       4.184       1.956 o 
   4  -9   3       1.513       1.828       1.671 o 
   4  -9   5      81.267      81.864       5.846 o 
   4  -9   6      28.101      33.886       4.769 o 
   4  -9   7       9.212       7.883       3.536 o 
   4  -9   8       2.037       0.744       1.516 o 
   4  -9   9       8.921       7.869       2.523 o 
   4  -9  10      13.876      11.492       3.260 o 
   4  -9  11       0.877       0.077       2.834 o 
   4  -8   1      26.509      28.622       3.424 o 
   4  -8   2     155.247     154.856       8.498 o 
   4  -8   3      35.017      31.950       3.226 o 
   4  -8   4     899.304     886.997      27.526 o 
   4  -8   5       2.062       0.655       1.608 o 
   4  -8   6      45.145      40.254       3.230 o 
   4  -8   7      76.685      72.928       4.621 o 
   4  -8   8      59.517      56.034       5.458 o 
   4  -8   9     180.727     201.278      24.925 o 
   4  -8  10      52.645      56.378       6.396 o 
   4  -8  12       5.500       0.727       2.449 o 
   4  -7   1      80.813      78.675       4.226 o 
   4  -7   2       2.834       2.030       0.977 o 
   4  -7   3       1.720       2.622       0.968 o 
   4  -7   4       1.269       0.387       0.715 o 
   4  -7   5      46.562      42.019       3.026 o 
   4  -7   6      23.063      24.406       3.117 o 
   4  -7   7       2.864       2.776       1.547 o 
   4  -6   2     451.131     449.612      11.003 o 
   4  -6   3     606.604     608.434      15.316 o 
   4  -6   4     145.031     143.533       3.718 o 
   4  -6   5       3.447       2.300       0.425 o 
   4  -6   6     449.127     458.528      11.581 o 
   4  -6   7     216.880     222.205       6.429 o 
   4  -6   8      11.730      12.015       2.476 o 
   4  -6   9      42.092      43.751       3.897 o 
   4  -6  10     152.939     161.296       8.566 o 
   4  -6  11      77.391      81.357       6.344 o 
   4  -6  12       2.774       4.358       2.185 o 
   4  -5   1     108.389     109.851       2.809 o 
   4  -5   2      79.759      83.528       2.279 o 
   4  -5   3      33.516      34.231       1.262 o 
   4  -5   4      14.530      11.397       0.609 o 
   4  -5   5      37.508      35.959       1.329 o 
   4  -5   6      56.170      53.520       1.877 o 
   4  -5   7      11.765       9.758       0.778 o 
   4  -5   8      25.843      25.631       1.470 o 
   4  -5   9       6.544       6.069       0.778 o 
   4  -5  10      12.386      10.195       1.101 o 
   4  -5  12      11.368      11.140       2.588 o 
   4  -4   1      21.532      20.755       0.871 o 
   4  -4   2     339.069     334.865       7.890 o 
   4  -4   3     807.090     799.636      18.990 o 
   4  -4   4     124.631     126.558       3.403 o 
   4  -4   5      96.143      96.729       2.782 o 
   4  -4   6     401.639     393.526       9.738 o 
   4  -4   7     196.836     194.304       5.743 o 
   4  -4   8     129.155     122.453       3.990 o 
   4  -4   9      10.571       9.504       0.931 o 
   4  -4  10      12.504      10.492       1.107 o 
   4  -4  11     114.107     111.663       4.229 o 
   4  -4  12      50.161      49.550       3.050 o 
   4  -3   1     131.170     138.643       3.365 o 
   4  -3   2      46.984      45.539       1.324 o 
   4  -3   3       1.271       0.500       0.248 o 
   4  -3   4      58.018      57.363       1.755 o 
   4  -3   5      20.034      21.143       0.954 o 
   4  -3   6       4.206       1.818       0.575 o 
   4  -3   8       1.094       1.304       0.643 o 
   4  -3   9       7.565       6.889       0.916 o 
   4  -3  10      22.759      23.708       1.574 o 
   4  -3  11       0.461       1.012       0.925 o 
   4  -2   1    1905.203    1902.089      43.130 o 
   4  -2   2    1125.557    1119.589      25.431 o 
   4  -2   3    1428.868    1413.967      32.170 o 
   4  -2   4     789.042     783.943      18.140 o 
   4  -2   5     254.476     254.353       6.383 o 
   4  -2   6      16.213      16.058       0.966 o 
   4  -2   7      91.485      87.443       2.878 o 
   4  -2   8     314.545     325.906       8.638 o 
   4  -2   9      28.017      28.241       1.830 o 
   4  -2  10      30.879      29.285       2.051 o 
   4  -2  11      18.542      20.032       1.862 o 
   4  -1   1      10.057      10.019       0.443 o 
   4  -1   2      57.006      56.946       1.586 o 
   4  -1   3     700.866     701.974      16.303 o 
   4  -1   4      36.085      35.070       1.231 o 
   4  -1   5      67.480      67.344       2.094 o 
   4  -1   6       9.670       8.157       0.741 o 
   4  -1   7       2.396       1.339       0.652 o 
   4  -1   9      12.509      11.653       1.302 o 
   4  -1  10      21.064      22.815       1.880 o 
   4   0   0     127.790     124.556       3.103 o 
   4   0   1    1046.409    1054.527      24.063 o 
   4   0   2    1554.496    1573.403      36.403 o 
   4   0   3     150.699     146.872       4.012 o 
   4   0   4     213.525     213.017       5.441 o 
   4   0   5     238.931     239.618       6.383 o 
   4   0   6     202.072     204.515       5.673 o 
   4   0   7       1.116       1.042       0.807 o 
   4   0   8      74.022      73.194       3.008 o 
   4   0   9      14.193      12.357       1.539 o 
   4   0  10      71.685      76.704       3.997 o 
   4   1   0      68.074      69.194       1.912 o 
   4   1   1      13.730      14.666       0.671 o 
   4   1   2       1.465       1.404       0.345 o 
   4   1   3     114.307     119.284       3.313 o 
   4   1   4     112.193     113.101       3.304 o 
   4   1   5      13.600      12.123       0.933 o 
   4   1   7      13.251      14.726       1.330 o 
   4   1   8      25.655      27.421       1.852 o 
   4   1   9      14.924      14.821       1.502 o 
   4   2   0     139.700     141.590       3.524 o 
   4   2   1     773.989     789.781      18.473 o 
   4   2   2     765.378     778.451      18.370 o 
   4   2   3      74.523      72.305       2.280 o 
   4   2   4      23.639      26.432       1.529 o 
   4   2   5      75.421      76.476       3.071 o 
   4   2   6     227.151     250.203       7.075 o 
   4   2   7      40.237      44.285       2.302 o 
   4   2   8       2.326       2.832       0.872 o 
   4   3   0      25.723      25.195       0.919 o 
   4   3   1       2.178       1.316       0.341 o 
   4   3   2      56.276      53.514       1.849 o 
   4   3   3      47.509      46.159       2.108 o 
   4   3   4      17.733      17.908       1.248 o 
   4   3   5      34.007      34.735       1.818 o 
   4   3   7      19.150      19.035       1.641 o 
   4   3   8      10.460      10.673       3.024 o 
   4   4   0     181.862     178.439       4.516 o 
   4   4   2     285.839     287.894       7.671 o 
   4   4   3      32.396      34.140       1.982 o 
   4   4   4      21.308      20.067       1.362 o 
   4   4   5      41.619      42.233       2.167 o 
   4   4   6      26.635      25.216       1.864 o 
   4   4   7      52.051      54.781       3.166 o 
   4   5   1     188.699     190.302       5.376 o 
   4   5   2      55.825      55.684       2.327 o 
   4   5   4       2.281       1.654       0.867 o 
   4   5   5       3.101       3.092       1.219 o 
   4   6   0     137.873     129.159       3.907 o 
   4   6   1     166.659     165.213       4.941 o 
   4   6   2      45.353      42.175       2.073 o 
   4   6   3      13.174      13.984       1.250 o 
   4   6   4       4.621       4.455       0.877 o 
   4   6   5      48.483      46.265       2.599 o 
   4   7   0       1.234       4.562       2.501 o 
   4   7   1      35.251      35.598       2.815 o 
   4   7   2      36.500      40.183       3.690 o 
   4   7   3       2.407       3.709       1.794 o 
   4   7   4       2.025       0.980       2.815 o 
   4   8   0      17.253      11.262       2.946 o 
   4   8   1      53.813      50.072       5.154 o 
   4   8   2       0.775       3.779       1.599 o 
   4   9   0       0.055       2.353       1.730 o 
   4   9   1      12.103      14.858       2.913 o 
   5 -12   1       0.851       1.927       2.651 o 
   5 -12   2      29.615      34.751       7.551 o 
   5 -12   3       2.691       4.815       2.926 o 
   5 -12   4      52.145      55.536       6.267 o 
   5 -12   6      15.898      17.859       3.658 o 
   5 -12   7      31.688      38.889      11.046 o 
   5 -12   8      38.728      35.383      12.872 o 
   5 -11   1      22.753      27.206       4.327 o 
   5 -11   2      11.556      15.935       3.808 o 
   5 -11   4      60.922      60.229       6.270 o 
   5 -11   5      45.288      51.855       8.142 o 
   5 -11   6       2.185       2.727       3.467 o 
   5 -11   8       3.818       6.631       3.521 o 
   5 -11   9       0.053       4.745       3.164 o 
   5 -10   2     103.764     125.733       8.639 o 
   5 -10   3     119.583     118.860       8.341 o 
   5 -10   4      33.133      36.424       4.636 o 
   5 -10   5      10.400      11.848       2.103 o 
   5 -10   6      75.001      77.127      13.687 o 
   5 -10   7     243.960     252.737      12.803 o 
   5 -10   8      16.132      19.212       5.368 o 
   5 -10   9       8.096       4.199       3.274 o 
   5 -10  10      33.323      28.696       4.804 o 
   5  -9   1       3.224       2.848       1.727 o 
   5  -9   2      20.475      22.729       3.458 o 
   5  -9   3       3.239       2.109       4.086 o 
   5  -9   4      57.091      72.242      16.882 o 
   5  -9   5       5.667       3.233       3.050 o 
   5  -9   7      29.607      26.375       2.992 o 
   5  -9   8       1.131       0.094       1.581 o 
   5  -9  11       0.059       0.085       3.889 o 
   5  -8   1      11.087      12.602       2.506 o 
   5  -8   2       7.275       5.763       1.433 o 
   5  -8   3     379.160     381.256      27.426 o 
   5  -8   4      21.776      26.926       7.472 o 
   5  -8   5      61.780      61.158       4.305 o 
   5  -8   6       9.484      11.483       2.683 o 
   5  -8   7     322.528     338.589      15.165 o 
   5  -8   8      32.134      29.092       4.243 o 
   5  -8   9      20.512      23.265       7.050 o 
   5  -8  10      26.809      25.112       4.699 o 
   5  -8  11      21.663      21.297       4.570 o 
   5  -7   1       3.838       0.905       1.878 o 
   5  -7   2       0.887       1.442       1.082 o 
   5  -7   3      10.010       9.502       1.524 o 
   5  -7   5      23.623      16.394       2.291 o 
   5  -7   6       5.092       3.752       1.345 o 
   5  -7   7      15.082      11.842       2.717 o 
   5  -7   8       4.866       3.667       2.739 o 
   5  -7   9       0.126       0.247       1.660 o 
   5  -6   1     291.409     293.248       7.160 o 
   5  -6   2     326.350     314.225       7.979 o 
   5  -6   3    1288.554    1272.322      30.817 o 
   5  -6   4      14.517      12.816       0.765 o 
   5  -6   5     286.937     278.920       7.797 o 
   5  -6   6     166.259     150.421       4.647 o 
   5  -6   7     323.831     327.377       9.503 o 
   5  -6   8      82.051      84.253       6.986 o 
   5  -6   9      94.836      92.331      15.207 o 
   5  -6  10       6.885       7.131       2.823 o 
   5  -6  11       5.135       3.147       2.363 o 
   5  -5   1      94.043      83.060       2.401 o 
   5  -5   2      64.975      61.011       1.863 o 
   5  -5   3     182.058     182.116       4.615 o 
   5  -5   4      53.395      53.022       1.968 o 
   5  -5   5      19.893      17.978       1.037 o 
   5  -5   6      26.288      20.727       1.506 o 
   5  -5   7      22.914      20.331       1.259 o 
   5  -5   8       8.184       7.047       0.832 o 
   5  -5   9      17.224      18.058       1.365 o 
   5  -5  10       1.097       0.362       0.703 o 
   5  -4   1    1235.619    1241.869      28.307 o 
   5  -4   2    2106.968    2094.997      47.852 o 
   5  -4   3    1166.172    1155.520      26.534 o 
   5  -4   4      78.044      76.789       2.400 o 
   5  -4   5     189.394     185.199       4.990 o 
   5  -4   6     729.281     710.762      17.184 o 
   5  -4   7       3.641       2.544       0.796 o 
   5  -4   8      19.047      20.230       1.339 o 
   5  -4   9      99.439     102.503       3.744 o 
   5  -4  10      64.090      59.375       2.814 o 
   5  -4  11      17.855      18.271       1.632 o 
   5  -3   1      65.745      69.661       2.087 o 
   5  -3   2      11.319       9.238       0.496 o 
   5  -3   3       2.585       1.588       0.325 o 
   5  -3   4      10.570       8.604       0.623 o 
   5  -3   5       1.959       1.223       0.410 o 
   5  -3   6      67.042      65.602       2.337 o 
   5  -3   7      11.774      11.144       0.945 o 
   5  -3   8      15.241      16.188       1.233 o 
   5  -3   9       0.029       0.144       0.713 o 
   5  -3  10       0.758       1.420       0.860 o 
   5  -2   1     476.436     466.789      10.933 o 
   5  -2   2    2933.677    2871.588      65.669 o 
   5  -2   3      13.474      11.050       0.595 o 
   5  -2   4      64.723      63.235       2.008 o 
   5  -2   5      72.596      72.881       2.414 o 
   5  -2   6     276.978     279.421       7.331 o 
   5  -2   7      95.995      96.813       3.361 o 
   5  -2   8      27.770      27.447       1.638 o 
   5  -2   9      18.195      18.801       1.774 o 
   5  -2  10      42.799      41.806       2.624 o 
   5  -1   1       1.220       0.902       0.236 o 
   5  -1   2     102.268      97.369       2.565 o 
   5  -1   3      30.524      28.414       1.126 o 
   5  -1   5       5.285       5.007       0.620 o 
   5  -1   6      26.876      28.823       1.494 o 
   5  -1   7       5.613       6.467       0.852 o 
   5  -1   8       0.191       0.355       0.955 o 
   5  -1   9       3.319       1.695       0.922 o 
   5   0   0     806.890     809.485      18.587 o 
   5   0   1     316.878     315.898       7.530 o 
   5   0   2     991.880     991.602      23.432 o 
   5   0   3      33.930      31.199       1.239 o 
   5   0   4     274.724     286.215       7.222 o 
   5   0   5      79.528      84.774       2.807 o 
   5   0   6      53.202      54.687       2.716 o 
   5   0   7     102.391     108.110       4.765 o 
   5   0   8      40.312      40.775       2.511 o 
   5   0   9      21.060      22.204       1.827 o 
   5   1   0      22.398      23.064       0.930 o 
   5   1   1      81.219      80.194       2.576 o 
   5   1   2     238.644     238.790       6.127 o 
   5   1   3       0.597       0.104       0.434 o 
   5   1   4       3.792       3.235       0.582 o 
   5   1   5      27.228      30.037       1.499 o 
   5   1   6      44.692      45.242       2.120 o 
   5   1   8       0.619       1.901       0.890 o 
   5   2   0     849.156     863.097      19.868 o 
   5   2   1     960.423     962.612      22.608 o 
   5   2   2     325.387     320.161       7.967 o 
   5   2   3       2.649       2.435       0.546 o 
   5   2   4      79.132      80.932       2.828 o 
   5   2   5     273.742     285.831       8.478 o 
   5   2   6       0.040       0.750       0.928 o 
   5   2   7      36.492      36.985       2.365 o 
   5   2   8       0.680       3.682       2.327 o 
   5   3   0      26.663      26.730       1.063 o 
   5   3   1     129.481     129.745       3.585 o 
   5   3   2     285.378     292.924       8.251 o 
   5   3   4      14.923      13.897       1.332 o 
   5   3   5      10.585      11.178       1.401 o 
   5   3   6       6.421       8.687       1.372 o 
   5   3   7       2.044       1.708       0.950 o 
   5   4   0       9.232       7.539       0.597 o 
   5   4   1     376.795     370.328       9.782 o 
   5   4   2      34.236      35.172       1.718 o 
   5   4   3      67.298      72.432       2.846 o 
   5   4   4       6.278       4.190       0.792 o 
   5   4   5     115.520     115.287       5.200 o 
   5   4   6      21.685      23.480       1.935 o 
   5   5   0      33.751      33.722       1.536 o 
   5   5   1      70.338      65.896       2.491 o 
   5   5   2      32.324      28.522       1.610 o 
   5   5   3       0.022       0.645       0.691 o 
   5   5   4       2.867       2.895       0.788 o 
   5   5   5       1.149       0.900       1.201 o 
   5   6   0      12.060      11.638       0.963 o 
   5   6   1      34.367      34.625       2.121 o 
   5   6   2      21.611      21.133       1.465 o 
   5   6   3      35.488      34.658       2.553 o 
   5   6   4       8.956      11.333       1.315 o 
   5   7   0       0.316       0.298       1.460 o 
   5   7   1      30.201      30.123       3.497 o 
   5   7   2      15.605      18.491       3.743 o 
   5   8   0     101.960     103.211       6.703 o 
   5   8   1       8.042       8.071       2.117 o 
   5   9   0      12.755      15.174       4.572 o 
   6 -12   1      12.573       9.664       6.680 o 
   6 -12   3      37.061      40.166       5.598 o 
   6 -12   4       4.722       7.839       2.725 o 
   6 -12   5       1.995       0.526       4.970 o 
   6 -12   6       1.154       1.372       1.595 o 
   6 -12   7      38.262      31.846       5.774 o 
   6 -11   1      13.925      20.713       5.268 o 
   6 -11   2      26.884      25.271       4.319 o 
   6 -11   3      61.567      70.945       7.050 o 
   6 -11   4      16.468      17.699       3.802 o 
   6 -11   5       1.373       2.067       1.751 o 
   6 -11   6       7.923       7.688       3.963 o 
   6 -11   7      13.591       4.661       3.032 o 
   6 -10   1      41.604      43.605       5.136 o 
   6 -10   2      32.004      38.196       4.919 o 
   6 -10   3      73.165      77.947       6.885 o 
   6 -10   4      41.526      39.060       4.889 o 
   6 -10   5      16.624      14.053       8.506 o 
   6 -10   6      23.329      30.496       3.977 o 
   6 -10   7      28.854      39.644       7.033 o 
   6 -10   8      12.932      15.077       4.794 o 
   6 -10   9      24.449      30.630       6.745 o 
   6  -9   1       5.849       8.205       2.441 o 
   6  -9   2       0.785       3.136       1.863 o 
   6  -9   3      89.618      93.202       7.154 o 
   6  -9   4      70.977      77.845       5.867 o 
   6  -9   5       1.280       5.168       1.916 o 
   6  -9   6      10.922      11.845       2.527 o 
   6  -9   7      13.286      15.106       3.119 o 
   6  -9   9       1.169       3.614       2.032 o 
   6  -8   1     190.860     202.362      11.627 o 
   6  -8   2     139.527     144.824       6.783 o 
   6  -8   4       0.930       1.908       1.001 o 
   6  -8   5     134.623     137.072       7.016 o 
   6  -8   6     252.105     272.487      12.987 o 
   6  -8   7       7.870      11.353       2.808 o 
   6  -8   9      24.160      19.341       4.096 o 
   6  -8  10      55.106      48.051      14.215 o 
   6  -7   1      94.226     101.332       8.825 o 
   6  -7   3     106.128     114.098       6.909 o 
   6  -7   4      37.354      36.684       3.745 o 
   6  -7   5      29.546      33.737       3.410 o 
   6  -7   6      17.256      16.221       3.129 o 
   6  -7   7      10.135       2.307       2.758 o 
   6  -7   8      13.567       9.039       2.837 o 
   6  -7   9       0.453       0.963       5.087 o 
   6  -7  10       0.178       3.292       3.349 o 
   6  -6   1      27.964      27.319       1.162 o 
   6  -6   2     330.265     327.997       8.644 o 
   6  -6   3      54.190      50.508       1.776 o 
   6  -6   4      54.678      53.202       1.918 o 
   6  -6   5       2.424       1.452       0.480 o 
   6  -6   6     389.749     369.286      10.953 o 
   6  -6   7      49.863      46.406       8.543 o 
   6  -6   8      19.779      23.606       6.263 o 
   6  -6  10      13.614      21.342       4.387 o 
   6  -5   1      18.589      16.972       1.001 o 
   6  -5   2      16.715      15.073       0.842 o 
   6  -5   3       8.526       7.284       0.635 o 
   6  -5   4       8.293       6.853       0.721 o 
   6  -5   5      24.705      25.129       1.358 o 
   6  -5   7       6.012       5.392       0.746 o 
   6  -5   8       8.369       7.472       1.202 o 
   6  -5   9       0.921       0.921       0.746 o 
   6  -5  10       0.149       1.134       1.897 o 
   6  -4   1     609.398     603.415      14.040 o 
   6  -4   2     375.206     369.095       9.214 o 
   6  -4   3     165.637     165.558       4.845 o 
   6  -4   4     208.287     199.660       5.550 o 
   6  -4   5     348.138     336.251       8.797 o 
   6  -4   6     118.968     119.710       3.776 o 
   6  -4   7     111.059     110.607       3.728 o 
   6  -4   8     131.685     131.381       4.441 o 
   6  -4   9       9.751       7.643       1.070 o 
   6  -4  10       0.753       0.670       0.768 o 
   6  -3   1       0.040       0.107       0.243 o 
   6  -3   2      36.342      34.693       1.342 o 
   6  -3   3     118.593     114.992       4.042 o 
   6  -3   4       2.954       1.536       0.612 o 
   6  -3   5      70.300      69.399       2.441 o 
   6  -3   6      10.725       8.448       0.849 o 
   6  -3   7       0.828       1.557       0.625 o 
   6  -3   8       2.140       1.720       0.703 o 
   6  -2   1     683.284     677.217      15.674 o 
   6  -2   2     122.780     117.706       3.198 o 
   6  -2   3     139.533     144.184       3.948 o 
   6  -2   4     207.045     208.930       5.638 o 
   6  -2   5     758.264     783.191      19.029 o 
   6  -2   6       0.207       0.516       0.622 o 
   6  -2   7       0.926       1.154       0.734 o 
   6  -2   8      80.965      75.867       3.177 o 
   6  -2   9      37.769      41.649       2.661 o 
   6  -1   1      85.659      85.718       2.336 o 
   6  -1   2       5.694       4.735       0.498 o 
   6  -1   4      32.494      33.947       1.505 o 
   6  -1   5       0.157       2.177       0.649 o 
   6  -1   6      12.628      12.845       1.101 o 
   6  -1   7       3.921       4.944       0.842 o 
   6  -1   8       0.936       0.442       1.044 o 
   6  -1   9       0.000       0.721       3.562 o 
   6   0   0     192.912     183.194       4.564 o 
   6   0   1    1239.455    1247.434      28.886 o 
   6   0   2      12.132      10.229       0.731 o 
   6   0   3     350.760     360.882       9.277 o 
   6   0   4      10.981       9.043       0.757 o 
   6   0   5     414.678     436.241      11.195 o 
   6   0   6      57.705      58.413       2.682 o 
   6   0   7      19.912      19.079       1.535 o 
   6   0   8       7.280       5.838       1.432 o 
   6   1   0     302.223     308.025       7.629 o 
   6   1   1      50.926      49.303       1.704 o 
   6   1   2      15.357      14.620       0.949 o 
   6   1   3      25.187      26.777       1.345 o 
   6   1   4       9.953       9.180       0.862 o 
   6   1   5       0.344       0.218       0.942 o 
   6   1   7       2.940       3.325       1.179 o 
   6   2   0     502.480     522.678      12.738 o 
   6   2   1     247.778     251.104       6.346 o 
   6   2   2     128.332     128.296       3.727 o 
   6   2   3     200.760     207.870       6.374 o 
   6   2   4      21.976      19.488       1.375 o 
   6   2   5      14.362      11.314       1.097 o 
   6   2   6      25.766      25.852       1.938 o 
   6   2   7      38.603      41.430       2.686 o 
   6   3   0      64.581      66.073       2.134 o 
   6   3   1      41.719      42.005       1.692 o 
   6   3   2      11.994      11.774       0.996 o 
   6   3   4       0.629       0.076       0.679 o 
   6   3   5       2.020       2.152       0.929 o 
   6   3   6       0.814       0.772       1.034 o 
   6   4   0     578.193     581.541      14.652 o 
   6   4   1      15.244      14.130       1.032 o 
   6   4   2       4.375       3.765       0.733 o 
   6   4   3     108.069     108.436       4.055 o 
   6   4   4      42.349      47.584       2.480 o 
   6   5   0      45.380      46.227       1.971 o 
   6   5   1      11.678      11.084       1.262 o 
   6   5   2       5.837       4.049       0.773 o 
   6   5   3       0.032       0.675       0.993 o 
   6   5   4       6.493       7.273       1.184 o 
   6   6   0     166.614     162.741       5.156 o 
   6   6   1       0.484       0.751       0.661 o 
   6   6   2      27.974      26.858       1.955 o 
   6   6   3       2.372       0.653       0.725 o 
   6   7   0       0.012       1.056       1.768 o 
   6   7   1       0.003       2.120       1.468 o 
   6   7   2       2.016       2.699       1.875 o 
   6   8   0       8.008       6.270       2.110 o 
   6   8   1       4.558      12.885       4.060 o 
   7 -12   1      15.618      22.388       6.004 o 
   7 -12   2      10.251       9.550       3.010 o 
   7 -12   3       5.178       5.024       2.645 o 
   7 -12   4       2.384       0.894       1.917 o 
   7 -12   5       8.035       9.163       7.519 o 
   7 -12   6      11.082      10.617       4.489 o 
   7 -11   1       2.741       1.058       1.561 o 
   7 -11   2       3.678       5.151       2.430 o 
   7 -11   3       0.446       0.916       1.624 o 
   7 -11   4       1.042       3.346       5.461 o 
   7 -11   5      12.321      11.713       3.113 o 
   7 -11   6       0.020       4.674       3.131 o 
   7 -11   7      10.218       6.698       3.626 o 
   7 -10   1       6.145       5.503       2.916 o 
   7 -10   2      10.990      12.118       5.692 o 
   7 -10   3      53.498      64.865      10.887 o 
   7 -10   4      11.883      11.896       3.686 o 
   7 -10   6      14.561      10.352       3.732 o 
   7 -10   7      41.425      32.187       6.504 o 
   7 -10   8      27.954      11.490       4.463 o 
   7  -9   1       9.115       7.441       2.441 o 
   7  -9   2       0.825       1.339       1.722 o 
   7  -9   3       0.593       0.708       1.175 o 
   7  -9   4       1.478       0.864       1.301 o 
   7  -9   5       3.324       2.594       4.346 o 
   7  -9   6      37.716      40.431       6.946 o 
   7  -9   7       5.570       3.156       2.212 o 
   7  -9   8       3.936       2.656       5.398 o 
   7  -9   9       0.020       3.952       3.504 o 
   7  -8   1      41.919      43.062       5.859 o 
   7  -8   2      44.532      49.889       4.756 o 
   7  -8   3     116.545     122.612       7.379 o 
   7  -8   4      58.966      54.923       4.031 o 
   7  -8   5      46.556      48.924       4.938 o 
   7  -8   6       0.802       0.639       1.498 o 
   7  -8   7      49.448      51.828       5.856 o 
   7  -8   8      83.954      84.456       7.927 o 
   7  -8   9      11.234       8.934       5.161 o 
   7  -7   1       5.677       7.291       1.582 o 
   7  -7   2      63.408      66.262       4.010 o 
   7  -7   5       2.780       3.558       3.933 o 
   7  -7   6      12.295      10.817       2.673 o 
   7  -7   8       3.148       0.525       1.951 o 
   7  -7   9       4.608       1.406       3.346 o 
   7  -6   1     177.977     174.072       4.770 o 
   7  -6   2     152.023     145.424       4.466 o 
   7  -6   3      17.193      14.618       1.038 o 
   7  -6   4     163.336     153.868       4.605 o 
   7  -6   5     138.574     134.221       4.929 o 
   7  -6   6      62.760      58.381       2.996 o 
   7  -6   7       0.265       0.829       1.601 o 
   7  -6   8     103.810     110.219       9.030 o 
   7  -6   9      23.821      24.976       5.845 o 
   7  -5   2       3.551       3.157       0.510 o 
   7  -5   3       1.565       1.359       0.539 o 
   7  -5   4      59.454      59.106       2.777 o 
   7  -5   5       9.601       8.566       0.867 o 
   7  -5   6       1.132       0.763       0.738 o 
   7  -5   7       3.065       2.802       0.944 o 
   7  -5   8      28.047      26.262       1.898 o 
   7  -4   1      24.553      20.217       1.009 o 
   7  -4   2     659.055     646.854      15.950 o 
   7  -4   3     159.070     154.208       4.526 o 
   7  -4   4      77.977      71.201       3.352 o 
   7  -4   5     220.117     215.740       6.254 o 
   7  -4   6      58.457      59.652       3.043 o 
   7  -4   7      49.770      46.890       2.394 o 
   7  -4   9       6.936       8.191       1.262 o 
   7  -3   2       8.703       7.055       0.632 o 
   7  -3   3       0.061       0.637       0.429 o 
   7  -3   4      34.790      33.852       1.729 o 
   7  -3   5       1.972       1.208       0.609 o 
   7  -3   7       3.026       2.534       0.913 o 
   7  -3   8       3.987       3.864       0.996 o 
   7  -3   9       1.603       2.760       1.495 o 
   7  -2   1       1.482       1.500       0.486 o 
   7  -2   2     372.061     372.141       9.262 o 
   7  -2   3     333.068     331.687       8.371 o 
   7  -2   4     144.699     151.000       4.469 o 
   7  -2   5      68.502      70.398       2.693 o 
   7  -2   6      41.681      40.216       2.007 o 
   7  -2   7      76.157      75.213       3.154 o 
   7  -2   8      17.512      18.304       1.598 o 
   7  -1   1      40.909      43.136       1.550 o 
   7  -1   2      58.454      58.725       1.988 o 
   7  -1   3       2.634       2.720       0.636 o 
   7  -1   4      23.911      26.288       1.485 o 
   7  -1   5       1.958       1.717       0.650 o 
   7  -1   6       5.176       5.277       0.853 o 
   7  -1   7       8.603       9.628       1.261 o 
   7  -1   8       1.272       0.127       0.730 o 
   7   0   0     721.092     728.682      17.110 o 
   7   0   1      17.206      16.331       0.876 o 
   7   0   2      28.997      25.730       1.192 o 
   7   0   3     102.160     100.485       3.299 o 
   7   0   4     191.331     194.569       6.422 o 
   7   0   5       6.511       5.819       0.916 o 
   7   0   6       5.998       5.745       1.000 o 
   7   0   7      57.132      58.992       3.036 o 
   7   1   0      82.356      85.194       2.613 o 
   7   1   1      38.768      37.623       1.567 o 
   7   1   2       2.018       1.817       0.639 o 
   7   1   3      85.971      88.702       3.160 o 
   7   1   4      14.364      14.075       1.278 o 
   7   2   0     274.612     274.173       6.935 o 
   7   2   1      62.978      64.075       2.267 o 
   7   2   2     137.323     139.261       4.146 o 
   7   2   3       2.089       0.306       0.798 o 
   7   2   4      89.649      94.946       3.565 o 
   7   2   5      17.776      21.043       1.760 o 
   7   2   6      53.801      49.801       3.008 o 
   7   3   0      76.717      75.389       2.448 o 
   7   3   1      64.917      69.897       2.492 o 
   7   3   2       9.976       8.663       0.976 o 
   7   3   3      62.525      67.967       3.140 o 
   7   3   4       2.724       3.587       1.150 o 
   7   4   0     110.898     111.838       3.592 o 
   7   4   1       1.403       1.306       0.611 o 
   7   4   2      54.758      54.074       2.504 o 
   7   4   3      41.039      45.002       2.682 o 
   7   4   4       2.792       2.452       1.034 o 
   7   5   0      32.827      30.841       1.667 o 
   7   5   1      38.946      40.897       2.079 o 
   7   5   2       1.505       0.809       0.897 o 
   7   5   3       3.336       3.190       0.881 o 
   7   6   1       0.546       0.423       0.847 o 
   7   6   2      13.956      13.576       1.357 o 
   7   7   0       4.945       2.494       1.695 o 
   7   7   1       8.608       8.708       2.221 o 
   8 -11   1       1.841       8.411       2.820 o 
   8 -11   4       5.133       5.444       4.405 o 
   8 -11   5       9.866       7.649       3.901 o 
   8 -11   6       1.413       1.363       2.070 o 
   8 -10   1      20.903      17.090       3.762 o 
   8 -10   2       8.748       6.336       2.727 o 
   8 -10   4       3.012       3.664       4.158 o 
   8 -10   5      61.855      59.029       8.249 o 
   8 -10   6      41.847      44.605       7.651 o 
   8 -10   7       4.983       2.988       2.705 o 
   8  -9   2       1.548       5.271       2.299 o 
   8  -9   3      24.306      25.057       3.096 o 
   8  -9   4      10.674       6.885       2.286 o 
   8  -9   5       3.885       5.812       3.205 o 
   8  -9   6       0.050       2.978       2.971 o 
   8  -9   8      10.059       5.595       4.106 o 
   8  -8   1      24.150      24.352       3.373 o 
   8  -8   2      87.712      88.891       8.553 o 
   8  -8   3       6.973       6.732       3.418 o 
   8  -8   4       5.980       7.397       2.207 o 
   8  -8   5      17.838      18.203       3.268 o 
   8  -8   6     115.668     124.401       9.153 o 
   8  -8   7      22.759      20.722       4.209 o 
   8  -8   8       3.389       3.006       2.195 o 
   8  -7   1       0.315       0.822       1.099 o 
   8  -7   2      29.243      30.713       2.868 o 
   8  -7   4      13.913      12.992       2.755 o 
   8  -7   5       7.831       6.880       2.263 o 
   8  -7   6       0.280       2.471       4.969 o 
   8  -7   8       0.721       1.024       1.910 o 
   8  -6   1       0.241       0.416       0.465 o 
   8  -6   2     125.202     125.534       4.006 o 
   8  -6   3     169.807     164.554       5.581 o 
   8  -6   4      49.128      48.318       2.827 o 
   8  -6   5       0.078       0.680       0.591 o 
   8  -6   6      17.116      19.918       3.820 o 
   8  -6   7     100.089     103.382      16.406 o 
   8  -6   8      35.060      39.451       7.613 o 
   8  -5   1      67.170      65.215       2.960 o 
   8  -5   2       3.815       2.434       0.504 o 
   8  -5   3       6.997       5.347       0.925 o 
   8  -5   4       2.403       1.858       0.856 o 
   8  -5   5      45.646      42.564       2.216 o 
   8  -5   6       1.643       0.367       0.676 o 
   8  -5   7       2.856       2.246       1.109 o 
   8  -5   8       0.312       1.526       1.158 o 
   8  -4   1      59.106      53.480       2.172 o 
   8  -4   2       3.977       3.259       0.577 o 
   8  -4   3      58.398      56.818       2.350 o 
   8  -4   4     117.784     114.887       3.932 o 
   8  -4   5      91.036      90.645       3.490 o 
   8  -4   6       9.763      10.000       2.233 o 
   8  -4   7      44.232      47.158       2.707 o 
   8  -4   8      41.236      40.181       2.638 o 
   8  -3   1      23.574      22.762       1.220 o 
   8  -3   2      17.339      15.591       1.011 o 
   8  -3   4      18.374      16.140       1.210 o 
   8  -3   5       2.029       2.037       1.007 o 
   8  -3   6      10.470      10.160       1.100 o 
   8  -3   7      21.006      23.663       1.797 o 
   8  -2   1     595.716     599.382      14.474 o 
   8  -2   2      23.851      23.496       1.261 o 
   8  -2   3       0.199       0.427       0.641 o 
   8  -2   4      32.564      28.876       1.665 o 
   8  -2   5     157.346     163.531       5.149 o 
   8  -2   6      64.266      64.006       2.862 o 
   8  -2   7       0.593       0.731       0.726 o 
   8  -1   1       8.488       7.622       0.751 o 
   8  -1   2      16.416      14.552       1.038 o 
   8  -1   3      17.760      16.543       1.109 o 
   8  -1   4       6.103       6.385       0.967 o 
   8  -1   5       3.006       1.936       0.917 o 
   8  -1   6       0.233       0.475       0.762 o 
   8  -1   7       3.904       1.609       0.931 o 
   8   0   0      23.129      23.396       1.354 o 
   8   0   1     167.390     164.527       4.566 o 
   8   0   2     176.858     181.478       5.142 o 
   8   0   3     153.368     158.487       4.774 o 
   8   0   4       2.878       1.383       0.846 o 
   8   0   5      25.366      27.642       1.872 o 
   8   0   6      43.894      44.737       2.597 o 
   8   1   0      64.064      65.503       2.589 o 
   8   1   1      18.786      18.019       1.074 o 
   8   1   2       1.972       0.736       0.588 o 
   8   1   3       0.752       0.362       0.861 o 
   8   1   4       8.639       8.456       1.085 o 
   8   1   5       1.465       1.126       0.833 o 
   8   2   0      24.491      25.304       1.249 o 
   8   2   2      15.962      17.526       1.255 o 
   8   2   3     249.942     258.719       8.108 o 
   8   2   4       6.776       9.615       1.676 o 
   8   2   5       0.753       1.127       0.947 o 
   8   3   0      14.461      14.821       1.142 o 
   8   3   1      48.677      47.198       2.117 o 
   8   3   2       0.611       0.810       0.693 o 
   8   3   3       3.918       3.836       0.900 o 
   8   4   0      69.580      70.438       2.692 o 
   8   4   1      27.219      26.711       1.685 o 
   8   4   2      17.672      19.272       1.544 o 
   8   4   3      51.561      50.593       2.772 o 
   8   5   0      31.851      29.057       1.729 o 
   8   5   1       6.829       6.053       0.976 o 
   8   5   2       7.391       7.228       1.307 o 
   8   6   0      12.652      12.852       1.308 o 
   8   6   1      10.827      10.055       1.160 o 
   8   7   0       4.621       4.199       1.851 o 
   9 -11   1      19.224      26.733       4.716 o 
   9 -11   2       1.499       1.626       1.982 o 
   9 -11   3       1.113       2.563       2.020 o 
   9 -10   1       2.109       1.846       1.907 o 
   9 -10   2      27.852      32.769       4.937 o 
   9 -10   3       7.475       5.546       2.592 o 
   9 -10   4      47.565      47.564       5.771 o 
   9 -10   5       0.003       1.133       2.053 o 
   9  -9   1      23.894      29.190       4.447 o 
   9  -9   3       2.444       2.944       1.550 o 
   9  -9   4       8.083       9.282       3.605 o 
   9  -9   5       3.198       1.851       2.177 o 
   9  -9   6       2.081       7.867       3.808 o 
   9  -8   1      94.684     100.801       6.182 o 
   9  -8   3       1.540       0.667       2.196 o 
   9  -8   4     113.267     130.831       8.867 o 
   9  -8   5      59.693      50.075       9.337 o 
   9  -8   6       3.267       2.750       2.025 o 
   9  -7   1      12.615      15.383       2.161 o 
   9  -7   2      10.963       9.632       1.826 o 
   9  -7   3       6.646       5.657       1.923 o 
   9  -7   4       5.111       8.275       2.408 o 
   9  -7   5       0.001       1.950       2.111 o 
   9  -7   6      10.950       8.507       2.826 o 
   9  -7   7       2.350       0.539       3.540 o 
   9  -6   1      86.778      79.669       3.818 o 
   9  -6   2       3.463       4.072       0.775 o 
   9  -6   3     161.787     163.793       7.233 o 
   9  -6   4      86.981      87.056       3.736 o 
   9  -6   5     225.458     230.780       7.983 o 
   9  -6   6       0.237       0.799       3.386 o 
   9  -6   7      19.404      14.137       3.592 o 
   9  -5   1       0.444       0.473       0.455 o 
   9  -5   2      26.059      21.393       1.482 o 
   9  -5   3       4.609       7.019       0.919 o 
   9  -5   4      30.529      28.906       1.741 o 
   9  -5   5      17.505      17.627       1.421 o 
   9  -5   6      34.210      34.303       2.141 o 
   9  -5   7       1.716       1.180       1.231 o 
   9  -4   1     107.340     104.532       3.533 o 
   9  -4   2      22.891      20.875       1.454 o 
   9  -4   3     351.390     357.437       9.751 o 
   9  -4   4       5.947       5.005       0.881 o 
   9  -4   5     117.153     112.509       4.642 o 
   9  -4   6      21.705      19.176       1.639 o 
   9  -4   7      55.466      56.360       3.103 o 
   9  -3   1      47.219      42.012       1.877 o 
   9  -3   2       7.246       8.242       0.852 o 
   9  -3   3       2.517       2.630       0.734 o 
   9  -3   4      34.908      35.368       1.979 o 
   9  -3   5      12.392       8.525       1.553 o 
   9  -3   6       6.391       4.777       1.127 o 
   9  -3   7      10.224      13.003       4.676 o 
   9  -2   1       0.051       0.488       0.504 o 
   9  -2   2      18.297      16.932       1.351 o 
   9  -2   3     184.833     184.430       5.595 o 
   9  -2   4      78.650      81.301       3.333 o 
   9  -2   6       3.274       3.426       0.972 o 
   9  -1   1       9.966       8.670       0.879 o 
   9  -1   3      30.874      31.722       1.882 o 
   9  -1   4       0.118       2.046       1.047 o 
   9  -1   5      20.457      21.732       1.730 o 
   9  -1   6       2.490       1.888       0.963 o 
   9   0   0     213.377     205.941       5.605 o 
   9   0   1      29.977      30.329       1.663 o 
   9   0   2      49.626      53.059       2.405 o 
   9   0   3      56.716      55.832       2.747 o 
   9   0   4     134.838     138.165       5.170 o 
   9   1   0       9.798       8.930       1.027 o 
   9   1   1      68.500      68.303       2.867 o 
   9   1   2      27.644      28.952       2.267 o 
   9   1   3       8.353       7.142       1.166 o 
   9   1   4      47.115      46.927       2.910 o 
   9   1   5      17.254      12.485       4.277 o 
   9   2   0     139.824     130.323       4.064 o 
   9   2   1      10.407       9.531       1.020 o 
   9   2   2     102.599     104.975       4.145 o 
   9   2   3       1.607       1.377       1.156 o 
   9   2   4      39.256      39.245       2.767 o 
   9   3   0      24.138      23.744       1.467 o 
   9   3   1      10.979       9.798       1.399 o 
   9   3   2      12.770      12.289       2.208 o 
   9   4   0       1.188       0.779       0.815 o 
   9   4   1       4.359       3.532       0.946 o 
   9   4   2      63.491      65.099       3.353 o 
   9   5   0       6.880       7.870       1.477 o 
   9   6   0       3.503       1.481       0.849 o 
  10 -10   1      28.477      32.816       5.273 o 
  10 -10   2       0.211       3.982       2.290 o 
  10 -10   3      17.798      16.505       6.056 o 
  10  -9   1       6.335      11.132       3.088 o 
  10  -9   2       0.036       2.452       1.577 o 
  10  -9   3      17.549      18.716      11.792 o 
  10  -9   4      43.229      52.075       8.081 o 
  10  -8   1      25.921      27.205       3.318 o 
  10  -8   2      13.381       9.833       2.695 o 
  10  -8   3     113.632     112.200      11.407 o 
  10  -8   4       0.465       1.720       1.643 o 
  10  -8   5      73.873      76.764       7.560 o 
  10  -7   1       2.769       1.312       2.076 o 
  10  -7   2       4.065       0.615       2.556 o 
  10  -7   3       1.635       2.409       1.792 o 
  10  -7   4      10.368       7.056       2.638 o 
  10  -7   5       3.373       5.241       2.643 o 
  10  -7   6       1.545       3.292       3.433 o 
  10  -6   1       8.750       8.088       0.963 o 
  10  -6   3      73.008      76.758       3.095 o 
  10  -6   4     144.505     145.972       5.379 o 
  10  -6   5      22.512      20.845       4.550 o 
  10  -6   6      12.629       9.693       3.393 o 
  10  -5   1      27.614      31.208       1.720 o 
  10  -5   2      43.722      45.502       2.398 o 
  10  -5   3       1.479       0.716       0.647 o 
  10  -5   4       5.099       3.649       0.833 o 
  10  -5   5       0.256       0.701       0.854 o 
  10  -5   6       9.197       9.282       1.311 o 
  10  -4   1      15.013      12.462       1.110 o 
  10  -4   2      95.369      93.987       4.006 o 
  10  -4   3      28.511      26.693       1.766 o 
  10  -4   4     218.623     213.819       6.882 o 
  10  -4   5       4.789       2.843       0.873 o 
  10  -4   6      51.794      55.858       3.238 o 
  10  -3   1       1.636       0.874       0.583 o 
  10  -3   2       3.594       4.845       0.942 o 
  10  -3   3      19.524      18.801       1.786 o 
  10  -3   4      18.308      17.726       1.686 o 
  10  -3   5      12.264      15.302       1.885 o 
  10  -2   1      16.645      17.835       1.257 o 
  10  -2   2     398.757     406.647      11.061 o 
  10  -2   3       5.228       3.067       0.850 o 
  10  -2   4     108.564     106.880       4.919 o 
  10  -2   5       5.111       4.125       1.160 o 
  10  -1   1      12.933      14.455       1.170 o 
  10  -1   2       8.626       6.920       1.012 o 
  10  -1   3       8.898      10.885       1.413 o 
  10  -1   4      39.199      42.829       2.567 o 
  10   0   1       0.853       1.323       0.736 o 
  10   0   2      86.134      83.631       3.788 o 
  10   0   3      90.670      94.452       3.982 o 
  10   0   4       1.072       0.709       0.788 o 
  10   1   0       8.959       8.176       0.893 o 
  10   1   1      36.259      38.354       2.280 o 
  10   1   2       1.485       0.324       0.768 o 
  10   1   3       1.068       0.773       1.174 o 
  10   2   0      35.384      35.388       1.794 o 
  10   2   1       6.512       6.747       1.176 o 
  10   2   2       0.206       0.373       1.007 o 
  10   2   3      53.710      54.044       3.495 o 
  10   3   0       0.593       0.091       0.691 o 
  10   3   1       0.513       0.459       0.934 o 
  10   3   2       8.566       8.576       2.181 o 
  10   4   0       8.562       6.932       1.005 o 
  10   4   1      38.073      37.645       2.387 o 
  10   5   0       1.519       0.666       0.921 o 
  11 -10   1       2.573       0.447       2.456 o 
  11  -9   1      34.390      30.714       4.929 o 
  11  -9   2       4.208       6.101       3.908 o 
  11  -8   1       1.920       4.600       2.078 o 
  11  -8   2      16.375      12.625       5.610 o 
  11  -8   3       8.203       5.068       2.806 o 
  11  -8   4     102.623     113.917       9.443 o 
  11  -7   1       3.587       0.650       1.297 o 
  11  -7   3      10.353      11.317       3.019 o 
  11  -7   4       5.929       2.459       2.319 o 
  11  -6   1     105.397     102.926       4.094 o 
  11  -6   2      52.859      56.117       3.086 o 
  11  -6   3      15.878      13.701       1.938 o 
  11  -6   4      20.577      20.630       4.044 o 
  11  -5   1      42.598      43.286       3.162 o 
  11  -5   2       1.920       1.359       0.877 o 
  11  -5   3      33.883      35.256       2.151 o 
  11  -5   5       8.315       6.984       1.196 o 
  11  -4   1      38.928      35.956       2.658 o 
  11  -4   2      41.090      40.968       2.262 o 
  11  -4   3      82.405      84.487       3.677 o 
  11  -4   4       0.671       1.838       0.903 o 
  11  -3   1      35.678      36.975       2.133 o 
  11  -3   2       0.039       1.034       0.721 o 
  11  -3   3       0.889       0.501       0.912 o 
  11  -3   4       3.256       4.165       0.996 o 
  11  -2   1      15.203      12.879       1.209 o 
  11  -2   2       1.955       1.660       0.999 o 
  11  -2   3     158.441     159.386       5.693 o 
  11  -2   4       2.082       2.325       0.861 o 
  11  -1   1      36.025      36.881       2.603 o 
  11  -1   3       1.038       0.825       0.834 o 
  11  -1   4       8.712       9.426       4.044 o 
  11   0   0      31.160      30.609       1.829 o 
  11   0   1      98.248      96.277       3.745 o 
  11   0   2      19.126      21.791       1.783 o 
  11   0   3      25.274      19.945       2.175 o 
  11   1   0      78.985      83.289       3.349 o 
  11   1   1       0.299       1.725       1.116 o 
  11   1   2      17.667      17.489       2.130 o 
  11   2   1      66.706      64.880       3.206 o 
  11   2   2      25.247      25.645       6.450 o 
  11   3   0      39.356      42.436       2.510 o 
  11   3   1       1.901       3.903       1.062 o 
  11   4   0       7.545       8.313       1.228 o 
  12  -8   1       7.790      11.253       4.763 o 
  12  -8   2      11.010      12.021       3.456 o 
  12  -7   1      23.071      20.731       3.295 o 
  12  -6   1      26.109      27.503       1.942 o 
  12  -6   3      30.682      34.644       5.213 o 
  12  -5   1       8.814       8.519       1.273 o 
  12  -5   2      14.201      10.955       1.264 o 
  12  -5   3      18.347      16.503       1.928 o 
  12  -4   1      70.141      69.364       3.557 o 
  12  -4   2      35.588      38.328       2.383 o 
  12  -4   3       3.374       2.246       0.990 o 
  12  -3   1      20.806      19.804       1.703 o 
  12  -3   2      18.141      14.637       1.835 o 
  12  -3   3       0.028       0.060       0.799 o 
  12  -2   1      19.799      19.575       1.635 o 
  12  -2   2      30.289      32.212       2.359 o 
  12  -1   1      26.791      25.081       1.944 o 
  12  -1   2       8.265       5.600       1.330 o 
  12   0   0      37.084      37.153       2.166 o 
  12   0   1       0.771       1.741       0.904 o 
  12   0   2      41.261      50.203       7.951 o 
  12   1   1       9.905       8.611       1.806 o 
  12   2   0      77.916      76.596       3.627 o 
  12   3   0       1.312       4.990       2.298 o 
  13  -7   1       2.916       1.186       8.767 o 
  13  -6   1      61.445      56.441       3.117 o 
  13  -5   2       3.509       0.469       1.159 o 
  13  -4   1       5.374       4.745       1.009 o 
  13  -4   2       8.327       7.947       2.137 o 
  13  -3   1      21.779      23.280       1.938 o 
  13  -2   1       3.275       2.095       1.163 o 
  13  -1   1       2.660       0.826       2.530 o 
  13   0   0      40.520      37.374       2.452 o 
  13   1   0      16.070      17.584       4.828 o 
