# Supplementary material for: X-ray diffraction data as a source of the vibrational free-energy contribution in polymorphic systems
Source: IUCrJ. 2019 May 8;6(Pt 4):558–71. doi: 10.1107/S2052252519003014 (PMC6608639; doi:10.1107/S2052252519003014)
Supplement: Supplementary file 9 [file m-06-00558-W_RTsup9.hkl]

#
# fcf, LIST 4 option, 
# 
data_W_RT
_shelx_title ' written by MoPro v16'
_shelx_refln_list_code        4
_shelx_F_calc_maximum      352.65
_exptl_crystal_F_000       300.00
_reflns_d_resolution_high  0.5682

loop_
 _symmetry_equiv_pos_as_xyz
'x, y, z'
'-x, -y, -z'

_cell_length_a     9.8461
_cell_length_b     7.8479
_cell_length_c    10.5783
_cell_angle_alpha 116.412
_cell_angle_beta  124.159
_cell_angle_gamma  88.976


_shelx_F_squared_multiplier     1.000

loop_ 
 _refln_index_h 
 _refln_index_k 
 _refln_index_l 
 _refln_F_squared_calc 
 _refln_F_squared_meas 
 _refln_F_squared_sigma 
 _refln_observed_status 
 -17  -2  12       8.246       6.802       4.235 o 
 -17  -1   9       4.553       1.831       1.663 o 
 -17  -1  10       3.731       2.216       2.109 o 
 -17  -1  11       0.618       0.988       0.690 o 
 -17  -1  13       0.582       1.227       1.174 o 
 -17   0   8       3.453       2.856       2.000 o 
 -17   0   9      16.786      16.296       3.498 o 
 -17   0  10       0.307       0.400       0.421 o 
 -17   0  11       0.420       1.882       1.439 o 
 -17   1   9       6.931       2.019       1.495 o 
 -17   1  10       0.113       0.896       1.013 o 
 -17   2   9       7.274       6.283       1.876 o 
 -16  -5  11       1.196       0.446       0.538 o 
 -16  -5  12      24.986      17.619       7.565 o 
 -16  -5  13       3.430       3.644       3.777 o 
 -16  -5  14       0.962       3.120       2.358 o 
 -16  -4   9       3.166       4.134       1.043 o 
 -16  -4  10       0.693       0.634       0.603 o 
 -16  -4  11       0.052       0.708       0.832 o 
 -16  -4  12      37.291      35.502       2.399 o 
 -16  -4  13      27.125      25.181       2.056 o 
 -16  -4  14       0.458       2.090       1.047 o 
 -16  -4  15       0.228       0.882       0.868 o 
 -16  -3   8       5.464       7.020       1.136 o 
 -16  -3   9       0.815       0.454       0.444 o 
 -16  -3  10       0.465       0.555       0.534 o 
 -16  -3  11       1.082       1.627       0.911 o 
 -16  -3  12       1.886       2.434       0.896 o 
 -16  -3  13       0.507       0.662       0.582 o 
 -16  -3  14       0.537       0.567       0.476 o 
 -16  -3  15       0.012       0.711       0.861 o 
 -16  -2   7       3.121       1.933       0.842 o 
 -16  -2   8       3.688       2.472       1.472 o 
 -16  -2   9       0.131       1.115       0.769 o 
 -16  -2  10       0.459       0.306       0.318 o 
 -16  -2  11       6.450       4.480       1.161 o 
 -16  -2  12      83.351      81.699       4.361 o 
 -16  -2  13      10.214       9.825       1.167 o 
 -16  -2  14       0.417       1.012       0.559 o 
 -16  -2  15       0.598       0.891       0.661 o 
 -16  -1   6       7.957       7.336       1.262 o 
 -16  -1   7       0.029       0.918       0.666 o 
 -16  -1   8       3.434       4.067       0.836 o 
 -16  -1   9       0.770       0.884       0.794 o 
 -16  -1  10       1.570       1.208       0.681 o 
 -16  -1  11       3.610       4.930       0.973 o 
 -16  -1  12       0.574       2.194       1.159 o 
 -16  -1  13       3.231       2.528       0.689 o 
 -16  -1  14       0.111       0.819       0.559 o 
 -16   0   5       6.544      10.595       3.095 o 
 -16   0   6       3.431       2.436       1.124 o 
 -16   0   7       0.076       1.048       0.920 o 
 -16   0   8      38.129      37.303       2.636 o 
 -16   0   9       4.680       4.117       1.375 o 
 -16   0  10       0.918       0.965       0.789 o 
 -16   0  11      61.889      62.727       3.638 o 
 -16   0  12     115.540     120.509       5.051 o 
 -16   0  13       0.046       1.008       1.141 o 
 -16   0  14       0.456       0.603       0.723 o 
 -16   1   5       2.282       2.415       1.281 o 
 -16   1   6      12.377      11.585       1.525 o 
 -16   1   7       3.987       4.299       0.961 o 
 -16   1   8       1.710       2.884       0.808 o 
 -16   1   9       0.231       0.931       1.066 o 
 -16   1  10       0.288       1.204       1.419 o 
 -16   1  11      10.321      12.524       1.365 o 
 -16   1  12       0.044       3.054       1.050 o 
 -16   1  13       0.028       1.075       0.669 o 
 -16   2   5       2.753       4.328       1.340 o 
 -16   2   6       3.377       2.563       1.010 o 
 -16   2   7      15.445      15.447       1.811 o 
 -16   2   8      25.624      29.907       2.235 o 
 -16   2   9       3.257       2.242       1.468 o 
 -16   2  10       0.067       0.916       1.072 o 
 -16   2  11      61.249      58.405       3.424 o 
 -16   2  12      32.702      31.191       2.293 o 
 -16   3   5       0.992       0.869       0.763 o 
 -16   3   6       0.449       1.041       0.839 o 
 -16   3   7       0.006       1.948       0.831 o 
 -16   3   8       6.645       5.616       1.068 o 
 -16   3   9       1.222       2.393       0.945 o 
 -16   3  10       0.006       0.926       1.056 o 
 -16   3  11       5.233       3.667       2.007 o 
 -16   4   5       0.803       2.283       1.894 o 
 -16   4   6       1.258       2.449       0.965 o 
 -16   4   7      17.468      20.110       1.935 o 
 -16   4   8       2.661       2.262       1.122 o 
 -16   4   9       0.138       1.027       0.791 o 
 -16   5   6       0.001       0.281       0.350 o 
 -16   5   7       2.563       0.558       0.715 o 
 -15  -7  13       5.563       1.898       1.610 o 
 -15  -6  10       0.394       1.128       0.829 o 
 -15  -6  11       1.643       1.813       1.206 o 
 -15  -6  12      16.667      16.008       2.111 o 
 -15  -6  13       4.104       5.844       1.306 o 
 -15  -6  14       0.013       0.521       0.547 o 
 -15  -6  15       0.006       1.149       1.337 o 
 -15  -6  16      24.703      13.274       5.461 o 
 -15  -5   8       3.164       3.790       1.361 o 
 -15  -5   9       4.080       3.713       1.778 o 
 -15  -5  10       0.796       1.650       0.883 o 
 -15  -5  11      16.211      13.031       2.585 o 
 -15  -5  12      12.820      12.906       1.852 o 
 -15  -5  13       1.559       2.888       0.996 o 
 -15  -5  14       0.425       0.623       0.718 o 
 -15  -5  15      14.164      13.621       2.641 o 
 -15  -5  16       1.994       6.009       1.916 o 
 -15  -4   6       7.956       5.587       1.370 o 
 -15  -4   7       1.237       1.596       1.076 o 
 -15  -4   8       3.789       3.850       0.794 o 
 -15  -4   9       4.431       4.953       0.840 o 
 -15  -4  10       5.376       5.526       0.889 o 
 -15  -4  11       4.415       6.153       0.893 o 
 -15  -4  12      51.454      49.508       2.848 o 
 -15  -4  13       0.262       0.646       0.533 o 
 -15  -4  14       0.677       0.827       0.490 o 
 -15  -4  15      16.456      16.263       2.151 o 
 -15  -4  16      20.053      19.481       2.624 o 
 -15  -3   5       3.128       2.346       1.285 o 
 -15  -3   6       0.105       0.723       0.610 o 
 -15  -3   7       6.775       6.641       1.051 o 
 -15  -3   8       0.826       1.702       0.887 o 
 -15  -3   9       9.365       9.534       1.345 o 
 -15  -3  10       0.101       0.477       0.447 o 
 -15  -3  11      42.702      40.268       2.357 o 
 -15  -3  12       2.537       3.410       1.052 o 
 -15  -3  13       6.760       8.401       1.001 o 
 -15  -3  14       0.011       0.244       0.270 o 
 -15  -3  15      23.170      23.317       1.765 o 
 -15  -3  16       0.539       0.974       0.720 o 
 -15  -2   4       0.812       0.881       0.881 o 
 -15  -2   5       0.384       0.456       0.439 o 
 -15  -2   6      33.787      31.779       2.283 o 
 -15  -2   7       0.479       1.288       0.733 o 
 -15  -2   8       0.000       0.932       0.675 o 
 -15  -2   9       1.751       2.951       0.732 o 
 -15  -2  10      21.028      21.672       1.647 o 
 -15  -2  11      50.434      51.829       2.767 o 
 -15  -2  12      53.114      55.394       3.045 o 
 -15  -2  13       0.629       0.625       0.536 o 
 -15  -2  14       1.531       1.790       0.695 o 
 -15  -2  15      46.082      47.904       2.825 o 
 -15  -2  16       2.704       2.986       1.259 o 
 -15  -1   4       2.950       2.934       0.887 o 
 -15  -1   5       0.154       0.527       0.561 o 
 -15  -1   6       1.051       1.938       0.814 o 
 -15  -1   7      11.148      11.892       1.565 o 
 -15  -1   8       0.222       0.339       0.335 o 
 -15  -1   9       6.794       7.226       0.969 o 
 -15  -1  10       2.639       2.764       0.706 o 
 -15  -1  11       8.734      10.191       1.355 o 
 -15  -1  12       6.900       7.991       1.075 o 
 -15  -1  13       2.740       2.662       0.895 o 
 -15  -1  14       0.049       0.382       0.371 o 
 -15  -1  15       2.839       5.894       0.995 o 
 -15  -1  16       0.148       1.604       1.252 o 
 -15   0   3      12.250      12.044       2.190 o 
 -15   0   4       0.004       0.914       1.057 o 
 -15   0   5       0.461       1.242       0.787 o 
 -15   0   6       2.473       4.094       1.007 o 
 -15   0   7       9.382      11.033       1.348 o 
 -15   0   8      25.932      29.814       2.349 o 
 -15   0   9      10.761      12.245       1.603 o 
 -15   0  10       1.989       1.453       0.711 o 
 -15   0  11      45.066      44.101       3.292 o 
 -15   0  12      12.692      12.547       1.282 o 
 -15   0  13       0.146       0.630       0.571 o 
 -15   0  14       5.603       3.962       0.831 o 
 -15   0  15      15.820      15.872       1.990 o 
 -15   1   2      14.743       5.025       3.287 o 
 -15   1   3       6.506       5.726       1.344 o 
 -15   1   4       2.326       3.009       1.208 o 
 -15   1   5       0.099       0.549       0.499 o 
 -15   1   6      23.182      22.849       1.897 o 
 -15   1   7       0.026       1.848       0.727 o 
 -15   1   8      11.153      10.452       1.278 o 
 -15   1   9       1.080       0.722       0.612 o 
 -15   1  10       6.092       6.164       1.337 o 
 -15   1  11       8.051       8.905       1.438 o 
 -15   1  12      12.989      11.976       1.247 o 
 -15   1  13       4.604       5.285       0.871 o 
 -15   1  14       3.159       3.122       0.826 o 
 -15   2   3      10.584      12.251       1.510 o 
 -15   2   4      14.521      14.976       1.642 o 
 -15   2   5       0.005       1.176       0.703 o 
 -15   2   6       0.975       0.860       0.606 o 
 -15   2   7       8.427      10.198       1.207 o 
 -15   2   8      20.148      18.526       1.604 o 
 -15   2   9       0.452       0.796       0.573 o 
 -15   2  10      16.216      20.294       1.764 o 
 -15   2  11      51.332      49.320       2.951 o 
 -15   2  12       0.016       0.463       0.451 o 
 -15   2  13       0.056       0.311       0.334 o 
 -15   3   2      10.855      11.906       1.761 o 
 -15   3   3       0.238       1.222       0.789 o 
 -15   3   4       0.390       2.299       1.078 o 
 -15   3   5       3.738       4.047       1.003 o 
 -15   3   6       6.018       6.974       1.132 o 
 -15   3   7       2.212       3.423       0.942 o 
 -15   3   8       0.150       0.678       0.604 o 
 -15   3   9       2.113       1.452       0.845 o 
 -15   3  10       0.991       1.908       0.760 o 
 -15   3  11       2.068       4.092       0.773 o 
 -15   3  12       0.962       0.882       0.605 o 
 -15   4   2       0.902       0.775       0.745 o 
 -15   4   3       0.020       0.857       0.608 o 
 -15   4   4       5.551       6.442       1.116 o 
 -15   4   5      10.682      13.456       1.693 o 
 -15   4   6       2.963       2.942       0.876 o 
 -15   4   7      13.014      15.426       1.629 o 
 -15   4   8       0.189       0.587       0.471 o 
 -15   4   9       0.952       0.652       0.540 o 
 -15   4  10      35.727      38.896       2.664 o 
 -15   4  11      16.347      16.983       1.671 o 
 -15   5   2       1.694       0.716       0.917 o 
 -15   5   3       0.106       1.079       0.792 o 
 -15   5   4       7.607       8.902       1.267 o 
 -15   5   5       0.923       3.039       0.853 o 
 -15   5   6       0.227       0.735       0.581 o 
 -15   5   7      10.995       9.887       1.272 o 
 -15   5   8       1.608       0.593       0.469 o 
 -15   5   9       2.185       2.108       0.744 o 
 -15   6   3       2.685       2.811       1.146 o 
 -15   6   4       1.365       1.968       0.827 o 
 -15   6   5       1.325       1.667       0.873 o 
 -15   6   6       5.453       6.059       1.084 o 
 -15   6   7       0.245       1.536       0.725 o 
 -14  -8  12       2.894       2.996       2.266 o 
 -14  -8  13       7.476       8.164       2.831 o 
 -14  -7   9       5.586       2.830       2.879 o 
 -14  -7  10       0.588       1.238       0.899 o 
 -14  -7  11       1.413       0.684       0.633 o 
 -14  -7  12       6.006       5.704       1.438 o 
 -14  -7  13       3.229       2.279       1.019 o 
 -14  -7  14       8.822      10.604       1.965 o 
 -14  -7  15      18.100      17.857       3.647 o 
 -14  -7  16       0.891       1.523       1.403 o 
 -14  -6   7       0.155       0.526       0.652 o 
 -14  -6   8       0.724       1.165       1.067 o 
 -14  -6   9       0.168       1.199       0.992 o 
 -14  -6  10      25.187      28.417       3.517 o 
 -14  -6  11       0.553       0.602       0.550 o 
 -14  -6  12       0.540       1.316       0.820 o 
 -14  -6  13       3.726       2.531       0.926 o 
 -14  -6  14       3.669       4.208       1.668 o 
 -14  -6  15       2.901       1.361       0.769 o 
 -14  -6  16       0.795       0.599       0.611 o 
 -14  -6  17       0.274       1.315       1.616 o 
 -14  -5   6       0.504       0.791       0.669 o 
 -14  -5   7       0.091       1.058       0.921 o 
 -14  -5   8      19.646      18.864       1.675 o 
 -14  -5   9       0.591       1.731       0.698 o 
 -14  -5  10       0.500       1.060       0.519 o 
 -14  -5  11       2.174       1.162       0.923 o 
 -14  -5  12       3.780       3.502       0.955 o 
 -14  -5  13       5.129       6.534       1.685 o 
 -14  -5  14       0.366       1.106       0.901 o 
 -14  -5  15       7.794       6.211       1.318 o 
 -14  -5  16       0.157       0.508       0.508 o 
 -14  -5  17       1.340       3.831       2.468 o 
 -14  -4   4       0.213       0.601       0.660 o 
 -14  -4   5       7.972       8.088       1.165 o 
 -14  -4   6      15.873      20.136       1.968 o 
 -14  -4   7       6.733       5.504       0.934 o 
 -14  -4   8       1.793       1.712       0.650 o 
 -14  -4   9       0.154       0.743       0.855 o 
 -14  -4  10       8.286       7.695       1.193 o 
 -14  -4  11       0.380       0.811       0.491 o 
 -14  -4  12      10.992      12.775       1.213 o 
 -14  -4  13       1.184       2.694       0.617 o 
 -14  -4  14       0.004       0.820       0.492 o 
 -14  -4  15      11.512      12.325       1.198 o 
 -14  -4  16       5.403       3.339       1.185 o 
 -14  -4  17       0.215       1.564       1.658 o 
 -14  -3   3       1.068       1.775       1.593 o 
 -14  -3   4       0.197       0.536       0.498 o 
 -14  -3   5       0.167       2.002       0.611 o 
 -14  -3   6      27.569      25.901       2.061 o 
 -14  -3   7       1.420       2.048       0.685 o 
 -14  -3   8      23.075      23.211       1.737 o 
 -14  -3   9       0.613       1.473       0.531 o 
 -14  -3  10      38.294      34.406       2.284 o 
 -14  -3  11       2.343       3.033       0.795 o 
 -14  -3  12      24.977      26.550       1.785 o 
 -14  -3  13       0.832       0.797       0.894 o 
 -14  -3  14       1.163       1.248       0.560 o 
 -14  -3  15       0.016       1.119       0.535 o 
 -14  -3  16       0.303       0.271       0.279 o 
 -14  -3  17       4.512       3.607       0.960 o 
 -14  -2   3      22.652      24.519       2.038 o 
 -14  -2   4       7.626       6.268       0.904 o 
 -14  -2   5      48.552      44.989       2.681 o 
 -14  -2   6       0.366       1.349       0.578 o 
 -14  -2   7      28.396      27.042       1.782 o 
 -14  -2   8      26.352      27.861       1.894 o 
 -14  -2   9       0.526       1.958       0.868 o 
 -14  -2  10       2.074       2.431       0.611 o 
 -14  -2  11       1.742       0.585       0.459 o 
 -14  -2  12      18.936      21.171       1.456 o 
 -14  -2  13      13.469      11.793       1.306 o 
 -14  -2  14       2.014       2.212       0.598 o 
 -14  -2  15      13.696      12.498       1.264 o 
 -14  -2  16       4.274       5.391       0.953 o 
 -14  -1   2      10.281      11.199       1.481 o 
 -14  -1   3       0.223       1.440       0.622 o 
 -14  -1   4       1.175       3.040       0.728 o 
 -14  -1   5       2.766       3.945       0.882 o 
 -14  -1   6      27.643      29.511       1.974 o 
 -14  -1   7       4.777       4.525       0.828 o 
 -14  -1   8       1.771       2.243       0.939 o 
 -14  -1   9       0.028       0.734       0.845 o 
 -14  -1  10      20.374      18.294       1.423 o 
 -14  -1  11       1.058       1.098       0.722 o 
 -14  -1  12       0.348       1.050       0.586 o 
 -14  -1  13       0.004       0.320       0.336 o 
 -14  -1  14       0.017       0.450       0.379 o 
 -14  -1  15       4.215       4.649       0.791 o 
 -14  -1  16       6.726       6.748       1.022 o 
 -14   0   1      16.065      14.466       3.749 o 
 -14   0   2       2.050       1.760       0.996 o 
 -14   0   3       4.216       5.859       0.946 o 
 -14   0   4       8.223       7.408       1.300 o 
 -14   0   5      98.493     100.912       4.787 o 
 -14   0   6       0.123       0.487       0.442 o 
 -14   0   7       2.954       3.311       0.726 o 
 -14   0   8       1.950       3.400       0.709 o 
 -14   0   9      41.843      43.975       2.527 o 
 -14   0  10       0.490       1.480       0.859 o 
 -14   0  11       5.015       5.639       0.891 o 
 -14   0  12       0.619       0.804       0.496 o 
 -14   0  13      14.161      14.706       1.245 o 
 -14   0  14      30.592      33.447       2.138 o 
 -14   0  15       0.459       1.077       0.695 o 
 -14   1   1       1.230       2.423       0.925 o 
 -14   1   2       3.084       2.676       0.759 o 
 -14   1   3      19.918      17.308       1.838 o 
 -14   1   4       0.206       0.851       0.612 o 
 -14   1   5       0.002       1.701       0.795 o 
 -14   1   6       0.052       0.951       0.638 o 
 -14   1   7      14.357      13.951       1.347 o 
 -14   1   8      15.033      15.986       1.536 o 
 -14   1   9       5.750       7.486       1.032 o 
 -14   1  10       0.888       0.763       0.518 o 
 -14   1  11       3.933       4.792       0.792 o 
 -14   1  12       2.615       3.814       0.798 o 
 -14   1  13       1.200       1.015       0.613 o 
 -14   1  14       0.050       1.201       0.567 o 
 -14   1  15       0.335       0.677       0.794 o 
 -14   2   1      26.484      27.690       2.333 o 
 -14   2   2       4.480       3.279       1.002 o 
 -14   2   3       0.649       1.009       0.812 o 
 -14   2   4      24.870      22.653       1.927 o 
 -14   2   5      69.066      75.343       3.858 o 
 -14   2   6       0.022       0.764       0.862 o 
 -14   2   7      31.144      35.704       2.204 o 
 -14   2   8       1.600       2.077       0.624 o 
 -14   2   9      24.105      23.709       1.844 o 
 -14   2  10       7.903      10.669       1.166 o 
 -14   2  11       2.091       3.305       0.681 o 
 -14   2  12       0.154       0.478       0.423 o 
 -14   2  13       0.773       0.893       0.518 o 
 -14   2  14       7.434       6.983       1.029 o 
 -14   3   0       1.375       2.701       1.205 o 
 -14   3   1       4.018       5.802       1.303 o 
 -14   3   2       0.811       2.517       0.844 o 
 -14   3   3       0.555       2.212       0.729 o 
 -14   3   4       1.543       2.518       0.842 o 
 -14   3   5      13.895      13.618       1.451 o 
 -14   3   6       0.120       1.204       0.539 o 
 -14   3   7       4.450       5.204       0.884 o 
 -14   3   8       0.042       0.284       0.309 o 
 -14   3   9       0.121       1.127       0.628 o 
 -14   3  10      32.264      34.277       2.180 o 
 -14   3  11       3.135       4.556       1.023 o 
 -14   3  12       5.653       5.808       0.941 o 
 -14   3  13       0.057       0.838       0.977 o 
 -14   4   0      35.359      35.015       3.053 o 
 -14   4   1       3.879       4.928       1.123 o 
 -14   4   2      22.238      25.159       1.962 o 
 -14   4   3       0.285       0.500       0.466 o 
 -14   4   4      18.347      18.012       1.795 o 
 -14   4   5       0.053       0.302       0.323 o 
 -14   4   6       0.075       0.409       0.381 o 
 -14   4   7      30.050      29.192       2.025 o 
 -14   4   8       2.752       3.687       0.734 o 
 -14   4   9       2.979       4.320       0.766 o 
 -14   4  10       5.662       6.634       1.052 o 
 -14   4  11       5.722       5.301       1.066 o 
 -14   4  12       1.433       0.739       0.636 o 
 -14   5   0       0.658       1.669       1.008 o 
 -14   5   1       8.552       9.377       1.282 o 
 -14   5   2       2.049       1.116       0.611 o 
 -14   5   3      10.274       7.506       1.281 o 
 -14   5   4       1.309       0.752       0.499 o 
 -14   5   5      17.730      21.305       1.713 o 
 -14   5   6       0.021       0.838       0.649 o 
 -14   5   7       1.014       0.768       0.653 o 
 -14   5   8       0.003       0.793       0.622 o 
 -14   5   9       3.793       3.336       1.096 o 
 -14   5  10      20.120      24.747       2.021 o 
 -14   6   0      25.572      22.008       2.212 o 
 -14   6   1       0.747       3.192       0.807 o 
 -14   6   2       2.256       1.026       0.614 o 
 -14   6   3       0.246       0.473       0.394 o 
 -14   6   4      20.474      20.262       1.767 o 
 -14   6   5       0.570       1.807       0.738 o 
 -14   6   6       0.356       0.530       0.503 o 
 -14   6   7       0.295       0.734       0.534 o 
 -14   6   8       1.803       2.062       1.053 o 
 -14   6   9       9.044       8.121       1.405 o 
 -14   7   2       0.048       2.468       1.688 o 
 -14   7   3      17.936      19.352       3.489 o 
 -14   7   4       4.871       5.983       1.226 o 
 -14   7   5       0.439       0.758       0.656 o 
 -14   7   6       0.098       2.196       1.073 o 
 -14   7   7       3.931       1.976       1.185 o 
 -13  -9  12      10.629       4.446       3.070 o 
 -13  -9  13       1.964       2.455       2.147 o 
 -13  -9  14      10.622       7.126       4.415 o 
 -13  -8   8       3.953       0.540       0.689 o 
 -13  -8   9       1.738       4.165       1.855 o 
 -13  -8  10       6.086       3.882       2.765 o 
 -13  -8  11       0.037       1.707       1.125 o 
 -13  -8  12       8.715       9.555       1.814 o 
 -13  -8  13       0.044       0.897       1.058 o 
 -13  -8  14       2.678       6.078       2.008 o 
 -13  -8  15       4.644       4.410       1.389 o 
 -13  -8  16      22.508      21.388       2.521 o 
 -13  -7   7       0.296       1.069       1.126 o 
 -13  -7   8       0.857       0.706       0.820 o 
 -13  -7   9       4.542       2.516       1.582 o 
 -13  -7  10       0.780       0.486       0.478 o 
 -13  -7  11       0.250       1.035       0.756 o 
 -13  -7  12       4.849       5.430       1.310 o 
 -13  -7  13       5.146       4.358       1.263 o 
 -13  -7  14       6.269       5.888       1.629 o 
 -13  -7  15       0.478       0.855       0.756 o 
 -13  -7  16       4.322       5.452       1.436 o 
 -13  -7  17       3.189       2.018       1.113 o 
 -13  -6   5      22.555      17.856       3.265 o 
 -13  -6   6       0.780       2.475       1.574 o 
 -13  -6   7       8.300       9.780       2.970 o 
 -13  -6   8       0.281       1.438       1.152 o 
 -13  -6   9      19.750      20.146       3.018 o 
 -13  -6  10       0.919       0.666       0.780 o 
 -13  -6  11       1.363       2.402       0.932 o 
 -13  -6  12      22.993      22.640       2.542 o 
 -13  -6  13       0.574       1.391       0.827 o 
 -13  -6  14       5.350       5.472       1.298 o 
 -13  -6  15       0.002       1.290       0.943 o 
 -13  -6  16      11.949      16.624       2.065 o 
 -13  -6  17       8.836       8.836       1.570 o 
 -13  -5   4      18.625      14.878       1.488 o 
 -13  -5   5      25.696      27.317       1.935 o 
 -13  -5   6       0.462       1.238       0.623 o 
 -13  -5   7       1.344       1.964       0.768 o 
 -13  -5   8       6.928       5.521       0.814 o 
 -13  -5   9       0.369       0.617       0.433 o 
 -13  -5  10       3.496       3.926       0.632 o 
 -13  -5  11      14.892      16.170       1.412 o 
 -13  -5  12       0.088       0.461       0.432 o 
 -13  -5  13       1.856       2.501       0.846 o 
 -13  -5  14       0.467       1.341       0.829 o 
 -13  -5  15      17.213      16.711       1.987 o 
 -13  -5  16       9.078      10.843       1.700 o 
 -13  -5  17       5.920       5.244       1.374 o 
 -13  -5  18       2.066       1.467       1.025 o 
 -13  -4   3       1.082       1.203       0.640 o 
 -13  -4   4       8.680       8.355       1.028 o 
 -13  -4   5      54.615      52.555       2.661 o 
 -13  -4   6       9.074       8.107       1.292 o 
 -13  -4   7       2.180       3.074       0.768 o 
 -13  -4   8       2.126       2.658       0.623 o 
 -13  -4   9      41.240      40.656       2.065 o 
 -13  -4  10      17.289      15.901       1.555 o 
 -13  -4  11      40.895      42.013       2.314 o 
 -13  -4  12      29.860      30.871       1.840 o 
 -13  -4  13      58.783      55.178       2.466 o 
 -13  -4  14       5.014       3.771       0.633 o 
 -13  -4  15       0.952       1.224       0.629 o 
 -13  -4  16       1.411       2.782       0.739 o 
 -13  -4  17      18.977      22.449       3.103 o 
 -13  -3   2       0.963       1.836       1.029 o 
 -13  -3   3       0.462       1.283       0.569 o 
 -13  -3   4      15.614      12.095       1.156 o 
 -13  -3   5       0.776       1.868       0.652 o 
 -13  -3   6       0.005       0.958       0.494 o 
 -13  -3   7      27.936      26.904       1.779 o 
 -13  -3   8       0.571       0.791       0.495 o 
 -13  -3   9       5.500       6.713       0.792 o 
 -13  -3  10      11.949      12.543       1.053 o 
 -13  -3  11       8.666       7.366       0.860 o 
 -13  -3  12       8.526       9.106       0.889 o 
 -13  -3  13       1.388       2.058       0.531 o 
 -13  -3  14       3.438       4.655       0.704 o 
 -13  -3  15       8.606       6.231       1.230 o 
 -13  -3  16       7.740       8.691       1.154 o 
 -13  -3  17       0.068       0.839       0.680 o 
 -13  -2   1       2.122       3.864       0.878 o 
 -13  -2   2      14.454      15.196       1.521 o 
 -13  -2   3       3.377       2.664       0.663 o 
 -13  -2   4      23.163      21.922       1.925 o 
 -13  -2   5      61.244      64.311       2.862 o 
 -13  -2   6      15.116      14.920       1.292 o 
 -13  -2   7       3.203       3.934       0.691 o 
 -13  -2   8      32.845      32.833       1.920 o 
 -13  -2   9      39.186      41.004       2.168 o 
 -13  -2  10       4.165       4.046       0.714 o 
 -13  -2  11      83.072      85.053       3.741 o 
 -13  -2  12       0.923       2.482       0.574 o 
 -13  -2  13      34.760      36.839       1.893 o 
 -13  -2  14       4.263       3.917       0.749 o 
 -13  -2  15       1.701       3.209       0.789 o 
 -13  -2  16       3.261       4.290       0.923 o 
 -13  -2  17       0.465       0.970       0.578 o 
 -13  -1   1       0.002       0.942       0.754 o 
 -13  -1   2       0.070       1.253       0.694 o 
 -13  -1   3       0.939       0.914       0.637 o 
 -13  -1   4      13.288      11.922       1.400 o 
 -13  -1   5       8.721       8.219       1.147 o 
 -13  -1   6      10.346      11.961       1.094 o 
 -13  -1   7      13.231      13.581       1.172 o 
 -13  -1   8       7.830       8.187       0.946 o 
 -13  -1   9       6.459       5.994       0.899 o 
 -13  -1  10      17.147      20.508       1.413 o 
 -13  -1  11       0.270       1.174       0.540 o 
 -13  -1  12      10.604      10.141       1.236 o 
 -13  -1  13      27.827      25.272       1.598 o 
 -13  -1  14       5.771       5.796       0.847 o 
 -13  -1  15       6.016       6.310       1.213 o 
 -13  -1  16       7.507       7.313       1.118 o 
 -13   0   1       0.536       1.426       0.929 o 
 -13   0   2      19.318      19.630       1.613 o 
 -13   0   3       5.081       5.634       0.851 o 
 -13   0   4     230.035     235.761       7.607 o 
 -13   0   5       4.244       4.769       0.887 o 
 -13   0   6      88.896      83.119       4.041 o 
 -13   0   7       0.070       0.578       0.459 o 
 -13   0   8      86.100      90.849       3.704 o 
 -13   0   9       0.958       0.985       0.681 o 
 -13   0  10       3.727       4.220       0.760 o 
 -13   0  11      95.059      93.759       3.957 o 
 -13   0  12      16.846      16.374       1.245 o 
 -13   0  13       4.529       4.828       0.851 o 
 -13   0  14       5.990       5.881       0.873 o 
 -13   0  15       4.648       5.400       0.973 o 
 -13   0  16       3.100       3.602       0.746 o 
 -13   1   0      22.902      24.453       2.059 o 
 -13   1   1       0.731       0.440       0.384 o 
 -13   1   2       0.042       0.647       0.528 o 
 -13   1   3      43.025      39.648       2.370 o 
 -13   1   4      16.292      18.290       1.651 o 
 -13   1   5      36.471      39.797       2.309 o 
 -13   1   6       2.118       2.341       0.829 o 
 -13   1   7       6.944       5.743       0.901 o 
 -13   1   8       5.003       6.434       0.953 o 
 -13   1   9      27.626      27.298       1.891 o 
 -13   1  10      11.446      11.611       1.028 o 
 -13   1  11       0.001       1.714       0.543 o 
 -13   1  12       0.451       2.202       0.620 o 
 -13   1  13       0.380       0.487       0.411 o 
 -13   1  14       6.046       5.639       1.026 o 
 -13   1  15       2.678       3.442       0.719 o 
 -13   2   0      73.049      74.931       4.007 o 
 -13   2   1       2.945       3.236       0.724 o 
 -13   2   2      29.728      30.474       2.056 o 
 -13   2   3      93.277      96.740       4.493 o 
 -13   2   4     267.628     270.209       8.945 o 
 -13   2   5      18.701      19.076       1.393 o 
 -13   2   6      36.793      34.533       1.920 o 
 -13   2   7       6.518       6.686       0.779 o 
 -13   2   8      59.963      60.554       2.723 o 
 -13   2   9       2.848       4.071       0.752 o 
 -13   2  10       3.912       4.845       0.735 o 
 -13   2  11       4.949       5.418       0.817 o 
 -13   2  12       5.142       4.747       0.800 o 
 -13   2  13       2.328       3.058       0.947 o 
 -13   2  14       1.773       1.881       0.689 o 
 -13   3   0       1.085       1.460       0.987 o 
 -13   3   1       0.015       0.542       0.567 o 
 -13   3   2       5.650       7.125       1.044 o 
 -13   3   3      22.675      21.218       1.615 o 
 -13   3   4       0.053       1.860       0.665 o 
 -13   3   5       2.238       1.914       0.491 o 
 -13   3   6       0.032       0.292       0.281 o 
 -13   3   7      36.743      42.013       2.723 o 
 -13   3   8       7.656       9.431       1.195 o 
 -13   3   9       4.543       4.135       0.874 o 
 -13   3  10      22.960      21.157       1.554 o 
 -13   3  11       1.904       1.593       0.558 o 
 -13   3  12       1.047       0.766       0.647 o 
 -13   3  13       0.224       0.255       0.279 o 
 -13   4   0      27.076      23.858       2.641 o 
 -13   4   1      15.965      16.018       1.586 o 
 -13   4   2       0.983       1.435       0.666 o 
 -13   4   3      86.288      89.950       3.859 o 
 -13   4   4     113.843     113.112       4.193 o 
 -13   4   5       3.572       2.402       0.751 o 
 -13   4   6       5.619       4.570       0.709 o 
 -13   4   7      22.905      23.635       1.696 o 
 -13   4   8      58.023      55.500       2.737 o 
 -13   4   9       3.520       2.482       0.614 o 
 -13   4  10       0.984       2.038       0.636 o 
 -13   4  11       0.003       0.904       0.588 o 
 -13   4  12       0.193       0.533       0.501 o 
 -13   4  13       3.201       5.092       3.465 o 
 -13   5   0      10.004      12.160       1.396 o 
 -13   5   1       2.235       3.573       0.803 o 
 -13   5   2       9.515      13.539       1.290 o 
 -13   5   3       2.170       2.485       0.885 o 
 -13   5   4       0.567       2.341       0.617 o 
 -13   5   5       0.720       0.693       0.429 o 
 -13   5   6       3.540       2.489       0.648 o 
 -13   5   7       7.843       8.761       1.002 o 
 -13   5   8       2.623       3.320       0.709 o 
 -13   5   9       3.496       5.795       0.965 o 
 -13   5  10       3.262       3.493       0.929 o 
 -13   5  11       0.014       0.765       0.698 o 
 -13   6   0       4.622       5.003       1.161 o 
 -13   6   1      15.650      17.727       1.616 o 
 -13   6   2       7.294       7.032       1.147 o 
 -13   6   3      61.779      63.519       3.213 o 
 -13   6   4       5.373       5.676       0.877 o 
 -13   6   5       1.174       1.140       0.817 o 
 -13   6   6       1.817       2.596       0.972 o 
 -13   6   7       9.893       8.433       1.129 o 
 -13   6   8       0.236       1.145       0.599 o 
 -13   6   9       0.602       2.284       1.086 o 
 -13   6  10       0.153       1.088       0.826 o 
 -13   7   0       4.526       1.682       1.681 o 
 -13   7   1       0.273       1.029       1.177 o 
 -13   7   2       9.152       9.223       1.436 o 
 -13   7   3       0.972       0.990       0.616 o 
 -13   7   4      14.323      15.710       1.590 o 
 -13   7   5       2.925       2.921       1.151 o 
 -13   7   6       3.667       3.440       0.873 o 
 -13   7   7       0.036       1.053       0.610 o 
 -13   7   8       0.953       1.381       0.741 o 
 -13   8   0       0.220       1.455       1.402 o 
 -13   8   1      13.407      12.617       6.473 o 
 -13   8   2      18.905       9.650       7.715 o 
 -13   8   3      24.981      21.491       8.305 o 
 -13   8   4       2.841       2.857       1.977 o 
 -13   8   5       3.116       1.826       1.997 o 
 -12 -10  14       2.176       2.311       1.942 o 
 -12  -9   9      11.644      10.153       3.600 o 
 -12  -9  10       1.088       3.170       2.444 o 
 -12  -9  11       0.001       0.758       0.850 o 
 -12  -9  12       0.213       0.523       0.453 o 
 -12  -9  13       0.017       0.515       0.571 o 
 -12  -9  14       0.002       1.124       1.351 o 
 -12  -9  15       9.159       6.056       1.710 o 
 -12  -9  16       7.887       9.682       3.173 o 
 -12  -8   7       4.707       5.263       2.119 o 
 -12  -8   8       2.481       1.995       1.125 o 
 -12  -8   9      14.182       9.733       3.403 o 
 -12  -8  10       3.980       3.764       1.704 o 
 -12  -8  11       3.127       2.384       1.513 o 
 -12  -8  12      15.182      16.733       2.849 o 
 -12  -8  13       1.089       1.499       0.951 o 
 -12  -8  14       8.162      10.990       1.877 o 
 -12  -8  15      10.654      10.892       2.046 o 
 -12  -8  16      48.159      49.188       4.904 o 
 -12  -8  17       0.570       1.815       1.369 o 
 -12  -7   5       3.630       3.188       1.374 o 
 -12  -7   6       0.007       1.048       0.975 o 
 -12  -7   7       3.219       4.028       1.866 o 
 -12  -7   8      24.073      21.837       4.794 o 
 -12  -7   9       0.443       1.347       1.250 o 
 -12  -7  10       3.776       2.545       1.668 o 
 -12  -7  11       2.008       3.690       1.191 o 
 -12  -7  12       0.168       1.044       0.702 o 
 -12  -7  13       4.748       4.185       1.088 o 
 -12  -7  14       9.919      11.432       3.719 o 
 -12  -7  15      16.428      17.994       3.006 o 
 -12  -7  16      24.642      31.377       3.581 o 
 -12  -7  17       3.536       5.493       1.836 o 
 -12  -6   4      12.719      15.300       2.730 o 
 -12  -6   5       3.244       3.263       1.490 o 
 -12  -6   6      27.885      27.233       3.206 o 
 -12  -6   7       0.058       0.440       0.461 o 
 -12  -6   8       3.744       7.354       1.629 o 
 -12  -6   9       1.234       1.638       0.962 o 
 -12  -6  10       7.640       7.642       2.756 o 
 -12  -6  11      62.709      56.214       6.171 o 
 -12  -6  12      11.782      11.928       1.511 o 
 -12  -6  13       2.197       2.168       0.761 o 
 -12  -6  14       3.777       5.918       1.305 o 
 -12  -6  15      61.574      63.530       4.039 o 
 -12  -6  16       7.467       6.855       1.801 o 
 -12  -6  17       1.683       1.060       0.722 o 
 -12  -6  18       4.958       1.740       1.705 o 
 -12  -5   2       4.396       3.933       0.961 o 
 -12  -5   3       9.478       9.749       1.162 o 
 -12  -5   4      18.386      16.114       1.428 o 
 -12  -5   5       3.825       3.637       0.934 o 
 -12  -5   6       1.031       1.121       0.552 o 
 -12  -5   7       3.142       5.048       1.000 o 
 -12  -5   8      28.077      26.126       1.643 o 
 -12  -5   9       9.089      10.005       0.949 o 
 -12  -5  10       2.743       3.466       0.579 o 
 -12  -5  11       1.840       2.395       0.547 o 
 -12  -5  12      36.457      33.194       2.178 o 
 -12  -5  13       4.347       3.863       0.915 o 
 -12  -5  14       0.873       1.165       0.809 o 
 -12  -5  15       4.849       7.176       1.347 o 
 -12  -5  16       8.964       8.021       1.541 o 
 -12  -5  17       0.034       0.710       0.701 o 
 -12  -5  18       0.996       0.718       0.772 o 
 -12  -4   1       0.017       0.650       0.635 o 
 -12  -4   2       5.600       5.392       0.906 o 
 -12  -4   3       1.313       1.537       0.535 o 
 -12  -4   4      39.860      39.235       2.085 o 
 -12  -4   5       0.154       0.848       0.549 o 
 -12  -4   6      19.535      21.660       1.416 o 
 -12  -4   7       0.808       2.024       0.628 o 
 -12  -4   8      89.054      84.114       3.548 o 
 -12  -4   9       1.436       2.844       0.548 o 
 -12  -4  10      28.139      24.811       1.425 o 
 -12  -4  11      76.024      78.628       3.347 o 
 -12  -4  12       8.119       6.153       0.695 o 
 -12  -4  13       8.682       6.285       0.804 o 
 -12  -4  14       0.851       0.725       0.483 o 
 -12  -4  15      33.072      32.259       1.813 o 
 -12  -4  16       0.079       0.732       0.509 o 
 -12  -4  17       7.514       9.313       1.931 o 
 -12  -4  18       2.053       1.555       1.401 o 
 -12  -3   1       1.883       2.541       0.940 o 
 -12  -3   2       0.048       1.055       1.208 o 
 -12  -3   3      41.320      41.444       2.121 o 
 -12  -3   4      61.202      61.851       2.699 o 
 -12  -3   5       1.812       2.161       0.501 o 
 -12  -3   6       4.483       3.846       0.912 o 
 -12  -3   7      76.627      76.776       3.533 o 
 -12  -3   8      17.839      18.374       1.263 o 
 -12  -3   9      10.505      10.066       0.900 o 
 -12  -3  10      13.753      12.945       1.008 o 
 -12  -3  11      29.144      28.224       1.644 o 
 -12  -3  12      12.100       9.595       0.856 o 
 -12  -3  13      13.059      10.759       0.916 o 
 -12  -3  14       9.525       7.625       0.919 o 
 -12  -3  15       0.061       1.570       0.571 o 
 -12  -3  16       0.166       0.969       0.648 o 
 -12  -3  17       0.238       1.110       1.289 o 
 -12  -2   1       0.655       1.380       0.880 o 
 -12  -2   2       1.189       1.207       0.533 o 
 -12  -2   3       3.475       3.457       0.612 o 
 -12  -2   4     152.523     155.364       5.022 o 
 -12  -2   5       5.245       6.546       0.789 o 
 -12  -2   6      14.419      16.340       1.238 o 
 -12  -2   7      75.047      78.674       2.989 o 
 -12  -2   8      99.465     104.121       4.218 o 
 -12  -2   9     141.280     138.226       4.886 o 
 -12  -2  10       0.983       2.091       0.474 o 
 -12  -2  11      68.861      63.657       2.606 o 
 -12  -2  12       6.225       7.094       0.701 o 
 -12  -2  13      20.343      19.303       1.337 o 
 -12  -2  14      65.124      69.839       3.036 o 
 -12  -2  15       6.927       7.239       1.031 o 
 -12  -2  16      10.995       7.946       0.949 o 
 -12  -2  17      13.148      12.486       1.389 o 
 -12  -1   1       0.085       0.224       0.246 o 
 -12  -1   2       0.148       0.507       0.428 o 
 -12  -1   3     135.533     135.662       4.770 o 
 -12  -1   4      29.368      28.589       1.940 o 
 -12  -1   5      15.038      14.406       1.183 o 
 -12  -1   6       3.035       2.962       0.569 o 
 -12  -1   7      70.061      64.615       2.749 o 
 -12  -1   8       1.239       1.561       0.652 o 
 -12  -1   9      10.705      12.551       1.102 o 
 -12  -1  10      32.898      31.884       1.671 o 
 -12  -1  11       3.258       3.439       0.542 o 
 -12  -1  12       0.149       0.249       0.242 o 
 -12  -1  13       0.347       1.444       0.482 o 
 -12  -1  14      11.817      13.215       1.175 o 
 -12  -1  15       2.722       2.463       0.633 o 
 -12  -1  16       0.620       1.136       0.552 o 
 -12  -1  17       1.079       0.618       0.699 o 
 -12   0   1      33.102      31.450       2.012 o 
 -12   0   2      10.629       9.172       0.999 o 
 -12   0   3      24.816      26.187       1.608 o 
 -12   0   4      43.771      46.036       2.100 o 
 -12   0   5      62.977      66.619       3.186 o 
 -12   0   6       0.183       0.685       0.758 o 
 -12   0   7      65.767      68.715       2.868 o 
 -12   0   8      12.102      12.541       1.089 o 
 -12   0   9      66.782      66.721       2.692 o 
 -12   0  10      48.505      50.973       2.490 o 
 -12   0  11      21.773      19.877       1.192 o 
 -12   0  12       5.301       5.422       0.613 o 
 -12   0  13       0.258       0.775       0.494 o 
 -12   0  14      42.847      44.087       2.329 o 
 -12   0  15       0.054       1.371       0.539 o 
 -12   0  16       0.118       0.328       0.336 o 
 -12   1   0      14.700      14.211       1.351 o 
 -12   1   1       4.041       6.058       1.087 o 
 -12   1   2       1.924       2.334       0.611 o 
 -12   1   3      16.386      17.408       1.286 o 
 -12   1   4      19.297      20.468       1.766 o 
 -12   1   5       3.044       2.961       0.681 o 
 -12   1   6       2.291       2.619       0.595 o 
 -12   1   7      10.153       8.987       0.864 o 
 -12   1   8      15.757      14.412       1.117 o 
 -12   1   9       6.155       6.680       0.987 o 
 -12   1  10       2.339       3.403       0.664 o 
 -12   1  11       0.125       0.281       0.275 o 
 -12   1  12      17.484      18.296       1.565 o 
 -12   1  13      12.594      14.164       1.187 o 
 -12   1  14       5.404       5.312       0.829 o 
 -12   1  15       0.061       0.682       0.516 o 
 -12   2   0      17.574      15.511       1.414 o 
 -12   2   1      35.331      32.575       2.050 o 
 -12   2   2       7.612       8.049       0.972 o 
 -12   2   3      77.892      75.489       3.267 o 
 -12   2   4       9.478       9.381       0.899 o 
 -12   2   5      37.533      39.957       2.021 o 
 -12   2   6       0.377       0.686       0.438 o 
 -12   2   7     106.140     108.148       3.736 o 
 -12   2   8      10.927      13.735       1.123 o 
 -12   2   9       0.666       0.867       0.490 o 
 -12   2  10      42.443      43.192       2.172 o 
 -12   2  11      11.306      12.436       1.090 o 
 -12   2  12      18.763      17.725       1.670 o 
 -12   2  13       0.910       1.907       0.745 o 
 -12   2  14      29.374      30.385       2.092 o 
 -12   2  15       0.213       0.547       0.663 o 
 -12   3   0      12.716      13.730       1.317 o 
 -12   3   1       0.098       0.428       0.443 o 
 -12   3   2       7.765       8.731       1.531 o 
 -12   3   3       1.794       1.862       0.635 o 
 -12   3   4      14.843      17.179       1.196 o 
 -12   3   5       3.648       4.441       0.978 o 
 -12   3   6       6.768       6.574       0.745 o 
 -12   3   7       3.320       3.776       0.641 o 
 -12   3   8      21.952      21.550       1.393 o 
 -12   3   9       2.437       3.528       0.838 o 
 -12   3  10       1.780       2.616       0.601 o 
 -12   3  11      14.857      14.554       1.537 o 
 -12   3  12       0.339       1.202       0.729 o 
 -12   3  13       5.985       5.698       0.871 o 
 -12   3  14       0.617       1.346       1.086 o 
 -12   4   0      11.248      13.910       1.378 o 
 -12   4   1       2.237       2.016       0.650 o 
 -12   4   2      50.306      53.288       2.608 o 
 -12   4   3     199.830     212.070       6.844 o 
 -12   4   4      46.670      47.700       2.133 o 
 -12   4   5      53.191      55.103       2.658 o 
 -12   4   6      20.287      21.026       1.395 o 
 -12   4   7      28.352      27.992       1.640 o 
 -12   4   8      12.070      11.593       1.152 o 
 -12   4   9       4.662       6.135       0.923 o 
 -12   4  10       2.623       3.804       0.656 o 
 -12   4  11       1.093       1.103       0.781 o 
 -12   4  12       6.320       5.699       1.117 o 
 -12   4  13       0.996       0.947       0.781 o 
 -12   5   0       2.124       1.812       0.697 o 
 -12   5   1       2.321       1.744       0.542 o 
 -12   5   2      15.290      16.301       1.284 o 
 -12   5   3       0.191       1.498       0.543 o 
 -12   5   4       0.213       0.991       0.485 o 
 -12   5   5       1.301       1.894       0.600 o 
 -12   5   6      21.974      20.362       1.657 o 
 -12   5   7      10.330      12.954       1.177 o 
 -12   5   8       7.210       7.783       0.901 o 
 -12   5   9       0.393       1.163       0.621 o 
 -12   5  10       0.725       0.548       0.485 o 
 -12   5  11      10.738      10.189       1.706 o 
 -12   5  12       1.409       1.239       1.325 o 
 -12   6   0       8.894       7.682       1.209 o 
 -12   6   1       0.028       0.835       0.972 o 
 -12   6   2      98.379      96.487       3.903 o 
 -12   6   3      50.075      51.649       2.658 o 
 -12   6   4      26.583      26.017       1.923 o 
 -12   6   5       0.594       0.383       0.350 o 
 -12   6   6      23.970      25.940       1.860 o 
 -12   6   7       5.277       5.283       0.958 o 
 -12   6   8       4.184       3.826       0.806 o 
 -12   6   9      12.858      16.234       1.598 o 
 -12   6  10       0.006       0.331       0.345 o 
 -12   7   0       2.021       3.905       2.030 o 
 -12   7   1      12.649      14.932       2.628 o 
 -12   7   2       4.227       3.799       0.706 o 
 -12   7   3       3.931       6.225       1.086 o 
 -12   7   4       1.484       1.493       0.581 o 
 -12   7   5       0.004       1.238       0.583 o 
 -12   7   6       0.229       1.010       0.701 o 
 -12   7   7       1.547       1.649       0.847 o 
 -12   7   8       0.005       0.800       0.905 o 
 -12   7   9       0.532       1.359       0.786 o 
 -12   8   0       8.346      12.043       3.433 o 
 -12   8   1       0.233       0.693       0.705 o 
 -12   8   2      20.819      10.909       9.709 o 
 -12   8   3       2.313       1.801       1.330 o 
 -12   8   4       0.121       1.353       1.422 o 
 -12   8   5       0.246       2.297       2.487 o 
 -12   8   6       7.454       0.872       0.807 o 
 -12   8   7       0.255       1.011       1.048 o 
 -12   9   0       2.293       0.780       0.841 o 
 -12   9   1       3.161       1.374       1.468 o 
 -12   9   2       6.543       7.944       3.117 o 
 -12   9   3       3.461       1.438       1.238 o 
 -12   9   4       0.043       1.725       1.438 o 
 -11 -10   9       4.164       1.352       1.207 o 
 -11 -10  10      17.367      17.539       3.783 o 
 -11 -10  11       1.317       0.578       0.704 o 
 -11 -10  12       0.220       1.143       1.151 o 
 -11 -10  13       1.400       0.397       0.434 o 
 -11 -10  14       1.875       1.567       1.068 o 
 -11 -10  15      18.221      21.955       6.768 o 
 -11 -10  16       8.923       7.517       4.716 o 
 -11  -9   7       0.000       1.357       1.124 o 
 -11  -9   8       5.368       7.531       1.930 o 
 -11  -9   9       0.360       0.954       1.141 o 
 -11  -9  10       0.006       1.288       1.202 o 
 -11  -9  11       1.250       1.241       0.971 o 
 -11  -9  12       3.907       5.205       1.481 o 
 -11  -9  13      16.944      14.609       3.815 o 
 -11  -9  14       0.242       1.217       1.179 o 
 -11  -9  15      15.911      16.204       4.501 o 
 -11  -9  16       1.266       2.329       1.410 o 
 -11  -9  17       0.564       1.214       1.127 o 
 -11  -8   5       2.035       0.984       0.945 o 
 -11  -8   6      17.692      19.731       2.753 o 
 -11  -8   7       3.177       3.041       1.289 o 
 -11  -8   8       2.146       3.688       1.244 o 
 -11  -8   9      14.624      13.348       2.862 o 
 -11  -8  10       0.931       0.771       0.862 o 
 -11  -8  11      13.467      13.015       2.045 o 
 -11  -8  12       1.348       0.853       0.796 o 
 -11  -8  13       1.460       3.019       1.024 o 
 -11  -8  14       8.507       6.466       1.508 o 
 -11  -8  15      28.703      30.669       2.777 o 
 -11  -8  16       4.906       6.294       1.467 o 
 -11  -8  17      24.996      34.481       4.458 o 
 -11  -7   4       0.053       1.560       1.153 o 
 -11  -7   5       1.134       2.282       1.396 o 
 -11  -7   6       7.607       9.866       1.640 o 
 -11  -7   7       0.033       1.068       0.853 o 
 -11  -7   8       7.429       4.427       1.325 o 
 -11  -7   9       1.504       1.958       0.984 o 
 -11  -7  10      13.004      12.280       2.642 o 
 -11  -7  11       1.630       2.096       0.997 o 
 -11  -7  12       0.071       0.673       0.547 o 
 -11  -7  13      12.376       7.522       1.964 o 
 -11  -7  14       7.262       5.130       1.192 o 
 -11  -7  15       0.182       0.592       0.693 o 
 -11  -7  16       0.279       0.541       0.573 o 
 -11  -7  17       0.030       0.873       0.770 o 
 -11  -7  18       2.926       2.062       1.588 o 
 -11  -6   2       1.335       1.490       1.383 o 
 -11  -6   3       0.878       3.019       1.885 o 
 -11  -6   4       5.330       5.461       1.472 o 
 -11  -6   5      11.902      12.283       1.770 o 
 -11  -6   6       0.921       0.507       0.503 o 
 -11  -6   7       5.483       5.347       1.989 o 
 -11  -6   8      40.032      35.032       4.949 o 
 -11  -6   9      28.872      27.312       3.181 o 
 -11  -6  10      18.496      24.013       2.233 o 
 -11  -6  11       7.707       7.866       1.405 o 
 -11  -6  12       3.293       3.512       0.851 o 
 -11  -6  13      37.055      41.016       3.128 o 
 -11  -6  14      94.639     100.007       5.559 o 
 -11  -6  15      84.551      78.383       4.906 o 
 -11  -6  16       1.469       0.455       0.420 o 
 -11  -6  17      18.372      18.309       3.088 o 
 -11  -6  18      14.532      24.480       3.318 o 
 -11  -5   1       1.792       1.328       0.802 o 
 -11  -5   2       3.220       3.556       0.761 o 
 -11  -5   3       0.444       1.170       0.587 o 
 -11  -5   4       1.346       1.666       0.508 o 
 -11  -5   5       2.034       2.254       0.726 o 
 -11  -5   6       4.083       4.822       0.797 o 
 -11  -5   7      19.320      16.656       1.196 o 
 -11  -5   8       1.427       2.523       0.758 o 
 -11  -5   9       3.192       2.352       0.557 o 
 -11  -5  10       0.409       0.959       0.443 o 
 -11  -5  11       0.105       0.287       0.254 o 
 -11  -5  12       9.428       8.891       0.892 o 
 -11  -5  13       0.433       1.593       1.155 o 
 -11  -5  14       0.770       2.017       1.108 o 
 -11  -5  15       0.064       1.370       0.853 o 
 -11  -5  16       6.687       5.955       2.020 o 
 -11  -5  17       9.843      14.517       2.789 o 
 -11  -5  18       5.570       4.666       2.295 o 
 -11  -4   1       2.831       3.398       0.754 o 
 -11  -4   2      12.775      14.588       1.291 o 
 -11  -4   3       5.936       3.422       0.723 o 
 -11  -4   4       0.754       2.459       0.563 o 
 -11  -4   5      33.959      32.716       1.677 o 
 -11  -4   6      15.202      12.731       1.008 o 
 -11  -4   7      55.510      51.076       2.331 o 
 -11  -4   8       4.375       4.909       0.882 o 
 -11  -4   9      57.107      51.169       2.441 o 
 -11  -4  10      52.780      55.073       2.221 o 
 -11  -4  11       4.902       5.383       1.005 o 
 -11  -4  12     107.755     105.427       3.557 o 
 -11  -4  13      15.315      14.876       1.156 o 
 -11  -4  14     353.844     346.652       9.909 o 
 -11  -4  15      46.615      41.951       2.267 o 
 -11  -4  16       7.240       6.317       0.814 o 
 -11  -4  17       1.934       0.976       0.802 o 
 -11  -4  18      23.063      27.653       4.102 o 
 -11  -3   1       1.616       1.924       0.550 o 
 -11  -3   2       0.003       0.710       0.800 o 
 -11  -3   3       6.681       6.738       0.795 o 
 -11  -3   4       6.897       7.506       0.905 o 
 -11  -3   5       0.792       1.238       0.432 o 
 -11  -3   6      23.512      23.997       1.304 o 
 -11  -3   7      14.086      14.798       1.206 o 
 -11  -3   8     100.009      96.192       3.838 o 
 -11  -3   9       0.549       1.029       0.407 o 
 -11  -3  10       2.369       3.015       0.580 o 
 -11  -3  11       0.657       0.621       0.326 o 
 -11  -3  12      15.961      15.559       0.983 o 
 -11  -3  13      11.436      10.900       0.847 o 
 -11  -3  14       0.013       2.517       0.759 o 
 -11  -3  15       0.580       2.042       0.708 o 
 -11  -3  16      10.517       9.187       1.027 o 
 -11  -3  17      11.465      11.953       1.236 o 
 -11  -3  18       5.354       6.272       1.326 o 
 -11  -2   1       8.922      10.296       1.131 o 
 -11  -2   2       7.009       7.889       0.817 o 
 -11  -2   3      35.994      32.775       1.898 o 
 -11  -2   4     107.023     110.569       3.661 o 
 -11  -2   5      15.041      15.426       1.082 o 
 -11  -2   6     114.970     114.481       4.399 o 
 -11  -2   7     140.885     138.798       4.913 o 
 -11  -2   8      17.458      17.423       1.132 o 
 -11  -2   9       6.180       6.182       0.967 o 
 -11  -2  10     143.433     144.935       4.535 o 
 -11  -2  11       2.320       3.367       0.471 o 
 -11  -2  12     137.250     132.497       4.131 o 
 -11  -2  13       0.034       0.841       0.450 o 
 -11  -2  14     288.481     289.343       8.563 o 
 -11  -2  15       8.973       8.630       0.868 o 
 -11  -2  16       4.705       4.929       0.755 o 
 -11  -2  17       0.006       0.412       0.436 o 
 -11  -1   1       2.077       1.065       0.472 o 
 -11  -1   2       4.119       5.149       0.678 o 
 -11  -1   3       0.289       0.442       0.400 o 
 -11  -1   4      18.453      19.592       1.242 o 
 -11  -1   5       0.017       0.757       0.427 o 
 -11  -1   6      29.536      29.895       1.493 o 
 -11  -1   7       0.196       1.146       0.696 o 
 -11  -1   8       3.284       3.205       0.506 o 
 -11  -1   9       7.932       7.142       0.701 o 
 -11  -1  10      30.307      26.251       1.322 o 
 -11  -1  11       0.017       0.993       0.369 o 
 -11  -1  12       2.486       4.274       0.708 o 
 -11  -1  13      10.659      13.071       1.064 o 
 -11  -1  14      16.125      18.215       1.416 o 
 -11  -1  15       6.698       8.017       0.928 o 
 -11  -1  16       0.795       1.267       0.714 o 
 -11  -1  17      11.926      11.735       2.995 o 
 -11   0   1      23.607      22.060       1.522 o 
 -11   0   2      12.174      14.435       1.120 o 
 -11   0   3      46.234      45.818       2.513 o 
 -11   0   4      77.963      78.679       3.366 o 
 -11   0   5      64.518      64.857       2.768 o 
 -11   0   6       2.780       2.792       0.763 o 
 -11   0   7     152.061     146.683       4.497 o 
 -11   0   8      46.297      42.905       1.869 o 
 -11   0   9      58.436      62.085       2.424 o 
 -11   0  10      22.325      25.093       1.530 o 
 -11   0  11       0.285       0.364       0.309 o 
 -11   0  12      81.988      81.813       3.115 o 
 -11   0  13      59.905      63.244       2.745 o 
 -11   0  14      51.203      50.568       2.429 o 
 -11   0  15       0.759       0.833       0.503 o 
 -11   0  16       9.980      10.599       1.312 o 
 -11   1   0       0.662       1.121       0.576 o 
 -11   1   1      16.746      17.745       1.345 o 
 -11   1   2      14.351      14.733       1.090 o 
 -11   1   3       0.574       1.443       0.522 o 
 -11   1   4       9.669      10.741       1.114 o 
 -11   1   5       7.885       7.920       0.820 o 
 -11   1   6     103.644      98.680       3.418 o 
 -11   1   7       0.288       0.668       0.389 o 
 -11   1   8       1.358       2.476       0.477 o 
 -11   1   9       4.147       3.841       0.568 o 
 -11   1  10      45.863      44.462       2.005 o 
 -11   1  11       5.066       6.860       0.691 o 
 -11   1  12       0.350       0.520       0.398 o 
 -11   1  13      22.041      24.491       1.675 o 
 -11   1  14       0.003       0.348       0.307 o 
 -11   1  15       0.470       0.543       0.502 o 
 -11   2   0       4.827       4.829       0.770 o 
 -11   2   1     238.213     247.692       7.614 o 
 -11   2   2       6.673       8.889       1.115 o 
 -11   2   3      54.069      52.516       2.280 o 
 -11   2   4      42.874      43.550       1.996 o 
 -11   2   5      68.924      69.198       2.770 o 
 -11   2   6      60.396      64.072       2.786 o 
 -11   2   7      11.184      12.036       0.927 o 
 -11   2   8     101.276     100.274       4.058 o 
 -11   2   9     129.400     129.523       4.360 o 
 -11   2  10      28.627      27.041       1.519 o 
 -11   2  11       0.008       1.106       0.427 o 
 -11   2  12       5.674       4.709       0.722 o 
 -11   2  13      37.129      38.182       2.156 o 
 -11   2  14      11.181       9.927       1.137 o 
 -11   2  15       1.100       1.297       1.339 o 
 -11   3   0       3.394       3.894       0.709 o 
 -11   3   1       0.087       0.499       0.394 o 
 -11   3   2       1.128       1.747       0.495 o 
 -11   3   3      24.976      22.258       1.253 o 
 -11   3   4      17.340      16.177       1.080 o 
 -11   3   5       0.567       0.618       0.413 o 
 -11   3   6       2.420       1.712       0.582 o 
 -11   3   7       2.893       3.280       0.658 o 
 -11   3   8      15.313      18.755       1.304 o 
 -11   3   9      11.617      14.134       1.318 o 
 -11   3  10       0.029       0.648       0.511 o 
 -11   3  11      22.342      25.442       1.820 o 
 -11   3  12      14.179      16.462       1.442 o 
 -11   3  13       7.454       8.634       1.179 o 
 -11   3  14       1.914       1.325       0.672 o 
 -11   4   0       4.147       4.307       0.675 o 
 -11   4   1     119.986     123.562       4.815 o 
 -11   4   2      14.896      14.888       1.072 o 
 -11   4   3      13.838      13.015       0.939 o 
 -11   4   4       7.059       8.490       0.825 o 
 -11   4   5      13.215      11.283       1.110 o 
 -11   4   6      40.563      42.404       2.122 o 
 -11   4   7      30.074      29.902       1.779 o 
 -11   4   8       0.044       0.991       0.486 o 
 -11   4   9      61.984      63.783       2.701 o 
 -11   4  10       0.032       1.107       0.601 o 
 -11   4  11       5.967       6.006       1.082 o 
 -11   4  12       1.627       3.143       0.747 o 
 -11   4  13      11.590      10.684       1.298 o 
 -11   5   0       0.198       0.495       0.423 o 
 -11   5   1       4.106       4.134       0.653 o 
 -11   5   2      31.220      34.348       1.797 o 
 -11   5   3      40.651      36.468       2.008 o 
 -11   5   4      43.409      47.745       2.170 o 
 -11   5   5       3.829       5.926       1.007 o 
 -11   5   6       0.245       0.609       0.392 o 
 -11   5   7       0.068       0.894       0.512 o 
 -11   5   8       3.870       6.352       0.943 o 
 -11   5   9       4.638       5.189       0.845 o 
 -11   5  10       0.002       0.763       0.892 o 
 -11   5  11       4.432       3.216       1.034 o 
 -11   5  12       2.062       1.062       0.589 o 
 -11   6   0       3.811       4.571       1.198 o 
 -11   6   1      10.665      10.157       0.989 o 
 -11   6   2      24.866      27.066       1.839 o 
 -11   6   3      23.737      23.535       1.596 o 
 -11   6   4       0.017       0.934       0.660 o 
 -11   6   5       0.064       1.162       0.556 o 
 -11   6   6      27.476      31.127       1.985 o 
 -11   6   7       4.306       3.408       0.965 o 
 -11   6   8       1.340       1.497       0.605 o 
 -11   6   9       5.951       6.451       1.311 o 
 -11   6  10       0.460       0.346       0.346 o 
 -11   6  11       0.247       0.791       0.716 o 
 -11   7   0       6.161       7.209       1.170 o 
 -11   7   1       0.021       0.807       0.469 o 
 -11   7   2       8.194       8.768       1.341 o 
 -11   7   3       2.142       2.783       0.633 o 
 -11   7   4       6.909       7.210       1.087 o 
 -11   7   5       0.631       0.613       0.437 o 
 -11   7   6       1.027       0.713       0.552 o 
 -11   7   7       1.452       3.134       0.705 o 
 -11   7   8       0.000       0.781       0.583 o 
 -11   7   9       1.178       1.445       0.796 o 
 -11   8   0      11.319       7.745       2.495 o 
 -11   8   1      16.434      13.896       8.042 o 
 -11   8   2      12.387      15.910       3.578 o 
 -11   8   3       3.403       3.451       1.812 o 
 -11   8   4       0.346       0.758       0.913 o 
 -11   8   5      10.805      13.003       3.432 o 
 -11   8   6       2.781       1.334       1.108 o 
 -11   8   7       0.027       0.888       0.912 o 
 -11   9   0      13.743      20.533       4.314 o 
 -11   9   1       1.846       2.481       2.169 o 
 -11   9   2       0.675       3.013       3.158 o 
 -11   9   3       3.324       2.223       1.545 o 
 -11   9   4       0.829       0.919       0.885 o 
 -11   9   5       0.032       1.846       1.998 o 
 -11  10   0       0.504       1.253       1.427 o 
 -11  10   1       6.809       6.222       5.484 o 
 -11  10   2       0.035       2.627       3.055 o 
 -10 -11  10      12.610       6.232       3.710 o 
 -10 -11  11       1.808       4.752       2.255 o 
 -10 -11  12       0.181       1.124       1.294 o 
 -10 -11  13       0.472       0.398       0.428 o 
 -10 -11  14       9.728       9.020       4.943 o 
 -10 -11  15      10.831       8.733       5.260 o 
 -10 -10   8       0.471       0.818       0.707 o 
 -10 -10   9      23.050      18.329       4.352 o 
 -10 -10  10       0.552       0.952       0.832 o 
 -10 -10  11       9.592       6.237       1.869 o 
 -10 -10  12       0.083       0.692       0.821 o 
 -10 -10  13       0.837       0.846       0.770 o 
 -10 -10  14      15.963      13.651       5.132 o 
 -10 -10  15       2.538       1.990       1.310 o 
 -10 -10  16       2.881       5.304       3.108 o 
 -10  -9   5       0.521       0.525       0.647 o 
 -10  -9   6       2.308       2.714       1.580 o 
 -10  -9   7       5.396       3.438       1.381 o 
 -10  -9   8       0.002       0.808       0.701 o 
 -10  -9   9      43.495      52.037       4.486 o 
 -10  -9  10      29.172      29.657       4.085 o 
 -10  -9  11       0.346       0.907       1.024 o 
 -10  -9  12       0.429       1.500       1.084 o 
 -10  -9  13       4.922       5.662       1.474 o 
 -10  -9  14       9.531       9.052       2.180 o 
 -10  -9  15       7.552       9.532       1.704 o 
 -10  -9  16      26.755      22.949       3.611 o 
 -10  -9  17       4.115       4.607       1.962 o 
 -10  -8   4       4.536       6.041       1.932 o 
 -10  -8   5       3.333       3.915       2.271 o 
 -10  -8   6      10.901      10.196       2.024 o 
 -10  -8   7       4.286       7.706       2.556 o 
 -10  -8   8       4.951       7.259       1.630 o 
 -10  -8   9      51.823      52.460       4.223 o 
 -10  -8  10       4.377       7.856       1.788 o 
 -10  -8  11       5.852       6.497       2.488 o 
 -10  -8  12       5.333       4.023       1.200 o 
 -10  -8  13      11.341       8.599       2.299 o 
 -10  -8  14      64.930      71.731       4.550 o 
 -10  -8  15       0.034       0.538       0.610 o 
 -10  -8  16       1.496       0.893       0.629 o 
 -10  -8  17       4.195       4.196       1.327 o 
 -10  -8  18      34.512      21.969       7.921 o 
 -10  -7   2       0.656       0.686       0.629 o 
 -10  -7   3       0.091       0.738       0.877 o 
 -10  -7   4       0.501       1.258       1.021 o 
 -10  -7   5       6.595       5.825       1.283 o 
 -10  -7   6       2.340       1.574       0.887 o 
 -10  -7   7       5.152       4.753       1.175 o 
 -10  -7   8       2.239       4.145       2.034 o 
 -10  -7   9      42.084      50.734       3.892 o 
 -10  -7  10       4.281       2.892       0.868 o 
 -10  -7  11       2.979       1.919       0.877 o 
 -10  -7  12      18.284      19.142       2.026 o 
 -10  -7  13       1.825       0.995       0.924 o 
 -10  -7  14       6.588       8.587       1.954 o 
 -10  -7  15       8.221       8.737       1.674 o 
 -10  -7  16      19.219      17.887       3.036 o 
 -10  -7  17       6.501       5.411       1.561 o 
 -10  -7  18       2.250       2.902       1.392 o 
 -10  -6   1       0.410       0.742       0.705 o 
 -10  -6   2      10.420      11.046       1.514 o 
 -10  -6   3       7.234       6.472       0.869 o 
 -10  -6   4      19.895      20.000       1.813 o 
 -10  -6   5      15.821      14.405       1.402 o 
 -10  -6   6       9.772       8.169       1.659 o 
 -10  -6   7      37.682      41.024       2.881 o 
 -10  -6   8      43.196      40.907       3.456 o 
 -10  -6   9      51.944      53.078       5.142 o 
 -10  -6  10       7.083       8.557       1.697 o 
 -10  -6  11      43.338      40.165       3.126 o 
 -10  -6  12      19.193      19.971       1.913 o 
 -10  -6  13       1.192       1.248       0.749 o 
 -10  -6  14      83.884      87.929       4.936 o 
 -10  -6  15       3.476       2.648       0.849 o 
 -10  -6  16       9.616      13.177       2.148 o 
 -10  -6  17      10.005      10.405       2.690 o 
 -10  -6  18      25.146      25.026       3.323 o 
 -10  -5   1       2.057       4.221       0.903 o 
 -10  -5   2       1.363       2.457       0.590 o 
 -10  -5   3       0.116       0.338       0.291 o 
 -10  -5   4       0.230       1.047       0.459 o 
 -10  -5   5      31.185      30.512       1.609 o 
 -10  -5   6       2.815       3.326       0.515 o 
 -10  -5   7       0.175       0.247       0.238 o 
 -10  -5   8       2.569       3.123       0.526 o 
 -10  -5   9      99.095      87.231       4.295 o 
 -10  -5  10       1.453       1.284       0.505 o 
 -10  -5  11      10.461      11.065       0.815 o 
 -10  -5  12       1.120       1.983       0.572 o 
 -10  -5  13      65.840      62.412       3.454 o 
 -10  -5  14      19.062      18.225       2.489 o 
 -10  -5  15       0.144       0.529       0.468 o 
 -10  -5  16       9.869       9.799       1.593 o 
 -10  -5  17       6.299       7.978       1.829 o 
 -10  -5  18       0.541       1.788       1.410 o 
 -10  -4   1      15.214      14.431       1.264 o 
 -10  -4   2       0.825       0.730       0.481 o 
 -10  -4   3       6.867       8.693       0.802 o 
 -10  -4   4     190.590     183.641       5.553 o 
 -10  -4   5       3.980       5.213       0.685 o 
 -10  -4   6      27.961      29.078       1.444 o 
 -10  -4   7       7.882       9.092       0.831 o 
 -10  -4   8      58.390      51.029       2.811 o 
 -10  -4   9     139.412     134.287       4.101 o 
 -10  -4  10       0.496       0.665       0.353 o 
 -10  -4  11     165.379     163.576       4.831 o 
 -10  -4  12      43.718      42.693       1.823 o 
 -10  -4  13      61.041      59.961       2.493 o 
 -10  -4  14      60.433      58.283       2.521 o 
 -10  -4  15       1.567       1.256       0.506 o 
 -10  -4  16      13.230      12.619       1.140 o 
 -10  -4  17      45.154      47.916       5.364 o 
 -10  -4  18       5.713       8.626       2.384 o 
 -10  -3   1       6.370       5.254       0.785 o 
 -10  -3   2       1.624       2.371       0.492 o 
 -10  -3   3      44.268      45.151       1.945 o 
 -10  -3   4      16.870      17.581       1.063 o 
 -10  -3   5     195.730     193.840       5.784 o 
 -10  -3   6       0.545       0.322       0.271 o 
 -10  -3   7       1.242       0.910       0.391 o 
 -10  -3   8      12.939       9.322       0.841 o 
 -10  -3   9     102.502     102.498       3.421 o 
 -10  -3  10       0.838       0.624       0.332 o 
 -10  -3  11       3.214       2.963       0.442 o 
 -10  -3  12      14.359      13.002       1.004 o 
 -10  -3  13      16.211      15.835       1.044 o 
 -10  -3  14      32.726      32.127       1.701 o 
 -10  -3  15       1.362       1.651       0.672 o 
 -10  -3  16       0.005       0.696       0.549 o 
 -10  -3  17       0.002       1.707       0.726 o 
 -10  -3  18       0.003       1.675       2.064 o 
 -10  -2   1     127.936     130.291       4.322 o 
 -10  -2   2       0.843       0.962       0.402 o 
 -10  -2   3       1.849       1.922       0.428 o 
 -10  -2   4     160.195     162.541       4.846 o 
 -10  -2   5     151.882     158.898       4.733 o 
 -10  -2   6       0.161       0.420       0.327 o 
 -10  -2   7      10.542      10.000       0.868 o 
 -10  -2   8       4.145       4.405       0.705 o 
 -10  -2   9     156.546     159.079       4.598 o 
 -10  -2  10      30.391      30.571       1.340 o 
 -10  -2  11       5.926       4.652       0.481 o 
 -10  -2  12       9.266       9.018       0.767 o 
 -10  -2  13     114.934     109.923       3.681 o 
 -10  -2  14      31.501      29.301       1.661 o 
 -10  -2  15      31.126      30.514       1.729 o 
 -10  -2  16       0.307       0.645       0.551 o 
 -10  -2  17      37.483      35.508       2.466 o 
 -10  -1   1      18.444      19.300       1.270 o 
 -10  -1   2      14.643      13.997       1.069 o 
 -10  -1   3      35.151      33.602       1.574 o 
 -10  -1   4     148.625     146.100       4.388 o 
 -10  -1   5      19.065      19.628       1.472 o 
 -10  -1   6      32.728      30.078       1.408 o 
 -10  -1   7      43.198      39.479       1.596 o 
 -10  -1   8      10.438      11.956       0.842 o 
 -10  -1   9      12.958      12.462       0.971 o 
 -10  -1  10      16.070      15.008       0.885 o 
 -10  -1  11      61.828      57.690       2.092 o 
 -10  -1  12      13.056      12.755       0.895 o 
 -10  -1  13       0.412       1.811       0.522 o 
 -10  -1  14      18.137      19.659       1.266 o 
 -10  -1  15       1.775       2.875       0.598 o 
 -10  -1  16       3.276       3.248       0.816 o 
 -10  -1  17       0.243       1.899       1.605 o 
 -10   0   1      98.953     101.498       3.578 o 
 -10   0   2      95.510      97.135       3.288 o 
 -10   0   3      75.557      76.993       2.773 o 
 -10   0   4       9.840      10.730       0.839 o 
 -10   0   5      65.616      67.671       2.733 o 
 -10   0   6     189.214     183.780       5.234 o 
 -10   0   7      64.023      63.658       2.593 o 
 -10   0   8       0.043       0.843       0.379 o 
 -10   0   9      89.570      90.091       2.873 o 
 -10   0  10      49.995      52.001       1.986 o 
 -10   0  11      70.331      72.520       2.624 o 
 -10   0  12       4.080       5.671       0.704 o 
 -10   0  13     131.742     128.258       4.459 o 
 -10   0  14       1.971       1.358       0.536 o 
 -10   0  15      23.240      22.272       1.683 o 
 -10   0  16       0.617       2.040       0.775 o 
 -10   1   0      15.335      16.577       1.412 o 
 -10   1   1      12.303      14.023       1.020 o 
 -10   1   2       0.437       1.359       0.494 o 
 -10   1   3      68.431      72.343       2.587 o 
 -10   1   4      14.251      12.350       0.971 o 
 -10   1   5       0.541       0.426       0.287 o 
 -10   1   6       0.022       0.315       0.270 o 
 -10   1   7      12.564      12.180       0.915 o 
 -10   1   8       1.961       1.876       0.511 o 
 -10   1   9      45.381      43.570       1.925 o 
 -10   1  10      27.388      28.004       1.419 o 
 -10   1  11       0.042       1.838       0.467 o 
 -10   1  12       6.119       6.119       0.742 o 
 -10   1  13      12.566      12.336       1.054 o 
 -10   1  14       0.459       0.904       0.557 o 
 -10   1  15       1.519       4.371       0.933 o 
 -10   2   0      19.402      21.043       1.438 o 
 -10   2   1       2.240       3.059       0.540 o 
 -10   2   2      32.523      33.749       1.585 o 
 -10   2   3     145.426     149.335       5.131 o 
 -10   2   4      66.581      66.255       2.504 o 
 -10   2   5      10.583      12.203       0.905 o 
 -10   2   6      72.878      74.642       2.699 o 
 -10   2   7      18.889      19.969       1.660 o 
 -10   2   8      54.860      55.746       2.254 o 
 -10   2   9       4.730       4.025       0.616 o 
 -10   2  10       0.192       0.571       0.460 o 
 -10   2  11      10.455      10.574       0.934 o 
 -10   2  12      57.483      59.469       2.652 o 
 -10   2  13       5.276       3.681       0.679 o 
 -10   2  14       0.794       1.090       1.254 o 
 -10   2  15      10.787       6.150       4.895 o 
 -10   3   0       6.711       6.137       1.096 o 
 -10   3   1      23.574      26.113       1.442 o 
 -10   3   2      36.483      34.004       1.659 o 
 -10   3   3      11.955      13.143       0.943 o 
 -10   3   4      15.149      12.289       0.880 o 
 -10   3   5       0.248       0.858       0.389 o 
 -10   3   6      26.445      31.163       1.501 o 
 -10   3   7      37.107      39.281       1.777 o 
 -10   3   8      17.116      19.185       1.214 o 
 -10   3   9     110.809     108.896       3.718 o 
 -10   3  10      20.280      19.595       1.332 o 
 -10   3  11       0.140       0.263       0.277 o 
 -10   3  12       3.460       3.757       0.691 o 
 -10   3  13       7.148       7.942       1.041 o 
 -10   3  14       0.499       0.861       0.640 o 
 -10   4   0     169.002     167.509       5.410 o 
 -10   4   1       1.549       3.012       0.755 o 
 -10   4   2       1.397       3.364       0.497 o 
 -10   4   3       5.592       4.565       0.506 o 
 -10   4   4     231.807     229.926       6.533 o 
 -10   4   5      41.429      44.087       2.000 o 
 -10   4   6       8.984       8.638       0.779 o 
 -10   4   7      17.656      14.598       1.275 o 
 -10   4   8      89.991      87.634       3.267 o 
 -10   4   9       0.008       0.473       0.367 o 
 -10   4  10       0.590       0.827       0.532 o 
 -10   4  11       1.261       1.333       0.654 o 
 -10   4  12      35.147      37.227       2.442 o 
 -10   4  13       0.224       0.386       0.399 o 
 -10   5   0      12.799      13.098       1.263 o 
 -10   5   1       1.878       2.366       0.451 o 
 -10   5   2       6.318       5.704       0.658 o 
 -10   5   3       0.076       0.999       0.366 o 
 -10   5   4       0.234       1.153       0.436 o 
 -10   5   5       3.670       3.985       0.609 o 
 -10   5   6       1.242       2.160       0.493 o 
 -10   5   7       5.565       6.175       0.742 o 
 -10   5   8       5.948       6.190       1.080 o 
 -10   5   9       8.213       8.286       1.096 o 
 -10   5  10       4.194       5.663       0.901 o 
 -10   5  11       0.194       0.758       0.581 o 
 -10   5  12       4.498       4.115       0.970 o 
 -10   6   0      90.087      94.859       3.638 o 
 -10   6   1      15.265      16.146       1.167 o 
 -10   6   2       8.466      11.912       1.131 o 
 -10   6   3       0.966       1.249       0.469 o 
 -10   6   4       9.830       9.544       0.966 o 
 -10   6   5      22.869      23.657       1.576 o 
 -10   6   6      14.244      14.373       1.273 o 
 -10   6   7       0.018       0.348       0.340 o 
 -10   6   8       9.169       8.820       1.281 o 
 -10   6   9       0.197       0.373       0.365 o 
 -10   6  10       7.077       7.766       1.074 o 
 -10   6  11       2.505       2.717       1.082 o 
 -10   7   0       5.715       6.287       1.031 o 
 -10   7   1       3.513       4.719       0.679 o 
 -10   7   2       8.968       9.289       1.169 o 
 -10   7   3       0.711       1.499       0.583 o 
 -10   7   4       3.023       2.453       0.538 o 
 -10   7   5       2.202       2.812       0.670 o 
 -10   7   6       3.303       3.805       0.684 o 
 -10   7   7       0.004       0.690       0.822 o 
 -10   7   8       7.573       8.294       1.403 o 
 -10   7   9       0.848       0.783       0.907 o 
 -10   7  10       0.296       0.713       0.869 o 
 -10   8   0       0.021       0.429       0.448 o 
 -10   8   1       8.244       9.558       2.699 o 
 -10   8   2      31.803      37.139       5.147 o 
 -10   8   3       0.397       1.361       1.363 o 
 -10   8   4       0.000       0.526       0.619 o 
 -10   8   5       4.171       5.505       2.162 o 
 -10   8   6       8.182       6.985       2.666 o 
 -10   8   7       1.895       1.038       0.855 o 
 -10   8   8       1.317       4.054       2.116 o 
 -10   9   0       0.170       0.831       0.820 o 
 -10   9   1       8.705      12.110       3.171 o 
 -10   9   2       0.056       0.755       0.744 o 
 -10   9   3       0.729       1.037       1.212 o 
 -10   9   4       0.116       0.740       0.772 o 
 -10   9   5       0.015       1.516       1.283 o 
 -10   9   6       0.086       1.331       1.284 o 
 -10  10   0       5.045       4.282       3.388 o 
 -10  10   1       0.839       1.949       1.561 o 
 -10  10   2       3.525       1.518       1.400 o 
 -10  10   3       0.002       1.766       2.100 o 
 -10  10   4       0.850       0.860       0.971 o 
  -9 -11   8       0.928       2.262       1.938 o 
  -9 -11   9       2.717       0.981       0.895 o 
  -9 -11  10       2.495       3.864       1.792 o 
  -9 -11  11       4.355       4.950       1.727 o 
  -9 -11  12       9.210       5.344       1.881 o 
  -9 -11  13       3.524       0.530       0.613 o 
  -9 -11  14       1.236       0.872       0.947 o 
  -9 -11  15       0.077       0.743       0.867 o 
  -9 -10   6       6.572       7.534       1.919 o 
  -9 -10   7       0.623       1.200       1.159 o 
  -9 -10   8       0.024       1.264       0.924 o 
  -9 -10   9       1.329       2.579       1.473 o 
  -9 -10  10       2.173       4.142       1.493 o 
  -9 -10  11       3.193       2.079       1.684 o 
  -9 -10  12      13.581      16.558       2.608 o 
  -9 -10  13       0.089       0.825       0.771 o 
  -9 -10  14       1.030       0.445       0.531 o 
  -9 -10  15       6.771       8.465       2.430 o 
  -9 -10  16       0.443       1.399       1.290 o 
  -9 -10  17       1.320       1.158       1.232 o 
  -9  -9   4       0.136       0.955       1.125 o 
  -9  -9   5       1.565       4.263       1.853 o 
  -9  -9   6       3.474       4.196       1.414 o 
  -9  -9   7       0.000       0.674       0.689 o 
  -9  -9   8       0.272       0.622       0.546 o 
  -9  -9   9      26.846      31.723       3.250 o 
  -9  -9  10       0.168       0.610       0.536 o 
  -9  -9  11      17.302      21.490       2.953 o 
  -9  -9  12       9.138       9.952       1.790 o 
  -9  -9  13      15.034      15.220       1.938 o 
  -9  -9  14       3.483       5.403       2.164 o 
  -9  -9  15       0.043       0.546       0.662 o 
  -9  -9  16       8.540       6.419       2.387 o 
  -9  -9  17       3.209       1.730       1.210 o 
  -9  -8   3       2.137       1.525       1.856 o 
  -9  -8   4      11.513      14.187       3.655 o 
  -9  -8   5       4.913       7.418       1.956 o 
  -9  -8   6       4.687       4.462       1.959 o 
  -9  -8   7       0.217       0.931       0.789 o 
  -9  -8   8      63.193      59.949       4.382 o 
  -9  -8   9       0.405       1.398       0.782 o 
  -9  -8  10       0.090       0.422       0.465 o 
  -9  -8  11       0.797       1.042       0.663 o 
  -9  -8  12      45.344      49.275       3.396 o 
  -9  -8  13      15.503      14.756       3.174 o 
  -9  -8  14       0.083       2.763       1.077 o 
  -9  -8  15      14.981      14.730       1.988 o 
  -9  -8  16       3.381       1.208       0.939 o 
  -9  -8  17       9.494      11.646       3.076 o 
  -9  -8  18       0.471       3.367       2.653 o 
  -9  -7   1       3.729       2.543       2.123 o 
  -9  -7   2       0.087       0.789       0.764 o 
  -9  -7   3       1.375       2.252       1.356 o 
  -9  -7   4       3.162       3.430       2.692 o 
  -9  -7   5       0.001       1.996       0.862 o 
  -9  -7   6       0.442       1.827       1.088 o 
  -9  -7   7       8.546      10.314       1.435 o 
  -9  -7   8       1.159       2.678       1.455 o 
  -9  -7   9      53.843      55.858       3.971 o 
  -9  -7  10       7.425       7.565       1.219 o 
  -9  -7  11       2.913       1.643       0.779 o 
  -9  -7  12      54.220      53.161       3.447 o 
  -9  -7  13      22.086      19.819       2.070 o 
  -9  -7  14       0.949       1.094       0.738 o 
  -9  -7  15       1.346       0.859       0.584 o 
  -9  -7  16       1.248       1.519       1.010 o 
  -9  -7  17       0.001       0.588       0.707 o 
  -9  -7  18       0.259       0.631       0.745 o 
  -9  -6   1       4.609       2.746       0.676 o 
  -9  -6   2       4.610       4.667       0.778 o 
  -9  -6   3       6.242       6.694       0.932 o 
  -9  -6   4      60.904      57.918       2.484 o 
  -9  -6   5       9.511      10.354       0.843 o 
  -9  -6   6       7.545       7.195       0.879 o 
  -9  -6   7     180.047     169.792       9.294 o 
  -9  -6   8     105.948     103.064       6.147 o 
  -9  -6   9      43.484      46.290       3.064 o 
  -9  -6  10      21.544      22.525       1.782 o 
  -9  -6  11      13.508      16.290       1.720 o 
  -9  -6  12       5.814       4.181       0.967 o 
  -9  -6  13      23.145      24.733       3.749 o 
  -9  -6  14      79.473      90.542       6.025 o 
  -9  -6  15       7.087       5.830       1.518 o 
  -9  -6  16       5.538       4.814       1.972 o 
  -9  -6  17      35.905      36.792       3.809 o 
  -9  -6  18       6.014       7.529       2.260 o 
  -9  -5   1       0.726       1.397       0.604 o 
  -9  -5   2       0.851       0.649       0.478 o 
  -9  -5   3      35.400      37.903       1.920 o 
  -9  -5   4       1.688       2.137       0.535 o 
  -9  -5   5      11.234      10.620       0.839 o 
  -9  -5   6       4.123       4.518       0.612 o 
  -9  -5   7       0.007       0.237       0.234 o 
  -9  -5   8      75.544      74.972       2.605 o 
  -9  -5   9       8.817       9.286       0.721 o 
  -9  -5  10      18.157      15.275       1.145 o 
  -9  -5  11       6.652       5.562       0.556 o 
  -9  -5  12      17.586      15.016       1.117 o 
  -9  -5  13       8.728       9.793       1.015 o 
  -9  -5  14       1.484       1.484       0.668 o 
  -9  -5  15       0.322       0.700       0.571 o 
  -9  -5  16       0.371       0.595       0.601 o 
  -9  -5  17       6.252       5.088       2.585 o 
  -9  -5  18       0.000       1.290       1.020 o 
  -9  -4   1      36.699      36.794       2.065 o 
  -9  -4   2      25.744      23.394       1.371 o 
  -9  -4   3      67.378      62.465       2.351 o 
  -9  -4   4      11.561      13.029       0.882 o 
  -9  -4   5      13.701       9.666       0.885 o 
  -9  -4   6      41.191      39.905       1.641 o 
  -9  -4   7     482.716     480.767      14.152 o 
  -9  -4   8      68.569      65.717       2.489 o 
  -9  -4   9      12.566      11.497       0.781 o 
  -9  -4  10     260.369     263.205       8.140 o 
  -9  -4  11      41.102      41.599       1.690 o 
  -9  -4  12       9.325       7.937       0.661 o 
  -9  -4  13       0.180       0.213       0.223 o 
  -9  -4  14      63.270      59.901       2.497 o 
  -9  -4  15      63.555      60.914       2.645 o 
  -9  -4  16       0.483       0.549       0.436 o 
  -9  -4  17      27.104      28.323       5.695 o 
  -9  -4  18       2.959       2.156       1.365 o 
  -9  -3   1       8.100       8.642       0.804 o 
  -9  -3   2       4.164       3.502       0.522 o 
  -9  -3   3       0.106       0.551       0.361 o 
  -9  -3   4      54.892      57.466       2.077 o 
  -9  -3   5       2.148       2.120       0.422 o 
  -9  -3   6      38.548      38.239       2.068 o 
  -9  -3   7     155.302     156.880       4.534 o 
  -9  -3   8      24.155      19.515       1.053 o 
  -9  -3   9      90.136      83.997       2.679 o 
  -9  -3  10       1.335       1.066       0.311 o 
  -9  -3  11       1.910       0.981       0.320 o 
  -9  -3  12       1.861       1.932       0.375 o 
  -9  -3  13      17.217      15.549       1.012 o 
  -9  -3  14       4.404       5.265       0.865 o 
  -9  -3  15       1.608       1.404       0.603 o 
  -9  -3  16       0.169       1.276       0.711 o 
  -9  -3  17      20.527      20.509       1.735 o 
  -9  -2   1       0.295       1.206       0.421 o 
  -9  -2   2      50.438      50.910       2.051 o 
  -9  -2   3     197.694     200.973       5.604 o 
  -9  -2   4       2.446       0.879       0.434 o 
  -9  -2   5      71.716      71.856       2.535 o 
  -9  -2   6       5.037       5.932       0.700 o 
  -9  -2   7     783.476     797.849      22.125 o 
  -9  -2   8      64.779      62.542       2.045 o 
  -9  -2   9      64.601      64.435       2.389 o 
  -9  -2  10     132.656     124.713       4.014 o 
  -9  -2  11      81.405      81.600       2.607 o 
  -9  -2  12      77.665      76.016       2.607 o 
  -9  -2  13      28.397      30.261       1.580 o 
  -9  -2  14      14.525      12.926       1.156 o 
  -9  -2  15      68.399      70.672       3.007 o 
  -9  -2  16      29.076      31.130       2.142 o 
  -9  -2  17       2.894       3.569       1.081 o 
  -9  -1   1      79.551      79.068       2.810 o 
  -9  -1   2       1.882       3.364       0.490 o 
  -9  -1   3       0.554       1.163       0.443 o 
  -9  -1   4      45.598      44.925       1.886 o 
  -9  -1   5       7.770       6.498       0.796 o 
  -9  -1   6      59.907      58.859       1.932 o 
  -9  -1   7      55.024      54.067       1.926 o 
  -9  -1   8     133.010     130.140       3.735 o 
  -9  -1   9       3.924       2.635       0.419 o 
  -9  -1  10       1.392       1.445       0.365 o 
  -9  -1  11       7.132       7.267       0.687 o 
  -9  -1  12       0.226       0.881       0.461 o 
  -9  -1  13      30.415      30.869       1.603 o 
  -9  -1  14       0.268       0.427       0.330 o 
  -9  -1  15       0.875       1.906       0.681 o 
  -9  -1  16       3.188       3.441       0.771 o 
  -9   0   1     124.621     121.201       3.790 o 
  -9   0   2      72.458      70.652       2.454 o 
  -9   0   3     647.668     672.062      17.000 o 
  -9   0   4     113.952     117.817       3.715 o 
  -9   0   5      23.152      21.709       1.026 o 
  -9   0   6     224.770     234.741       6.219 o 
  -9   0   7     373.302     379.155       9.650 o 
  -9   0   8     272.006     269.300       7.899 o 
  -9   0   9      56.738      60.631       2.398 o 
  -9   0  10       9.171       8.809       0.684 o 
  -9   0  11      10.997      12.275       0.901 o 
  -9   0  12      98.837     100.121       3.430 o 
  -9   0  13       5.933       8.049       0.807 o 
  -9   0  14       0.274       0.410       0.377 o 
  -9   0  15       3.676       4.444       1.042 o 
  -9   0  16       9.871       9.471       1.329 o 
  -9   1   0       1.128       1.615       0.622 o 
  -9   1   1       0.096       0.660       0.375 o 
  -9   1   2      23.918      23.889       1.222 o 
  -9   1   3       6.399       5.232       0.530 o 
  -9   1   4       1.252       1.028       0.368 o 
  -9   1   5     147.889     146.606       4.384 o 
  -9   1   6     172.385     176.645       4.883 o 
  -9   1   7      51.807      51.919       1.955 o 
  -9   1   8       0.180       1.533       0.377 o 
  -9   1   9      12.389      12.628       0.920 o 
  -9   1  10       3.451       3.920       0.496 o 
  -9   1  11      27.584      27.563       1.734 o 
  -9   1  12      70.968      79.609       3.016 o 
  -9   1  13      20.524      16.025       1.254 o 
  -9   1  14       4.499       2.824       1.029 o 
  -9   1  15       0.966       1.628       0.718 o 
  -9   2   0      39.476      41.289       2.054 o 
  -9   2   1     136.132     134.958       3.955 o 
  -9   2   2     474.604     467.005      12.042 o 
  -9   2   3      45.051      41.284       1.740 o 
  -9   2   4      55.765      53.906       1.975 o 
  -9   2   5     148.016     137.700       4.120 o 
  -9   2   6     312.179     310.012       8.197 o 
  -9   2   7      11.802       9.898       0.832 o 
  -9   2   8       7.356       6.615       0.779 o 
  -9   2   9     101.365     100.016       3.341 o 
  -9   2  10     125.143     129.300       4.205 o 
  -9   2  11       2.127       2.447       0.672 o 
  -9   2  12      71.893      74.941       3.076 o 
  -9   2  13       3.068       3.574       0.678 o 
  -9   2  14       7.879       9.372       1.190 o 
  -9   2  15       0.194       2.494       2.071 o 
  -9   3   0       1.419       2.625       0.612 o 
  -9   3   1       0.488       1.176       0.381 o 
  -9   3   2       2.333       1.774       0.483 o 
  -9   3   3      13.352      14.342       0.984 o 
  -9   3   4      93.992     100.706       3.111 o 
  -9   3   5      16.482      14.090       1.040 o 
  -9   3   6     135.769     136.612       4.626 o 
  -9   3   7       4.551       4.341       0.611 o 
  -9   3   8      11.589      12.761       0.986 o 
  -9   3   9       0.046       0.903       0.430 o 
  -9   3  10       0.088       0.354       0.304 o 
  -9   3  11       7.171       6.683       0.963 o 
  -9   3  12      42.552      46.400       2.358 o 
  -9   3  13       2.758       2.016       0.612 o 
  -9   3  14       0.338       1.015       0.753 o 
  -9   4   0      26.141      28.013       1.487 o 
  -9   4   1     113.044     115.126       3.794 o 
  -9   4   2     362.483     363.478       9.480 o 
  -9   4   3       4.986       5.081       0.506 o 
  -9   4   4       0.012       0.253       0.261 o 
  -9   4   5      71.483      69.030       2.634 o 
  -9   4   6     108.381     103.257       3.486 o 
  -9   4   7       0.296       0.599       0.355 o 
  -9   4   8       1.888       2.755       0.444 o 
  -9   4   9       1.667       1.164       0.644 o 
  -9   4  10      32.537      31.743       1.914 o 
  -9   4  11       8.287       9.603       1.018 o 
  -9   4  12      10.711      12.099       1.244 o 
  -9   4  13       0.875       0.681       0.723 o 
  -9   5   0      21.901      20.086       1.305 o 
  -9   5   1       8.346       7.127       0.720 o 
  -9   5   2       1.476       2.419       0.513 o 
  -9   5   3      16.235      14.800       0.935 o 
  -9   5   4      10.940      10.753       0.946 o 
  -9   5   5      97.386     100.316       3.466 o 
  -9   5   6       3.888       3.830       0.731 o 
  -9   5   7       4.673       4.906       0.740 o 
  -9   5   8      19.681      19.979       1.556 o 
  -9   5   9       0.968       1.097       0.586 o 
  -9   5  10       2.061       2.906       0.689 o 
  -9   5  11       7.189       8.110       1.145 o 
  -9   5  12      21.142      21.316       1.886 o 
  -9   6   0      85.461      86.897       3.233 o 
  -9   6   1      12.472      11.995       0.927 o 
  -9   6   2     115.702     110.595       3.838 o 
  -9   6   3      43.771      41.799       2.422 o 
  -9   6   4       5.260       4.287       0.621 o 
  -9   6   5      15.192      19.252       1.356 o 
  -9   6   6      16.668      14.345       1.217 o 
  -9   6   7      37.855      42.164       2.368 o 
  -9   6   8       1.980       1.690       0.807 o 
  -9   6   9       2.063       3.821       0.910 o 
  -9   6  10       2.265       4.281       0.878 o 
  -9   6  11      12.442      12.187       1.464 o 
  -9   7   0       0.428       0.830       0.399 o 
  -9   7   1      46.103      55.128       2.932 o 
  -9   7   2       5.719       5.371       0.696 o 
  -9   7   3       0.001       0.815       0.902 o 
  -9   7   4      11.642      12.378       1.328 o 
  -9   7   5      26.823      28.669       1.768 o 
  -9   7   6       1.964       2.023       0.620 o 
  -9   7   7       2.009       2.693       0.700 o 
  -9   7   8       2.284       3.577       0.732 o 
  -9   7   9       0.390       1.377       0.820 o 
  -9   7  10       0.835       0.618       0.668 o 
  -9   8   0      12.316      10.056       3.595 o 
  -9   8   1      18.082      24.894       4.030 o 
  -9   8   2       8.425       7.926       3.312 o 
  -9   8   3       3.265       3.457       1.486 o 
  -9   8   4       0.048       1.256       1.050 o 
  -9   8   5      20.464      25.047       4.188 o 
  -9   8   6       2.018       2.056       1.479 o 
  -9   8   7       7.319       4.640       4.335 o 
  -9   8   8       2.967       4.709       2.649 o 
  -9   9   0       4.001       5.066       2.127 o 
  -9   9   1      12.040      15.952       3.452 o 
  -9   9   2       2.335       2.842       1.685 o 
  -9   9   3       1.022       1.282       1.027 o 
  -9   9   4      10.347      12.555       3.217 o 
  -9   9   5       4.940       4.175       3.429 o 
  -9   9   6       1.377       1.628       1.133 o 
  -9  10   0       3.593       1.813       1.382 o 
  -9  10   1       6.179       6.492       2.654 o 
  -9  10   2       0.358       1.078       1.087 o 
  -9  10   3       3.722       4.123       4.192 o 
  -9  10   4       0.116       3.642       2.541 o 
  -9  11   0       1.544       1.253       1.270 o 
  -9  11   1       4.767       6.267       2.758 o 
  -8 -12  10       0.304       0.493       0.495 o 
  -8 -12  11       0.341       2.759       3.395 o 
  -8 -12  12       5.213       6.821       2.590 o 
  -8 -12  13       0.092       7.068       4.101 o 
  -8 -11   6       0.008       1.141       1.046 o 
  -8 -11   7       4.368       0.658       0.659 o 
  -8 -11   8      12.183       8.752       3.222 o 
  -8 -11   9       8.014       7.982       1.865 o 
  -8 -11  10       0.943       0.317       0.341 o 
  -8 -11  11       9.568       9.856       2.263 o 
  -8 -11  12       0.940       1.850       1.116 o 
  -8 -11  13       0.048       2.102       2.195 o 
  -8 -11  14       4.004       1.442       1.398 o 
  -8 -11  15       0.517       1.345       1.404 o 
  -8 -11  16       0.901       2.255       1.540 o 
  -8 -10   5       2.342       1.499       1.137 o 
  -8 -10   6       2.268       7.588       3.434 o 
  -8 -10   7      21.367      21.590       2.406 o 
  -8 -10   8      14.844      14.155       3.186 o 
  -8 -10   9       3.079       4.191       1.277 o 
  -8 -10  10       9.617      10.595       2.266 o 
  -8 -10  11      21.776      22.932       5.573 o 
  -8 -10  12      25.075      21.534       4.130 o 
  -8 -10  13      13.379      12.268       2.371 o 
  -8 -10  14       7.254       7.490       2.723 o 
  -8 -10  15       0.033       0.864       0.967 o 
  -8 -10  16       0.415       0.647       0.622 o 
  -8 -10  17      12.622      11.625       3.003 o 
  -8  -9   3       3.373       6.367       1.931 o 
  -8  -9   4       0.772       1.119       0.935 o 
  -8  -9   5       1.491       1.296       1.085 o 
  -8  -9   6       0.080       1.240       1.098 o 
  -8  -9   7      34.940      39.965       4.307 o 
  -8  -9   8      44.896      42.131       4.840 o 
  -8  -9   9       3.874       2.522       1.028 o 
  -8  -9  10       9.657      11.141       2.499 o 
  -8  -9  11       6.064       4.502       2.254 o 
  -8  -9  12       7.580       7.227       1.532 o 
  -8  -9  13       0.348       1.442       0.876 o 
  -8  -9  14       5.432       6.051       1.326 o 
  -8  -9  15       0.037       1.038       0.866 o 
  -8  -9  16       0.496       1.031       0.947 o 
  -8  -9  17       8.914      11.335       2.954 o 
  -8  -8   1       2.078       5.181       2.717 o 
  -8  -8   2      24.350      28.779       5.730 o 
  -8  -8   3       6.421       6.471       2.268 o 
  -8  -8   4      10.465      11.360       2.489 o 
  -8  -8   5       0.231       1.355       0.834 o 
  -8  -8   6       0.824       1.598       0.835 o 
  -8  -8   7      95.230     101.092       6.251 o 
  -8  -8   8       3.833       5.098       1.295 o 
  -8  -8   9      13.560      14.832       1.954 o 
  -8  -8  10      18.708      18.534       3.028 o 
  -8  -8  11      54.577      61.134       3.625 o 
  -8  -8  12       2.128       2.660       0.904 o 
  -8  -8  13       0.506       1.248       0.921 o 
  -8  -8  14      46.854      47.113       3.448 o 
  -8  -8  15       5.811       6.396       1.386 o 
  -8  -8  16       3.074       3.084       1.237 o 
  -8  -8  17       0.187       0.762       0.792 o 
  -8  -8  18      16.668      13.925       5.574 o 
  -8  -7   1       2.310       1.262       1.011 o 
  -8  -7   2      11.192      14.971       2.741 o 
  -8  -7   3       6.332       7.494       1.906 o 
  -8  -7   4       0.017       1.411       0.765 o 
  -8  -7   5       0.080       1.793       0.831 o 
  -8  -7   6      24.693      20.313       4.824 o 
  -8  -7   7       2.214       3.243       0.886 o 
  -8  -7   8       0.629       0.972       0.668 o 
  -8  -7   9      44.077      45.692       4.357 o 
  -8  -7  10       0.904       1.087       0.630 o 
  -8  -7  11       3.081       3.844       0.910 o 
  -8  -7  12      16.004      18.030       1.960 o 
  -8  -7  13      42.375      40.122       4.248 o 
  -8  -7  14       0.256       0.853       0.644 o 
  -8  -7  15       0.606       0.958       0.914 o 
  -8  -7  16       2.806       2.308       1.456 o 
  -8  -7  17      12.040       8.663       3.109 o 
  -8  -7  18       0.929       2.122       1.255 o 
  -8  -6   1       6.480       5.088       1.034 o 
  -8  -6   2       7.459       7.968       0.986 o 
  -8  -6   3      38.036      39.678       1.926 o 
  -8  -6   4      55.516      55.821       2.281 o 
  -8  -6   5       1.699       1.667       0.409 o 
  -8  -6   6       0.010       0.198       0.210 o 
  -8  -6   7     363.197     363.343      20.867 o 
  -8  -6   8      39.823      37.679       4.043 o 
  -8  -6   9       0.234       0.550       0.476 o 
  -8  -6  10       4.923       6.010       1.021 o 
  -8  -6  11     221.051     232.191       9.902 o 
  -8  -6  12      44.421      41.617       4.781 o 
  -8  -6  13      25.397      27.415       2.520 o 
  -8  -6  14      74.633      79.057       4.006 o 
  -8  -6  15      43.636      49.322       5.425 o 
  -8  -6  16       7.750       3.234       1.513 o 
  -8  -6  17       1.514       4.827       1.868 o 
  -8  -6  18       2.421       2.244       2.001 o 
  -8  -5   1       0.545       0.673       0.744 o 
  -8  -5   2      11.687      12.636       1.101 o 
  -8  -5   3      12.311      13.332       0.982 o 
  -8  -5   4       5.716       5.969       0.633 o 
  -8  -5   5       0.049       0.132       0.143 o 
  -8  -5   6      70.402      69.210       2.607 o 
  -8  -5   7       0.018       0.536       0.291 o 
  -8  -5   8       3.408       3.138       0.448 o 
  -8  -5   9      25.227      24.546       1.198 o 
  -8  -5  10       2.477       1.241       0.289 o 
  -8  -5  11       6.460       6.806       0.819 o 
  -8  -5  12       0.004       0.249       0.245 o 
  -8  -5  13       0.774       1.664       0.436 o 
  -8  -5  14      20.054      17.846       2.700 o 
  -8  -5  15      12.670      14.100       2.112 o 
  -8  -5  16       0.833       0.702       0.795 o 
  -8  -5  17       6.677       5.333       2.507 o 
  -8  -5  18       1.681       2.928       1.775 o 
  -8  -4   1      66.458      59.229       2.436 o 
  -8  -4   2       1.419       1.912       0.447 o 
  -8  -4   3      95.558      95.259       3.546 o 
  -8  -4   4      57.584      56.963       2.052 o 
  -8  -4   5      61.024      57.315       2.133 o 
  -8  -4   6     369.142     380.729      11.274 o 
  -8  -4   7    1148.338    1170.771      31.434 o 
  -8  -4   8      28.517      27.580       1.245 o 
  -8  -4   9      30.048      27.575       1.281 o 
  -8  -4  10     270.393     268.589       7.670 o 
  -8  -4  11      46.947      45.250       1.698 o 
  -8  -4  12     100.685      94.268       3.730 o 
  -8  -4  13     123.722     120.902       4.011 o 
  -8  -4  14       1.690       0.972       0.512 o 
  -8  -4  15       9.194       8.700       0.942 o 
  -8  -4  16       6.969       5.528       0.960 o 
  -8  -4  17      10.958      13.552       2.346 o 
  -8  -4  18       4.349       2.989       2.496 o 
  -8  -3   1      22.675      25.019       1.606 o 
  -8  -3   2      25.305      28.014       1.369 o 
  -8  -3   3      70.291      71.510       2.337 o 
  -8  -3   4     312.322     310.995       8.687 o 
  -8  -3   5      20.003      21.014       0.976 o 
  -8  -3   6     515.181     532.119      14.626 o 
  -8  -3   7      38.553      39.222       1.792 o 
  -8  -3   8       0.031       0.163       0.177 o 
  -8  -3   9       0.218       0.105       0.113 o 
  -8  -3  10      87.624      85.588       2.613 o 
  -8  -3  11      66.291      62.227       2.175 o 
  -8  -3  12       0.022       0.335       0.263 o 
  -8  -3  13       0.189       0.370       0.286 o 
  -8  -3  14      16.558      16.555       1.184 o 
  -8  -3  15      18.001      17.911       1.388 o 
  -8  -3  16       0.825       0.547       0.460 o 
  -8  -3  17       4.003       5.285       0.954 o 
  -8  -2   1     196.993     200.701       6.238 o 
  -8  -2   2     358.846     369.494       9.909 o 
  -8  -2   3      38.356      38.809       1.711 o 
  -8  -2   4      30.700      32.768       1.303 o 
  -8  -2   5      86.682      88.739       2.678 o 
  -8  -2   6    2169.752    2217.164      54.408 o 
  -8  -2   7     665.468     666.266      17.265 o 
  -8  -2   8      71.308      76.945       2.988 o 
  -8  -2   9      10.849      10.303       0.662 o 
  -8  -2  10     490.070     489.441      12.181 o 
  -8  -2  11       0.662       0.464       0.291 o 
  -8  -2  12      28.489      26.756       1.403 o 
  -8  -2  13     140.164     138.251       4.358 o 
  -8  -2  14      11.644      11.259       0.922 o 
  -8  -2  15       0.034       0.781       0.903 o 
  -8  -2  16       1.845       1.376       0.687 o 
  -8  -2  17       5.751       4.253       1.400 o 
  -8  -1   1       1.828       1.613       0.420 o 
  -8  -1   2      12.646      13.886       0.966 o 
  -8  -1   3       0.220       0.491       0.278 o 
  -8  -1   4     122.625     126.016       3.609 o 
  -8  -1   5       0.255       0.421       0.252 o 
  -8  -1   6      10.184      10.358       0.620 o 
  -8  -1   7      37.992      38.397       1.451 o 
  -8  -1   8       7.563       6.225       0.619 o 
  -8  -1   9      11.449      10.244       0.622 o 
  -8  -1  10       0.011       1.151       0.484 o 
  -8  -1  11       7.943       6.601       0.635 o 
  -8  -1  12      13.553      11.754       0.895 o 
  -8  -1  13       2.776       3.335       0.541 o 
  -8  -1  14       0.641       0.541       0.409 o 
  -8  -1  15       0.203       0.763       0.609 o 
  -8  -1  16       7.732       7.245       1.086 o 
  -8   0   1      38.261      39.243       1.824 o 
  -8   0   2     444.050     461.235      11.602 o 
  -8   0   3      78.315      79.723       2.726 o 
  -8   0   4       4.462       3.863       0.387 o 
  -8   0   5      12.905      13.809       0.761 o 
  -8   0   6     986.565    1039.753      24.965 o 
  -8   0   7      27.330      25.550       1.149 o 
  -8   0   8     118.473     114.459       3.409 o 
  -8   0   9       0.594       1.279       0.433 o 
  -8   0  10     228.061     232.200       6.270 o 
  -8   0  11      14.091      14.022       0.936 o 
  -8   0  12      25.483      25.616       1.374 o 
  -8   0  13       2.107       1.150       0.437 o 
  -8   0  14      11.958      11.807       1.129 o 
  -8   0  15      25.558      24.616       1.835 o 
  -8   0  16       1.645       3.823       1.124 o 
  -8   1   0      22.302      18.826       1.030 o 
  -8   1   1      25.014      21.204       1.303 o 
  -8   1   2     146.677     150.310       4.286 o 
  -8   1   3      95.516      90.016       2.801 o 
  -8   1   4     187.804     183.932       4.868 o 
  -8   1   5      15.036      14.269       0.789 o 
  -8   1   6      10.252      11.661       0.695 o 
  -8   1   7      39.049      36.398       1.493 o 
  -8   1   8       4.991       4.109       0.560 o 
  -8   1   9      87.257      85.629       2.875 o 
  -8   1  10       2.025       2.251       0.466 o 
  -8   1  11      18.306      16.625       1.063 o 
  -8   1  12      19.067      21.206       1.321 o 
  -8   1  13       1.620       1.152       0.486 o 
  -8   1  14       0.020       0.462       0.436 o 
  -8   1  15       1.956       3.108       0.746 o 
  -8   2   0     178.802     179.770       4.922 o 
  -8   2   1      39.879      37.816       1.500 o 
  -8   2   2     639.642     651.512      16.173 o 
  -8   2   3      48.272      45.058       1.681 o 
  -8   2   4      12.605      13.658       0.743 o 
  -8   2   5     687.703     716.183      17.579 o 
  -8   2   6     624.434     637.906      16.273 o 
  -8   2   7     102.803     101.431       3.441 o 
  -8   2   8      73.378      74.586       2.597 o 
  -8   2   9      13.539      12.762       1.032 o 
  -8   2  10      64.930      62.482       2.460 o 
  -8   2  11      29.175      27.231       1.554 o 
  -8   2  12       2.918       1.972       0.738 o 
  -8   2  13       2.208       2.768       0.666 o 
  -8   2  14       0.110       0.504       0.459 o 
  -8   3   0      26.169      23.511       1.269 o 
  -8   3   1      20.723      22.074       1.054 o 
  -8   3   2       6.186       6.294       0.582 o 
  -8   3   3       0.059       0.425       0.471 o 
  -8   3   4       5.954       5.287       0.509 o 
  -8   3   5      97.496      98.650       3.131 o 
  -8   3   6      18.175      14.707       0.886 o 
  -8   3   7       3.219       3.047       0.453 o 
  -8   3   8     146.342     149.820       5.107 o 
  -8   3   9      28.395      27.730       1.496 o 
  -8   3  10      16.765      16.741       1.201 o 
  -8   3  11       2.209       2.852       0.574 o 
  -8   3  12       3.057       4.615       0.796 o 
  -8   3  13       2.776       3.016       0.783 o 
  -8   3  14       0.207       0.710       0.643 o 
  -8   4   0     178.474     180.155       5.061 o 
  -8   4   1     436.260     437.374      11.307 o 
  -8   4   2     317.620     311.535       8.439 o 
  -8   4   3      14.445      12.399       0.815 o 
  -8   4   4      31.327      29.320       1.342 o 
  -8   4   5     849.893     861.246      22.832 o 
  -8   4   6      19.124      18.372       1.101 o 
  -8   4   7       6.104       5.972       0.569 o 
  -8   4   8       6.756       7.698       0.774 o 
  -8   4   9      71.696      73.133       3.185 o 
  -8   4  10       4.486       6.129       0.781 o 
  -8   4  11       6.408       6.659       1.023 o 
  -8   4  12       0.308       0.537       0.420 o 
  -8   4  13       6.600       6.444       1.253 o 
  -8   5   0       2.603       2.216       0.440 o 
  -8   5   1       4.452       3.792       0.491 o 
  -8   5   2      20.938      19.103       1.019 o 
  -8   5   3      12.721      11.578       0.869 o 
  -8   5   4      16.470      14.980       0.901 o 
  -8   5   5      71.340      67.521       2.585 o 
  -8   5   6       2.912       2.429       0.539 o 
  -8   5   7       0.063       0.563       0.448 o 
  -8   5   8      20.736      22.156       1.450 o 
  -8   5   9      10.959       9.152       0.940 o 
  -8   5  10       0.010       1.033       0.616 o 
  -8   5  11       3.581       4.286       0.911 o 
  -8   5  12       3.598       4.958       0.894 o 
  -8   6   0      13.427      11.077       1.065 o 
  -8   6   1     210.985     216.713       6.194 o 
  -8   6   2       1.478       2.009       0.484 o 
  -8   6   3      19.619      19.748       1.552 o 
  -8   6   4       0.580       0.594       0.386 o 
  -8   6   5     203.845     205.873       6.430 o 
  -8   6   6       0.620       1.351       0.591 o 
  -8   6   7       0.112       0.254       0.252 o 
  -8   6   8       0.012       0.622       0.715 o 
  -8   6   9      17.165      18.935       1.524 o 
  -8   6  10       4.119       3.028       0.936 o 
  -8   6  11       3.478       3.105       0.988 o 
  -8   7   0       1.048       1.111       0.404 o 
  -8   7   1      19.543      17.503       1.249 o 
  -8   7   2       0.157       0.424       0.364 o 
  -8   7   3       0.398       0.381       0.349 o 
  -8   7   4       9.563      10.007       0.945 o 
  -8   7   5       0.454       1.701       0.555 o 
  -8   7   6      10.121       8.770       1.085 o 
  -8   7   7       0.155       0.497       0.471 o 
  -8   7   8       2.697       3.618       0.745 o 
  -8   7   9       0.003       1.107       0.607 o 
  -8   7  10       6.667       7.506       1.403 o 
  -8   8   0      12.368       8.413       7.051 o 
  -8   8   1       8.386       9.558       2.345 o 
  -8   8   2      10.182      12.749       2.794 o 
  -8   8   3      16.927      17.190       3.616 o 
  -8   8   4      12.052      12.821       5.479 o 
  -8   8   5      14.035      12.303       2.813 o 
  -8   8   6       0.804       0.612       0.646 o 
  -8   8   7       0.273       0.762       0.900 o 
  -8   8   8      10.071       9.067       2.401 o 
  -8   9   0       0.981       2.267       1.590 o 
  -8   9   1       0.025       0.493       0.573 o 
  -8   9   2       0.079       0.552       0.604 o 
  -8   9   3       8.929       8.110       2.506 o 
  -8   9   4      18.056      19.318       5.657 o 
  -8   9   5       0.256       0.619       0.617 o 
  -8   9   6       0.159       1.024       1.020 o 
  -8   9   7       0.468       2.196       1.988 o 
  -8  10   0      23.962      25.312       5.287 o 
  -8  10   1       0.923       1.578       1.271 o 
  -8  10   2       4.327       3.738       1.867 o 
  -8  10   3       0.338       3.484       3.749 o 
  -8  10   4       6.750       7.550       2.777 o 
  -8  10   5       2.604       0.927       0.801 o 
  -8  11   0       0.949       3.606       2.131 o 
  -8  11   1       2.596       6.906       2.769 o 
  -8  11   2       0.034       2.004       1.981 o 
  -7 -12   8       2.184       2.154       1.482 o 
  -7 -12   9       0.956       1.182       1.100 o 
  -7 -12  10       0.674       1.114       1.280 o 
  -7 -12  11       6.950       6.622       4.035 o 
  -7 -12  12       0.004       1.108       1.366 o 
  -7 -12  13       0.000       1.534       1.783 o 
  -7 -12  14       2.343       2.606       1.482 o 
  -7 -12  15       0.459       0.780       0.875 o 
  -7 -11   5       1.093       0.393       0.499 o 
  -7 -11   6       7.584       3.066       2.857 o 
  -7 -11   7       6.820       9.186       1.964 o 
  -7 -11   8       2.168       4.156       1.444 o 
  -7 -11   9       4.411       2.136       1.979 o 
  -7 -11  10      13.171      19.481       3.001 o 
  -7 -11  11      21.358      25.275       4.253 o 
  -7 -11  12       3.235       7.172       2.310 o 
  -7 -11  13       0.781       1.673       1.264 o 
  -7 -11  14       0.046       2.043       1.878 o 
  -7 -11  15       0.662       1.456       1.382 o 
  -7 -11  16       0.368       1.788       1.318 o 
  -7 -10   3       5.997       2.894       2.071 o 
  -7 -10   4       0.407       2.269       1.410 o 
  -7 -10   5       1.393       1.949       1.266 o 
  -7 -10   6       4.227       5.717       1.424 o 
  -7 -10   7      59.298      58.516       5.622 o 
  -7 -10   8      10.330      13.732       3.251 o 
  -7 -10   9      16.210      14.268       2.065 o 
  -7 -10  10       0.014       0.690       0.799 o 
  -7 -10  11       8.142       6.529       1.652 o 
  -7 -10  12       6.722      10.654       2.088 o 
  -7 -10  13       3.830       6.604       2.711 o 
  -7 -10  14       6.980       7.310       1.680 o 
  -7 -10  15       0.326       1.941       1.415 o 
  -7 -10  16      21.542      24.872       3.984 o 
  -7 -10  17       0.878       2.050       1.682 o 
  -7  -9   2      10.454      16.232       3.883 o 
  -7  -9   3       3.571       1.451       1.207 o 
  -7  -9   4       3.978       1.885       1.124 o 
  -7  -9   5      24.011      22.095       2.660 o 
  -7  -9   6      33.155      34.522       3.179 o 
  -7  -9   7       4.475       2.688       1.668 o 
  -7  -9   8       4.857       5.899       1.528 o 
  -7  -9   9       0.154       0.648       0.628 o 
  -7  -9  10      45.916      46.987       5.890 o 
  -7  -9  11       8.544       4.856       1.407 o 
  -7  -9  12       0.032       0.802       0.896 o 
  -7  -9  13       0.009       0.786       0.606 o 
  -7  -9  14       5.402       3.592       1.570 o 
  -7  -9  15       1.139       0.525       0.510 o 
  -7  -9  16       0.882       0.870       0.955 o 
  -7  -9  17       3.480       9.049       2.331 o 
  -7  -8   1       6.520       7.054       2.001 o 
  -7  -8   2       0.418       1.759       1.094 o 
  -7  -8   3      10.119      12.393       2.345 o 
  -7  -8   4       0.067       1.240       0.764 o 
  -7  -8   5      17.846      16.815       2.019 o 
  -7  -8   6      33.997      41.907       3.813 o 
  -7  -8   7      51.235      45.848       5.648 o 
  -7  -8   8       8.193       9.756       3.208 o 
  -7  -8   9       4.340       5.813       1.811 o 
  -7  -8  10      76.424      75.925       3.859 o 
  -7  -8  11      12.232       9.466       1.487 o 
  -7  -8  12      23.789      21.026       2.509 o 
  -7  -8  13      41.586      41.173       3.030 o 
  -7  -8  14       3.481       4.486       1.182 o 
  -7  -8  15       5.243       7.003       1.375 o 
  -7  -8  16      31.915      30.962       6.785 o 
  -7  -8  17      28.361      34.002       4.353 o 
  -7  -8  18       0.400       2.237       2.025 o 
  -7  -7   1       6.018       8.784       2.178 o 
  -7  -7   2      10.341      18.098       2.764 o 
  -7  -7   3       4.788       7.785       1.835 o 
  -7  -7   4       0.527       0.889       0.693 o 
  -7  -7   5       0.527       0.447       0.459 o 
  -7  -7   6     140.088     145.045      14.130 o 
  -7  -7   7      37.123      39.359       2.530 o 
  -7  -7   8      20.629      21.604       2.759 o 
  -7  -7   9       0.190       0.974       0.546 o 
  -7  -7  10     139.436     134.613       5.973 o 
  -7  -7  11      13.998      14.463       2.290 o 
  -7  -7  12       0.003       0.993       0.803 o 
  -7  -7  13       0.145       0.861       0.603 o 
  -7  -7  14      11.237       8.970       1.371 o 
  -7  -7  15       0.515       0.943       0.812 o 
  -7  -7  16       0.205       1.536       1.204 o 
  -7  -7  17       0.091       0.890       0.879 o 
  -7  -7  18       0.035       0.403       0.506 o 
  -7  -6   1      88.120      88.009       3.465 o 
  -7  -6   2      17.726      15.649       1.159 o 
  -7  -6   3       1.508       1.575       0.417 o 
  -7  -6   4       0.482       0.438       0.338 o 
  -7  -6   5     163.357     157.842       4.543 o 
  -7  -6   6     156.335     163.366       7.552 o 
  -7  -6   7      83.302      86.978       5.243 o 
  -7  -6   8       1.202       0.912       0.641 o 
  -7  -6   9       0.539       0.751       0.504 o 
  -7  -6  10     438.341     450.652      18.403 o 
  -7  -6  11       2.943       4.367       0.856 o 
  -7  -6  12      57.389      58.137       3.029 o 
  -7  -6  13      39.576      39.216       3.927 o 
  -7  -6  14       0.258       0.916       0.696 o 
  -7  -6  15      65.455      74.812       5.005 o 
  -7  -6  16       0.039       0.857       0.999 o 
  -7  -6  17      44.134      45.087       7.882 o 
  -7  -6  18       3.035       2.194       1.873 o 
  -7  -5   1      11.366      12.304       1.038 o 
  -7  -5   2       0.022       0.438       0.356 o 
  -7  -5   3       0.545       0.658       0.376 o 
  -7  -5   4      28.644      27.961       1.267 o 
  -7  -5   5      62.111      63.214       2.537 o 
  -7  -5   6     222.669     224.324       5.911 o 
  -7  -5   7      34.524      35.300       1.371 o 
  -7  -5   8       0.187       0.239       0.180 o 
  -7  -5   9      63.850      64.572       2.179 o 
  -7  -5  10       0.437       0.240       0.204 o 
  -7  -5  11       4.016       2.224       0.343 o 
  -7  -5  12      27.472      23.469       1.209 o 
  -7  -5  13       9.945       8.577       1.096 o 
  -7  -5  14       0.074       0.530       0.642 o 
  -7  -5  15       7.348       5.179       3.089 o 
  -7  -5  16       1.952       1.137       0.816 o 
  -7  -5  17       0.090       0.742       0.756 o 
  -7  -5  18       3.424       3.005       2.421 o 
  -7  -4   1      20.403      22.580       1.497 o 
  -7  -4   2     143.443     138.557       4.091 o 
  -7  -4   3     142.309     148.612       4.311 o 
  -7  -4   4       1.154       0.806       0.246 o 
  -7  -4   5       0.480       0.333       0.220 o 
  -7  -4   6     153.494     162.413       4.413 o 
  -7  -4   7     182.719     184.869       5.684 o 
  -7  -4   8     139.848     139.008       3.802 o 
  -7  -4   9      81.622      78.104       2.439 o 
  -7  -4  10     524.204     510.167      13.446 o 
  -7  -4  11     315.234     313.994       8.321 o 
  -7  -4  12       7.858       7.200       0.721 o 
  -7  -4  13      31.103      30.443       1.518 o 
  -7  -4  14       1.316       0.762       0.509 o 
  -7  -4  15     107.270     105.139       4.326 o 
  -7  -4  16      32.660      36.744       2.295 o 
  -7  -4  17      15.577      15.543       2.482 o 
  -7  -3   1     166.741     161.540       4.605 o 
  -7  -3   2       0.222       0.246       0.200 o 
  -7  -3   3      66.710      72.797       2.299 o 
  -7  -3   4       0.008       0.380       0.439 o 
  -7  -3   5     214.739     225.554       5.886 o 
  -7  -3   6      91.882      97.613       2.856 o 
  -7  -3   7      73.508      77.528       2.511 o 
  -7  -3   8       3.419       4.395       0.400 o 
  -7  -3   9       0.523       0.742       0.239 o 
  -7  -3  10      14.330      14.131       0.739 o 
  -7  -3  11       0.150       0.301       0.257 o 
  -7  -3  12       4.150       4.390       0.484 o 
  -7  -3  13       3.649       3.373       0.526 o 
  -7  -3  14       4.300       4.214       0.633 o 
  -7  -3  15       0.537       1.240       0.579 o 
  -7  -3  16       0.057       1.212       0.620 o 
  -7  -3  17       0.136       0.870       0.697 o 
  -7  -2   1      70.609      71.802       2.367 o 
  -7  -2   2      74.994      76.811       2.684 o 
  -7  -2   3     758.015     785.762      19.008 o 
  -7  -2   4      14.474      14.623       0.725 o 
  -7  -2   5     220.229     220.125       6.375 o 
  -7  -2   6     120.032     127.413       3.405 o 
  -7  -2   7     221.702     220.846       5.842 o 
  -7  -2   8     111.243     105.696       2.922 o 
  -7  -2   9     396.386     397.798       9.975 o 
  -7  -2  10     154.286     144.085       3.956 o 
  -7  -2  11     134.057     134.251       3.957 o 
  -7  -2  12      63.695      63.333       2.325 o 
  -7  -2  13       4.395       5.647       0.656 o 
  -7  -2  14       5.777       7.877       0.895 o 
  -7  -2  15      33.458      30.805       2.007 o 
  -7  -2  16      33.125      37.133       2.535 o 
  -7  -2  17       0.002       1.020       1.197 o 
  -7  -1   1      53.416      53.269       2.130 o 
  -7  -1   2       1.553       1.452       0.298 o 
  -7  -1   3      83.285      87.918       2.591 o 
  -7  -1   4       0.673       0.688       0.216 o 
  -7  -1   5      74.216      74.383       2.208 o 
  -7  -1   6      39.816      43.604       1.514 o 
  -7  -1   7     137.528     139.571       3.721 o 
  -7  -1   8      63.567      61.078       1.901 o 
  -7  -1   9      62.068      60.765       1.922 o 
  -7  -1  10      53.318      51.465       1.965 o 
  -7  -1  11       2.139       3.258       0.485 o 
  -7  -1  12      10.057      11.201       1.001 o 
  -7  -1  13       1.099       1.108       0.441 o 
  -7  -1  14      27.594      25.874       1.647 o 
  -7  -1  15       1.903       3.542       0.847 o 
  -7  -1  16       0.480       1.093       0.680 o 
  -7   0   1     131.632     136.010       3.813 o 
  -7   0   2     101.876     100.857       2.929 o 
  -7   0   3      43.184      38.227       1.411 o 
  -7   0   4     240.171     244.788       6.435 o 
  -7   0   5    3123.043    3109.612      72.778 o 
  -7   0   6      58.765      58.589       1.879 o 
  -7   0   7      24.207      23.504       0.979 o 
  -7   0   8      24.195      22.281       0.949 o 
  -7   0   9     974.934     996.611      24.695 o 
  -7   0  10       8.643       9.864       1.043 o 
  -7   0  11      17.167      18.824       1.062 o 
  -7   0  12     104.551     107.090       3.545 o 
  -7   0  13      35.995      37.494       1.950 o 
  -7   0  14      16.040      19.275       1.469 o 
  -7   0  15       6.892       7.643       1.142 o 
  -7   0  16      14.932      11.635       4.615 o 
  -7   1   0       9.064       8.253       0.600 o 
  -7   1   1       9.995      10.189       0.638 o 
  -7   1   2       6.438       3.966       0.488 o 
  -7   1   3     197.219     199.754       5.433 o 
  -7   1   4     127.678     132.523       3.577 o 
  -7   1   5       0.762       2.232       0.337 o 
  -7   1   6      52.908      53.475       1.795 o 
  -7   1   7      49.232      47.666       1.744 o 
  -7   1   8      36.392      39.873       1.531 o 
  -7   1   9      10.325      10.215       0.697 o 
  -7   1  10       5.643       6.966       0.659 o 
  -7   1  11      11.431      11.547       0.915 o 
  -7   1  12       6.403       4.794       0.630 o 
  -7   1  13      24.605      27.486       1.800 o 
  -7   1  14       2.544       2.581       0.823 o 
  -7   1  15       5.532       6.861       1.158 o 
  -7   2   0     156.658     148.368       3.987 o 
  -7   2   1     146.670     151.927       4.213 o 
  -7   2   2     425.494     423.107      10.660 o 
  -7   2   3     106.588     103.637       2.912 o 
  -7   2   4       6.234       5.234       0.429 o 
  -7   2   5    1572.627    1577.574      37.034 o 
  -7   2   6       7.755       6.109       0.478 o 
  -7   2   7       0.049       0.548       0.613 o 
  -7   2   8       7.272       6.880       0.571 o 
  -7   2   9     132.015     129.931       4.028 o 
  -7   2  10      21.997      22.295       1.234 o 
  -7   2  11      30.816      32.650       1.758 o 
  -7   2  12       5.233       5.622       0.784 o 
  -7   2  13       5.549       6.772       1.027 o 
  -7   2  14      15.571      16.279       1.638 o 
  -7   3   0      65.265      60.707       2.012 o 
  -7   3   1      84.324      81.966       2.409 o 
  -7   3   2      53.011      54.033       1.772 o 
  -7   3   3       3.020       3.444       0.353 o 
  -7   3   4      34.358      33.890       1.273 o 
  -7   3   5     561.276     570.590      13.949 o 
  -7   3   6       0.005       0.214       0.192 o 
  -7   3   7      58.913      62.222       2.163 o 
  -7   3   8      39.498      38.248       1.752 o 
  -7   3   9       6.449       7.591       0.744 o 
  -7   3  10       3.589       3.299       0.733 o 
  -7   3  11       0.000       1.063       0.695 o 
  -7   3  12       0.338       0.502       0.477 o 
  -7   3  13      11.648      14.297       1.407 o 
  -7   4   0     178.992     179.869       4.828 o 
  -7   4   1       0.014       0.926       0.297 o 
  -7   4   2     629.808     623.900      15.240 o 
  -7   4   3     140.067     141.664       3.913 o 
  -7   4   4     302.865     298.728       7.860 o 
  -7   4   5     267.439     269.342       7.143 o 
  -7   4   6      91.021      84.472       2.659 o 
  -7   4   7      65.476      62.343       2.436 o 
  -7   4   8      29.677      27.990       1.710 o 
  -7   4   9      25.524      23.396       1.472 o 
  -7   4  10      18.422      21.283       1.413 o 
  -7   4  11      18.063      18.875       1.806 o 
  -7   4  12       0.056       0.485       0.470 o 
  -7   4  13       0.071       0.770       0.737 o 
  -7   5   0       1.749       1.640       0.390 o 
  -7   5   1      79.147      81.182       2.684 o 
  -7   5   2      27.726      26.385       1.223 o 
  -7   5   3       0.434       0.375       0.253 o 
  -7   5   4      36.364      36.308       1.577 o 
  -7   5   5      62.214      67.713       2.638 o 
  -7   5   6       0.647       0.240       0.222 o 
  -7   5   7       4.540       5.225       0.622 o 
  -7   5   8       0.568       0.601       0.398 o 
  -7   5   9       0.391       0.894       0.567 o 
  -7   5  10       0.280       0.547       0.509 o 
  -7   5  11       0.529       0.977       0.695 o 
  -7   5  12       2.030       1.605       1.646 o 
  -7   6   0     205.764     196.445       5.539 o 
  -7   6   1       7.965       6.842       0.660 o 
  -7   6   2      13.467      13.521       0.896 o 
  -7   6   3       2.210       0.992       0.490 o 
  -7   6   4     243.192     241.824       7.025 o 
  -7   6   5      36.049      37.657       2.033 o 
  -7   6   6       0.198       0.660       0.355 o 
  -7   6   7       0.216       0.195       0.213 o 
  -7   6   8      28.939      29.898       1.792 o 
  -7   6   9       0.288       1.108       0.544 o 
  -7   6  10       0.713       1.393       0.867 o 
  -7   6  11       0.058       1.076       1.013 o 
  -7   7   0      43.388      42.327       2.464 o 
  -7   7   1       6.120       4.714       0.567 o 
  -7   7   2      46.009      47.094       2.041 o 
  -7   7   3       3.124       3.834       0.581 o 
  -7   7   4       0.170       0.718       0.508 o 
  -7   7   5       6.306       6.726       0.781 o 
  -7   7   6       0.045       0.249       0.261 o 
  -7   7   7       8.755      10.641       1.081 o 
  -7   7   8       0.272       0.619       0.477 o 
  -7   7   9       0.938       2.669       0.747 o 
  -7   8   0     131.993     139.301      10.122 o 
  -7   8   1       2.022       2.672       2.511 o 
  -7   8   2       5.019       3.882       2.200 o 
  -7   8   3       0.188       1.255       1.067 o 
  -7   8   4      65.902      76.541      11.389 o 
  -7   8   5       0.032       1.570       1.825 o 
  -7   8   6       4.727       6.217       1.616 o 
  -7   8   7       0.196       1.940       1.412 o 
  -7   8   8      11.942       6.190       5.489 o 
  -7   9   0      44.260      44.091       6.176 o 
  -7   9   1       3.035       6.114       2.128 o 
  -7   9   2       4.929       6.005       2.153 o 
  -7   9   3       2.403       4.843       2.020 o 
  -7   9   4       0.114       2.275       2.387 o 
  -7   9   5       0.148       0.436       0.467 o 
  -7   9   6       1.707       2.507       1.280 o 
  -7   9   7       0.001       0.776       0.695 o 
  -7  10   0       3.868       6.423       3.629 o 
  -7  10   1       4.020       3.567       1.741 o 
  -7  10   2       0.409       1.035       0.962 o 
  -7  10   3       0.135       1.861       1.365 o 
  -7  10   4       0.014       1.252       1.449 o 
  -7  10   5       0.684       1.468       1.282 o 
  -7  11   0      19.074      15.781      10.960 o 
  -7  11   1       0.227       1.660       1.356 o 
  -7  11   2       0.617       1.041       0.979 o 
  -7  11   3       0.019       0.526       0.571 o 
  -7  12   0       0.000       0.460       0.556 o 
  -6 -12   6       3.408       1.513       1.272 o 
  -6 -12   7       1.692       0.733       0.853 o 
  -6 -12   8       3.914       2.167       1.520 o 
  -6 -12   9       1.772       1.824       1.416 o 
  -6 -12  10      13.256      10.982       8.190 o 
  -6 -12  11       0.781       5.259       2.488 o 
  -6 -12  12      12.194      13.188       3.336 o 
  -6 -12  13       7.997      12.113       3.122 o 
  -6 -12  14       0.165       0.718       0.825 o 
  -6 -12  15       0.028       1.343       1.305 o 
  -6 -11   4       0.788       1.227       1.421 o 
  -6 -11   5       2.633       4.684       1.730 o 
  -6 -11   6       1.645       5.223       1.788 o 
  -6 -11   7       0.710       0.922       0.653 o 
  -6 -11   8       0.000       0.720       0.839 o 
  -6 -11   9       9.743      11.314       2.151 o 
  -6 -11  10       0.481       0.906       0.894 o 
  -6 -11  11      12.448      10.615       7.478 o 
  -6 -11  12       8.846       4.430       1.891 o 
  -6 -11  13       0.092       0.525       0.544 o 
  -6 -11  14       0.224       1.154       1.088 o 
  -6 -11  15       4.114       4.110       1.656 o 
  -6 -11  16       0.042       2.506       1.240 o 
  -6 -10   2       1.058       1.816       1.328 o 
  -6 -10   3       2.785       1.717       1.369 o 
  -6 -10   4       1.248       0.467       0.505 o 
  -6 -10   5      10.173       7.147       2.499 o 
  -6 -10   6       1.098       1.278       1.427 o 
  -6 -10   7       0.168       0.574       0.558 o 
  -6 -10   8       0.132       0.674       0.778 o 
  -6 -10   9       0.187       0.482       0.447 o 
  -6 -10  10      31.031      36.275       3.624 o 
  -6 -10  11      14.785      14.012       2.902 o 
  -6 -10  12       0.219       0.929       1.017 o 
  -6 -10  13      21.954      24.190       2.653 o 
  -6 -10  14       4.248       4.409       1.790 o 
  -6 -10  15      15.184      13.585       2.160 o 
  -6 -10  16       0.008       1.083       1.236 o 
  -6 -10  17      22.085      22.587       4.419 o 
  -6  -9   1       0.095       1.127       0.905 o 
  -6  -9   2       0.820       1.581       1.166 o 
  -6  -9   3       2.934       5.645       1.795 o 
  -6  -9   4       1.432       1.342       1.023 o 
  -6  -9   5       5.226       8.329       1.477 o 
  -6  -9   6       1.304       0.649       0.538 o 
  -6  -9   7       1.824       3.189       1.306 o 
  -6  -9   8      16.765      17.950       2.355 o 
  -6  -9   9       0.053       0.733       0.532 o 
  -6  -9  10       3.440       2.146       1.020 o 
  -6  -9  11       5.300       4.340       1.183 o 
  -6  -9  12       4.999       6.031       1.348 o 
  -6  -9  13      12.923      13.045       1.695 o 
  -6  -9  14       0.873       1.018       0.726 o 
  -6  -9  15      12.248      13.333       2.450 o 
  -6  -9  16       0.719       1.308       1.303 o 
  -6  -9  17       0.001       2.930       1.976 o 
  -6  -8   1       0.127       2.039       1.830 o 
  -6  -8   2       7.430       6.455       2.635 o 
  -6  -8   3      23.445      26.276       4.154 o 
  -6  -8   4      19.950      22.665       2.433 o 
  -6  -8   5       2.349       2.031       0.899 o 
  -6  -8   6      46.409      47.014       2.982 o 
  -6  -8   7      69.659      69.494       5.775 o 
  -6  -8   8      18.819      20.504       1.655 o 
  -6  -8   9       5.119       8.027       1.032 o 
  -6  -8  10     141.894     137.881       6.132 o 
  -6  -8  11     120.806     129.684       5.528 o 
  -6  -8  12       4.869       5.585       1.653 o 
  -6  -8  13      12.790      14.261       2.057 o 
  -6  -8  14       1.497       1.213       0.892 o 
  -6  -8  15     103.092      99.164       6.921 o 
  -6  -8  16      12.301      13.442       3.932 o 
  -6  -8  17      37.799      43.528       5.467 o 
  -6  -7   1       3.379       3.851       1.391 o 
  -6  -7   2       0.050       0.723       0.634 o 
  -6  -7   3      11.582      12.754       1.716 o 
  -6  -7   4      15.165      19.402       2.513 o 
  -6  -7   5      16.718      18.095       1.675 o 
  -6  -7   6       8.847       9.217       1.770 o 
  -6  -7   7       0.223       0.939       0.599 o 
  -6  -7   8      31.963      30.819       2.457 o 
  -6  -7   9      26.852      25.974       3.276 o 
  -6  -7  10       4.698       5.976       0.982 o 
  -6  -7  11       2.033       3.051       0.856 o 
  -6  -7  12       0.712       0.770       0.491 o 
  -6  -7  13       9.181       9.723       1.530 o 
  -6  -7  14       8.656       8.464       1.353 o 
  -6  -7  15       1.329       3.165       1.283 o 
  -6  -7  16       0.066       0.412       0.498 o 
  -6  -7  17       3.594       2.773       1.342 o 
  -6  -6   1      13.129      13.902       1.041 o 
  -6  -6   2      67.209      57.150       3.071 o 
  -6  -6   3       9.223       9.304       0.767 o 
  -6  -6   4      29.697      29.346       1.258 o 
  -6  -6   5     126.208     126.759       5.323 o 
  -6  -6   6       0.796       1.597       0.694 o 
  -6  -6   7     234.082     235.963       8.736 o 
  -6  -6   8     179.903     176.722       6.448 o 
  -6  -6   9      53.185      54.813       3.046 o 
  -6  -6  10      18.584      15.219       1.639 o 
  -6  -6  11      59.124      61.756       3.197 o 
  -6  -6  12     113.085     113.538       6.740 o 
  -6  -6  13      16.662      19.820       3.002 o 
  -6  -6  14      28.931      29.180       3.747 o 
  -6  -6  15      87.714      91.419       5.616 o 
  -6  -6  16      85.205      93.081       6.646 o 
  -6  -6  17       9.895      11.915       2.497 o 
  -6  -5   1      22.916      26.204       1.371 o 
  -6  -5   2      48.466      48.843       1.894 o 
  -6  -5   3      20.058      16.901       0.963 o 
  -6  -5   4      28.018      28.509       1.389 o 
  -6  -5   5      17.676      18.377       0.850 o 
  -6  -5   6      10.987      13.299       0.814 o 
  -6  -5   7      64.497      68.013       2.382 o 
  -6  -5   8      31.143      28.651       1.109 o 
  -6  -5   9      80.115      80.487       2.432 o 
  -6  -5  10      55.000      53.404       1.898 o 
  -6  -5  11      29.699      25.570       1.158 o 
  -6  -5  12      11.408      10.232       0.901 o 
  -6  -5  13      12.555      11.059       0.970 o 
  -6  -5  14       0.005       0.349       0.375 o 
  -6  -5  15      12.886      12.433       1.957 o 
  -6  -5  16       1.107       4.697       1.388 o 
  -6  -5  17       1.702       1.088       1.015 o 
  -6  -4   1     150.153     150.534       4.434 o 
  -6  -4   2      14.081      11.706       0.709 o 
  -6  -4   3       2.646       2.068       0.334 o 
  -6  -4   4     542.419     565.201      13.833 o 
  -6  -4   5     288.086     296.003       7.537 o 
  -6  -4   6     319.691     317.300       8.514 o 
  -6  -4   7      25.979      25.745       1.124 o 
  -6  -4   8    1145.769    1149.170      29.529 o 
  -6  -4   9     283.791     287.381       7.398 o 
  -6  -4  10       2.393       2.668       0.358 o 
  -6  -4  11       2.319       1.519       0.325 o 
  -6  -4  12     122.470     115.251       3.577 o 
  -6  -4  13      36.066      36.438       1.846 o 
  -6  -4  14     103.486     101.706       3.798 o 
  -6  -4  15       7.276       9.127       1.145 o 
  -6  -4  16      80.495      76.915       3.455 o 
  -6  -4  17       1.563       2.633       1.495 o 
  -6  -3   1      56.809      59.268       2.062 o 
  -6  -3   2     316.761     322.299       8.038 o 
  -6  -3   3      18.021      16.253       0.821 o 
  -6  -3   4      81.081      80.447       2.326 o 
  -6  -3   5     133.111     143.168       4.019 o 
  -6  -3   6     170.448     165.346       4.665 o 
  -6  -3   7     270.432     279.474       7.122 o 
  -6  -3   8     130.220     124.132       3.540 o 
  -6  -3   9       2.832       2.958       0.311 o 
  -6  -3  10       0.076       0.328       0.373 o 
  -6  -3  11      39.134      37.321       1.668 o 
  -6  -3  12      14.247      12.899       0.929 o 
  -6  -3  13       1.963       2.550       0.474 o 
  -6  -3  14       0.017       1.556       0.641 o 
  -6  -3  15      11.708      13.998       1.436 o 
  -6  -3  16       2.366       4.739       0.793 o 
  -6  -3  17       2.154       1.333       0.750 o 
  -6  -2   1      46.091      48.790       1.685 o 
  -6  -2   2     307.798     315.831       7.966 o 
  -6  -2   3     649.001     674.127      16.999 o 
  -6  -2   4     463.980     486.968      11.705 o 
  -6  -2   5      99.137     107.481       2.940 o 
  -6  -2   6     547.128     566.441      14.023 o 
  -6  -2   7     317.999     335.656       8.200 o 
  -6  -2   8      30.295      32.592       1.177 o 
  -6  -2   9     244.697     250.798       6.343 o 
  -6  -2  10     203.606     195.622       5.277 o 
  -6  -2  11      77.283      76.892       2.549 o 
  -6  -2  12       9.049      10.134       0.782 o 
  -6  -2  13       2.343       2.175       0.518 o 
  -6  -2  14     133.161     134.379       5.084 o 
  -6  -2  15      23.946      23.695       1.842 o 
  -6  -2  16      19.465      18.657       1.597 o 
  -6  -1   1     118.188     119.300       3.339 o 
  -6  -1   2     194.583     206.902       5.713 o 
  -6  -1   3      24.677      26.499       1.000 o 
  -6  -1   4     239.649     253.630       6.634 o 
  -6  -1   5     266.281     268.791       6.602 o 
  -6  -1   6       4.766       6.009       0.406 o 
  -6  -1   7     242.071     238.702       5.952 o 
  -6  -1   8      81.296      82.493       2.390 o 
  -6  -1   9       0.136       0.449       0.245 o 
  -6  -1  10       1.214       0.697       0.313 o 
  -6  -1  11       8.683       8.969       0.699 o 
  -6  -1  12      14.104      12.079       1.005 o 
  -6  -1  13       3.832       5.354       0.739 o 
  -6  -1  14       1.000       0.856       0.594 o 
  -6  -1  15       1.382       2.112       1.039 o 
  -6  -1  16       0.843       0.901       0.723 o 
  -6   0   1     130.756     133.755       3.635 o 
  -6   0   2    1389.806    1456.351      34.122 o 
  -6   0   3     667.686     692.366      16.423 o 
  -6   0   4       8.374       8.886       0.588 o 
  -6   0   5      49.319      51.053       1.756 o 
  -6   0   6     991.128    1000.180      23.928 o 
  -6   0   7     157.802     157.693       4.119 o 
  -6   0   8      64.239      66.436       2.042 o 
  -6   0   9      20.048      18.963       0.933 o 
  -6   0  10     127.132     124.813       3.704 o 
  -6   0  11     115.035     115.616       3.829 o 
  -6   0  12       0.184       0.445       0.416 o 
  -6   0  13       2.663       2.386       0.567 o 
  -6   0  14      12.843      12.337       1.307 o 
  -6   0  15      18.386      20.644       1.878 o 
  -6   1   0     362.242     368.062       9.171 o 
  -6   1   1      61.305      65.044       1.992 o 
  -6   1   2      11.077      11.325       0.583 o 
  -6   1   3     742.354     781.097      19.013 o 
  -6   1   4      46.653      48.935       1.576 o 
  -6   1   5     458.050     471.422      11.589 o 
  -6   1   6      11.304      11.967       0.639 o 
  -6   1   7      44.856      47.332       1.668 o 
  -6   1   8      22.534      23.685       1.161 o 
  -6   1   9       1.257       1.305       0.300 o 
  -6   1  10      66.634      68.325       2.428 o 
  -6   1  11       9.440       9.821       0.824 o 
  -6   1  12       8.595       7.499       0.815 o 
  -6   1  13       9.001      10.542       1.130 o 
  -6   1  14       0.306       0.507       0.453 o 
  -6   1  15       0.311       1.949       2.077 o 
  -6   2   0     406.223     420.905      10.326 o 
  -6   2   1     292.031     299.690       7.521 o 
  -6   2   2      72.425      73.728       2.220 o 
  -6   2   3     503.218     504.554      12.196 o 
  -6   2   4     194.729     199.186       5.180 o 
  -6   2   5      54.215      59.691       1.837 o 
  -6   2   6      21.101      19.253       0.877 o 
  -6   2   7      25.005      26.202       1.143 o 
  -6   2   8     390.375     398.564      10.317 o 
  -6   2   9      46.550      45.051       1.943 o 
  -6   2  10       1.141       1.392       0.375 o 
  -6   2  11      73.526      73.889       3.073 o 
  -6   2  12      12.467      10.249       1.060 o 
  -6   2  13       7.976       9.476       1.214 o 
  -6   2  14       0.112       0.942       1.064 o 
  -6   3   0       0.071       0.390       0.230 o 
  -6   3   1       0.005       0.154       0.137 o 
  -6   3   2     413.924     413.416      11.080 o 
  -6   3   3      10.351       9.229       0.517 o 
  -6   3   4       0.644       0.494       0.215 o 
  -6   3   5     102.511     100.529       2.872 o 
  -6   3   6      78.682      76.354       2.349 o 
  -6   3   7      84.192      76.951       2.635 o 
  -6   3   8       0.395       0.254       0.237 o 
  -6   3   9       4.222       4.345       0.578 o 
  -6   3  10       3.651       5.408       0.769 o 
  -6   3  11       2.590       3.377       0.825 o 
  -6   3  12       0.003       0.513       0.454 o 
  -6   3  13       0.470       0.930       0.793 o 
  -6   4   0      29.117      32.840       1.294 o 
  -6   4   1     467.447     474.846      11.829 o 
  -6   4   2     185.119     186.919       4.881 o 
  -6   4   3     215.563     212.517       5.540 o 
  -6   4   4     257.618     257.402       6.794 o 
  -6   4   5       1.387       0.401       0.244 o 
  -6   4   6      44.077      39.321       1.542 o 
  -6   4   7       5.244       6.237       0.658 o 
  -6   4   8      92.494      92.800       3.545 o 
  -6   4   9       8.320       7.198       0.798 o 
  -6   4  10      10.982      10.968       1.035 o 
  -6   4  11       4.264       4.791       0.808 o 
  -6   4  12       0.266       1.432       0.663 o 
  -6   5   0      56.262      53.900       1.929 o 
  -6   5   1      26.989      25.243       1.135 o 
  -6   5   2      94.002      94.717       2.915 o 
  -6   5   3      58.586      57.403       2.259 o 
  -6   5   4     123.329     123.297       3.742 o 
  -6   5   5       0.563       0.233       0.222 o 
  -6   5   6       7.692       8.445       1.013 o 
  -6   5   7       1.847       2.535       0.576 o 
  -6   5   8      18.034      19.773       1.666 o 
  -6   5   9       1.358       1.855       0.576 o 
  -6   5  10       0.255       0.625       0.498 o 
  -6   5  11       0.506       1.569       0.761 o 
  -6   6   0       2.145       2.286       0.336 o 
  -6   6   1     114.359     105.207       3.336 o 
  -6   6   2      46.584      46.383       1.829 o 
  -6   6   3     113.905     118.278       3.804 o 
  -6   6   4       1.605       1.104       0.473 o 
  -6   6   5      18.467      18.690       1.302 o 
  -6   6   6      52.804      55.730       2.562 o 
  -6   6   7      26.320      25.924       1.513 o 
  -6   6   8       4.381       4.124       0.657 o 
  -6   6   9       1.221       1.393       0.788 o 
  -6   6  10      10.467      12.063       1.554 o 
  -6   7   0      24.050      24.673       1.604 o 
  -6   7   1      12.788      13.272       0.905 o 
  -6   7   2      23.316      20.997       1.165 o 
  -6   7   3      54.925      51.634       2.253 o 
  -6   7   4      36.086      36.490       1.807 o 
  -6   7   5       1.803       1.866       0.569 o 
  -6   7   6       0.963       1.924       0.507 o 
  -6   7   7       1.319       0.793       0.574 o 
  -6   7   8       0.602       0.609       0.704 o 
  -6   7   9       0.394       0.992       0.662 o 
  -6   8   0       0.511       0.588       0.618 o 
  -6   8   1       7.209       7.620       2.115 o 
  -6   8   2       0.712       0.700       0.571 o 
  -6   8   3      67.333      69.637       5.538 o 
  -6   8   4       0.004       1.658       1.178 o 
  -6   8   5       0.477       0.525       0.539 o 
  -6   8   6       3.991       6.089       1.593 o 
  -6   8   7       2.262       1.500       1.248 o 
  -6   8   8       1.385       1.468       1.192 o 
  -6   9   0       1.220       0.898       0.891 o 
  -6   9   1       3.763       6.860       2.114 o 
  -6   9   2      10.971      12.905       3.434 o 
  -6   9   3      31.419      29.282       4.364 o 
  -6   9   4       0.384       2.013       1.187 o 
  -6   9   5       2.007       0.760       0.841 o 
  -6   9   6       2.280       1.818       1.499 o 
  -6  10   0       1.416       1.261       1.050 o 
  -6  10   1      17.001      19.342       3.612 o 
  -6  10   2       5.923       5.314       3.770 o 
  -6  10   3      22.664      26.432       5.892 o 
  -6  10   4       0.587       0.532       0.557 o 
  -6  10   5       2.524       2.877       1.452 o 
  -6  11   0       0.010       3.568       3.632 o 
  -6  11   1       5.690       6.075       3.469 o 
  -6  11   2       8.868      13.196       2.725 o 
  -6  11   3       1.256       1.281       1.025 o 
  -6  12   0       0.432       2.023       1.468 o 
  -5 -13   9       1.176       2.061       1.896 o 
  -5 -13  10       1.555       1.890       1.619 o 
  -5 -13  11       1.018       0.994       1.071 o 
  -5 -13  12      14.772      10.519       4.845 o 
  -5 -13  13       3.757       6.198       3.680 o 
  -5 -12   5       0.823       0.561       0.594 o 
  -5 -12   6       0.218       1.149       0.795 o 
  -5 -12   7       8.017       9.001       2.368 o 
  -5 -12   8       0.406       2.092       1.424 o 
  -5 -12   9       0.053       0.849       0.989 o 
  -5 -12  10       4.985       7.425       2.467 o 
  -5 -12  11      17.215      19.616       3.039 o 
  -5 -12  12       5.116       8.417       2.116 o 
  -5 -12  13       0.139       0.587       0.569 o 
  -5 -12  14       0.183       1.039       1.099 o 
  -5 -12  15       5.200       5.373       3.187 o 
  -5 -11   3       1.325       2.675       1.605 o 
  -5 -11   4       1.089       1.827       1.170 o 
  -5 -11   5       0.001       1.068       1.258 o 
  -5 -11   6       0.018       0.647       0.759 o 
  -5 -11   7       1.650       3.222       0.995 o 
  -5 -11   8       0.185       1.894       0.873 o 
  -5 -11   9       0.819       0.854       1.026 o 
  -5 -11  10       1.692       5.358       2.014 o 
  -5 -11  11      31.480      36.699       6.115 o 
  -5 -11  12      27.790      33.055       6.971 o 
  -5 -11  13       0.788       2.197       1.966 o 
  -5 -11  14       0.148       0.742       0.711 o 
  -5 -11  15       0.016       2.004       1.834 o 
  -5 -11  16       0.224       0.613       0.599 o 
  -5 -10   1       0.565       1.638       1.654 o 
  -5 -10   2       1.509       2.485       1.389 o 
  -5 -10   3       0.219       1.380       1.082 o 
  -5 -10   4       7.865       4.780       2.030 o 
  -5 -10   5       0.660       2.041       1.269 o 
  -5 -10   6       3.383       3.657       0.924 o 
  -5 -10   7      10.505      11.226       1.790 o 
  -5 -10   8      13.000      17.217       1.873 o 
  -5 -10   9      36.078      40.358       5.420 o 
  -5 -10  10       0.204       1.015       0.803 o 
  -5 -10  11      50.603      55.426       6.014 o 
  -5 -10  12       2.711       2.274       1.583 o 
  -5 -10  13      11.261      13.040       1.916 o 
  -5 -10  14       0.928       2.480       1.151 o 
  -5 -10  15       4.353       6.393       1.521 o 
  -5 -10  16      26.940      28.969       3.892 o 
  -5  -9   1       1.281       2.296       1.733 o 
  -5  -9   2       0.040       0.902       0.840 o 
  -5  -9   3      15.174      17.590       2.770 o 
  -5  -9   4       5.305       4.647       1.048 o 
  -5  -9   5       6.938       9.601       1.393 o 
  -5  -9   6       0.037       0.324       0.335 o 
  -5  -9   7       2.391       4.037       0.980 o 
  -5  -9   8       7.680       8.180       1.378 o 
  -5  -9   9       1.545       0.790       0.636 o 
  -5  -9  10       4.721       4.690       1.368 o 
  -5  -9  11      35.479      43.696       6.811 o 
  -5  -9  12      46.520      45.486       4.405 o 
  -5  -9  13       1.085       0.973       0.817 o 
  -5  -9  14       0.259       1.787       0.997 o 
  -5  -9  15       3.583       5.279       1.380 o 
  -5  -9  16       0.583       2.001       1.602 o 
  -5  -9  17       0.090       1.751       1.457 o 
  -5  -8   1      14.595       7.859       4.764 o 
  -5  -8   2       0.005       0.483       0.581 o 
  -5  -8   3       0.083       0.941       0.674 o 
  -5  -8   4      36.491      38.191       2.674 o 
  -5  -8   5      26.983      25.350       2.559 o 
  -5  -8   6      66.309      71.226       3.657 o 
  -5  -8   7      77.996      78.377       5.889 o 
  -5  -8   8      29.506      30.738       2.668 o 
  -5  -8   9       7.924       9.444       1.334 o 
  -5  -8  10      54.771      58.555       3.649 o 
  -5  -8  11       0.223       0.679       0.608 o 
  -5  -8  12      40.833      43.123       2.982 o 
  -5  -8  13      23.944      24.343       2.245 o 
  -5  -8  14      14.697      15.621       2.055 o 
  -5  -8  15       6.628       8.716       2.003 o 
  -5  -8  16      32.518      33.715       4.036 o 
  -5  -8  17       0.092       1.488       1.748 o 
  -5  -7   1       0.353       1.426       1.630 o 
  -5  -7   2       0.222       1.000       0.768 o 
  -5  -7   3       0.001       0.303       0.313 o 
  -5  -7   4       1.580       0.929       0.726 o 
  -5  -7   5      75.826      80.253       4.634 o 
  -5  -7   6      27.112      27.336       1.902 o 
  -5  -7   7      82.295      82.699       4.864 o 
  -5  -7   8      10.597      11.222       0.976 o 
  -5  -7   9      24.298      26.415       2.142 o 
  -5  -7  10       6.749       5.181       1.055 o 
  -5  -7  11      69.635      73.780       3.701 o 
  -5  -7  12       6.047       6.837       1.349 o 
  -5  -7  13       7.395       4.521       0.970 o 
  -5  -7  14       0.424       0.975       0.744 o 
  -5  -7  15      16.744      15.251       3.629 o 
  -5  -7  16       1.033       0.519       0.630 o 
  -5  -7  17       0.526       0.896       0.773 o 
  -5  -6   1      14.686      11.815       0.937 o 
  -5  -6   2      78.190      76.632       2.508 o 
  -5  -6   3      97.077     100.580       2.976 o 
  -5  -6   4       2.918       2.210       0.338 o 
  -5  -6   5      23.997      22.577       2.031 o 
  -5  -6   6     583.842     594.773      24.942 o 
  -5  -6   7      20.978      23.092       1.359 o 
  -5  -6   8       7.184       5.579       0.749 o 
  -5  -6   9      10.976       7.691       1.297 o 
  -5  -6  10     180.303     192.352       6.658 o 
  -5  -6  11     215.005     233.999       8.996 o 
  -5  -6  12       0.002       0.570       0.650 o 
  -5  -6  13      65.324      62.519       3.535 o 
  -5  -6  14      88.840      94.840       5.401 o 
  -5  -6  15      32.942      35.110       3.786 o 
  -5  -6  16      13.507      14.382       2.578 o 
  -5  -6  17       4.313       4.571       1.371 o 
  -5  -5   1       0.008       0.541       0.595 o 
  -5  -5   2      47.340      45.726       1.645 o 
  -5  -5   3       0.222       0.367       0.403 o 
  -5  -5   4      13.454      12.771       0.644 o 
  -5  -5   5     141.373     141.837       4.066 o 
  -5  -5   6       7.580       6.759       0.486 o 
  -5  -5   7     282.899     288.500       7.722 o 
  -5  -5   8       0.100       0.528       0.190 o 
  -5  -5   9      54.950      54.397       1.769 o 
  -5  -5  10       0.010       0.133       0.127 o 
  -5  -5  11       5.001       5.119       0.490 o 
  -5  -5  12       2.424       2.180       0.447 o 
  -5  -5  13       4.595       4.221       0.687 o 
  -5  -5  14       4.113       3.664       1.231 o 
  -5  -5  15       0.448       0.501       0.540 o 
  -5  -5  16       5.594       3.315       2.258 o 
  -5  -5  17       0.142       1.609       1.330 o 
  -5  -4   1      60.735      59.978       1.976 o 
  -5  -4   2       1.335       1.113       0.220 o 
  -5  -4   3     647.313     651.621      16.197 o 
  -5  -4   4     189.132     189.105       4.867 o 
  -5  -4   5     123.810     122.911       3.325 o 
  -5  -4   6     321.476     337.299       9.072 o 
  -5  -4   7      33.854      34.257       1.146 o 
  -5  -4   8     113.023     121.164       3.437 o 
  -5  -4   9      26.251      25.449       1.050 o 
  -5  -4  10      19.186      18.949       1.071 o 
  -5  -4  11     300.524     292.644       8.215 o 
  -5  -4  12     106.604     102.458       4.724 o 
  -5  -4  13       2.379       2.993       0.589 o 
  -5  -4  14      39.025      39.000       2.106 o 
  -5  -4  15      64.195      63.904       2.933 o 
  -5  -4  16       0.054       0.270       0.296 o 
  -5  -4  17      20.953      23.521       3.307 o 
  -5  -3   1      44.464      40.093       1.611 o 
  -5  -3   2      71.567      68.686       2.025 o 
  -5  -3   3     131.260     132.489       3.793 o 
  -5  -3   4      34.200      34.771       1.205 o 
  -5  -3   5     271.546     278.265       7.029 o 
  -5  -3   6      36.553      35.269       1.162 o 
  -5  -3   7      22.940      20.402       0.783 o 
  -5  -3   8      29.710      31.496       1.131 o 
  -5  -3   9       3.159       2.998       0.403 o 
  -5  -3  10      31.655      27.745       1.201 o 
  -5  -3  11       4.566       3.973       0.480 o 
  -5  -3  12      15.088      15.037       1.203 o 
  -5  -3  13       0.099       0.694       0.399 o 
  -5  -3  14      16.055      17.742       1.446 o 
  -5  -3  15       2.471       3.248       0.669 o 
  -5  -3  16       5.504       6.072       0.899 o 
  -5  -2   1      33.271      33.364       1.220 o 
  -5  -2   2     660.245     679.878      16.267 o 
  -5  -2   3     587.020     592.344      14.468 o 
  -5  -2   4    1613.874    1661.897      39.646 o 
  -5  -2   5     771.879     771.359      18.981 o 
  -5  -2   6       7.763       5.920       0.385 o 
  -5  -2   7     448.889     442.251      10.702 o 
  -5  -2   8     342.729     360.210       8.693 o 
  -5  -2   9     385.777     378.185       9.378 o 
  -5  -2  10      34.331      31.451       1.272 o 
  -5  -2  11     309.918     302.149       8.000 o 
  -5  -2  12     102.835     107.497       3.806 o 
  -5  -2  13      56.174      58.142       2.643 o 
  -5  -2  14       1.475       2.218       0.651 o 
  -5  -2  15      46.675      43.185       2.435 o 
  -5  -2  16       1.038       2.527       0.732 o 
  -5  -1   1      15.568      16.629       0.781 o 
  -5  -1   2       1.469       1.973       0.301 o 
  -5  -1   3       4.321       4.089       0.307 o 
  -5  -1   4      14.427      15.711       0.691 o 
  -5  -1   5     387.310     405.918      10.157 o 
  -5  -1   6     146.377     144.896       3.913 o 
  -5  -1   7     143.730     147.736       3.901 o 
  -5  -1   8     122.270     123.373       3.321 o 
  -5  -1   9      22.746      23.935       1.013 o 
  -5  -1  10      40.169      38.169       1.507 o 
  -5  -1  11       3.444       4.240       0.495 o 
  -5  -1  12       3.064       4.098       0.590 o 
  -5  -1  13      23.879      26.691       1.729 o 
  -5  -1  14       1.741       1.716       0.666 o 
  -5  -1  15       9.625       9.739       1.303 o 
  -5  -1  16       0.026       0.709       0.914 o 
  -5   0   1     203.738     203.447       5.140 o 
  -5   0   2    1047.716    1096.368      25.706 o 
  -5   0   3     591.449     582.227      15.060 o 
  -5   0   4     138.223     142.539       3.718 o 
  -5   0   5     804.078     845.844      20.134 o 
  -5   0   6     961.134     984.695      23.197 o 
  -5   0   7      21.418      22.220       0.859 o 
  -5   0   8      83.011      83.353       2.473 o 
  -5   0   9     238.374     237.223       6.148 o 
  -5   0  10     141.631     142.319       4.192 o 
  -5   0  11       3.170       2.402       0.505 o 
  -5   0  12       0.806       0.350       0.323 o 
  -5   0  13      59.358      62.543       2.972 o 
  -5   0  14      39.244      41.343       2.638 o 
  -5   0  15       4.262       4.762       0.916 o 
  -5   1   0     720.110     733.345      17.356 o 
  -5   1   1      92.174      96.976       2.666 o 
  -5   1   2      21.863      26.076       0.916 o 
  -5   1   3      27.323      29.739       1.026 o 
  -5   1   4      76.051      75.607       2.124 o 
  -5   1   5      28.303      30.450       1.133 o 
  -5   1   6      11.340      10.872       0.623 o 
  -5   1   7       6.552       7.557       0.557 o 
  -5   1   8     100.010     101.382       2.989 o 
  -5   1   9      11.758      12.697       0.815 o 
  -5   1  10      17.455      16.850       1.053 o 
  -5   1  11      24.412      26.288       1.572 o 
  -5   1  12       6.165       7.011       0.885 o 
  -5   1  13       3.037       2.987       0.745 o 
  -5   1  14       1.273       2.069       0.804 o 
  -5   2   0     155.399     159.793       4.253 o 
  -5   2   1     195.692     206.362       5.127 o 
  -5   2   2    1943.598    1945.259      46.165 o 
  -5   2   3     159.617     160.958       4.296 o 
  -5   2   4     200.865     204.162       5.154 o 
  -5   2   5     499.852     486.811      11.724 o 
  -5   2   6     853.114     843.685      20.281 o 
  -5   2   7     212.719     213.468       5.574 o 
  -5   2   8      30.878      30.724       1.417 o 
  -5   2   9     143.980     148.108       4.845 o 
  -5   2  10      52.440      52.182       2.384 o 
  -5   2  11       3.618       4.179       0.710 o 
  -5   2  12       6.115       7.481       1.151 o 
  -5   2  13       8.814      10.714       1.185 o 
  -5   3   0      53.968      52.677       1.558 o 
  -5   3   1       4.460       5.773       0.388 o 
  -5   3   2      61.579      66.485       1.931 o 
  -5   3   3     106.473     107.237       2.974 o 
  -5   3   4      62.575      61.302       1.940 o 
  -5   3   5      28.991      23.350       0.961 o 
  -5   3   6     120.570     118.494       3.420 o 
  -5   3   7      23.769      19.507       0.970 o 
  -5   3   8      11.603      12.191       0.842 o 
  -5   3   9      13.201      16.970       1.091 o 
  -5   3  10       6.996       7.618       0.875 o 
  -5   3  11       3.747       2.916       0.803 o 
  -5   3  12       1.783       2.651       0.727 o 
  -5   3  13       0.972       2.527       1.032 o 
  -5   4   0     139.177     138.080       3.682 o 
  -5   4   1      86.152      89.425       2.499 o 
  -5   4   2      44.196      43.789       1.453 o 
  -5   4   3     320.859     321.621       7.857 o 
  -5   4   4     253.827     260.469       6.679 o 
  -5   4   5       3.839       2.999       0.413 o 
  -5   4   6      27.897      24.138       1.367 o 
  -5   4   7     115.964     115.693       3.656 o 
  -5   4   8      25.223      24.983       1.424 o 
  -5   4   9       0.674       0.977       0.604 o 
  -5   4  10       8.467       9.956       1.075 o 
  -5   4  11       5.888       6.663       1.019 o 
  -5   4  12       7.070       7.588       1.072 o 
  -5   5   0     103.707     102.573       2.950 o 
  -5   5   1      41.639      44.433       1.651 o 
  -5   5   2      96.853     101.536       2.940 o 
  -5   5   3       0.905       1.072       0.278 o 
  -5   5   4      21.472      20.744       1.100 o 
  -5   5   5       9.445      10.135       0.761 o 
  -5   5   6       1.210       1.367       0.466 o 
  -5   5   7       5.267       6.597       0.684 o 
  -5   5   8       2.852       2.921       0.710 o 
  -5   5   9       1.353       2.300       0.578 o 
  -5   5  10       2.066       3.688       0.711 o 
  -5   5  11       1.182       1.383       0.816 o 
  -5   6   0      82.976      89.190       2.879 o 
  -5   6   1     295.841     295.148       7.772 o 
  -5   6   2      12.206      10.866       0.816 o 
  -5   6   3     157.682     156.770       4.806 o 
  -5   6   4     109.359     108.487       3.593 o 
  -5   6   5       2.710       3.837       0.727 o 
  -5   6   6       0.331       1.094       0.428 o 
  -5   6   7      19.759      20.842       1.350 o 
  -5   6   8       7.972       8.767       1.021 o 
  -5   6   9       4.421       4.272       0.826 o 
  -5   6  10       1.291       1.488       0.668 o 
  -5   7   0      27.690      22.617       1.696 o 
  -5   7   1       0.334       0.354       0.276 o 
  -5   7   2      20.656      19.301       1.172 o 
  -5   7   3      49.613      52.088       2.237 o 
  -5   7   4       1.218       1.521       0.386 o 
  -5   7   5       0.803       1.050       0.455 o 
  -5   7   6       1.778       1.099       0.808 o 
  -5   7   7       2.810       2.037       0.743 o 
  -5   7   8       0.346       0.792       0.887 o 
  -5   7   9       2.681       4.195       0.967 o 
  -5   8   0       1.181       2.070       1.223 o 
  -5   8   1      92.163      99.774       7.200 o 
  -5   8   2      28.783      32.006       3.285 o 
  -5   8   3       9.376      10.119       2.006 o 
  -5   8   4       4.916       5.737       1.354 o 
  -5   8   5       0.135       0.680       0.727 o 
  -5   8   6      12.034      13.909       2.353 o 
  -5   8   7       1.282       1.786       1.436 o 
  -5   8   8       0.447       0.981       0.935 o 
  -5   9   0       8.714      10.926       2.407 o 
  -5   9   1       0.011       2.466       1.674 o 
  -5   9   2       3.436       2.244       1.376 o 
  -5   9   3      26.815      32.424       3.144 o 
  -5   9   4       0.562       0.570       0.646 o 
  -5   9   5       1.318       0.539       0.573 o 
  -5   9   6       0.009       0.594       0.631 o 
  -5  10   0       0.006       0.502       0.608 o 
  -5  10   1       1.171       2.304       1.668 o 
  -5  10   2      33.797      42.182       5.372 o 
  -5  10   3       1.508       1.292       1.248 o 
  -5  10   4       4.184       9.057       2.246 o 
  -5  10   5       0.613       2.836       1.832 o 
  -5  11   0       0.217       0.409       0.434 o 
  -5  11   1       0.054       2.127       2.211 o 
  -5  11   2       7.133       3.888       1.959 o 
  -5  11   3       1.495       2.260       1.970 o 
  -5  12   0       0.766       0.405       0.449 o 
  -4 -13   7       0.001       0.846       0.804 o 
  -4 -13   8       0.009       0.959       0.878 o 
  -4 -13   9       0.020       1.627       1.851 o 
  -4 -13  10       0.084       0.576       0.669 o 
  -4 -13  11       0.714       0.567       0.612 o 
  -4 -13  12       3.971       6.673       2.649 o 
  -4 -12   4       0.004       1.048       1.283 o 
  -4 -12   5       1.843       1.015       1.045 o 
  -4 -12   6       1.818       1.416       0.794 o 
  -4 -12   7       0.400       0.570       0.544 o 
  -4 -12   8       0.986       0.625       0.606 o 
  -4 -12   9       0.005       0.520       0.618 o 
  -4 -12  10      13.290      14.348       3.263 o 
  -4 -12  11       3.371       3.004       1.808 o 
  -4 -12  12       2.111       2.785       1.968 o 
  -4 -12  13       2.080       3.611       3.139 o 
  -4 -12  14      21.646      23.056       4.875 o 
  -4 -12  15       0.003       2.225       1.919 o 
  -4 -11   2       0.002       0.683       0.776 o 
  -4 -11   3       5.037       4.274       2.786 o 
  -4 -11   4       2.448       1.558       0.940 o 
  -4 -11   5       0.402       0.575       0.515 o 
  -4 -11   6       0.002       0.573       0.644 o 
  -4 -11   7       0.240       0.953       0.606 o 
  -4 -11   8      12.963      11.645       2.116 o 
  -4 -11   9       0.001       1.369       1.390 o 
  -4 -11  10      10.199      14.409       3.086 o 
  -4 -11  11       3.741       5.442       1.576 o 
  -4 -11  12      14.114      23.114       2.654 o 
  -4 -11  13       2.028       3.292       1.302 o 
  -4 -11  14       4.537       3.863       1.397 o 
  -4 -11  15       9.499      16.388       2.767 o 
  -4 -11  16       0.283       0.556       0.686 o 
  -4 -10   1      10.281       9.137       2.355 o 
  -4 -10   2       1.611       2.695       3.031 o 
  -4 -10   3       8.084       8.647       2.552 o 
  -4 -10   4       9.793       8.742       1.564 o 
  -4 -10   5      11.262      10.651       2.300 o 
  -4 -10   6      75.066      82.851       4.546 o 
  -4 -10   7       0.369       0.548       0.627 o 
  -4 -10   8       0.217       0.312       0.324 o 
  -4 -10   9       0.439       1.868       1.434 o 
  -4 -10  10     132.695     120.644      38.913 o 
  -4 -10  11       0.921       1.090       0.935 o 
  -4 -10  12      10.647      12.554       1.629 o 
  -4 -10  13       3.427       2.724       1.742 o 
  -4 -10  14      42.268      53.397       4.186 o 
  -4 -10  15       8.378       9.463       2.449 o 
  -4 -10  16       0.383       0.642       0.701 o 
  -4  -9   1       1.888       0.546       0.567 o 
  -4  -9   2       0.901       0.625       0.680 o 
  -4  -9   3       1.522       3.003       2.134 o 
  -4  -9   4       1.823       1.175       0.839 o 
  -4  -9   5       0.312       0.840       0.594 o 
  -4  -9   6       0.043       0.352       0.360 o 
  -4  -9   7       1.614       1.637       0.670 o 
  -4  -9   8       0.151       0.693       0.687 o 
  -4  -9   9       0.189       0.458       0.459 o 
  -4  -9  10      20.138      18.035       2.118 o 
  -4  -9  11      10.107      10.714       2.625 o 
  -4  -9  12       3.522       4.663       1.120 o 
  -4  -9  13       0.167       0.964       0.735 o 
  -4  -9  14      16.219      15.837       2.880 o 
  -4  -9  15       1.375       3.043       1.535 o 
  -4  -9  16       0.397       1.246       1.040 o 
  -4  -8   1       7.787       5.953       2.430 o 
  -4  -8   2       1.617       3.452       1.212 o 
  -4  -8   3      44.039      44.219       3.557 o 
  -4  -8   4      21.600      19.330       1.941 o 
  -4  -8   5      14.706      17.171       3.046 o 
  -4  -8   6      45.873      40.247       4.814 o 
  -4  -8   7      19.230      17.237       1.771 o 
  -4  -8   8      94.443     100.581       5.159 o 
  -4  -8   9      81.277      78.276       3.944 o 
  -4  -8  10     124.841     134.906       7.163 o 
  -4  -8  11      25.385      24.278       1.967 o 
  -4  -8  12     146.603     162.606       7.364 o 
  -4  -8  13       0.075       0.993       0.805 o 
  -4  -8  14      15.132      17.836       2.235 o 
  -4  -8  15      23.741      24.554       3.157 o 
  -4  -8  16      33.105      40.271       4.235 o 
  -4  -8  17       0.728       0.723       0.639 o 
  -4  -7   1       4.862       4.861       1.828 o 
  -4  -7   2      60.068      60.029       4.621 o 
  -4  -7   3       8.244       6.903       1.517 o 
  -4  -7   4       2.841       2.655       0.804 o 
  -4  -7   5       3.091       2.959       0.849 o 
  -4  -7   6      39.214      41.700       2.067 o 
  -4  -7   7      53.122      51.943       3.024 o 
  -4  -7   8       0.321       0.348       0.301 o 
  -4  -7   9      23.325      24.773       1.616 o 
  -4  -7  10     107.512     105.889       5.762 o 
  -4  -7  11       4.536       4.140       1.063 o 
  -4  -7  12       1.232       2.315       0.800 o 
  -4  -7  13       0.602       1.734       0.821 o 
  -4  -7  14       7.058       5.085       1.682 o 
  -4  -7  15       0.004       0.932       0.758 o 
  -4  -7  16       0.013       1.003       0.720 o 
  -4  -7  17       0.001       1.381       1.106 o 
  -4  -6   1      36.722      35.510       1.688 o 
  -4  -6   2      88.725      88.741       3.108 o 
  -4  -6   3     374.980     372.270       9.801 o 
  -4  -6   4     263.649     266.945       8.731 o 
  -4  -6   5     112.604     121.160       4.605 o 
  -4  -6   6      44.792      43.944       1.978 o 
  -4  -6   7       0.386       0.323       0.364 o 
  -4  -6   8     404.665     418.341      17.198 o 
  -4  -6   9     715.562     724.317      23.742 o 
  -4  -6  10     118.905     121.876       6.301 o 
  -4  -6  11      63.976      57.789       4.561 o 
  -4  -6  12     128.611     131.151       8.674 o 
  -4  -6  13      26.953      27.420       3.287 o 
  -4  -6  14       8.813      12.099       3.026 o 
  -4  -6  15      10.396      11.639       3.165 o 
  -4  -6  16      30.941      35.148       4.455 o 
  -4  -6  17      18.869      18.525       2.671 o 
  -4  -5   1     225.774     227.487       6.006 o 
  -4  -5   2      82.649      84.756       2.486 o 
  -4  -5   3      25.563      31.844       1.129 o 
  -4  -5   4      12.549      15.194       0.802 o 
  -4  -5   5       2.878       2.466       0.261 o 
  -4  -5   6      30.521      31.884       1.093 o 
  -4  -5   7       2.076       2.090       0.223 o 
  -4  -5   8     264.677     255.474       6.594 o 
  -4  -5   9       7.731       7.825       0.500 o 
  -4  -5  10      52.143      52.431       1.786 o 
  -4  -5  11       8.901       6.351       0.603 o 
  -4  -5  12      35.418      31.898       1.611 o 
  -4  -5  13       2.564       2.577       0.547 o 
  -4  -5  14      10.623       9.583       1.632 o 
  -4  -5  15       2.807       1.419       0.881 o 
  -4  -5  16       0.004       0.596       0.554 o 
  -4  -5  17       1.929       0.702       0.743 o 
  -4  -4   1     158.879     158.947       4.308 o 
  -4  -4   2     389.992     402.019       9.890 o 
  -4  -4   3      50.790      51.735       1.583 o 
  -4  -4   4     148.983     162.504       4.046 o 
  -4  -4   5    1521.447    1565.790      38.354 o 
  -4  -4   6       6.350       7.298       0.419 o 
  -4  -4   7     753.703     742.889      19.246 o 
  -4  -4   8      16.682      19.201       0.848 o 
  -4  -4   9    2044.073    2018.945      52.684 o 
  -4  -4  10      49.053      45.302       1.647 o 
  -4  -4  11       0.052       0.131       0.143 o 
  -4  -4  12      34.860      34.163       1.708 o 
  -4  -4  13      88.093      87.266       3.328 o 
  -4  -4  14      78.858      76.904       3.602 o 
  -4  -4  15       0.341       1.178       0.597 o 
  -4  -4  16       2.585       2.575       0.809 o 
  -4  -3   1     198.121     206.780       5.149 o 
  -4  -3   2       7.281       9.063       0.557 o 
  -4  -3   3     495.486     502.710      12.384 o 
  -4  -3   4      30.543      27.797       0.927 o 
  -4  -3   5     226.433     229.485       5.782 o 
  -4  -3   6      24.164      21.537       0.753 o 
  -4  -3   7       3.108       4.221       0.331 o 
  -4  -3   8     220.461     216.470       6.005 o 
  -4  -3   9       6.339       6.069       0.507 o 
  -4  -3  10       2.657       1.626       0.412 o 
  -4  -3  11       8.578       7.658       0.877 o 
  -4  -3  12      10.330      11.382       1.102 o 
  -4  -3  13       0.259       0.384       0.349 o 
  -4  -3  14       0.557       0.672       0.537 o 
  -4  -3  15       8.396       8.153       1.089 o 
  -4  -3  16       0.732       1.180       0.764 o 
  -4  -2   1     541.576     584.166      13.789 o 
  -4  -2   2    1142.145    1230.364      28.721 o 
  -4  -2   3    1020.914    1077.212      25.134 o 
  -4  -2   4       1.039       1.264       0.213 o 
  -4  -2   5    2402.682    2551.374      61.215 o 
  -4  -2   6     221.930     229.280       5.532 o 
  -4  -2   7     807.928     774.993      19.136 o 
  -4  -2   8       0.282       0.442       0.498 o 
  -4  -2   9     501.104     492.617      12.185 o 
  -4  -2  10      55.573      53.230       2.112 o 
  -4  -2  11     131.762     129.484       4.239 o 
  -4  -2  12       6.566       6.746       1.105 o 
  -4  -2  13      29.724      31.666       2.035 o 
  -4  -2  14      44.837      46.249       2.435 o 
  -4  -2  15       3.669       3.590       1.024 o 
  -4  -2  16       6.843       6.726       1.353 o 
  -4  -1   1     378.111     409.515       9.789 o 
  -4  -1   2       0.852       1.306       0.256 o 
  -4  -1   3     171.192     187.008       4.580 o 
  -4  -1   4      46.882      47.824       1.354 o 
  -4  -1   5     517.912     542.531      13.042 o 
  -4  -1   6     452.609     470.510      11.075 o 
  -4  -1   7       9.365       9.520       0.512 o 
  -4  -1   8     136.622     137.924       3.664 o 
  -4  -1   9       8.994       7.005       0.525 o 
  -4  -1  10      36.009      36.745       1.690 o 
  -4  -1  11       8.281       7.474       0.781 o 
  -4  -1  12       1.090       1.551       0.579 o 
  -4  -1  13       6.756       7.074       0.873 o 
  -4  -1  14      13.676      15.282       1.362 o 
  -4  -1  15      10.686       7.816       1.147 o 
  -4   0   1    2353.320    2364.447      54.540 o 
  -4   0   2     395.677     403.314       9.480 o 
  -4   0   3    4949.076    5034.715     117.863 o 
  -4   0   4    1407.120    1399.006      32.504 o 
  -4   0   5      65.922      73.079       2.095 o 
  -4   0   6     129.110     134.589       3.625 o 
  -4   0   7     764.326     777.421      18.564 o 
  -4   0   8     301.421     306.527       7.640 o 
  -4   0   9       0.027       0.340       0.286 o 
  -4   0  10      13.148      12.974       0.918 o 
  -4   0  11     128.552     129.915       4.257 o 
  -4   0  12      90.056      91.847       3.566 o 
  -4   0  13       0.006       2.044       0.755 o 
  -4   0  14      20.673      24.775       1.873 o 
  -4   0  15       0.624       2.379       2.254 o 
  -4   1   0      19.449      23.130       0.845 o 
  -4   1   1    1213.219    1243.495      28.919 o 
  -4   1   2       0.903       1.278       0.192 o 
  -4   1   3     130.754     132.642       3.856 o 
  -4   1   4       3.445       2.852       0.261 o 
  -4   1   5       2.700       2.504       0.282 o 
  -4   1   6     263.192     251.003       6.301 o 
  -4   1   7       0.091       0.099       0.105 o 
  -4   1   8     179.323     184.754       4.890 o 
  -4   1   9      20.123      17.733       1.014 o 
  -4   1  10       0.061       0.613       0.377 o 
  -4   1  11       0.174       0.753       0.495 o 
  -4   1  12       7.817       7.823       1.125 o 
  -4   1  13       0.123       0.696       0.531 o 
  -4   1  14      11.009      11.867       1.493 o 
  -4   2   0     196.447     197.409       4.936 o 
  -4   2   1    2151.378    2264.248      52.363 o 
  -4   2   2      88.132      94.133       2.440 o 
  -4   2   3    1354.143    1383.370      32.348 o 
  -4   2   4    1586.954    1596.319      37.094 o 
  -4   2   5      37.278      39.796       1.348 o 
  -4   2   6       6.013       5.529       0.450 o 
  -4   2   7       0.310       0.324       0.259 o 
  -4   2   8     190.604     192.048       5.709 o 
  -4   2   9      25.839      26.670       1.401 o 
  -4   2  10       3.771       3.830       0.598 o 
  -4   2  11       0.007       0.785       0.882 o 
  -4   2  12      38.424      38.129       2.251 o 
  -4   2  13       9.488       7.765       1.119 o 
  -4   3   0      13.321      14.242       0.734 o 
  -4   3   1     114.897     109.476       2.828 o 
  -4   3   2      46.348      47.673       1.437 o 
  -4   3   3     242.575     238.672       5.844 o 
  -4   3   4       1.846       2.976       0.313 o 
  -4   3   5      85.087      88.236       2.609 o 
  -4   3   6     100.622     102.371       2.957 o 
  -4   3   7     103.322     106.913       3.510 o 
  -4   3   8      43.087      43.858       2.200 o 
  -4   3   9       7.362      10.240       0.910 o 
  -4   3  10       3.990       4.082       0.702 o 
  -4   3  11       0.204       0.331       0.359 o 
  -4   3  12       1.633       2.741       0.771 o 
  -4   4   0       1.129       1.178       0.222 o 
  -4   4   1     978.812     968.948      23.143 o 
  -4   4   2     483.911     476.466      11.445 o 
  -4   4   3      55.929      54.523       1.671 o 
  -4   4   4     358.023     356.006       8.864 o 
  -4   4   5      67.738      64.115       2.157 o 
  -4   4   6     115.388     105.868       3.226 o 
  -4   4   7      38.983      35.724       1.613 o 
  -4   4   8      79.521      83.988       3.631 o 
  -4   4   9      18.244      18.372       1.347 o 
  -4   4  10       6.587       8.851       1.049 o 
  -4   4  11       7.099       8.289       1.068 o 
  -4   5   0      31.971      33.219       1.260 o 
  -4   5   1       7.098       6.689       0.448 o 
  -4   5   2      32.329      34.280       1.461 o 
  -4   5   3       5.305       4.350       0.585 o 
  -4   5   4      36.201      34.874       1.494 o 
  -4   5   5      14.316      12.363       0.808 o 
  -4   5   6       0.524       1.425       0.431 o 
  -4   5   7       2.601       4.203       0.724 o 
  -4   5   8      13.530      14.125       1.381 o 
  -4   5   9      14.421      14.042       1.315 o 
  -4   5  10       1.132       1.100       0.702 o 
  -4   5  11       0.298       0.526       0.482 o 
  -4   6   0      82.963      83.740       2.454 o 
  -4   6   1     207.924     202.608       5.432 o 
  -4   6   2      74.865      73.369       2.578 o 
  -4   6   3       7.272       5.219       0.575 o 
  -4   6   4       0.570       0.707       0.785 o 
  -4   6   5       9.460       8.895       0.895 o 
  -4   6   6      36.804      35.042       1.863 o 
  -4   6   7      33.059      33.882       2.244 o 
  -4   6   8       4.917       7.259       1.130 o 
  -4   6   9       0.066       1.003       0.601 o 
  -4   6  10       0.015       0.888       1.053 o 
  -4   7   0      21.216      21.637       2.217 o 
  -4   7   1      79.121      78.242       2.796 o 
  -4   7   2       5.082       4.394       0.592 o 
  -4   7   3       9.264       7.415       0.961 o 
  -4   7   4       6.638       6.972       0.737 o 
  -4   7   5       5.325       6.164       0.736 o 
  -4   7   6       5.888       7.206       1.127 o 
  -4   7   7       2.787       3.857       0.731 o 
  -4   7   8       0.612       0.743       0.493 o 
  -4   7   9       5.594       6.394       1.199 o 
  -4   8   0     135.052     141.691       7.114 o 
  -4   8   1       0.258       0.483       0.539 o 
  -4   8   2      13.423      14.034       2.136 o 
  -4   8   3      25.411      29.229       2.939 o 
  -4   8   4       3.693       4.746       1.188 o 
  -4   8   5      11.699      13.387       2.040 o 
  -4   8   6       4.259       4.783       1.935 o 
  -4   8   7      19.163      17.775       3.078 o 
  -4   9   0       0.055       1.472       1.499 o 
  -4   9   1       1.281       1.932       1.206 o 
  -4   9   2       0.219       0.925       0.775 o 
  -4   9   3      12.859      14.736       2.384 o 
  -4   9   4       5.587       6.368       1.496 o 
  -4   9   5       4.867       7.133       1.894 o 
  -4   9   6       2.656       2.551       1.962 o 
  -4  10   0       9.637       9.968       2.462 o 
  -4  10   1       0.183       0.534       0.632 o 
  -4  10   2       0.662       2.112       1.078 o 
  -4  10   3       0.639       0.718       0.842 o 
  -4  10   4       0.544       4.060       2.063 o 
  -4  11   0       0.075       4.110       3.029 o 
  -4  11   1       1.008       1.797       1.868 o 
  -4  11   2       5.292       4.706       3.307 o 
  -4  11   3       0.634       0.526       0.666 o 
  -4  12   0       0.387       1.326       1.400 o 
  -3 -13   6       0.057       0.572       0.671 o 
  -3 -13   7       0.600       0.901       0.791 o 
  -3 -13   8       1.307       1.967       2.030 o 
  -3 -13   9       0.572       1.001       0.893 o 
  -3 -13  10       4.798       1.905       1.402 o 
  -3 -13  11      11.495      11.250       5.481 o 
  -3 -13  12       1.063       3.934       2.331 o 
  -3 -12   3       0.931       2.644       2.439 o 
  -3 -12   4      18.376      23.111       3.467 o 
  -3 -12   5       3.189       3.788       1.429 o 
  -3 -12   6       2.711       2.551       1.086 o 
  -3 -12   7       0.121       0.429       0.543 o 
  -3 -12   8       6.860       8.499       1.923 o 
  -3 -12   9      12.866      19.456       5.790 o 
  -3 -12  10      10.897      13.450       3.027 o 
  -3 -12  11       6.881       6.327       2.495 o 
  -3 -12  12       8.724      13.659       3.279 o 
  -3 -12  13       1.450       3.142       2.803 o 
  -3 -12  14       9.432      11.222       3.276 o 
  -3 -11   1       0.031       0.683       0.867 o 
  -3 -11   2       0.014       1.798       1.786 o 
  -3 -11   3       2.166       2.876       1.977 o 
  -3 -11   4      11.721      11.585       2.212 o 
  -3 -11   5      17.697      18.098       4.962 o 
  -3 -11   6       1.637       1.271       0.889 o 
  -3 -11   7       0.642       1.659       1.268 o 
  -3 -11   8       0.239       0.568       0.646 o 
  -3 -11   9       2.296       4.144       1.890 o 
  -3 -11  10       5.242       5.920       1.725 o 
  -3 -11  11       3.892       6.046       1.780 o 
  -3 -11  12       0.219       1.513       1.029 o 
  -3 -11  13       0.031       0.862       0.776 o 
  -3 -11  14       5.863       8.735       1.829 o 
  -3 -11  15       0.134       1.239       0.794 o 
  -3 -10   1       0.120       0.655       0.830 o 
  -3 -10   2       0.862       1.960       1.617 o 
  -3 -10   3       2.108       1.628       1.323 o 
  -3 -10   4      35.945      34.946       3.125 o 
  -3 -10   5       3.075       4.864       1.212 o 
  -3 -10   6       4.854       3.715       1.841 o 
  -3 -10   7       1.892       1.155       0.589 o 
  -3 -10   8       2.087       0.710       0.598 o 
  -3 -10   9      94.854     109.071      14.416 o 
  -3 -10  10      10.956      10.654       1.898 o 
  -3 -10  11       0.635       0.885       0.774 o 
  -3 -10  12      12.109      16.298       2.874 o 
  -3 -10  13      47.505      51.823       4.182 o 
  -3 -10  14       1.986       0.487       0.499 o 
  -3 -10  15       0.006       0.557       0.569 o 
  -3 -10  16      10.767       9.147       2.983 o 
  -3  -9   1       0.141       2.462       2.109 o 
  -3  -9   2       1.363       1.839       1.406 o 
  -3  -9   3       2.640       3.838       1.668 o 
  -3  -9   4      42.093      48.749       3.408 o 
  -3  -9   5       7.413       6.751       1.928 o 
  -3  -9   6       1.571       1.695       0.871 o 
  -3  -9   7      36.132      38.626       3.316 o 
  -3  -9   8       3.178       4.442       1.066 o 
  -3  -9   9      13.671      14.590       2.030 o 
  -3  -9  10       1.381       1.189       0.820 o 
  -3  -9  11      18.568      19.920       1.881 o 
  -3  -9  12       1.942       2.985       1.413 o 
  -3  -9  13       1.851       4.462       1.524 o 
  -3  -9  14       4.534       3.084       1.312 o 
  -3  -9  15       0.046       0.469       0.459 o 
  -3  -9  16       1.003       3.896       1.542 o 
  -3  -8   1       7.593       8.114       2.122 o 
  -3  -8   2      56.482      60.361       4.854 o 
  -3  -8   3      20.936      22.277       2.102 o 
  -3  -8   4      77.584      73.425       4.049 o 
  -3  -8   5      78.264      82.695       6.650 o 
  -3  -8   6      27.449      30.133       3.364 o 
  -3  -8   7     105.945     106.914       4.402 o 
  -3  -8   8      25.006      23.499       1.754 o 
  -3  -8   9     696.522     718.664      23.308 o 
  -3  -8  10      52.629      51.612       3.249 o 
  -3  -8  11      36.964      40.413       4.270 o 
  -3  -8  12       6.003       4.936       1.280 o 
  -3  -8  13     199.342     224.616       9.562 o 
  -3  -8  14      11.363      11.344       1.916 o 
  -3  -8  15       5.920       5.004       2.416 o 
  -3  -8  16       7.125       8.866       2.196 o 
  -3  -7   1      10.508       8.813       1.350 o 
  -3  -7   2      40.931      41.846       2.787 o 
  -3  -7   3      11.015      11.481       1.636 o 
  -3  -7   4      35.012      31.512       2.105 o 
  -3  -7   5      12.622       9.002       1.181 o 
  -3  -7   6     142.137     141.554       7.977 o 
  -3  -7   7     120.320     126.619       5.889 o 
  -3  -7   8       4.936       4.359       1.071 o 
  -3  -7   9      21.191      24.418       1.777 o 
  -3  -7  10       5.161       6.182       1.251 o 
  -3  -7  11       4.240       2.697       0.716 o 
  -3  -7  12       3.732       4.372       0.982 o 
  -3  -7  13       0.021       0.467       0.485 o 
  -3  -7  14       0.041       0.526       0.632 o 
  -3  -7  15       0.363       0.806       0.667 o 
  -3  -7  16       4.941       4.250       1.515 o 
  -3  -6   1      14.228      12.155       0.740 o 
  -3  -6   2      61.903      61.865       2.059 o 
  -3  -6   3     133.736     131.378       3.473 o 
  -3  -6   4       3.392       3.155       0.682 o 
  -3  -6   5     106.007     108.119       3.638 o 
  -3  -6   6      30.349      28.012       1.533 o 
  -3  -6   7     368.475     374.322      10.981 o 
  -3  -6   8     124.345     128.566       5.531 o 
  -3  -6   9     744.587     783.191      29.609 o 
  -3  -6  10      55.753      58.902       2.969 o 
  -3  -6  11     153.794     160.705       7.945 o 
  -3  -6  12     172.417     191.469       8.274 o 
  -3  -6  13      57.511      71.963       4.999 o 
  -3  -6  14      36.858      39.703       3.582 o 
  -3  -6  15      56.273      57.966       4.998 o 
  -3  -6  16       0.577       1.448       0.954 o 
  -3  -5   1     131.007     132.190       3.580 o 
  -3  -5   2       0.546       0.837       0.166 o 
  -3  -5   3      53.060      44.417       1.316 o 
  -3  -5   4       1.816       1.624       0.168 o 
  -3  -5   5      12.447      13.567       0.595 o 
  -3  -5   6      88.259      87.371       2.302 o 
  -3  -5   7      19.711      18.521       0.716 o 
  -3  -5   8      82.483      84.134       2.669 o 
  -3  -5   9      80.091      78.170       2.477 o 
  -3  -5  10      22.244      23.524       1.100 o 
  -3  -5  11       8.681       8.358       0.795 o 
  -3  -5  12       0.416       0.475       0.308 o 
  -3  -5  13       0.499       1.394       0.455 o 
  -3  -5  14       1.366       0.889       0.622 o 
  -3  -5  15       0.708       2.460       0.955 o 
  -3  -5  16       1.001       2.723       1.537 o 
  -3  -4   1      26.205      24.809       0.909 o 
  -3  -4   2     286.519     288.837       7.128 o 
  -3  -4   3     144.467     138.372       3.518 o 
  -3  -4   4    2094.550    2143.076      52.226 o 
  -3  -4   5       6.874       6.973       0.386 o 
  -3  -4   6     331.807     342.088       8.102 o 
  -3  -4   7     540.756     536.004      13.861 o 
  -3  -4   8     992.944    1006.630      25.985 o 
  -3  -4   9     210.070     204.101       5.298 o 
  -3  -4  10      25.474      23.967       1.167 o 
  -3  -4  11     169.967     174.699       5.314 o 
  -3  -4  12     275.147     273.839       8.447 o 
  -3  -4  13       1.143       0.413       0.347 o 
  -3  -4  14       4.765       2.822       0.580 o 
  -3  -4  15      38.827      35.087       2.152 o 
  -3  -4  16      13.643       8.763       2.024 o 
  -3  -3   1     160.365     154.100       3.870 o 
  -3  -3   2     429.740     422.615       9.992 o 
  -3  -3   3      35.042      35.658       1.064 o 
  -3  -3   4      78.522      82.140       2.138 o 
  -3  -3   5      23.032      23.737       0.807 o 
  -3  -3   6       4.011       2.248       0.219 o 
  -3  -3   7       3.865       3.649       0.290 o 
  -3  -3   8       0.559       0.755       0.221 o 
  -3  -3   9       0.900       0.698       0.254 o 
  -3  -3  10       3.689       3.391       0.526 o 
  -3  -3  11      30.864      27.860       1.878 o 
  -3  -3  12       0.732       2.643       0.620 o 
  -3  -3  13       0.001       0.988       0.474 o 
  -3  -3  14       1.137       0.834       0.677 o 
  -3  -3  15       1.681       2.453       0.652 o 
  -3  -3  16       0.912       0.641       0.566 o 
  -3  -2   1    1235.916    1273.566      29.453 o 
  -3  -2   2       1.923       1.651       0.174 o 
  -3  -2   3      27.083      33.298       0.974 o 
  -3  -2   4    2162.367    2157.856      49.703 o 
  -3  -2   5     138.751     131.350       3.330 o 
  -3  -2   6    1043.091    1075.816      26.020 o 
  -3  -2   7      79.118      72.628       2.195 o 
  -3  -2   8    2014.071    2005.298      47.947 o 
  -3  -2   9       0.161       0.216       0.189 o 
  -3  -2  10     206.023     209.689       5.956 o 
  -3  -2  11       0.014       0.430       0.350 o 
  -3  -2  12     219.220     217.439       6.536 o 
  -3  -2  13      42.912      46.345       2.328 o 
  -3  -2  14       5.412       5.037       0.857 o 
  -3  -2  15       0.261       1.171       1.351 o 
  -3  -1   1     360.938     403.214       9.631 o 
  -3  -1   2     504.061     530.171      12.675 o 
  -3  -1   3      64.496      78.579       2.171 o 
  -3  -1   4      59.260      67.630       1.783 o 
  -3  -1   5      28.249      34.312       1.035 o 
  -3  -1   6     438.618     434.469      10.354 o 
  -3  -1   7      11.848      12.493       0.587 o 
  -3  -1   8     187.197     184.851       4.916 o 
  -3  -1   9      46.746      43.499       1.617 o 
  -3  -1  10       4.641       5.794       0.643 o 
  -3  -1  11      73.845      75.515       3.084 o 
  -3  -1  12       4.133       4.709       0.707 o 
  -3  -1  13       0.023       0.823       0.923 o 
  -3  -1  14       0.138       0.497       0.426 o 
  -3  -1  15       0.445       0.751       0.755 o 
  -3   0   1    4034.577    4009.488      93.380 o 
  -3   0   2    4560.164    4411.705     103.649 o 
  -3   0   3       1.446       2.280       0.209 o 
  -3   0   4    3513.904    3509.652      83.095 o 
  -3   0   5     264.875     272.678       6.667 o 
  -3   0   6    1524.470    1525.731      35.462 o 
  -3   0   7     676.335     691.633      16.490 o 
  -3   0   8     922.903     936.392      23.190 o 
  -3   0   9      31.926      34.029       1.540 o 
  -3   0  10     163.577     167.298       4.991 o 
  -3   0  11      30.547      32.044       1.972 o 
  -3   0  12      39.281      37.867       2.168 o 
  -3   0  13      15.843      17.377       1.614 o 
  -3   0  14       4.040       4.261       1.079 o 
  -3   1   0     380.874     373.624       8.749 o 
  -3   1   1      14.048      11.733       0.488 o 
  -3   1   2     205.769     220.548       5.491 o 
  -3   1   3      16.628      21.871       0.770 o 
  -3   1   4      54.478      62.411       1.776 o 
  -3   1   5      16.743      12.640       0.599 o 
  -3   1   6      10.418       8.153       0.470 o 
  -3   1   7      13.822      12.988       0.739 o 
  -3   1   8      21.602      20.555       0.993 o 
  -3   1   9      98.139      96.535       3.178 o 
  -3   1  10      15.079      15.422       1.079 o 
  -3   1  11      19.810      22.129       1.555 o 
  -3   1  12       0.128       0.932       1.042 o 
  -3   1  13       2.421       2.523       0.792 o 
  -3   2   0     551.409     554.832      12.875 o 
  -3   2   1     523.802     494.649      11.473 o 
  -3   2   2     611.989     641.019      14.986 o 
  -3   2   3     832.306     853.864      19.910 o 
  -3   2   4       9.725      12.989       0.603 o 
  -3   2   5     118.935     113.035       3.088 o 
  -3   2   6     319.535     326.359       8.986 o 
  -3   2   7     709.911     696.064      18.448 o 
  -3   2   8       0.163       0.256       0.231 o 
  -3   2   9       0.157       0.741       0.816 o 
  -3   2  10      69.184      70.480       2.889 o 
  -3   2  11      57.188      62.773       2.936 o 
  -3   2  12       0.031       0.629       0.441 o 
  -3   2  13       2.617       2.769       0.896 o 
  -3   3   0      86.337      91.691       2.427 o 
  -3   3   1      93.499      97.369       2.546 o 
  -3   3   2     242.098     251.240       6.052 o 
  -3   3   3      23.071      21.173       0.797 o 
  -3   3   4     212.935     227.367       5.702 o 
  -3   3   5      23.171      24.276       1.031 o 
  -3   3   6       0.113       0.270       0.228 o 
  -3   3   7       2.039       3.272       0.465 o 
  -3   3   8      12.632      13.470       0.941 o 
  -3   3   9       9.594      10.136       1.164 o 
  -3   3  10       2.148       3.031       0.657 o 
  -3   3  11       0.860       1.732       0.879 o 
  -3   3  12       0.523       1.027       0.684 o 
  -3   4   0    1723.459    1789.226      41.653 o 
  -3   4   1      71.283      67.926       1.965 o 
  -3   4   2     160.368     164.653       4.395 o 
  -3   4   3     465.812     462.113      11.584 o 
  -3   4   4      80.403      76.951       2.492 o 
  -3   4   5      36.939      33.376       1.348 o 
  -3   4   6      15.689      12.554       0.889 o 
  -3   4   7     215.369     225.279       6.596 o 
  -3   4   8       0.852       1.382       0.540 o 
  -3   4   9       2.046       1.927       0.711 o 
  -3   4  10       0.233       1.406       0.586 o 
  -3   4  11      16.027      17.149       1.628 o 
  -3   5   0       0.001       0.248       0.146 o 
  -3   5   1      36.290      36.575       1.306 o 
  -3   5   2       1.478       2.146       0.442 o 
  -3   5   3       5.427       5.874       0.536 o 
  -3   5   4      69.174      68.282       2.270 o 
  -3   5   5       0.461       0.498       0.289 o 
  -3   5   6      53.024      52.881       2.211 o 
  -3   5   7       3.827       4.095       0.617 o 
  -3   5   8       9.694       9.423       0.872 o 
  -3   5   9       0.598       0.654       0.544 o 
  -3   5  10       1.057       1.067       0.729 o 
  -3   6   0     151.592     160.565       4.370 o 
  -3   6   1     189.265     191.595       5.162 o 
  -3   6   2     113.599     111.904       3.411 o 
  -3   6   3      60.541      61.468       2.336 o 
  -3   6   4      30.857      24.477       1.858 o 
  -3   6   5      69.086      69.171       2.745 o 
  -3   6   6      23.613      21.170       1.663 o 
  -3   6   7      34.699      38.548       2.099 o 
  -3   6   8       0.429       1.369       0.749 o 
  -3   6   9       1.950       1.791       0.763 o 
  -3   7   0       0.008       0.419       0.415 o 
  -3   7   1       6.456       5.255       0.837 o 
  -3   7   2       0.030       0.452       0.511 o 
  -3   7   3       6.912       4.682       0.584 o 
  -3   7   4      14.025      15.826       1.275 o 
  -3   7   5       0.378       0.980       0.466 o 
  -3   7   6      15.002      19.207       2.229 o 
  -3   7   7       5.837       5.214       0.887 o 
  -3   7   8       0.494       0.801       0.599 o 
  -3   8   0      34.185      40.559       3.351 o 
  -3   8   1      16.542      16.492       2.216 o 
  -3   8   2      41.313      39.237       4.266 o 
  -3   8   3       0.115       0.657       0.656 o 
  -3   8   4       5.787       8.162       1.786 o 
  -3   8   5       7.576       9.624       2.142 o 
  -3   8   6       1.987       3.302       2.135 o 
  -3   8   7       3.052       1.570       1.240 o 
  -3   9   0       0.746       0.958       0.863 o 
  -3   9   1       3.498       5.101       1.909 o 
  -3   9   2       5.643       6.342       1.535 o 
  -3   9   3       0.216       0.860       0.674 o 
  -3   9   4       3.812       1.151       0.880 o 
  -3   9   5       3.290       3.692       1.995 o 
  -3   9   6       1.277       1.512       1.351 o 
  -3  10   0       0.174       1.304       1.352 o 
  -3  10   1       0.023       1.536       1.254 o 
  -3  10   2       4.492       4.257       1.806 o 
  -3  10   3       5.448       5.178       1.760 o 
  -3  10   4       0.903       1.828       1.845 o 
  -3  11   0       0.076       1.220       1.325 o 
  -3  11   1       0.051       0.685       0.742 o 
  -3  11   2       0.417       1.390       1.243 o 
  -3  12   0       0.036       0.902       0.766 o 
  -2 -13   5       8.351       9.261       4.947 o 
  -2 -13   6       0.283       0.888       0.895 o 
  -2 -13   7       1.755       0.946       0.883 o 
  -2 -13   8       6.836      10.217       2.318 o 
  -2 -13   9       7.726      13.561       3.454 o 
  -2 -13  10       4.169       2.594       1.946 o 
  -2 -13  11       4.750       4.080       3.260 o 
  -2 -13  12       0.094       1.033       1.000 o 
  -2 -13  13       6.816       1.016       1.015 o 
  -2 -12   2       0.003       0.823       0.887 o 
  -2 -12   3       1.001       1.393       1.003 o 
  -2 -12   4       5.164       4.508       4.042 o 
  -2 -12   5       0.961       0.598       0.619 o 
  -2 -12   6       0.010       0.723       0.823 o 
  -2 -12   7      14.919      15.020       2.506 o 
  -2 -12   8       3.798       4.663       3.019 o 
  -2 -12   9      26.059      29.720       4.544 o 
  -2 -12  10       0.193       0.667       0.767 o 
  -2 -12  11       1.148       0.922       0.853 o 
  -2 -12  12       0.280       0.432       0.514 o 
  -2 -12  13      11.347      10.684       5.417 o 
  -2 -12  14       0.900       1.860       1.910 o 
  -2 -11   1       0.242       0.694       0.777 o 
  -2 -11   2       0.545       0.991       0.923 o 
  -2 -11   3       5.287       2.312       1.349 o 
  -2 -11   4       6.942       9.991       1.759 o 
  -2 -11   5       2.766       3.748       1.810 o 
  -2 -11   6       0.285       0.939       0.825 o 
  -2 -11   7       7.128       9.894       2.320 o 
  -2 -11   8       2.564       1.244       0.958 o 
  -2 -11   9       3.708       2.402       1.550 o 
  -2 -11  10      31.102      36.353       3.731 o 
  -2 -11  11      15.143      16.933       3.520 o 
  -2 -11  12       3.175       5.178       1.577 o 
  -2 -11  13       9.676      11.633       1.816 o 
  -2 -11  14       3.554       6.183       1.560 o 
  -2 -11  15       0.036       0.443       0.454 o 
  -2 -10   1       0.922       2.972       2.258 o 
  -2 -10   2       0.400       1.124       1.034 o 
  -2 -10   3      19.487      21.224       3.659 o 
  -2 -10   4       2.471       1.296       0.847 o 
  -2 -10   5       7.927       6.309       1.780 o 
  -2 -10   6       2.456       1.699       0.741 o 
  -2 -10   7     102.093     114.537       8.036 o 
  -2 -10   8       6.195       9.143       4.165 o 
  -2 -10   9      16.465      12.016       4.223 o 
  -2 -10  10       0.971       0.553       0.499 o 
  -2 -10  11      39.271      43.081       4.861 o 
  -2 -10  12      46.639      51.831       4.528 o 
  -2 -10  13      18.124      18.837       2.281 o 
  -2 -10  14       8.956       9.982       2.332 o 
  -2 -10  15      11.634      12.620       2.508 o 
  -2  -9   1       4.088       6.420       1.686 o 
  -2  -9   2      18.705      21.129       2.740 o 
  -2  -9   3      18.092      22.144       2.229 o 
  -2  -9   4      38.528      42.619       4.563 o 
  -2  -9   5       1.924       0.524       0.468 o 
  -2  -9   6       3.906       6.681       1.486 o 
  -2  -9   7       2.687       3.125       1.416 o 
  -2  -9   8      37.276      33.912       3.820 o 
  -2  -9   9      37.392      45.267       4.920 o 
  -2  -9  10       8.404       9.541       1.267 o 
  -2  -9  11       0.000       0.623       0.502 o 
  -2  -9  12       3.380       5.663       1.242 o 
  -2  -9  13       0.985       2.658       1.053 o 
  -2  -9  14       0.570       0.822       0.661 o 
  -2  -9  15       0.615       0.764       0.782 o 
  -2  -9  16       0.180       1.576       1.843 o 
  -2  -8   1       0.322       0.943       0.637 o 
  -2  -8   2      10.854       9.680       1.437 o 
  -2  -8   3     164.588     173.335       7.105 o 
  -2  -8   4      95.310      97.569       7.475 o 
  -2  -8   5       0.154       1.247       0.767 o 
  -2  -8   6      33.917      38.418       3.745 o 
  -2  -8   7      25.325      26.115       2.041 o 
  -2  -8   8     189.529     202.475       7.714 o 
  -2  -8   9       4.204       3.879       1.325 o 
  -2  -8  10       0.842       0.540       0.464 o 
  -2  -8  11      26.131      27.445       2.543 o 
  -2  -8  12     217.030     228.350      10.424 o 
  -2  -8  13       0.131       1.333       1.564 o 
  -2  -8  14       3.705       4.219       1.420 o 
  -2  -8  15      12.006      13.970       2.549 o 
  -2  -8  16      10.615      14.128       3.750 o 
  -2  -7   1      19.627      23.711       3.410 o 
  -2  -7   2      78.175      83.790       4.138 o 
  -2  -7   3     213.776     224.686       9.387 o 
  -2  -7   4      52.088      52.638       2.999 o 
  -2  -7   5      57.035      53.347       2.348 o 
  -2  -7   6       1.184       1.161       0.607 o 
  -2  -7   7     130.607     133.299       6.790 o 
  -2  -7   8      80.802      81.314       3.848 o 
  -2  -7   9      22.665      18.908       1.401 o 
  -2  -7  10       0.013       0.474       0.392 o 
  -2  -7  11      19.249      21.718       2.023 o 
  -2  -7  12       3.770       5.074       1.677 o 
  -2  -7  13       1.990       4.058       1.306 o 
  -2  -7  14       3.971       3.091       1.915 o 
  -2  -7  15       1.854       1.981       1.160 o 
  -2  -7  16       0.140       1.045       0.836 o 
  -2  -6   1      21.900      20.184       1.025 o 
  -2  -6   2     535.230     527.278      12.583 o 
  -2  -6   3      10.351      10.631       0.831 o 
  -2  -6   4     580.213     580.156      17.573 o 
  -2  -6   5     422.074     416.356      12.453 o 
  -2  -6   6      27.649      24.080       1.776 o 
  -2  -6   7      22.353      23.731       1.305 o 
  -2  -6   8     507.835     530.210      14.836 o 
  -2  -6   9     149.619     162.895       7.739 o 
  -2  -6  10     194.747     204.950       7.013 o 
  -2  -6  11       1.556       2.007       0.757 o 
  -2  -6  12     429.388     507.275      19.361 o 
  -2  -6  13      29.538      33.966       2.854 o 
  -2  -6  14       9.718       9.044       1.608 o 
  -2  -6  15       1.169       0.637       0.664 o 
  -2  -6  16       6.116       5.955       1.851 o 
  -2  -5   1      43.104      43.294       1.420 o 
  -2  -5   2     326.692     306.313       7.416 o 
  -2  -5   3     122.126     118.324       3.077 o 
  -2  -5   4       3.703       3.338       0.532 o 
  -2  -5   5       0.500       0.406       0.251 o 
  -2  -5   6     179.609     182.806       5.949 o 
  -2  -5   7      30.881      28.626       0.940 o 
  -2  -5   8      66.938      67.383       2.035 o 
  -2  -5   9      70.614      69.889       2.188 o 
  -2  -5  10       0.095       0.176       0.180 o 
  -2  -5  11       5.955       4.650       0.706 o 
  -2  -5  12       4.064       5.409       0.616 o 
  -2  -5  13       0.810       0.765       0.347 o 
  -2  -5  14       0.007       0.677       0.658 o 
  -2  -5  15       3.834       4.731       1.297 o 
  -2  -5  16       0.414       3.349       3.340 o 
  -2  -4   1     782.423     835.500      19.688 o 
  -2  -4   2    1477.202    1489.750      35.049 o 
  -2  -4   3      62.403      75.121       1.948 o 
  -2  -4   4      41.214      40.779       1.750 o 
  -2  -4   5     759.946     769.822      18.458 o 
  -2  -4   6     775.936     761.569      18.517 o 
  -2  -4   7     193.314     185.062       4.802 o 
  -2  -4   8     401.615     399.992       9.835 o 
  -2  -4   9       3.182       2.052       0.307 o 
  -2  -4  10     403.432     409.627      11.206 o 
  -2  -4  11     232.544     229.733       6.873 o 
  -2  -4  12     141.563     146.739       4.585 o 
  -2  -4  13      26.264      25.236       1.608 o 
  -2  -4  14      41.567      39.718       2.161 o 
  -2  -4  15       6.134       4.579       0.875 o 
  -2  -3   1      13.112      14.638       0.575 o 
  -2  -3   2     879.125     898.498      20.707 o 
  -2  -3   3      95.872      96.232       2.450 o 
  -2  -3   4     605.736     632.159      14.943 o 
  -2  -3   5     253.592     239.402       5.811 o 
  -2  -3   6     103.642      96.610       2.550 o 
  -2  -3   7      65.707      68.121       2.016 o 
  -2  -3   8      51.248      51.704       1.627 o 
  -2  -3   9      69.159      71.574       2.563 o 
  -2  -3  10       0.009       0.508       0.286 o 
  -2  -3  11       9.267      10.258       0.843 o 
  -2  -3  12       6.287       7.321       0.747 o 
  -2  -3  13       0.223       1.443       0.563 o 
  -2  -3  14       2.740       3.390       0.722 o 
  -2  -3  15       0.438       1.383       0.714 o 
  -2  -2   1     305.902     336.136       7.991 o 
  -2  -2   2    1879.612    1875.061      43.078 o 
  -2  -2   3    3954.954    3957.934      92.119 o 
  -2  -2   4    1579.704    1608.657      38.940 o 
  -2  -2   5     316.757     347.314       8.351 o 
  -2  -2   6     822.321     790.134      19.784 o 
  -2  -2   7    2374.083    2383.633      56.904 o 
  -2  -2   8      10.040       7.035       0.564 o 
  -2  -2   9       2.628       2.857       0.502 o 
  -2  -2  10     171.508     176.294       5.404 o 
  -2  -2  11     301.399     300.635       8.410 o 
  -2  -2  12       1.234       0.732       0.438 o 
  -2  -2  13       0.332       0.710       0.803 o 
  -2  -2  14      29.622      28.799       2.037 o 
  -2  -2  15      10.348      10.102       1.441 o 
  -2  -1   1     110.762     121.019       3.095 o 
  -2  -1   2     795.660     867.233      20.434 o 
  -2  -1   3     926.120     952.875      23.000 o 
  -2  -1   4      46.864      47.700       1.293 o 
  -2  -1   5     850.208     844.190      19.499 o 
  -2  -1   6      67.089      66.541       1.967 o 
  -2  -1   7     260.616     255.859       6.428 o 
  -2  -1   8     141.804     143.699       3.952 o 
  -2  -1   9       0.475       0.390       0.317 o 
  -2  -1  10       0.928       1.474       0.531 o 
  -2  -1  11       0.022       1.159       0.533 o 
  -2  -1  12       0.000       0.876       0.540 o 
  -2  -1  13       0.266       0.500       0.487 o 
  -2  -1  14       3.191       3.314       0.828 o 
  -2   0   1     457.635     498.791      11.523 o 
  -2   0   2     390.521     413.801       9.558 o 
  -2   0   3    4160.312    4142.733      96.404 o 
  -2   0   4    1231.065    1314.116      30.364 o 
  -2   0   5      29.678      28.376       0.974 o 
  -2   0   6      23.271      23.265       0.896 o 
  -2   0   7    1322.356    1324.905      32.282 o 
  -2   0   8      11.106       9.625       0.800 o 
  -2   0   9      55.731      54.708       2.248 o 
  -2   0  10       0.848       0.830       0.509 o 
  -2   0  11      78.839      84.614       3.284 o 
  -2   0  12      21.839      22.406       1.684 o 
  -2   0  13      15.254      14.275       1.478 o 
  -2   0  14       0.646       1.168       1.150 o 
  -2   1   0     760.220     792.730      18.758 o 
  -2   1   1     394.006     411.732       9.531 o 
  -2   1   2     632.784     680.808      16.165 o 
  -2   1   3     230.023     230.491       5.528 o 
  -2   1   4      94.826     103.800       2.823 o 
  -2   1   5      15.936      21.856       0.850 o 
  -2   1   6      35.669      37.246       1.340 o 
  -2   1   7     185.920     197.491       5.226 o 
  -2   1   8      24.238      21.599       1.085 o 
  -2   1   9      13.213      13.660       1.063 o 
  -2   1  10       6.833       8.415       0.848 o 
  -2   1  11       1.772       1.283       0.600 o 
  -2   1  12       0.147       0.634       0.539 o 
  -2   1  13       0.329       0.463       0.501 o 
  -2   2   0    4082.968    4043.667      92.491 o 
  -2   2   1    1096.385    1075.365      24.747 o 
  -2   2   2     666.548     663.005      15.432 o 
  -2   2   3     185.303     202.048       5.026 o 
  -2   2   4     413.109     398.723       9.614 o 
  -2   2   5    1194.200    1201.580      28.299 o 
  -2   2   6     169.396     177.840       5.070 o 
  -2   2   7     474.080     483.527      12.809 o 
  -2   2   8       1.643       2.492       0.434 o 
  -2   2   9      80.112      81.445       2.951 o 
  -2   2  10      28.344      30.232       1.820 o 
  -2   2  11       9.336       9.363       1.287 o 
  -2   2  12       5.066       5.837       1.121 o 
  -2   3   0      50.303      47.261       1.400 o 
  -2   3   1     427.164     425.581       9.965 o 
  -2   3   2     488.618     487.165      11.499 o 
  -2   3   3      94.241      91.716       2.500 o 
  -2   3   4      11.926       9.503       0.614 o 
  -2   3   5       0.875       0.736       0.244 o 
  -2   3   6      25.565      21.119       1.171 o 
  -2   3   7      10.162       9.373       0.762 o 
  -2   3   8       1.035       1.111       0.437 o 
  -2   3   9       0.951       2.493       0.548 o 
  -2   3  10       0.449       1.747       0.665 o 
  -2   3  11       0.182       0.307       0.317 o 
  -2   3  12       0.762       2.545       2.120 o 
  -2   4   0      97.706      87.513       2.325 o 
  -2   4   1     290.407     281.717       7.464 o 
  -2   4   2     305.668     296.147       7.341 o 
  -2   4   3       8.177       8.655       0.601 o 
  -2   4   4       3.178       3.107       0.477 o 
  -2   4   5      83.493      87.045       2.774 o 
  -2   4   6     138.622     132.890       4.098 o 
  -2   4   7       1.181       1.990       0.504 o 
  -2   4   8      11.997      12.782       1.014 o 
  -2   4   9      15.663      16.165       1.364 o 
  -2   4  10      19.228      18.521       1.629 o 
  -2   4  11       0.320       0.663       0.551 o 
  -2   5   0       5.486       6.987       0.463 o 
  -2   5   1      48.652      45.398       1.766 o 
  -2   5   2      48.067      45.428       1.680 o 
  -2   5   3     232.939     235.206       6.538 o 
  -2   5   4       1.482       1.510       0.366 o 
  -2   5   5       0.365       0.682       0.340 o 
  -2   5   6       1.509       1.999       0.513 o 
  -2   5   7       4.944       5.258       0.723 o 
  -2   5   8       0.044       0.247       0.257 o 
  -2   5   9       0.167       0.578       0.499 o 
  -2   5  10       0.051       1.433       0.852 o 
  -2   6   0      44.831      43.591       1.520 o 
  -2   6   1       0.286       0.757       0.309 o 
  -2   6   2     350.381     348.121       9.190 o 
  -2   6   3      67.732      69.414       2.501 o 
  -2   6   4       0.059       0.579       0.407 o 
  -2   6   5       0.138       0.334       0.293 o 
  -2   6   6      22.793      22.153       1.466 o 
  -2   6   7       5.323       5.821       0.865 o 
  -2   6   8       6.648       6.273       0.983 o 
  -2   6   9       0.830       1.562       0.780 o 
  -2   7   0      64.602      63.472       5.493 o 
  -2   7   1       1.142       1.266       0.542 o 
  -2   7   2      33.103      34.850       1.785 o 
  -2   7   3      18.206      18.445       1.731 o 
  -2   7   4       2.534       1.887       0.443 o 
  -2   7   5       1.541       2.810       0.597 o 
  -2   7   6       0.178       1.032       0.615 o 
  -2   7   7       1.041       1.583       0.617 o 
  -2   7   8       0.591       1.240       0.773 o 
  -2   8   0      59.026      54.207       3.957 o 
  -2   8   1      11.720      12.894       1.914 o 
  -2   8   2       9.753       9.023       1.518 o 
  -2   8   3       0.354       1.528       0.910 o 
  -2   8   4       3.841       2.324       1.422 o 
  -2   8   5       7.693       5.047       4.075 o 
  -2   8   6       0.025       1.245       1.542 o 
  -2   9   0       1.750       2.983       1.045 o 
  -2   9   1       0.963       1.616       1.236 o 
  -2   9   2       8.578       7.403       2.813 o 
  -2   9   3       0.031       1.504       1.774 o 
  -2   9   4       1.889       2.643       2.783 o 
  -2   9   5       0.085       0.903       0.967 o 
  -2  10   0      31.237      34.521       3.801 o 
  -2  10   1       3.399       3.833       1.515 o 
  -2  10   2       0.249       0.947       0.953 o 
  -2  10   3       0.000       3.396       2.860 o 
  -2  10   4       1.976       2.643       2.477 o 
  -2  11   0       1.575       3.451       2.038 o 
  -2  11   1       2.793       5.485       1.835 o 
  -2  11   2       0.067       1.149       0.988 o 
  -2  12   0       0.047       6.049       3.832 o 
  -1 -13   5       0.431       1.780       1.319 o 
  -1 -13   6       1.641       1.287       1.433 o 
  -1 -13   7       6.154      10.335       2.905 o 
  -1 -13   8       1.132       1.455       1.556 o 
  -1 -13   9       0.051       0.651       0.808 o 
  -1 -13  10       0.052       0.781       0.885 o 
  -1 -13  11       0.411       1.312       1.590 o 
  -1 -13  12       0.306       1.645       1.593 o 
  -1 -12   2       0.419       0.427       0.480 o 
  -1 -12   3       0.158       2.662       2.387 o 
  -1 -12   4       4.148       2.739       2.304 o 
  -1 -12   5       0.541       1.603       1.214 o 
  -1 -12   6       0.006       0.630       0.662 o 
  -1 -12   7       6.614       5.182       2.729 o 
  -1 -12   8       5.812       4.072       1.966 o 
  -1 -12   9       0.002       0.542       0.574 o 
  -1 -12  10       0.075       0.494       0.592 o 
  -1 -12  11       0.004       1.579       1.190 o 
  -1 -12  12      23.008      28.260       3.787 o 
  -1 -12  13       3.020       6.277       1.826 o 
  -1 -11   1       0.098       2.042       1.596 o 
  -1 -11   2       0.729       0.713       0.753 o 
  -1 -11   3       0.019       0.727       0.717 o 
  -1 -11   4       0.030       0.880       0.864 o 
  -1 -11   5       2.007       2.765       1.219 o 
  -1 -11   6       0.005       1.190       1.146 o 
  -1 -11   7      28.987      41.076      10.504 o 
  -1 -11   8      12.617      17.411       3.199 o 
  -1 -11   9       0.143       1.013       1.095 o 
  -1 -11  10       0.285       0.761       0.782 o 
  -1 -11  11       1.268       1.481       1.067 o 
  -1 -11  12       1.172       2.345       1.747 o 
  -1 -11  13       1.553       2.371       1.060 o 
  -1 -11  14       1.588       1.576       1.407 o 
  -1 -10   1       0.931       2.548       1.303 o 
  -1 -10   2      53.908      59.879      10.659 o 
  -1 -10   3      11.294       9.405       1.626 o 
  -1 -10   4      43.074      43.819       4.969 o 
  -1 -10   5       5.976       5.230       1.787 o 
  -1 -10   6      42.665      43.146       4.684 o 
  -1 -10   7       4.661       2.436       2.284 o 
  -1 -10   8      60.121      75.078       6.302 o 
  -1 -10   9      36.303      38.452       3.565 o 
  -1 -10  10       4.347       5.189       1.356 o 
  -1 -10  11       0.010       0.743       0.524 o 
  -1 -10  12      23.498      28.061       2.426 o 
  -1 -10  13      23.588      32.489       3.129 o 
  -1 -10  14       6.749       8.482       1.643 o 
  -1 -10  15       1.100       1.892       2.296 o 
  -1  -9   1       0.735       1.476       1.051 o 
  -1  -9   2       2.382       1.316       0.960 o 
  -1  -9   3       0.864       1.433       0.797 o 
  -1  -9   4       0.468       0.429       0.462 o 
  -1  -9   5       3.356       2.694       1.632 o 
  -1  -9   6      34.138      32.020       3.596 o 
  -1  -9   7      12.294      15.116       2.566 o 
  -1  -9   8       0.428       0.540       0.585 o 
  -1  -9   9       5.533       5.535       1.113 o 
  -1  -9  10       0.045       0.760       0.603 o 
  -1  -9  11       2.281       4.554       1.197 o 
  -1  -9  12       0.289       0.849       0.580 o 
  -1  -9  13       1.744       1.631       1.035 o 
  -1  -9  14       2.314       2.397       1.243 o 
  -1  -9  15       0.023       1.123       1.082 o 
  -1  -8   1       4.947       3.275       1.184 o 
  -1  -8   2     171.050     176.896       8.705 o 
  -1  -8   3       3.648       3.547       0.965 o 
  -1  -8   4       0.622       0.375       0.372 o 
  -1  -8   5      27.653      25.800       1.966 o 
  -1  -8   6     147.966     163.834       6.939 o 
  -1  -8   7       9.115      13.258       1.673 o 
  -1  -8   8      23.367      25.587       2.131 o 
  -1  -8   9     130.156     141.682       5.506 o 
  -1  -8  10     144.256     161.629       5.989 o 
  -1  -8  11       9.840      11.653       1.899 o 
  -1  -8  12       0.979       0.593       0.593 o 
  -1  -8  13      11.730      12.589       2.128 o 
  -1  -8  14      42.117      49.414       4.594 o 
  -1  -8  15       8.532      14.818       2.676 o 
  -1  -7   1       0.058       0.433       0.497 o 
  -1  -7   2     199.827     203.233       6.542 o 
  -1  -7   3     123.349     116.561       4.644 o 
  -1  -7   4     234.096     243.509       8.816 o 
  -1  -7   5     212.895     211.397       6.670 o 
  -1  -7   6      12.655      14.240       1.264 o 
  -1  -7   7       1.169       0.590       0.388 o 
  -1  -7   8      13.656      14.862       2.146 o 
  -1  -7   9      30.785      32.471       2.141 o 
  -1  -7  10       7.419       8.383       1.094 o 
  -1  -7  11       8.734      10.693       2.029 o 
  -1  -7  12       0.278       0.600       0.519 o 
  -1  -7  13       0.611       0.954       0.929 o 
  -1  -7  14       0.976       3.508       1.368 o 
  -1  -7  15       0.201       1.808       1.109 o 
  -1  -6   1       1.410       0.753       0.255 o 
  -1  -6   2    1003.490     979.929      23.184 o 
  -1  -6   3      61.631      65.859       2.498 o 
  -1  -6   4      87.467      99.168       3.960 o 
  -1  -6   5      18.815      19.547       1.324 o 
  -1  -6   6     375.154     378.890      10.376 o 
  -1  -6   7     197.591     208.490       6.165 o 
  -1  -6   8     264.776     276.344       8.057 o 
  -1  -6   9      52.043      53.511       3.158 o 
  -1  -6  10     169.634     186.733       8.988 o 
  -1  -6  11     113.296     117.608       5.780 o 
  -1  -6  12      13.265       8.715       2.264 o 
  -1  -6  13       1.038       0.656       0.624 o 
  -1  -6  14      18.767      17.480       2.554 o 
  -1  -6  15      20.981      18.301       2.929 o 
  -1  -5   1      20.372      20.912       0.845 o 
  -1  -5   2     357.480     371.240       8.800 o 
  -1  -5   3     289.421     301.238       9.164 o 
  -1  -5   4       4.355       5.104       0.619 o 
  -1  -5   5     245.671     262.389       7.499 o 
  -1  -5   6     124.262     121.243       4.052 o 
  -1  -5   7       0.009       0.175       0.143 o 
  -1  -5   8       6.812       6.012       0.419 o 
  -1  -5   9      14.712      12.670       0.730 o 
  -1  -5  10       7.426       6.846       0.806 o 
  -1  -5  11       0.055       0.467       0.331 o 
  -1  -5  12       1.735       2.183       0.609 o 
  -1  -5  13       1.405       1.226       0.491 o 
  -1  -5  14       0.001       2.207       1.190 o 
  -1  -5  15       0.395       0.963       0.845 o 
  -1  -4   1    2304.202    2320.800      53.629 o 
  -1  -4   2    1099.729    1065.599      24.755 o 
  -1  -4   3     274.900     320.063       8.492 o 
  -1  -4   4      57.430      67.624       2.503 o 
  -1  -4   5     613.139     588.320      14.409 o 
  -1  -4   6      87.196      94.783       2.471 o 
  -1  -4   7     398.000     417.397      10.413 o 
  -1  -4   8     714.791     715.711      17.858 o 
  -1  -4   9      79.761      74.381       2.369 o 
  -1  -4  10       2.134       1.640       0.546 o 
  -1  -4  11     121.325     118.321       4.162 o 
  -1  -4  12      76.606      72.134       2.841 o 
  -1  -4  13      50.681      52.767       2.488 o 
  -1  -4  14       0.419       0.649       0.770 o 
  -1  -4  15       4.419       5.071       1.131 o 
  -1  -3   1     546.276     566.304      13.157 o 
  -1  -3   2    1379.663    1422.435      34.873 o 
  -1  -3   3    1323.722    1373.425      33.236 o 
  -1  -3   4       0.195       0.062       0.056 o 
  -1  -3   5       5.757       4.492       0.302 o 
  -1  -3   6     219.838     220.768       5.484 o 
  -1  -3   7       0.572       1.676       0.242 o 
  -1  -3   8      43.090      39.180       1.507 o 
  -1  -3   9       8.728       6.950       0.582 o 
  -1  -3  10      15.993      14.813       0.936 o 
  -1  -3  11       8.153       5.861       0.887 o 
  -1  -3  12       0.632       0.524       0.411 o 
  -1  -3  13       1.654       1.883       0.641 o 
  -1  -3  14       0.010       0.885       1.043 o 
  -1  -3  15       0.062       0.391       0.400 o 
  -1  -2   1    9961.562    9300.623     212.697 o 
  -1  -2   2     287.126     301.615       7.628 o 
  -1  -2   3       0.073       0.138       0.082 o 
  -1  -2   4    2028.734    2143.743      50.793 o 
  -1  -2   5    1331.182    1348.170      31.467 o 
  -1  -2   6      28.248      24.818       0.899 o 
  -1  -2   7       5.266       5.577       0.435 o 
  -1  -2   8     133.500     126.780       3.610 o 
  -1  -2   9     293.173     293.769       7.835 o 
  -1  -2  10     142.343     140.202       4.332 o 
  -1  -2  11      10.483       9.808       1.002 o 
  -1  -2  12      19.376      19.354       1.469 o 
  -1  -2  13      62.043      62.891       3.109 o 
  -1  -2  14       3.284       3.242       0.808 o 
  -1  -1   1      90.106      95.571       2.873 o 
  -1  -1   2     388.837     377.354       9.720 o 
  -1  -1   3      40.038      39.666       1.087 o 
  -1  -1   4      64.932      58.264       1.566 o 
  -1  -1   5       2.065       1.203       0.169 o 
  -1  -1   6     108.957     110.339       2.934 o 
  -1  -1   7     146.436     148.114       4.364 o 
  -1  -1   8       0.490       0.723       0.313 o 
  -1  -1   9      17.397      17.964       1.363 o 
  -1  -1  10      41.111      38.427       1.799 o 
  -1  -1  11       4.367       4.204       0.628 o 
  -1  -1  12       7.235       6.886       0.872 o 
  -1  -1  13       0.074       1.279       0.651 o 
  -1  -1  14       0.172       1.056       1.244 o 
  -1   0   1    2121.380    2042.235      52.264 o 
  -1   0   2     230.281     240.944       5.632 o 
  -1   0   3    7614.176    7355.049     178.807 o 
  -1   0   4     194.930     210.469       5.105 o 
  -1   0   5     953.680     973.057      22.808 o 
  -1   0   6     309.895     314.179       7.748 o 
  -1   0   7     165.508     156.711       4.259 o 
  -1   0   8      63.219      61.984       2.116 o 
  -1   0   9      96.923      90.473       3.100 o 
  -1   0  10     242.543     258.723       7.743 o 
  -1   0  11      13.632      14.075       1.366 o 
  -1   0  12       0.292       0.707       0.543 o 
  -1   0  13      20.385      20.323       1.863 o 
  -1   1   0     118.332     113.614       3.127 o 
  -1   1   1     640.296     667.023      15.296 o 
  -1   1   2      16.672      15.798       0.599 o 
  -1   1   3      14.403      17.528       0.654 o 
  -1   1   4       6.476      10.612       0.523 o 
  -1   1   5      39.224      40.683       1.306 o 
  -1   1   6      29.858      27.704       1.065 o 
  -1   1   7      89.634      91.048       2.886 o 
  -1   1   8      20.360      20.464       1.109 o 
  -1   1   9      12.227      11.611       0.945 o 
  -1   1  10      20.496      22.807       1.594 o 
  -1   1  11       0.028       0.803       0.677 o 
  -1   1  12       0.368       0.517       0.466 o 
  -1   1  13       0.449       0.676       0.862 o 
  -1   2   0    5107.227    4979.687     114.909 o 
  -1   2   1     128.148     129.518       3.210 o 
  -1   2   2    2317.412    2299.197      52.844 o 
  -1   2   3     865.458     904.444      21.115 o 
  -1   2   4       2.162       1.370       0.211 o 
  -1   2   5      17.592      14.128       0.645 o 
  -1   2   6     269.200     261.509       7.922 o 
  -1   2   7      60.648      61.841       2.165 o 
  -1   2   8      73.247      77.572       2.760 o 
  -1   2   9       2.073       2.370       0.800 o 
  -1   2  10      40.078      43.249       2.411 o 
  -1   2  11       9.910      11.686       1.280 o 
  -1   2  12       8.515       9.859       1.297 o 
  -1   3   0     299.462     312.336       7.490 o 
  -1   3   1      16.303      17.127       0.657 o 
  -1   3   2       7.073       6.468       0.387 o 
  -1   3   3     123.127     117.983       3.099 o 
  -1   3   4       8.557       8.163       0.567 o 
  -1   3   5       0.004       0.129       0.138 o 
  -1   3   6      99.082     104.221       3.391 o 
  -1   3   7      18.741      18.406       1.142 o 
  -1   3   8       1.719       2.724       0.616 o 
  -1   3   9       0.659       0.773       0.507 o 
  -1   3  10       4.650       5.897       0.921 o 
  -1   3  11       0.085       0.676       0.593 o 
  -1   4   0    2747.543    2752.250      63.457 o 
  -1   4   1     573.298     584.495      13.975 o 
  -1   4   2      98.396     100.467       2.788 o 
  -1   4   3      62.156      64.443       2.052 o 
  -1   4   4     249.758     240.560       6.880 o 
  -1   4   5     252.639     253.148       8.037 o 
  -1   4   6      32.013      31.312       1.701 o 
  -1   4   7      12.887      12.748       1.062 o 
  -1   4   8      53.666      58.025       2.611 o 
  -1   4   9       8.820      10.530       1.265 o 
  -1   4  10       2.007       2.883       0.865 o 
  -1   5   0     302.978     284.778       7.013 o 
  -1   5   1      42.094      42.511       1.530 o 
  -1   5   2      14.424      15.145       0.971 o 
  -1   5   3      15.326      13.777       0.910 o 
  -1   5   4      20.052      21.712       1.174 o 
  -1   5   5      80.114      79.122       3.009 o 
  -1   5   6      15.295      13.196       0.981 o 
  -1   5   7       0.107       1.322       0.579 o 
  -1   5   8       0.034       0.819       0.931 o 
  -1   5   9       0.296       0.831       0.594 o 
  -1   6   0     552.890     546.211      13.341 o 
  -1   6   1       6.547       6.044       0.533 o 
  -1   6   2       2.427       1.805       0.404 o 
  -1   6   3      35.368      33.315       1.552 o 
  -1   6   4      39.214      40.012       2.138 o 
  -1   6   5      69.814      68.573       2.803 o 
  -1   6   6       0.461       0.489       0.421 o 
  -1   6   7       1.409       1.777       0.705 o 
  -1   6   8       4.637       5.687       1.000 o 
  -1   7   0      19.383      20.396       1.841 o 
  -1   7   1      75.919      73.161       2.399 o 
  -1   7   2      24.202      23.353       1.479 o 
  -1   7   3       0.069       0.609       0.675 o 
  -1   7   4       6.320       7.336       1.017 o 
  -1   7   5      30.189      30.397       1.865 o 
  -1   7   6       3.322       3.490       0.770 o 
  -1   7   7       0.602       1.941       1.077 o 
  -1   8   0      23.250      29.833       2.189 o 
  -1   8   1      26.151      27.641       2.503 o 
  -1   8   2       4.758       4.226       1.700 o 
  -1   8   3      32.328      28.303       7.041 o 
  -1   8   4       0.275       0.946       0.995 o 
  -1   8   5      18.901      19.196       4.128 o 
  -1   8   6       1.109       3.149       2.834 o 
  -1   9   0       7.521       6.721       3.281 o 
  -1   9   1       0.541       0.801       0.710 o 
  -1   9   2       2.788       2.917       1.367 o 
  -1   9   3       1.134       0.571       0.574 o 
  -1   9   4       3.509       3.407       2.034 o 
  -1  10   0       0.964       0.947       0.933 o 
  -1  10   1       4.847       6.398       4.755 o 
  -1  10   2       0.858       0.815       0.763 o 
  -1  10   3       1.314       3.515       2.627 o 
  -1  11   0       3.235       3.613       1.644 o 
  -1  11   1       2.027       2.519       2.061 o 
   0 -13   4       4.507       5.108       2.261 o 
   0 -13   5       1.114       0.958       1.037 o 
   0 -13   6       3.363       5.951       1.843 o 
   0 -13   7       0.433       1.237       1.119 o 
   0 -13   8       0.060       2.980       1.713 o 
   0 -13   9       0.155       0.686       0.719 o 
   0 -13  10       0.043       1.893       2.277 o 
   0 -13  11       0.630       1.606       1.339 o 
   0 -13  12       2.712       1.454       1.376 o 
   0 -12   2      10.341       5.573       4.409 o 
   0 -12   3       0.107       5.121       3.753 o 
   0 -12   4       0.208       1.049       0.942 o 
   0 -12   5       0.444       0.572       0.567 o 
   0 -12   6       3.077       2.305       1.374 o 
   0 -12   7       3.715       4.299       4.045 o 
   0 -12   8       4.117       7.806       4.413 o 
   0 -12   9      13.635      12.169       7.530 o 
   0 -12  10       1.899       3.973       1.679 o 
   0 -12  11      10.223      18.849       6.404 o 
   0 -12  12       0.843       3.290       1.473 o 
   0 -12  13      11.542      13.689       6.060 o 
   0 -11   1       3.663       3.676       1.608 o 
   0 -11   2       4.394       3.002       1.916 o 
   0 -11   3       0.274       0.911       0.803 o 
   0 -11   4       1.372       1.543       1.162 o 
   0 -11   5       0.627       3.095       3.075 o 
   0 -11   6       0.556       0.358       0.434 o 
   0 -11   7       0.130       2.120       2.158 o 
   0 -11   8       1.186       2.410       1.910 o 
   0 -11   9       4.878       6.960       2.074 o 
   0 -11  10       0.444       1.478       1.071 o 
   0 -11  11       5.544       7.820       3.158 o 
   0 -11  12       1.277       1.197       0.920 o 
   0 -11  13       1.439       1.283       1.428 o 
   0 -11  14       3.185       2.610       2.267 o 
   0 -10   1       0.737       0.963       1.096 o 
   0 -10   2      24.278      24.146       3.050 o 
   0 -10   3      14.609      16.980       2.648 o 
   0 -10   4       0.105       2.918       2.766 o 
   0 -10   5       0.174       0.430       0.490 o 
   0 -10   6       7.991      12.531       2.627 o 
   0 -10   7      17.221      15.067       2.158 o 
   0 -10   8      39.124      44.435       5.403 o 
   0 -10   9       4.828       4.626       2.563 o 
   0 -10  10       3.038       2.455       1.053 o 
   0 -10  11      24.138      26.269       2.891 o 
   0 -10  12      24.061      32.383       4.293 o 
   0 -10  13       0.061       1.096       1.008 o 
   0 -10  14       5.917       4.051       3.527 o 
   0  -9   1      25.638      29.962       2.692 o 
   0  -9   2       6.280       6.647       1.261 o 
   0  -9   3       1.282       0.795       0.592 o 
   0  -9   4       0.401       0.766       0.844 o 
   0  -9   5       1.376       1.743       1.215 o 
   0  -9   6       2.469       0.399       0.434 o 
   0  -9   7       9.535       9.716       1.593 o 
   0  -9   8       5.466       6.328       1.123 o 
   0  -9   9       5.032       5.799       1.195 o 
   0  -9  10       5.156       4.771       0.899 o 
   0  -9  11       0.134       0.630       0.698 o 
   0  -9  12       3.087       2.168       1.375 o 
   0  -9  13       3.260       6.297       2.247 o 
   0  -9  14       0.033       1.429       1.652 o 
   0  -9  15       0.128       0.472       0.567 o 
   0  -8   1     136.037     141.434       8.066 o 
   0  -8   2      33.764      32.958       3.126 o 
   0  -8   3       3.744       2.214       0.923 o 
   0  -8   4      20.180      16.440       1.645 o 
   0  -8   5     505.482     558.519      23.286 o 
   0  -8   6       6.395       6.903       1.351 o 
   0  -8   7     131.005     131.386       5.525 o 
   0  -8   8     115.796     117.010       5.156 o 
   0  -8   9      41.055      43.778       2.737 o 
   0  -8  10       7.513       9.282       1.228 o 
   0  -8  11      20.377      22.576       2.502 o 
   0  -8  12      83.020      86.652       5.676 o 
   0  -8  13      43.675      41.844       4.082 o 
   0  -8  14       0.176       1.557       1.771 o 
   0  -8  15       6.520       6.425       2.260 o 
   0  -7   1     298.170     328.085      17.185 o 
   0  -7   2     194.302     187.993       9.330 o 
   0  -7   3      25.445      29.524       2.896 o 
   0  -7   4       7.313       6.012       0.743 o 
   0  -7   5       0.212       0.237       0.228 o 
   0  -7   6       2.661       3.273       0.785 o 
   0  -7   7       0.394       0.373       0.313 o 
   0  -7   8       0.104       0.442       0.399 o 
   0  -7   9       0.770       1.489       0.508 o 
   0  -7  10       2.342       1.837       0.991 o 
   0  -7  11       0.753       0.942       0.625 o 
   0  -7  12       3.544       1.512       1.068 o 
   0  -7  13       0.006       1.339       1.107 o 
   0  -7  14       0.208       1.280       1.473 o 
   0  -7  15       0.513       0.461       0.548 o 
   0  -6   1     808.130     790.932      18.961 o 
   0  -6   2      73.429      73.790       2.352 o 
   0  -6   3      12.605      10.833       1.292 o 
   0  -6   4      66.944      72.798       2.905 o 
   0  -6   5    1519.082    1575.232      41.014 o 
   0  -6   6     117.889     118.323       3.847 o 
   0  -6   7       5.839       4.980       0.750 o 
   0  -6   8     142.401     147.953       5.202 o 
   0  -6   9      98.480     105.971       4.097 o 
   0  -6  10     100.955     106.183       4.591 o 
   0  -6  11      39.135      42.313       2.964 o 
   0  -6  12      50.193      45.859       6.308 o 
   0  -6  13     101.691     111.870       7.142 o 
   0  -6  14      11.238       8.961       2.044 o 
   0  -6  15       2.205       1.216       1.262 o 
   0  -5   1     117.161     125.863       3.308 o 
   0  -5   2      77.072      76.568       2.035 o 
   0  -5   3       0.478       0.877       0.289 o 
   0  -5   4       6.755       5.597       0.836 o 
   0  -5   5     232.845     215.603       6.701 o 
   0  -5   6       8.742       8.948       0.436 o 
   0  -5   7      75.962      73.971       2.325 o 
   0  -5   8       6.399       5.306       0.435 o 
   0  -5   9       0.108       0.473       0.525 o 
   0  -5  10       1.362       0.981       0.433 o 
   0  -5  11       1.586       1.534       0.541 o 
   0  -5  12       1.723       1.702       0.448 o 
   0  -5  13       0.046       1.477       1.440 o 
   0  -5  14       0.351       0.573       0.712 o 
   0  -4   1    1460.114    1463.401      34.031 o 
   0  -4   2    1305.217    1270.909      31.375 o 
   0  -4   3    1218.922    1215.208      30.175 o 
   0  -4   4     189.968     170.353       4.792 o 
   0  -4   5    1549.288    1519.927      36.820 o 
   0  -4   6     506.603     486.638      11.573 o 
   0  -4   7     670.544     678.031      16.630 o 
   0  -4   8       8.802      10.240       0.636 o 
   0  -4   9     167.526     175.235       4.801 o 
   0  -4  10     187.684     193.555       5.518 o 
   0  -4  11     116.811     115.804       3.903 o 
   0  -4  12       0.574       0.467       0.359 o 
   0  -4  13      31.293      34.366       2.154 o 
   0  -4  14      20.795      20.306       1.907 o 
   0  -3   1       3.594       4.891       0.268 o 
   0  -3   2      11.782      13.353       0.799 o 
   0  -3   3       2.760       4.336       0.480 o 
   0  -3   4     529.849     536.366      12.524 o 
   0  -3   5      36.768      43.194       1.298 o 
   0  -3   6       1.075       0.803       0.187 o 
   0  -3   7       6.823       5.552       0.426 o 
   0  -3   8       8.151       6.697       0.492 o 
   0  -3   9       5.500       4.268       0.457 o 
   0  -3  10       6.723       7.266       0.708 o 
   0  -3  11       0.199       0.503       0.370 o 
   0  -3  12       1.962       3.521       0.705 o 
   0  -3  13       0.265       0.306       0.323 o 
   0  -3  14       0.054       0.364       0.400 o 
   0  -2   1    3034.527    3003.622      72.886 o 
   0  -2   2    1597.504    1665.485      40.154 o 
   0  -2   3     207.225     202.430       4.791 o 
   0  -2   4    2726.115    2598.521      60.982 o 
   0  -2   5      45.558      40.949       1.288 o 
   0  -2   6      98.910      99.149       2.871 o 
   0  -2   7     647.725     646.452      16.116 o 
   0  -2   8     289.871     286.679       7.327 o 
   0  -2   9       5.660       5.904       0.574 o 
   0  -2  10     113.179     111.946       3.679 o 
   0  -2  11      78.793      84.912       3.309 o 
   0  -2  12      29.525      30.136       1.946 o 
   0  -2  13       1.092       0.727       0.514 o 
   0  -2  14       2.023       1.989       1.156 o 
   0  -1   1      25.782      26.478       1.131 o 
   0  -1   2      56.125      60.079       1.642 o 
   0  -1   3    1254.861    1320.700      30.479 o 
   0  -1   4     428.387     456.494      10.815 o 
   0  -1   5     248.975     247.132       6.072 o 
   0  -1   6     156.657     164.748       4.320 o 
   0  -1   7      18.817      18.300       0.891 o 
   0  -1   8      11.534      11.775       0.892 o 
   0  -1   9       9.645      10.224       0.753 o 
   0  -1  10      11.465      13.373       1.094 o 
   0  -1  11       0.154       0.655       0.540 o 
   0  -1  12       1.165       1.679       0.778 o 
   0  -1  13       0.078       0.906       0.630 o 
   0   0   1     936.766    1005.194      26.922 o 
   0   0   2    2201.228    2272.620      53.642 o 
   0   0   3      41.523      36.452       1.091 o 
   0   0   4    3238.169    3198.166      73.522 o 
   0   0   5     416.168     424.639      10.430 o 
   0   0   6       0.380       0.682       0.259 o 
   0   0   7     263.186     271.460       7.738 o 
   0   0   8     222.438     232.402       7.416 o 
   0   0   9      99.598     102.053       3.684 o 
   0   0  10       4.543       4.192       0.750 o 
   0   0  11      14.413      14.618       1.303 o 
   0   0  12      17.438      18.751       1.758 o 
   0   0  13       4.944       1.726       1.596 o 
   0   1   1     534.827     542.964      12.475 o 
   0   1   2     261.293     293.819       6.900 o 
   0   1   3     447.710     445.533      10.690 o 
   0   1   4      32.346      28.099       0.988 o 
   0   1   5       0.421       0.204       0.167 o 
   0   1   6      16.322      14.794       0.756 o 
   0   1   7       0.050       0.165       0.170 o 
   0   1   8      16.721      16.956       1.049 o 
   0   1   9       5.133       7.496       0.827 o 
   0   1  10      10.254       8.868       1.038 o 
   0   1  11       0.144       0.576       0.469 o 
   0   1  12       0.000       0.612       0.597 o 
   0   2   0   13953.473   11753.611     268.739 o 
   0   2   1       2.608       2.518       0.207 o 
   0   2   2     352.381     337.337       8.042 o 
   0   2   3     138.277     138.633       3.648 o 
   0   2   4     242.081     235.916       6.147 o 
   0   2   5     221.462     221.360       5.805 o 
   0   2   6     186.333     181.205       5.570 o 
   0   2   7       1.440       1.605       0.392 o 
   0   2   8      19.706      17.265       1.179 o 
   0   2   9      76.990      83.292       3.411 o 
   0   2  10       8.975      10.050       1.169 o 
   0   2  11       0.447       0.499       0.456 o 
   0   3   0     403.743     417.607       9.922 o 
   0   3   1       4.995       5.852       0.345 o 
   0   3   2      73.231      67.475       1.906 o 
   0   3   3      53.983      56.604       1.978 o 
   0   3   4      13.387      12.159       0.775 o 
   0   3   5       9.708       8.699       0.668 o 
   0   3   6      20.831      20.473       1.131 o 
   0   3   7       0.418       0.541       0.401 o 
   0   3   8       0.160       1.069       1.213 o 
   0   3   9       1.752       2.461       0.656 o 
   0   3  10       0.791       0.981       0.663 o 
   0   4   0     855.856     845.585      20.044 o 
   0   4   1      69.830      71.508       2.245 o 
   0   4   2     384.442     382.452       9.682 o 
   0   4   3     223.744     232.158       6.093 o 
   0   4   4       8.746       7.849       0.610 o 
   0   4   5     133.542     137.563       4.131 o 
   0   4   6      19.963      20.689       1.291 o 
   0   4   7       7.787       7.678       0.899 o 
   0   4   8       8.353       8.594       1.027 o 
   0   4   9      11.369      11.264       1.350 o 
   0   4  10       3.816       1.941       2.383 o 
   0   5   0      55.934      55.590       2.113 o 
   0   5   1      61.327      63.487       1.992 o 
   0   5   2     115.046     113.646       4.061 o 
   0   5   3       0.074       0.296       0.228 o 
   0   5   4       0.654       1.463       0.448 o 
   0   5   5      19.634      18.753       1.203 o 
   0   5   6       4.133       5.183       0.689 o 
   0   5   7       0.988       1.429       0.602 o 
   0   5   8       0.042       1.460       0.770 o 
   0   5   9       0.314       1.101       0.661 o 
   0   6   0       5.489       5.898       0.475 o 
   0   6   1       1.030       0.860       0.248 o 
   0   6   2       5.013       5.079       0.682 o 
   0   6   3     132.959     130.810       4.131 o 
   0   6   4      71.521      68.279       2.804 o 
   0   6   5      20.632      22.389       1.528 o 
   0   6   6       0.006       1.252       0.612 o 
   0   6   7       0.838       1.584       0.868 o 
   0   6   8      12.027      11.716       1.481 o 
   0   7   0       0.011       0.486       0.402 o 
   0   7   1      29.111      27.272       1.293 o 
   0   7   2      14.958      10.182       1.301 o 
   0   7   3       2.312       2.981       0.542 o 
   0   7   4       1.258       1.400       0.529 o 
   0   7   5       9.529       8.817       1.037 o 
   0   7   6       4.369       3.646       0.763 o 
   0   7   7       0.004       1.007       1.173 o 
   0   8   0      15.138      18.884       2.444 o 
   0   8   1       1.770       2.336       1.736 o 
   0   8   2       6.786       7.528       2.336 o 
   0   8   3      11.931      15.477       3.579 o 
   0   8   4      16.873      18.239       3.870 o 
   0   8   5       2.547       3.923       2.887 o 
   0   9   0      16.062      16.118       2.947 o 
   0   9   1       0.483       1.916       1.294 o 
   0   9   2       0.725       2.094       2.003 o 
   0   9   3       1.189       3.412       2.567 o 
   0   9   4       6.651       5.258       2.628 o 
   0  10   0       0.519       1.271       0.996 o 
   0  10   1       0.369       0.932       0.893 o 
   0  10   2       7.530       9.921       3.280 o 
   0  11   0       1.634       1.541       1.694 o 
   0  11   1       0.799       3.001       2.408 o 
   1 -13   4       0.000       0.540       0.642 o 
   1 -13   5       1.840       1.988       1.666 o 
   1 -13   6       3.136       4.428       4.289 o 
   1 -13   7       0.703       0.993       0.965 o 
   1 -13   8       0.403       0.825       0.883 o 
   1 -13   9       0.415       2.287       1.922 o 
   1 -13  10       0.051       2.256       1.999 o 
   1 -12   1       8.637       9.970       3.026 o 
   1 -12   2       4.922       6.651       2.436 o 
   1 -12   3       1.417       1.440       1.553 o 
   1 -12   4       0.023       1.911       1.952 o 
   1 -12   5      18.299      26.909       4.380 o 
   1 -12   6       0.001       2.287       1.696 o 
   1 -12   7       3.501       3.559       3.334 o 
   1 -12   8      19.472      18.262       3.669 o 
   1 -12   9       0.956       1.768       1.326 o 
   1 -12  10       0.502       3.238       2.393 o 
   1 -12  11       1.494       2.159       1.162 o 
   1 -12  12      13.197      11.944       5.734 o 
   1 -11   1       4.535       3.674       2.706 o 
   1 -11   2      15.622      13.796       6.273 o 
   1 -11   3       1.021       1.261       1.161 o 
   1 -11   4       1.404       1.616       0.859 o 
   1 -11   5       5.012       5.715       5.003 o 
   1 -11   6      21.855      27.359       8.937 o 
   1 -11   7       1.180       1.288       1.077 o 
   1 -11   8       5.231       7.546       1.835 o 
   1 -11   9       0.834       1.166       0.936 o 
   1 -11  10       1.258       1.321       0.960 o 
   1 -11  11       0.417       0.823       0.886 o 
   1 -11  12       2.304       6.936       4.425 o 
   1 -11  13       3.241       2.362       1.852 o 
   1 -10   1      22.475      23.287       5.698 o 
   1 -10   2       0.356       0.505       0.426 o 
   1 -10   3      11.192      14.722       2.907 o 
   1 -10   4       0.204       1.401       1.366 o 
   1 -10   5      94.099     119.000       8.267 o 
   1 -10   6      10.857      15.803       3.704 o 
   1 -10   7       2.099       4.637       1.313 o 
   1 -10   8      15.086      15.042       2.307 o 
   1 -10   9       5.683       4.688       1.607 o 
   1 -10  10      79.973      79.567       7.429 o 
   1 -10  11       3.549       3.685       1.766 o 
   1 -10  12      44.503      28.115      18.917 o 
   1 -10  13       0.274       2.976       2.092 o 
   1 -10  14      18.213      12.117       7.020 o 
   1  -9   1      28.801      29.370       4.465 o 
   1  -9   2      32.415      35.153       4.042 o 
   1  -9   3       0.008       0.948       0.661 o 
   1  -9   4      50.669      53.894      10.398 o 
   1  -9   5      22.918      23.541       2.277 o 
   1  -9   6       1.163       1.468       1.228 o 
   1  -9   7       2.787       2.584       0.995 o 
   1  -9   8       0.091       0.542       0.435 o 
   1  -9   9       0.648       0.573       0.520 o 
   1  -9  10       0.012       0.405       0.403 o 
   1  -9  11       0.347       1.457       1.092 o 
   1  -9  12       0.249       0.466       0.495 o 
   1  -9  13       0.057       0.888       1.035 o 
   1  -9  14       0.343       0.941       0.996 o 
   1  -8   1      92.991      95.264       4.683 o 
   1  -8   2     147.977     164.578       9.264 o 
   1  -8   3      41.989      44.785       3.038 o 
   1  -8   4       6.744       4.501       1.637 o 
   1  -8   5     144.227     146.922       7.396 o 
   1  -8   6     177.080     173.362      11.613 o 
   1  -8   7      24.610      22.486       2.946 o 
   1  -8   8       3.205       3.651       1.027 o 
   1  -8   9      11.872      13.415       1.668 o 
   1  -8  10     218.278     245.187       9.580 o 
   1  -8  11      91.569     100.827       8.243 o 
   1  -8  12      22.352      26.082       4.366 o 
   1  -8  13       0.148       0.980       1.058 o 
   1  -8  14      21.349      23.429       4.137 o 
   1  -7   1     100.766     103.635       4.740 o 
   1  -7   2      15.454      17.635       1.323 o 
   1  -7   3     225.228     224.631      10.981 o 
   1  -7   4      62.355      60.668       3.023 o 
   1  -7   5      22.029      23.708       2.366 o 
   1  -7   6       4.074       4.077       0.666 o 
   1  -7   7       0.003       0.247       0.250 o 
   1  -7   8       2.832       2.075       0.821 o 
   1  -7   9       0.788       1.997       0.624 o 
   1  -7  10       3.341       4.771       1.237 o 
   1  -7  11       0.443       3.480       1.287 o 
   1  -7  12       1.336       2.138       1.178 o 
   1  -7  13       1.653       1.761       1.383 o 
   1  -7  14       0.110       2.597       1.918 o 
   1  -6   1      23.789      23.574       0.914 o 
   1  -6   2     289.280     279.108       8.789 o 
   1  -6   3     170.310     190.434       6.328 o 
   1  -6   4     471.727     502.365      15.688 o 
   1  -6   5       0.262       0.297       0.273 o 
   1  -6   6     116.112     123.522       4.085 o 
   1  -6   7     199.180     207.877       7.076 o 
   1  -6   8     139.595     151.767       5.053 o 
   1  -6   9     111.987     119.237       4.730 o 
   1  -6  10      88.407     103.115       7.734 o 
   1  -6  11     167.658     185.027       8.891 o 
   1  -6  12      12.577      12.995       2.592 o 
   1  -6  13      13.343      16.052       3.148 o 
   1  -6  14       7.180       5.653       3.121 o 
   1  -5   1     227.695     219.810       5.330 o 
   1  -5   2      71.771      74.516       1.971 o 
   1  -5   3      81.313      81.083       3.186 o 
   1  -5   4     383.213     368.425       9.931 o 
   1  -5   5       6.054       5.981       0.459 o 
   1  -5   6       2.988       3.323       0.396 o 
   1  -5   7       0.999       0.954       0.196 o 
   1  -5   8       3.163       2.942       0.344 o 
   1  -5   9       0.099       0.687       0.330 o 
   1  -5  10       0.455       1.110       0.424 o 
   1  -5  11       0.445       1.666       0.474 o 
   1  -5  12       0.483       1.783       0.936 o 
   1  -5  13       1.846       0.887       1.021 o 
   1  -5  14       0.197       2.087       2.166 o 
   1  -4   1      53.981      42.382       1.228 o 
   1  -4   2      19.193      22.452       0.858 o 
   1  -4   3       0.161       0.395       0.103 o 
   1  -4   4    2725.685    2642.219      62.228 o 
   1  -4   5     104.185      95.189       2.576 o 
   1  -4   6       9.353       9.666       0.529 o 
   1  -4   7      54.167      50.582       1.639 o 
   1  -4   8     148.997     146.205       4.708 o 
   1  -4   9     295.770     299.798       8.153 o 
   1  -4  10      14.223      12.764       1.418 o 
   1  -4  11      62.904      66.893       3.297 o 
   1  -4  12      22.774      22.035       1.699 o 
   1  -4  13      40.929      40.519       2.427 o 
   1  -4  14       4.343       4.905       0.963 o 
   1  -3   1    2020.685    2037.250      46.873 o 
   1  -3   2     404.351     391.857       9.116 o 
   1  -3   3     399.489     390.094       9.139 o 
   1  -3   4     140.982     157.979       3.982 o 
   1  -3   5       8.548       8.333       0.444 o 
   1  -3   6      11.842      13.351       0.645 o 
   1  -3   7       9.713       9.687       0.587 o 
   1  -3   8      36.850      33.297       1.450 o 
   1  -3   9      28.233      28.505       1.351 o 
   1  -3  10       2.598       4.246       0.624 o 
   1  -3  11      10.306      10.734       1.027 o 
   1  -3  12       5.392       3.626       0.769 o 
   1  -3  13       0.033       0.540       0.497 o 
   1  -2   1      92.868      94.429       2.730 o 
   1  -2   2     166.888     169.712       4.027 o 
   1  -2   3    3808.320    3688.345      84.893 o 
   1  -2   4     867.357     869.354      20.160 o 
   1  -2   5    1765.085    1689.644      39.342 o 
   1  -2   6     415.394     428.276      10.420 o 
   1  -2   7       2.608       2.556       0.318 o 
   1  -2   8       1.330       0.816       0.393 o 
   1  -2   9     219.559     214.943       6.102 o 
   1  -2  10     162.657     169.809       5.455 o 
   1  -2  11       0.502       1.303       0.539 o 
   1  -2  12       0.523       1.330       0.618 o 
   1  -2  13      22.180      21.950       2.027 o 
   1  -1   1     952.959     959.037      22.626 o 
   1  -1   2    1063.906    1096.861      25.188 o 
   1  -1   3     322.223     336.977       8.311 o 
   1  -1   4       8.611       7.613       0.460 o 
   1  -1   5      36.553      35.286       1.255 o 
   1  -1   6       4.351       2.867       0.372 o 
   1  -1   7      16.144      15.083       0.944 o 
   1  -1   8      39.076      36.734       2.057 o 
   1  -1   9      14.304      14.224       0.983 o 
   1  -1  10       4.729       5.096       0.830 o 
   1  -1  11      17.474      19.604       1.568 o 
   1  -1  12       2.589       2.726       0.745 o 
   1   0   0    1252.566    1359.526      36.073 o 
   1   0   1     803.994     851.435      19.561 o 
   1   0   2      15.225      14.393       0.532 o 
   1   0   3    2632.996    2558.311      60.473 o 
   1   0   4      42.829      38.244       1.381 o 
   1   0   5     199.273     198.915       5.415 o 
   1   0   6     431.922     418.389      10.719 o 
   1   0   7      55.462      57.124       2.080 o 
   1   0   8      52.028      48.691       2.211 o 
   1   0   9      18.093      16.433       1.456 o 
   1   0  10      68.546      69.876       3.123 o 
   1   0  11       8.398       7.977       1.128 o 
   1   0  12       9.514       8.427       1.485 o 
   1   1   0    1350.854    1401.625      32.144 o 
   1   1   1      38.583      34.765       1.021 o 
   1   1   2     137.198     143.432       3.629 o 
   1   1   3     107.459      98.613       2.610 o 
   1   1   4       2.323       1.587       0.223 o 
   1   1   5       0.029       0.108       0.115 o 
   1   1   6       9.577       9.224       0.634 o 
   1   1   7       2.019       1.824       0.534 o 
   1   1   8      18.994      18.591       1.236 o 
   1   1   9       0.923       1.422       0.814 o 
   1   1  10       3.158       3.184       0.892 o 
   1   1  11       5.888       6.083       1.027 o 
   1   2   0       0.282       0.574       0.105 o 
   1   2   1     476.654     461.918      10.729 o 
   1   2   2     199.859     184.667       4.544 o 
   1   2   3    2788.934    2728.003      66.261 o 
   1   2   4     249.823     233.143       6.043 o 
   1   2   5       8.996       9.082       0.671 o 
   1   2   6      56.901      51.170       1.964 o 
   1   2   7      60.176      61.481       2.454 o 
   1   2   8     100.838     109.792       4.049 o 
   1   2   9       0.915       2.397       0.628 o 
   1   2  10      12.327      13.591       1.508 o 
   1   2  11       1.458       0.641       0.788 o 
   1   3   0     110.828     114.353       2.890 o 
   1   3   1      63.612      62.807       1.725 o 
   1   3   2       2.575       2.075       0.262 o 
   1   3   3      20.638      19.941       0.846 o 
   1   3   4       2.488       2.522       0.353 o 
   1   3   5      26.151      26.355       1.258 o 
   1   3   6       4.389       6.033       0.691 o 
   1   3   7      10.640      11.089       1.047 o 
   1   3   8       0.000       1.626       0.708 o 
   1   3   9       0.498       1.286       0.685 o 
   1   3  10       1.937       1.192       0.739 o 
   1   4   0       0.620       0.774       0.163 o 
   1   4   1     203.937     197.207       4.916 o 
   1   4   2     232.449     223.410       5.658 o 
   1   4   3     192.675     191.049       5.221 o 
   1   4   4      55.906      55.702       2.070 o 
   1   4   5      54.044      55.364       2.292 o 
   1   4   6       2.545       2.546       0.716 o 
   1   4   7       0.993       2.116       0.584 o 
   1   4   8      34.670      34.371       2.242 o 
   1   4   9       8.753       9.357       1.419 o 
   1   5   0      25.567      24.530       0.999 o 
   1   5   1      10.794       9.862       0.653 o 
   1   5   2      13.915      11.220       0.750 o 
   1   5   3       9.717       7.128       0.710 o 
   1   5   4       3.296       2.824       0.514 o 
   1   5   5       4.511       4.788       0.717 o 
   1   5   6      11.658      12.847       1.280 o 
   1   5   7       1.580       0.894       0.578 o 
   1   5   8       1.582       2.760       0.871 o 
   1   6   0      47.611      51.457       1.758 o 
   1   6   1     247.182     243.011       6.940 o 
   1   6   2      68.428      65.859       2.413 o 
   1   6   3       0.707       1.014       0.443 o 
   1   6   4       4.930       4.467       0.714 o 
   1   6   5      17.760      17.337       1.477 o 
   1   6   6       3.689       5.667       0.917 o 
   1   6   7       6.688       8.308       1.504 o 
   1   7   0       0.806       0.661       0.542 o 
   1   7   1       0.996       0.456       0.389 o 
   1   7   2       0.142       0.529       0.594 o 
   1   7   3       0.798       1.171       0.647 o 
   1   7   4       0.182       0.380       0.373 o 
   1   7   5       2.899       3.499       0.823 o 
   1   7   6       4.607       3.398       0.952 o 
   1   8   0       4.924       3.963       1.320 o 
   1   8   1       1.926       4.205       1.914 o 
   1   8   2      14.832      10.896       2.899 o 
   1   8   3       4.118       1.438       1.051 o 
   1   8   4       0.000       1.071       1.135 o 
   1   8   5       0.027       0.613       0.694 o 
   1   9   0       0.450       1.080       1.200 o 
   1   9   1       3.754       2.472       1.581 o 
   1   9   2       1.601       1.389       1.433 o 
   1   9   3       0.511       4.211       2.442 o 
   1  10   0       1.862       3.938       2.016 o 
   1  10   1       2.416       2.837       2.952 o 
   1  10   2       1.978       2.065       1.915 o 
   1  11   0       0.027       2.906       3.227 o 
   2 -13   4       0.734       3.076       2.391 o 
   2 -13   5       0.240       1.166       1.206 o 
   2 -13   6       3.719       2.553       2.177 o 
   2 -13   7       3.212       1.251       1.347 o 
   2 -13   8       0.911       1.174       1.062 o 
   2 -13   9       0.371       0.558       0.715 o 
   2 -13  10       1.901       1.764       1.546 o 
   2 -12   1       0.237       1.276       1.038 o 
   2 -12   2       2.514       2.664       1.619 o 
   2 -12   3       0.145       1.027       1.121 o 
   2 -12   4       5.549       1.655       1.555 o 
   2 -12   5       3.997       3.818       2.816 o 
   2 -12   6      14.042      20.063       6.258 o 
   2 -12   7       0.957       0.733       0.726 o 
   2 -12   8       1.150       0.446       0.508 o 
   2 -12   9       2.453       3.497       2.351 o 
   2 -12  10      16.322      20.433       5.662 o 
   2 -12  11      10.433      16.689       6.409 o 
   2 -11   1       1.149       2.341       2.309 o 
   2 -11   2       3.848       2.933       1.537 o 
   2 -11   3       0.626       1.602       1.429 o 
   2 -11   4       4.957       8.058       4.013 o 
   2 -11   5       2.336       3.409       2.541 o 
   2 -11   6       1.241       1.458       1.230 o 
   2 -11   7       0.191       1.473       1.247 o 
   2 -11   8       0.071       2.893       1.581 o 
   2 -11   9       5.108       8.402       2.523 o 
   2 -11  10       7.009      10.463       8.297 o 
   2 -11  11       0.261       0.810       0.865 o 
   2 -11  12       0.969       2.771       2.338 o 
   2 -11  13       0.774       1.925       1.802 o 
   2 -10   1       0.371       0.581       0.688 o 
   2 -10   2      19.396      22.011       5.850 o 
   2 -10   3       0.785       1.329       1.084 o 
   2 -10   4      54.375      57.175       6.266 o 
   2 -10   5       5.183       6.517       1.601 o 
   2 -10   6      13.551      13.347       3.338 o 
   2 -10   7      31.826      32.256       5.034 o 
   2 -10   8      14.498      15.490       2.729 o 
   2 -10   9      19.979      16.670       7.418 o 
   2 -10  10       6.249       8.402       1.933 o 
   2 -10  11      57.001      60.021       7.315 o 
   2 -10  12       2.003       1.455       1.536 o 
   2 -10  13      29.969      33.453       6.410 o 
   2  -9   1       4.284       1.214       1.215 o 
   2  -9   2       0.517       0.349       0.366 o 
   2  -9   3       1.669       3.290       2.243 o 
   2  -9   4       9.875       9.756       1.771 o 
   2  -9   5      10.182       5.086       3.275 o 
   2  -9   6       1.921       0.515       0.525 o 
   2  -9   7       2.911       1.350       0.881 o 
   2  -9   8       5.751       6.740       2.128 o 
   2  -9   9       0.105       0.500       0.525 o 
   2  -9  10       0.635       0.580       0.586 o 
   2  -9  11       0.089       1.132       1.299 o 
   2  -9  12       0.665       0.687       0.860 o 
   2  -9  13       0.816       0.830       0.831 o 
   2  -8   1      29.774      33.743       2.683 o 
   2  -8   2       2.111       2.063       0.708 o 
   2  -8   3      10.992      10.361       2.240 o 
   2  -8   4      15.347       8.872       1.473 o 
   2  -8   5      56.038      53.074       6.864 o 
   2  -8   6     133.727     167.260       9.637 o 
   2  -8   7      65.984      68.565       5.893 o 
   2  -8   8      33.160      38.732       3.132 o 
   2  -8   9     112.098     116.841       5.862 o 
   2  -8  10      31.683      32.473       3.999 o 
   2  -8  11      69.168      75.297       6.415 o 
   2  -8  12       1.947       3.827       1.630 o 
   2  -8  13      65.027      66.665       7.095 o 
   2  -8  14       8.897       5.626       3.345 o 
   2  -7   1       2.894       4.942       0.859 o 
   2  -7   2     116.156     123.687       6.385 o 
   2  -7   3       0.817       0.255       0.251 o 
   2  -7   4      69.338      71.751       3.452 o 
   2  -7   5       4.297       3.285       0.706 o 
   2  -7   6       3.157       2.391       0.676 o 
   2  -7   7       0.430       1.001       0.636 o 
   2  -7   8       2.439       2.188       1.119 o 
   2  -7   9       0.286       2.535       1.433 o 
   2  -7  10       1.757       2.116       1.186 o 
   2  -7  11       1.222       1.811       1.126 o 
   2  -7  12       0.038       1.578       1.906 o 
   2  -7  13       0.182       1.458       1.114 o 
   2  -7  14       0.102       9.035       4.680 o 
   2  -6   1     286.142     274.767       6.783 o 
   2  -6   2     421.670     391.174       9.320 o 
   2  -6   3      26.540      26.437       1.420 o 
   2  -6   4      64.346      66.608       2.599 o 
   2  -6   5     246.771     249.861       7.677 o 
   2  -6   6     399.467     407.397      16.884 o 
   2  -6   7       6.391       7.680       1.422 o 
   2  -6   8       4.929       3.931       1.725 o 
   2  -6   9     338.480     351.615      24.177 o 
   2  -6  10     171.789     189.183      11.690 o 
   2  -6  11      31.236      40.267       4.240 o 
   2  -6  12      28.581      32.484       4.963 o 
   2  -6  13      46.692      46.576       5.348 o 
   2  -5   1      14.342      15.023       0.595 o 
   2  -5   2       0.440       0.509       0.166 o 
   2  -5   3       3.600       4.027       0.277 o 
   2  -5   4     221.021     212.122       5.223 o 
   2  -5   5      14.103      11.436       0.563 o 
   2  -5   6     108.361     111.689       3.087 o 
   2  -5   7       0.145       0.540       0.225 o 
   2  -5   8       6.442       5.295       0.584 o 
   2  -5   9       4.134       1.756       0.418 o 
   2  -5  10       0.046       1.063       0.445 o 
   2  -5  11       7.179       5.933       0.762 o 
   2  -5  12       3.076       2.315       1.082 o 
   2  -5  13       0.210       2.110       1.402 o 
   2  -4   1      47.892      40.607       1.265 o 
   2  -4   2     226.829     228.736       5.556 o 
   2  -4   3    1111.631    1090.469      25.489 o 
   2  -4   4     265.026     264.967       6.916 o 
   2  -4   5     124.989     119.311       3.136 o 
   2  -4   6     368.718     380.784       9.587 o 
   2  -4   7     147.822     156.249       4.460 o 
   2  -4   8     328.034     316.630       8.439 o 
   2  -4   9      55.058      59.373       2.367 o 
   2  -4  10     259.891     255.840       7.761 o 
   2  -4  11       1.424       1.626       0.499 o 
   2  -4  12      57.464      55.292       2.865 o 
   2  -4  13       3.764       3.906       0.820 o 
   2  -3   1     400.890     377.607       9.131 o 
   2  -3   2      11.330      13.407       0.572 o 
   2  -3   3       6.020       4.731       0.283 o 
   2  -3   4      13.135      12.432       0.531 o 
   2  -3   5      24.956      26.966       0.987 o 
   2  -3   6       4.743       4.495       0.482 o 
   2  -3   7      17.150      15.603       1.036 o 
   2  -3   8       8.199       9.407       0.836 o 
   2  -3   9       0.938       0.977       0.372 o 
   2  -3  10       0.000       0.596       0.483 o 
   2  -3  11       5.464       6.093       0.934 o 
   2  -3  12       1.479       3.551       0.974 o 
   2  -3  13       0.266       1.193       0.865 o 
   2  -2   1    1311.568    1316.193      30.327 o 
   2  -2   2    1096.693    1177.228      27.295 o 
   2  -2   3    2480.537    2419.198      57.184 o 
   2  -2   4     508.967     505.862      12.261 o 
   2  -2   5     102.731     105.038       2.955 o 
   2  -2   6     186.686     188.744       5.426 o 
   2  -2   7     120.849     120.599       3.517 o 
   2  -2   8     298.771     292.238       8.079 o 
   2  -2   9      60.151      59.417       3.076 o 
   2  -2  10      69.255      68.186       3.119 o 
   2  -2  11       7.923       8.169       1.142 o 
   2  -2  12      42.351      44.128       2.766 o 
   2  -1   1     280.284     292.394       6.850 o 
   2  -1   2     440.935     432.175      10.310 o 
   2  -1   3      64.530      63.037       1.946 o 
   2  -1   4     412.265     416.586       9.995 o 
   2  -1   5     120.520     118.766       3.254 o 
   2  -1   6       0.089       0.196       0.173 o 
   2  -1   7      10.837      10.960       0.920 o 
   2  -1   8       7.414       8.109       0.775 o 
   2  -1   9       0.319       0.527       0.385 o 
   2  -1  10       1.373       0.533       0.474 o 
   2  -1  11       8.052       8.591       1.199 o 
   2  -1  12       0.224       1.333       0.725 o 
   2   0   0     664.628     686.589      15.788 o 
   2   0   1    7377.598    7075.150     170.306 o 
   2   0   2     657.226     616.399      15.425 o 
   2   0   3     946.864     919.700      21.714 o 
   2   0   4     393.888     384.329       9.946 o 
   2   0   5     375.004     375.585      10.653 o 
   2   0   6      20.913      18.467       0.944 o 
   2   0   7       2.543       2.713       0.454 o 
   2   0   8     141.642     145.157       4.696 o 
   2   0   9     143.390     151.139       5.103 o 
   2   0  10       1.645       2.907       0.752 o 
   2   0  11       0.557       1.780       0.785 o 
   2   1   0     538.728     576.700      13.368 o 
   2   1   1     233.210     229.111       5.537 o 
   2   1   2       0.544       1.464       0.221 o 
   2   1   3       0.082       0.231       0.166 o 
   2   1   4       2.864       1.504       0.305 o 
   2   1   5      10.982      11.227       0.723 o 
   2   1   6       0.831       1.513       0.400 o 
   2   1   7       0.852       1.841       0.542 o 
   2   1   8       1.105       2.116       0.543 o 
   2   1   9       1.174       3.547       0.942 o 
   2   1  10       8.298       9.662       1.369 o 
   2   1  11       2.910       0.425       0.486 o 
   2   2   0    1109.066    1129.198      26.062 o 
   2   2   1     890.248     903.398      21.058 o 
   2   2   2     865.198     895.210      21.172 o 
   2   2   3       1.161       0.488       0.230 o 
   2   2   4      81.800      84.155       2.554 o 
   2   2   5     173.149     173.330       5.549 o 
   2   2   6      31.832      33.983       1.668 o 
   2   2   7      42.569      41.541       2.141 o 
   2   2   8       5.284       6.439       0.901 o 
   2   2   9      41.102      41.504       2.564 o 
   2   2  10       0.267       1.017       0.651 o 
   2   3   0      11.678      10.299       0.487 o 
   2   3   1      10.151      10.014       0.607 o 
   2   3   2      65.268      66.693       1.940 o 
   2   3   3       1.427       0.420       0.250 o 
   2   3   4       0.985       0.973       0.423 o 
   2   3   5       0.447       1.493       0.480 o 
   2   3   6       4.308       3.730       0.661 o 
   2   3   7       2.239       2.392       0.575 o 
   2   3   8       0.514       0.361       0.368 o 
   2   3   9       1.939       2.772       0.833 o 
   2   4   0       0.553       0.516       0.194 o 
   2   4   1       1.258       1.644       0.395 o 
   2   4   2     267.686     264.853       6.884 o 
   2   4   3      71.314      68.993       2.448 o 
   2   4   4      80.569      81.254       3.018 o 
   2   4   5      22.359      21.485       1.406 o 
   2   4   6      30.121      29.750       1.809 o 
   2   4   7      19.090      20.017       1.734 o 
   2   4   8       1.532       2.542       0.883 o 
   2   5   0     195.646     195.017       5.078 o 
   2   5   1      75.756      74.202       2.627 o 
   2   5   2      12.056      11.621       0.943 o 
   2   5   3       3.223       2.211       0.503 o 
   2   5   4       0.322       1.281       0.498 o 
   2   5   5       0.093       0.670       0.449 o 
   2   5   6       0.344       0.746       0.505 o 
   2   5   7       0.001       0.670       0.550 o 
   2   6   0      36.305      36.782       2.120 o 
   2   6   1      23.553      22.282       1.229 o 
   2   6   2      37.974      39.208       1.935 o 
   2   6   3       0.881       0.485       0.380 o 
   2   6   4      37.253      35.609       2.139 o 
   2   6   5       0.683       0.591       0.498 o 
   2   6   6       0.992       0.880       0.702 o 
   2   7   0      27.934      28.936       1.944 o 
   2   7   1       1.424       1.639       0.484 o 
   2   7   2       1.006       0.398       0.353 o 
   2   7   3       0.872       1.340       0.690 o 
   2   7   4       0.116       0.650       0.483 o 
   2   7   5       0.195       0.975       0.641 o 
   2   8   0       8.715       7.737       1.601 o 
   2   8   1      35.972      45.806       5.500 o 
   2   8   2       0.458       2.664       2.082 o 
   2   8   3       0.001       1.952       1.940 o 
   2   8   4       5.358       5.284       2.681 o 
   2   9   0       4.193       1.853       1.884 o 
   2   9   1       0.840       0.583       0.633 o 
   2   9   2       0.027       0.714       0.677 o 
   2   9   3       0.002       0.652       0.798 o 
   2  10   0       0.084       0.735       0.862 o 
   2  10   1       2.738       8.577       3.516 o 
   3 -13   4       0.003       0.513       0.603 o 
   3 -13   5       2.792       0.584       0.745 o 
   3 -13   6       6.034       7.115       4.358 o 
   3 -13   7       8.365       6.953       4.179 o 
   3 -13   8       2.233       2.337       1.976 o 
   3 -13   9       1.530       1.581       1.466 o 
   3 -12   1       6.676       6.002       5.528 o 
   3 -12   2       0.022       1.748       1.291 o 
   3 -12   3       0.000       0.556       0.693 o 
   3 -12   4       0.178       2.281       1.965 o 
   3 -12   5      26.857      21.909       6.647 o 
   3 -12   6       0.072       0.635       0.724 o 
   3 -12   7       0.297       0.511       0.621 o 
   3 -12   8       0.147       1.876       1.750 o 
   3 -12   9      14.172      13.334       3.170 o 
   3 -12  10       8.559       5.893       6.017 o 
   3 -12  11       7.578       7.149       4.602 o 
   3 -11   1       0.640       2.991       2.158 o 
   3 -11   2       0.798       0.430       0.528 o 
   3 -11   3       4.977       2.392       1.778 o 
   3 -11   4       0.021       0.540       0.561 o 
   3 -11   5       3.677       4.288       1.745 o 
   3 -11   6      16.885      12.437       9.028 o 
   3 -11   7      26.863      37.052       5.836 o 
   3 -11   8       3.854       4.171       1.782 o 
   3 -11   9       0.499       1.553       1.636 o 
   3 -11  10       3.645       4.764       3.395 o 
   3 -11  11       7.975       9.630       5.102 o 
   3 -10   1      47.857      45.188      14.491 o 
   3 -10   2       0.606       0.861       0.897 o 
   3 -10   3       3.547       4.212       1.767 o 
   3 -10   4       4.254       7.221       4.585 o 
   3 -10   5      89.597      88.416       7.101 o 
   3 -10   6      13.284      13.303       2.695 o 
   3 -10   7       2.978       6.347       1.968 o 
   3 -10   8       0.195       0.580       0.586 o 
   3 -10   9      15.398      10.462       6.078 o 
   3 -10  10      39.873      39.703       5.634 o 
   3 -10  11       0.006       1.466       1.279 o 
   3 -10  12       2.935       6.092       2.791 o 
   3  -9   1       0.406       2.116       2.041 o 
   3  -9   2       9.892       8.717       2.188 o 
   3  -9   3      31.713      37.286       4.102 o 
   3  -9   4      22.850      18.295       2.805 o 
   3  -9   5      71.174      72.274       9.842 o 
   3  -9   6       1.826       3.401       1.490 o 
   3  -9   7       0.079       0.432       0.411 o 
   3  -9   8       0.593       0.762       0.695 o 
   3  -9   9       2.689       1.134       1.212 o 
   3  -9  10       0.123       0.571       0.710 o 
   3  -9  11       2.903       2.046       1.558 o 
   3  -9  12       1.482       1.049       1.063 o 
   3  -8   1       2.977       1.660       0.840 o 
   3  -8   2      15.759      11.819       2.193 o 
   3  -8   3     234.627     252.821      10.034 o 
   3  -8   4      61.412      73.159       5.342 o 
   3  -8   5      23.903      23.849       2.395 o 
   3  -8   6      77.586      79.689       6.936 o 
   3  -8   7     159.924     167.879       8.304 o 
   3  -8   8       8.909       8.271       1.678 o 
   3  -8   9       1.336       1.666       1.540 o 
   3  -8  10      59.605      66.868       7.309 o 
   3  -8  11       8.315       6.813       2.820 o 
   3  -8  12      45.933      43.706       6.929 o 
   3  -8  13       1.466       0.873       0.996 o 
   3  -7   1       2.001       1.014       0.754 o 
   3  -7   2     104.469     105.794       9.192 o 
   3  -7   3       2.174       2.298       0.657 o 
   3  -7   4     103.162     114.291       5.575 o 
   3  -7   5      37.818      32.836       2.239 o 
   3  -7   6       0.174       0.383       0.440 o 
   3  -7   7       5.243       1.935       0.896 o 
   3  -7   8       0.242       0.998       0.790 o 
   3  -7   9       2.008       2.694       2.388 o 
   3  -7  10       0.000       0.501       0.593 o 
   3  -7  11       0.023       0.515       0.608 o 
   3  -7  12       0.437       1.251       0.986 o 
   3  -7  13       0.002       1.523       1.769 o 
   3  -6   1       0.203       0.139       0.118 o 
   3  -6   2       2.005       1.780       0.223 o 
   3  -6   3     219.469     214.980       5.449 o 
   3  -6   4     376.339     386.193      10.783 o 
   3  -6   5     108.163     106.268       3.324 o 
   3  -6   6     118.255     116.378       3.647 o 
   3  -6   7     102.647     103.240       3.379 o 
   3  -6   8      68.765      68.835       8.991 o 
   3  -6   9     119.067     136.042       7.879 o 
   3  -6  10      41.843      45.202       4.419 o 
   3  -6  11       2.675       2.560       1.529 o 
   3  -6  12      65.790      67.551       6.463 o 
   3  -6  13      14.676       9.069       3.021 o 
   3  -5   1       5.143       4.698       0.369 o 
   3  -5   2      82.884      87.140       2.426 o 
   3  -5   3     218.053     208.892       5.193 o 
   3  -5   4       5.568       5.135       0.416 o 
   3  -5   5      79.947      83.104       2.523 o 
   3  -5   6      21.434      19.087       1.098 o 
   3  -5   7       0.346       0.340       0.272 o 
   3  -5   8      10.306       7.868       0.925 o 
   3  -5   9       5.668       6.793       0.760 o 
   3  -5  10       1.137       1.571       0.475 o 
   3  -5  11       5.692       6.307       1.048 o 
   3  -5  12       0.820       0.750       0.840 o 
   3  -5  13       0.015       0.543       0.662 o 
   3  -4   1    1114.352    1087.781      26.363 o 
   3  -4   2      18.920      14.446       0.609 o 
   3  -4   3       0.258       0.684       0.171 o 
   3  -4   4     418.365     422.007      10.176 o 
   3  -4   5    1035.421    1000.127      24.688 o 
   3  -4   6      11.138       8.168       0.613 o 
   3  -4   7       2.720       2.315       0.489 o 
   3  -4   8     110.872     104.805       3.464 o 
   3  -4   9     276.344     276.051       8.034 o 
   3  -4  10       1.524       2.099       0.510 o 
   3  -4  11      10.777       9.740       1.089 o 
   3  -4  12      28.705      29.660       2.095 o 
   3  -3   1      31.046      27.966       0.915 o 
   3  -3   2      39.927      36.432       1.209 o 
   3  -3   3       1.799       1.883       0.247 o 
   3  -3   4      18.046      17.773       0.743 o 
   3  -3   5       6.459       6.257       0.481 o 
   3  -3   6       0.078       0.771       0.266 o 
   3  -3   7      28.965      22.667       1.674 o 
   3  -3   8       1.444       0.209       0.225 o 
   3  -3   9       3.053       3.229       0.642 o 
   3  -3  10       5.073       5.725       0.808 o 
   3  -3  11       0.899       1.355       0.724 o 
   3  -3  12       0.156       0.901       0.570 o 
   3  -2   1    1975.691    1996.535      46.598 o 
   3  -2   2     531.544     507.233      12.381 o 
   3  -2   3       0.065       0.372       0.138 o 
   3  -2   4       8.997      10.273       0.573 o 
   3  -2   5     172.169     167.192       4.467 o 
   3  -2   6     361.051     365.542       9.356 o 
   3  -2   7     176.605     173.835       5.212 o 
   3  -2   8      17.424      18.057       1.527 o 
   3  -2   9     133.847     138.186       4.692 o 
   3  -2  10       2.313       0.975       0.583 o 
   3  -2  11      45.862      45.605       2.743 o 
   3  -2  12       0.351       1.793       1.759 o 
   3  -1   1     461.740     449.043      10.479 o 
   3  -1   2     467.732     470.244      11.102 o 
   3  -1   3       7.841       6.849       0.480 o 
   3  -1   4      20.288      19.446       1.043 o 
   3  -1   5       5.579       3.878       0.463 o 
   3  -1   6      47.139      46.639       1.881 o 
   3  -1   7      17.162      14.979       1.277 o 
   3  -1   8       0.398       0.461       0.455 o 
   3  -1   9       5.905       6.639       0.843 o 
   3  -1  10       3.141       3.128       1.109 o 
   3  -1  11       0.004       0.758       0.563 o 
   3   0   0     176.864     193.519       4.678 o 
   3   0   1     391.779     414.351      10.092 o 
   3   0   2     687.521     689.991      16.648 o 
   3   0   3     405.184     400.231      10.139 o 
   3   0   4     283.817     292.748       7.914 o 
   3   0   5      15.022      13.825       0.821 o 
   3   0   6     126.034     126.837       4.323 o 
   3   0   7     184.359     188.616       5.675 o 
   3   0   8      37.114      39.206       2.022 o 
   3   0   9      20.581      20.181       1.795 o 
   3   0  10       1.124       1.568       0.666 o 
   3   0  11      21.345      19.509       7.196 o 
   3   1   0     184.971     181.206       4.783 o 
   3   1   1      42.139      37.345       1.270 o 
   3   1   2      19.779      25.107       1.003 o 
   3   1   3       0.538       0.387       0.211 o 
   3   1   4       0.168       0.363       0.294 o 
   3   1   5       6.039       7.135       0.728 o 
   3   1   6      30.186      34.824       1.610 o 
   3   1   7      18.807      18.752       1.347 o 
   3   1   8       0.292       1.461       0.691 o 
   3   1   9       1.531       2.021       0.771 o 
   3   1  10       0.509       2.324       0.926 o 
   3   2   0     463.127     454.485      10.711 o 
   3   2   1      16.469      13.296       0.596 o 
   3   2   2      42.088      41.972       1.458 o 
   3   2   3     111.648     101.001       3.095 o 
   3   2   4     381.473     369.984      10.873 o 
   3   2   5      14.738      15.331       1.109 o 
   3   2   6       0.203       1.805       0.825 o 
   3   2   7      20.674      17.385       1.912 o 
   3   2   8      50.575      48.568       2.771 o 
   3   2   9       0.801       2.789       0.757 o 
   3   3   0     120.809     122.086       3.215 o 
   3   3   1      58.549      57.267       1.775 o 
   3   3   2       0.615       1.136       0.363 o 
   3   3   3       3.674       2.916       0.526 o 
   3   3   4       1.989       2.798       0.520 o 
   3   3   5       8.217       8.117       1.098 o 
   3   3   6       9.048      11.412       1.079 o 
   3   3   7       0.034       0.550       0.455 o 
   3   3   8       0.248       0.923       1.040 o 
   3   3   9       0.024       0.546       0.669 o 
   3   4   0     178.577     179.808       4.767 o 
   3   4   1     437.564     441.402      11.026 o 
   3   4   2      65.713      68.979       2.841 o 
   3   4   3      26.642      27.544       1.589 o 
   3   4   4      58.980      56.482       2.618 o 
   3   4   5      17.049      17.494       1.459 o 
   3   4   6      11.929      15.913       1.631 o 
   3   4   7       0.035       0.762       0.901 o 
   3   4   8       6.505       5.933       1.320 o 
   3   5   0      16.766      17.287       0.965 o 
   3   5   1      13.456      11.262       0.978 o 
   3   5   2       8.289       8.626       0.893 o 
   3   5   3       3.342       4.055       0.807 o 
   3   5   4      10.667      10.431       1.182 o 
   3   5   5       2.832       3.432       0.853 o 
   3   5   6       0.009       1.007       0.614 o 
   3   5   7       1.014       2.049       0.828 o 
   3   6   0      88.384      85.659       2.984 o 
   3   6   1     105.956     102.039       3.929 o 
   3   6   2      71.772      70.074       3.058 o 
   3   6   3       1.323       1.548       0.580 o 
   3   6   4       0.306       0.673       0.575 o 
   3   6   5       1.636       2.632       0.655 o 
   3   6   6       4.900       4.290       0.871 o 
   3   7   0       5.517       4.850       0.905 o 
   3   7   1       2.541       3.151       1.063 o 
   3   7   2       0.726       1.156       0.435 o 
   3   7   3       0.746       1.274       0.551 o 
   3   7   4       1.414       1.635       1.213 o 
   3   7   5       0.768       0.809       0.921 o 
   3   8   0      21.258      26.565       4.108 o 
   3   8   1       5.534       4.013       3.208 o 
   3   8   2       5.624       5.776       2.148 o 
   3   8   3       2.597       2.531       2.407 o 
   3   9   0       4.603       6.227       2.311 o 
   3   9   1       0.676       0.589       0.712 o 
   3   9   2       0.121       0.692       0.810 o 
   3  10   0       5.378       8.447       3.476 o 
   4 -13   4       0.324       0.454       0.517 o 
   4 -13   5       0.252       1.935       1.881 o 
   4 -13   6       0.092       1.335       1.266 o 
   4 -13   7       0.000       0.713       0.843 o 
   4 -12   1       0.843       1.001       0.960 o 
   4 -12   2       2.108       0.740       0.783 o 
   4 -12   3       1.135       1.359       1.391 o 
   4 -12   4       7.935       4.245       3.053 o 
   4 -12   5       2.810       0.443       0.489 o 
   4 -12   6       1.412       1.688       1.265 o 
   4 -12   7       9.564      10.010       2.908 o 
   4 -12   8       1.845       2.877       1.662 o 
   4 -12   9       0.906       0.529       0.589 o 
   4 -12  10       0.435       0.857       0.914 o 
   4 -11   1       0.504       1.242       1.095 o 
   4 -11   2       1.612       3.649       2.824 o 
   4 -11   3       0.131       0.501       0.599 o 
   4 -11   4      11.579       9.231       2.587 o 
   4 -11   5      15.878      14.283       3.113 o 
   4 -11   6       7.717       5.475       4.260 o 
   4 -11   7       3.117       3.051       2.965 o 
   4 -11   8      19.249      22.068       3.874 o 
   4 -11   9       4.584       5.250       3.348 o 
   4 -11  10       0.385       1.052       1.067 o 
   4 -10   1       2.412       1.676       1.132 o 
   4 -10   2       0.511       2.953       2.125 o 
   4 -10   3       0.534       0.635       0.607 o 
   4 -10   4      72.466      79.293       6.926 o 
   4 -10   5       1.894       0.366       0.397 o 
   4 -10   6       2.908       2.711       1.303 o 
   4 -10   7       5.370       6.824       4.657 o 
   4 -10   8      33.104      39.954       5.014 o 
   4 -10   9      10.577       9.706       4.674 o 
   4 -10  10       0.228       0.840       0.971 o 
   4 -10  11      12.584      16.695       4.407 o 
   4  -9   1       3.947       2.658       1.652 o 
   4  -9   2       2.147       2.526       1.342 o 
   4  -9   3       0.830       1.197       1.241 o 
   4  -9   4       0.200       0.717       0.736 o 
   4  -9   5      31.785      31.797       3.825 o 
   4  -9   6      18.667      23.005       3.388 o 
   4  -9   7       1.827       3.000       1.493 o 
   4  -9   8       2.485       2.185       1.675 o 
   4  -9   9       3.180       3.517       1.966 o 
   4  -9  10       5.553       9.372       3.056 o 
   4  -9  11       0.635       1.348       1.170 o 
   4  -9  12       0.148       1.119       1.147 o 
   4  -8   1       8.792       8.752       1.869 o 
   4  -8   2      77.807      84.728       4.849 o 
   4  -8   3      12.230      10.645       2.017 o 
   4  -8   4     513.336     544.576      22.496 o 
   4  -8   5       5.919       6.790       1.393 o 
   4  -8   6      30.696      27.106       2.802 o 
   4  -8   7      24.493      29.395       4.146 o 
   4  -8   8      53.034      56.141       6.031 o 
   4  -8   9      78.708      82.657       8.905 o 
   4  -8  10      16.239      10.823       5.668 o 
   4  -8  11       0.493       4.536       2.462 o 
   4  -8  12       6.222       4.293       2.521 o 
   4  -7   1      50.796      44.671       4.218 o 
   4  -7   2       0.831       2.780       2.643 o 
   4  -7   3       0.008       0.660       0.581 o 
   4  -7   4       0.229       0.818       0.683 o 
   4  -7   5      22.888      21.154       2.261 o 
   4  -7   6      13.477      11.354       1.823 o 
   4  -7   7       2.547       2.224       1.414 o 
   4  -7   8       0.246       0.883       0.761 o 
   4  -7   9       0.190       2.341       1.602 o 
   4  -7  10       0.984       1.360       1.310 o 
   4  -7  11       0.045       1.212       1.324 o 
   4  -7  12       0.356       0.981       1.056 o 
   4  -6   1       0.057       0.207       0.183 o 
   4  -6   2     298.420     304.536       7.688 o 
   4  -6   3     346.228     350.493       8.885 o 
   4  -6   4     131.385     131.284       3.693 o 
   4  -6   5       0.057       0.108       0.112 o 
   4  -6   6     320.709     307.701       8.586 o 
   4  -6   7      85.863      85.608       3.377 o 
   4  -6   8       0.078       0.661       0.597 o 
   4  -6   9      36.825      42.346       4.194 o 
   4  -6  10      74.207      87.289       6.829 o 
   4  -6  11      26.376      23.410       3.519 o 
   4  -6  12       0.004       2.137       1.844 o 
   4  -5   1      91.924      91.689       2.601 o 
   4  -5   2      37.509      40.039       1.464 o 
   4  -5   3      45.964      48.820       1.628 o 
   4  -5   4      17.732      14.216       0.752 o 
   4  -5   5      21.047      20.900       1.030 o 
   4  -5   6      25.966      24.621       1.198 o 
   4  -5   7       9.740       8.973       1.145 o 
   4  -5   8       9.049       9.134       0.823 o 
   4  -5   9       3.026       2.314       0.532 o 
   4  -5  10       4.537       4.722       0.742 o 
   4  -5  11       0.464       0.686       0.592 o 
   4  -5  12       2.314       1.852       1.372 o 
   4  -4   1      11.610      10.341       0.598 o 
   4  -4   2     303.077     304.512       7.758 o 
   4  -4   3     691.510     669.786      16.121 o 
   4  -4   4      78.775      78.651       2.367 o 
   4  -4   5      29.877      27.580       1.459 o 
   4  -4   6     324.392     320.369       8.594 o 
   4  -4   7     140.350     138.391       4.290 o 
   4  -4   8      66.194      60.499       2.761 o 
   4  -4   9       0.058       0.576       0.434 o 
   4  -4  10      14.355      13.867       1.257 o 
   4  -4  11      54.100      55.369       2.992 o 
   4  -4  12      14.301      12.410       1.631 o 
   4  -3   1     134.559     142.661       3.611 o 
   4  -3   2      28.540      23.988       0.922 o 
   4  -3   3       0.910       0.832       0.235 o 
   4  -3   4      42.027      40.391       1.396 o 
   4  -3   5      12.353      12.816       0.830 o 
   4  -3   6       2.650       1.339       0.325 o 
   4  -3   7       0.075       0.693       0.767 o 
   4  -3   8       0.650       0.230       0.225 o 
   4  -3   9       2.327       2.700       0.567 o 
   4  -3  10       9.314       7.239       0.965 o 
   4  -3  11       0.421       2.195       1.042 o 
   4  -2   1    1673.890    1663.660      38.410 o 
   4  -2   2     730.560     710.307      16.869 o 
   4  -2   3    1400.256    1382.980      33.575 o 
   4  -2   4     542.219     531.487      12.922 o 
   4  -2   5     137.621     134.167       3.845 o 
   4  -2   6       1.492       1.874       0.430 o 
   4  -2   7      87.437      82.577       2.982 o 
   4  -2   8     162.248     170.575       5.459 o 
   4  -2   9       8.950       9.101       1.076 o 
   4  -2  10       7.259       8.731       1.206 o 
   4  -2  11      13.413      10.954       1.425 o 
   4  -1   1       8.441       7.909       0.412 o 
   4  -1   2      56.849      56.404       1.696 o 
   4  -1   3     507.453     498.440      12.001 o 
   4  -1   4      36.345      34.560       1.276 o 
   4  -1   5      29.516      27.973       1.276 o 
   4  -1   6       4.757       4.503       0.547 o 
   4  -1   7       1.843       2.047       0.446 o 
   4  -1   8       0.454       0.340       0.318 o 
   4  -1   9       5.964       7.069       0.957 o 
   4  -1  10       6.766       8.056       1.218 o 
   4   0   0      90.450      89.755       2.438 o 
   4   0   1     961.417     964.227      22.727 o 
   4   0   2    1164.735    1171.521      28.304 o 
   4   0   3     163.229     157.895       4.512 o 
   4   0   4     167.642     164.228       4.752 o 
   4   0   5     177.056     184.526       5.198 o 
   4   0   6     104.039     107.642       3.624 o 
   4   0   7       0.891       0.538       0.404 o 
   4   0   8      43.203      45.898       2.422 o 
   4   0   9       6.693       6.949       1.122 o 
   4   0  10      22.514      22.188       2.197 o 
   4   1   0      63.448      64.730       1.921 o 
   4   1   1       7.187       9.269       0.549 o 
   4   1   2       2.913       2.524       0.333 o 
   4   1   3      88.515      92.435       2.799 o 
   4   1   4      63.076      60.163       2.188 o 
   4   1   5       9.475       7.910       0.991 o 
   4   1   6       0.030       0.772       0.468 o 
   4   1   7       6.266       8.184       0.928 o 
   4   1   8       9.243       9.068       1.146 o 
   4   1   9       5.506       4.973       0.967 o 
   4   2   0      90.433      91.797       2.599 o 
   4   2   1     612.803     617.949      15.416 o 
   4   2   2     537.759     538.340      13.773 o 
   4   2   3      26.810      24.133       1.170 o 
   4   2   4       7.870      10.247       0.877 o 
   4   2   5      42.954      39.739       2.135 o 
   4   2   6     109.615     108.547       4.130 o 
   4   2   7      12.272      16.177       1.398 o 
   4   2   8       2.830       3.201       0.787 o 
   4   2   9       0.122       0.492       0.485 o 
   4   3   0      26.107      25.542       1.093 o 
   4   3   1       1.500       1.295       0.304 o 
   4   3   2      42.896      41.672       1.783 o 
   4   3   3      34.742      30.923       1.745 o 
   4   3   4       8.970       9.260       1.039 o 
   4   3   5      12.612      14.238       1.410 o 
   4   3   6       0.000       0.620       0.451 o 
   4   3   7       6.388       7.094       1.048 o 
   4   3   8       3.290       3.571       0.880 o 
   4   4   0     124.847     123.986       3.479 o 
   4   4   1       0.421       0.867       0.369 o 
   4   4   2     179.461     181.308       7.287 o 
   4   4   3      10.897      11.191       0.949 o 
   4   4   4       9.355       7.494       0.836 o 
   4   4   5      13.537      16.914       1.508 o 
   4   4   6      14.021      13.838       1.383 o 
   4   4   7      14.245      15.623       1.624 o 
   4   5   0       0.211       0.370       0.273 o 
   4   5   1     100.261      98.550       3.464 o 
   4   5   2      32.822      35.762       2.601 o 
   4   5   3       1.017       2.460       0.544 o 
   4   5   4       1.267       0.235       0.257 o 
   4   5   5       1.318       2.102       0.955 o 
   4   5   6       0.240       0.873       0.772 o 
   4   6   0      63.235      50.134       2.527 o 
   4   6   1      65.642      66.788       3.232 o 
   4   6   2      24.056      22.209       1.652 o 
   4   6   3       2.917       3.095       0.676 o 
   4   6   4       1.156       2.641       0.771 o 
   4   6   5      12.351      11.839       1.353 o 
   4   7   0       2.571       4.463       4.005 o 
   4   7   1      16.433      16.767       1.821 o 
   4   7   2      14.356      16.938       2.452 o 
   4   7   3       1.678       1.801       1.731 o 
   4   7   4       0.703       0.855       0.792 o 
   4   8   0       5.526       4.623       4.392 o 
   4   8   1      17.130      22.744       4.304 o 
   4   8   2       1.026       1.025       1.228 o 
   4   9   0       0.155       1.838       1.340 o 
   4   9   1       4.692       4.595       1.814 o 
   5 -12   1       0.849       0.878       0.965 o 
   5 -12   2       7.315       8.570       4.444 o 
   5 -12   3       0.123       1.028       1.168 o 
   5 -12   4      15.500      15.965       3.633 o 
   5 -12   5       1.687       3.697       1.812 o 
   5 -12   6       5.560       3.646       1.906 o 
   5 -12   7       5.453       2.954       2.944 o 
   5 -12   8      16.210      10.036       4.826 o 
   5 -12   9       0.330       0.909       0.937 o 
   5 -11   1       7.233       9.651       2.765 o 
   5 -11   2       3.791       5.529       3.268 o 
   5 -11   3       0.000       0.510       0.612 o 
   5 -11   4      18.812      19.587       3.687 o 
   5 -11   5      20.996      23.341      11.207 o 
   5 -11   6       1.550       4.195       1.934 o 
   5 -11   7       0.002       1.754       1.241 o 
   5 -11   8       0.808       3.037       2.635 o 
   5 -11   9       0.021       2.686       2.138 o 
   5 -10   1       0.008       0.926       1.080 o 
   5 -10   2      32.120      29.950      12.280 o 
   5 -10   3      35.250      33.133       4.454 o 
   5 -10   4      18.813      12.396       9.023 o 
   5 -10   5       4.366       7.834       2.227 o 
   5 -10   6      31.539      31.142       4.225 o 
   5 -10   7      71.306      75.587       7.116 o 
   5 -10   8      12.981      15.205       6.226 o 
   5 -10   9       2.637       0.731       0.765 o 
   5 -10  10      12.004       9.845       4.169 o 
   5  -9   1       2.476       4.578       3.905 o 
   5  -9   2       6.808       5.891       4.666 o 
   5  -9   3       1.286       0.430       0.428 o 
   5  -9   4      21.733      21.827       3.240 o 
   5  -9   5       1.194       0.346       0.361 o 
   5  -9   6       0.471       2.602       1.507 o 
   5  -9   7      12.616      16.119       2.917 o 
   5  -9   8       1.320       2.027       1.863 o 
   5  -9   9       0.277       2.263       2.672 o 
   5  -9  10       0.369       4.346       3.750 o 
   5  -9  11       0.031       2.382       2.444 o 
   5  -8   1       7.968       6.925       4.420 o 
   5  -8   2       5.132       5.029       1.450 o 
   5  -8   3     228.782     230.924      11.505 o 
   5  -8   4       2.909       2.131       1.994 o 
   5  -8   5      16.236      21.060       2.472 o 
   5  -8   6      10.316       9.115       1.698 o 
   5  -8   7     159.508     183.637      12.183 o 
   5  -8   8       6.860       7.471       7.019 o 
   5  -8   9       4.003       5.123       2.312 o 
   5  -8  10      16.188      10.857       7.310 o 
   5  -8  11      11.426      11.760       5.754 o 
   5  -7   1       2.872       1.899       1.088 o 
   5  -7   2       1.568       0.831       0.836 o 
   5  -7   3       6.471       5.085       2.005 o 
   5  -7   4       0.000       0.565       0.481 o 
   5  -7   5      13.606      13.691       3.293 o 
   5  -7   6       1.766       1.342       1.493 o 
   5  -7   7       5.845       6.945       2.347 o 
   5  -7   8       1.414       3.362       3.309 o 
   5  -7   9       0.558       0.781       0.763 o 
   5  -7  10       0.001       0.678       0.867 o 
   5  -7  11       0.875       1.406       1.128 o 
   5  -6   1     183.585     179.998       4.893 o 
   5  -6   2     178.953     170.121       4.709 o 
   5  -6   3     968.390     961.961      24.024 o 
   5  -6   4       0.773       0.153       0.162 o 
   5  -6   5     163.727     160.446       4.713 o 
   5  -6   6      73.080      63.009       2.470 o 
   5  -6   7     220.131     217.359       8.779 o 
   5  -6   8      41.458      37.940       5.893 o 
   5  -6   9      41.642      40.101       4.378 o 
   5  -6  10       0.668       0.817       1.015 o 
   5  -6  11       5.750       4.617       2.381 o 
   5  -5   1      84.940      76.662       2.409 o 
   5  -5   2      47.301      47.848       1.732 o 
   5  -5   3     113.973     107.855       3.201 o 
   5  -5   4      40.515      43.300       1.893 o 
   5  -5   5       6.283       8.327       0.724 o 
   5  -5   6      12.553      10.524       1.210 o 
   5  -5   7      16.322      14.728       1.122 o 
   5  -5   8       2.398       3.087       0.574 o 
   5  -5   9       6.611       8.236       0.930 o 
   5  -5  10       0.255       0.594       0.715 o 
   5  -5  11       0.094       1.048       1.174 o 
   5  -4   1    1077.724    1070.505      25.382 o 
   5  -4   2    1398.845    1366.878      32.575 o 
   5  -4   3    1043.968    1015.740      24.362 o 
   5  -4   4      50.034      47.411       1.842 o 
   5  -4   5     170.545     173.002       5.395 o 
   5  -4   6     412.801     415.092      11.136 o 
   5  -4   7      11.511       9.604       0.822 o 
   5  -4   8      20.754      25.179       1.528 o 
   5  -4   9      59.489      60.689       2.904 o 
   5  -4  10      24.025      20.348       1.648 o 
   5  -4  11       2.565       3.743       0.936 o 
   5  -3   1      47.224      52.225       1.640 o 
   5  -3   2      11.076      10.240       0.602 o 
   5  -3   3       2.527       2.177       0.306 o 
   5  -3   4       3.370       2.873       0.430 o 
   5  -3   5       1.301       1.189       0.363 o 
   5  -3   6      25.406      28.338       1.485 o 
   5  -3   7       9.813      11.077       1.197 o 
   5  -3   8       4.784       4.354       0.889 o 
   5  -3   9       0.031       0.820       0.569 o 
   5  -3  10       0.392       0.457       0.443 o 
   5  -2   1     416.033     396.289       9.455 o 
   5  -2   2    2309.599    2238.100      51.657 o 
   5  -2   3      18.235      16.889       0.797 o 
   5  -2   4      39.935      39.565       1.542 o 
   5  -2   5      69.085      67.753       2.441 o 
   5  -2   6     207.889     205.633       6.054 o 
   5  -2   7      47.377      44.042       2.147 o 
   5  -2   8       5.188       4.908       0.772 o 
   5  -2   9      12.904      10.952       1.194 o 
   5  -2  10      22.026      23.687       2.101 o 
   5  -1   1       0.035       0.168       0.136 o 
   5  -1   2      52.737      51.221       1.698 o 
   5  -1   3      18.392      17.199       0.883 o 
   5  -1   4       0.746       0.753       0.298 o 
   5  -1   5       2.256       2.232       0.429 o 
   5  -1   6      15.770      17.958       1.237 o 
   5  -1   7       3.647       4.745       0.771 o 
   5  -1   8       0.170       1.281       0.616 o 
   5  -1   9       1.397       1.378       0.792 o 
   5  -1  10       0.234       0.543       0.633 o 
   5   0   0     647.476     664.012      15.794 o 
   5   0   1     196.905     197.967       5.174 o 
   5   0   2     889.983     897.395      22.286 o 
   5   0   3      25.104      21.705       1.165 o 
   5   0   4     173.980     178.651       5.056 o 
   5   0   5      30.085      30.554       1.462 o 
   5   0   6      55.986      58.471       2.510 o 
   5   0   7      51.906      51.590       2.575 o 
   5   0   8      11.987      12.276       1.287 o 
   5   0   9       4.835       6.595       1.290 o 
   5   1   0      14.252      15.506       0.773 o 
   5   1   1      51.510      50.662       1.776 o 
   5   1   2     178.490     184.448       5.079 o 
   5   1   3       0.906       0.613       0.342 o 
   5   1   4       2.778       3.708       0.547 o 
   5   1   5      13.308      14.498       1.252 o 
   5   1   6      19.874      21.036       1.475 o 
   5   1   7       0.074       0.560       0.525 o 
   5   1   8       0.273       0.392       0.390 o 
   5   2   0     649.697     661.586      15.899 o 
   5   2   1     669.778     673.281      16.783 o 
   5   2   2     246.432     233.339       6.456 o 
   5   2   3       0.230       0.541       0.306 o 
   5   2   4      54.232      50.508       2.215 o 
   5   2   5     118.429     118.994       4.891 o 
   5   2   6       0.963       1.346       0.733 o 
   5   2   7      14.964      16.121       1.626 o 
   5   2   8       0.537       1.842       1.555 o 
   5   3   0      14.940      17.646       0.927 o 
   5   3   1      87.590      84.230       2.649 o 
   5   3   2     163.417     174.868       6.420 o 
   5   3   3       0.699       0.902       0.428 o 
   5   3   4       5.332       6.142       0.820 o 
   5   3   5       3.792       5.370       0.838 o 
   5   3   6       2.598       2.741       0.749 o 
   5   3   7       0.943       2.411       0.860 o 
   5   4   0       5.825       4.784       0.499 o 
   5   4   1     234.918     225.921       6.461 o 
   5   4   2       8.694       9.508       0.890 o 
   5   4   3      20.536      22.233       1.515 o 
   5   4   4       4.000       4.146       0.844 o 
   5   4   5      41.515      43.233       3.102 o 
   5   4   6       3.881       4.018       1.147 o 
   5   5   0      12.147      13.512       0.976 o 
   5   5   1      36.693      35.101       1.801 o 
   5   5   2      17.495      16.437       1.260 o 
   5   5   3       0.083       0.835       0.543 o 
   5   5   4       0.511       2.376       0.645 o 
   5   5   5       0.276       0.821       0.556 o 
   5   6   0       4.591       5.276       0.618 o 
   5   6   1      19.910      19.898       1.478 o 
   5   6   2       3.997       4.954       0.768 o 
   5   6   3       9.207       9.856       1.259 o 
   5   6   4       2.568       3.948       0.785 o 
   5   7   0       0.620       1.519       1.204 o 
   5   7   1      12.538      11.762       2.445 o 
   5   7   2       5.529       4.431       2.759 o 
   5   7   3       0.175       0.760       0.848 o 
   5   8   0      27.554      22.535       3.328 o 
   5   8   1       4.098       3.185       2.345 o 
   5   8   2       0.104       2.096       1.419 o 
   5   9   0       4.244       4.099       2.848 o 
   6 -12   1       3.781       5.407       2.435 o 
   6 -12   2       0.028       1.149       0.948 o 
   6 -12   3      11.228       6.755       2.637 o 
   6 -12   4       0.035       1.107       1.090 o 
   6 -12   5       0.058       0.444       0.512 o 
   6 -12   6       0.533       1.666       1.364 o 
   6 -12   7      10.887       8.814       5.654 o 
   6 -11   1       4.008       3.593       3.338 o 
   6 -11   2      11.590      12.513       6.037 o 
   6 -11   3      24.476      28.336       6.830 o 
   6 -11   4      11.223       8.752       2.629 o 
   6 -11   5       0.124       0.794       0.795 o 
   6 -11   6       3.633       3.629       1.860 o 
   6 -11   7       5.249       1.545       1.152 o 
   6 -11   8       0.128       2.039       1.917 o 
   6 -10   1      17.917      15.572       6.147 o 
   6 -10   2      10.284      11.352       2.795 o 
   6 -10   3      38.160      42.789       5.291 o 
   6 -10   4       8.676       3.435       1.450 o 
   6 -10   5       4.465       4.993       1.815 o 
   6 -10   6       8.134       8.152       2.410 o 
   6 -10   7      15.884      12.710       5.325 o 
   6 -10   8       4.709       2.186       1.781 o 
   6 -10   9       7.903       6.753       4.184 o 
   6 -10  10       1.597       3.980       3.184 o 
   6  -9   1       3.447       2.407       1.989 o 
   6  -9   2       0.360       0.590       0.614 o 
   6  -9   3      43.602      39.724       3.716 o 
   6  -9   4      39.380      40.573       5.979 o 
   6  -9   5       1.481       0.810       0.788 o 
   6  -9   6       2.759       3.013       1.616 o 
   6  -9   7       7.887      10.010       3.129 o 
   6  -9   8       0.007       0.510       0.538 o 
   6  -9   9       0.061       1.334       1.134 o 
   6  -9  10       0.439       0.738       0.824 o 
   6  -8   1      90.322      93.957       7.048 o 
   6  -8   2      51.981      60.484       4.346 o 
   6  -8   3       0.544       1.061       0.856 o 
   6  -8   4       0.225       0.396       0.401 o 
   6  -8   5      67.812      74.065       5.182 o 
   6  -8   6     109.256     126.479       9.501 o 
   6  -8   7       9.289      10.649       4.749 o 
   6  -8   8       0.678       1.884       1.397 o 
   6  -8   9      14.006       9.610       3.335 o 
   6  -8  10      17.046       6.665       6.376 o 
   6  -7   1      34.451      37.142       3.085 o 
   6  -7   2       0.212       0.494       0.516 o 
   6  -7   3      57.831      61.431       4.508 o 
   6  -7   4      22.801      22.240       2.493 o 
   6  -7   5      13.153      14.886       4.483 o 
   6  -7   6       4.319       4.862       4.062 o 
   6  -7   7       5.564       6.275       2.223 o 
   6  -7   8       4.343       4.926       3.567 o 
   6  -7   9       0.004       1.098       1.269 o 
   6  -7  10       0.114       1.405       1.231 o 
   6  -6   1      18.219      15.854       0.915 o 
   6  -6   2     236.777     225.084       6.432 o 
   6  -6   3      25.725      23.678       1.173 o 
   6  -6   4      22.691      20.626       1.541 o 
   6  -6   5       0.080       0.795       0.580 o 
   6  -6   6     260.396     255.509       8.112 o 
   6  -6   7      20.422      18.891       1.731 o 
   6  -6   8       3.652       4.186       2.668 o 
   6  -6   9       3.138       2.707       1.846 o 
   6  -6  10      10.271      10.157       7.720 o 
   6  -5   1      19.230      19.832       1.354 o 
   6  -5   2      20.981      19.379       1.023 o 
   6  -5   3       2.014       1.712       0.359 o 
   6  -5   4      11.517      10.188       0.848 o 
   6  -5   5      11.503       9.109       0.827 o 
   6  -5   6       0.134       1.212       0.495 o 
   6  -5   7       1.855       1.438       0.784 o 
   6  -5   8       4.284       4.118       0.946 o 
   6  -5   9       0.347       0.706       0.824 o 
   6  -5  10       0.015       0.691       0.782 o 
   6  -4   1     428.733     418.161      10.330 o 
   6  -4   2     372.834     374.230       9.819 o 
   6  -4   3     108.948     112.856       3.376 o 
   6  -4   4     130.969     125.521       4.468 o 
   6  -4   5     163.190     157.667       4.956 o 
   6  -4   6     117.804     118.523       4.077 o 
   6  -4   7      62.104      60.164       2.689 o 
   6  -4   8      54.781      50.859       2.580 o 
   6  -4   9       1.538       1.878       0.893 o 
   6  -4  10       0.153       0.478       0.452 o 
   6  -3   1       0.079       0.368       0.409 o 
   6  -3   2      27.322      26.546       1.172 o 
   6  -3   3      57.895      52.988       1.972 o 
   6  -3   4       0.457       0.587       0.351 o 
   6  -3   5      32.548      34.922       1.685 o 
   6  -3   6       3.906       4.777       0.801 o 
   6  -3   7       0.371       1.413       0.635 o 
   6  -3   8       0.767       1.844       0.917 o 
   6  -3   9       0.000       0.888       1.002 o 
   6  -3  10       0.002       0.408       0.454 o 
   6  -2   1     541.680     538.864      12.974 o 
   6  -2   2     132.210     126.274       3.576 o 
   6  -2   3      60.650      59.306       2.274 o 
   6  -2   4     191.997     191.521       5.479 o 
   6  -2   5     417.325     428.871      11.752 o 
   6  -2   6       4.744       4.533       0.649 o 
   6  -2   7       4.255       2.905       0.926 o 
   6  -2   8      43.068      41.072       2.360 o 
   6  -2   9      12.909      14.591       1.664 o 
   6  -1   1      84.737      83.389       2.572 o 
   6  -1   2       3.706       2.968       0.386 o 
   6  -1   3       0.055       0.584       0.312 o 
   6  -1   4      17.603      16.564       1.024 o 
   6  -1   5       0.023       0.874       0.473 o 
   6  -1   6       5.939       5.977       0.780 o 
   6  -1   7       1.862       2.299       0.614 o 
   6  -1   8       0.132       0.865       0.725 o 
   6  -1   9       0.075       0.288       0.318 o 
   6   0   0     184.659     181.889       4.743 o 
   6   0   1     970.778     974.468      23.737 o 
   6   0   2       2.148       2.052       0.377 o 
   6   0   3     173.155     176.119       5.301 o 
   6   0   4      15.116      14.552       0.957 o 
   6   0   5     218.334     219.386       6.704 o 
   6   0   6      23.303      27.611       1.842 o 
   6   0   7       4.969       5.627       0.939 o 
   6   0   8       5.214       6.320       1.048 o 
   6   1   0     184.871     192.699       5.109 o 
   6   1   1      33.912      31.442       1.363 o 
   6   1   2      12.723      12.537       0.960 o 
   6   1   3      12.925      14.293       1.149 o 
   6   1   4       3.939       4.656       0.693 o 
   6   1   5       0.463       1.776       0.585 o 
   6   1   6       0.074       0.328       0.358 o 
   6   1   7       0.817       1.168       0.729 o 
   6   1   8       1.105       2.815       2.097 o 
   6   2   0     311.215     324.697       9.116 o 
   6   2   1     219.321     218.696       6.059 o 
   6   2   2      69.707      71.630       2.564 o 
   6   2   3      95.598      98.140       3.656 o 
   6   2   4       7.028       6.968       0.960 o 
   6   2   5      11.619      11.694       1.332 o 
   6   2   6      11.457       9.059       1.193 o 
   6   2   7      10.443      11.842       1.486 o 
   6   3   0      39.545      38.841       1.643 o 
   6   3   1      21.214      19.669       1.141 o 
   6   3   2       5.838       7.206       0.730 o 
   6   3   3       0.023       0.287       0.285 o 
   6   3   4       0.094       1.356       1.516 o 
   6   3   5       1.320       2.185       0.956 o 
   6   3   6       0.077       0.559       0.499 o 
   6   4   0     291.875     298.000       9.153 o 
   6   4   1      13.840      14.189       1.043 o 
   6   4   2       1.406       1.921       0.539 o 
   6   4   3      42.068      44.905       2.479 o 
   6   4   4      14.342      14.982       1.379 o 
   6   4   5       0.078       0.789       0.611 o 
   6   5   0      22.026      20.903       1.324 o 
   6   5   1       4.469       3.797       0.791 o 
   6   5   2       2.481       3.699       0.843 o 
   6   5   3       0.096       0.536       0.455 o 
   6   5   4       1.369       3.151       0.793 o 
   6   6   0      71.101      69.327       3.047 o 
   6   6   1       0.011       1.000       0.454 o 
   6   6   2       7.215       8.263       1.157 o 
   6   6   3       1.025       2.232       0.676 o 
   6   7   0       0.001       0.884       0.779 o 
   6   7   1       0.081       1.075       1.075 o 
   6   7   2       0.416       0.990       1.029 o 
   6   8   0       3.006       3.872       1.612 o 
   6   8   1       0.510       1.451       1.358 o 
   7 -12   1       3.312       3.194       3.232 o 
   7 -12   2       1.430       3.327       1.967 o 
   7 -12   3       0.618       1.614       1.859 o 
   7 -12   4       0.938       2.292       2.822 o 
   7 -12   5       1.079       0.536       0.652 o 
   7 -12   6       2.495       1.841       1.689 o 
   7 -11   1       3.900       3.313       1.925 o 
   7 -11   2       0.515       1.846       1.338 o 
   7 -11   3       0.330       0.779       0.882 o 
   7 -11   4       0.312       1.236       1.373 o 
   7 -11   5       2.693       0.841       0.975 o 
   7 -11   6       0.015       0.400       0.456 o 
   7 -11   7       3.153       1.851       1.734 o 
   7 -10   1       2.978       3.627       2.097 o 
   7 -10   2       4.409       4.375       2.726 o 
   7 -10   3      14.509       9.846       6.070 o 
   7 -10   4       1.279       1.067       1.196 o 
   7 -10   5       0.526       0.450       0.497 o 
   7 -10   6       7.805       6.536       4.033 o 
   7 -10   7      11.202       7.606       4.432 o 
   7 -10   8       3.852       5.041       3.745 o 
   7  -9   1       9.541       7.673       2.238 o 
   7  -9   2       0.781       1.246       1.176 o 
   7  -9   3       0.023       0.589       0.634 o 
   7  -9   4       0.159       0.383       0.465 o 
   7  -9   5       0.841       1.952       1.322 o 
   7  -9   6      11.230       8.725       2.681 o 
   7  -9   7       3.740       3.132       2.719 o 
   7  -9   8       0.733       3.301       3.500 o 
   7  -9   9       0.003       0.792       0.968 o 
   7  -8   1      10.564       8.173       3.111 o 
   7  -8   2      29.077      36.685       5.058 o 
   7  -8   3      47.177      47.844       6.746 o 
   7  -8   4      22.402      23.623       5.224 o 
   7  -8   5      15.280      12.786       4.600 o 
   7  -8   6       3.150       2.360       1.989 o 
   7  -8   7      24.421      32.965       5.248 o 
   7  -8   8      28.320      30.571       5.451 o 
   7  -8   9       1.355       2.826       2.812 o 
   7  -7   1       5.338       4.918       0.845 o 
   7  -7   2      38.797      33.557       3.023 o 
   7  -7   3       0.003       0.381       0.399 o 
   7  -7   4       0.726       0.887       0.991 o 
   7  -7   5       0.925       1.356       1.265 o 
   7  -7   6       4.682       4.091       3.734 o 
   7  -7   7       0.001       2.460       1.838 o 
   7  -7   8       1.546       0.893       0.875 o 
   7  -7   9       2.697       2.390       2.192 o 
   7  -6   1      78.924      81.285       2.806 o 
   7  -6   2      62.446      59.177       2.431 o 
   7  -6   3      23.244      21.117       1.196 o 
   7  -6   4     100.594      98.392       3.491 o 
   7  -6   5      63.750      66.837       2.790 o 
   7  -6   6      17.054      16.928       1.336 o 
   7  -6   7       1.081       0.533       0.587 o 
   7  -6   8      49.284      55.580       7.281 o 
   7  -6   9       8.667       8.394       5.688 o 
   7  -5   1       2.015       1.052       0.451 o 
   7  -5   2       2.811       1.254       0.428 o 
   7  -5   3       0.450       0.376       0.291 o 
   7  -5   4      29.295      30.875       1.663 o 
   7  -5   5       6.087       6.771       0.805 o 
   7  -5   6       0.582       0.734       0.424 o 
   7  -5   7       0.399       0.332       0.350 o 
   7  -5   8      10.217       8.497       1.185 o 
   7  -5   9       0.269       0.587       0.618 o 
   7  -4   1      17.653      15.961       0.948 o 
   7  -4   2     437.380     421.910      11.474 o 
   7  -4   3      68.430      66.125       2.541 o 
   7  -4   4      62.452      59.624       2.472 o 
   7  -4   5     138.954     142.295       4.935 o 
   7  -4   6      30.376      27.457       2.023 o 
   7  -4   7      18.301      16.449       1.563 o 
   7  -4   8       4.161       2.881       1.193 o 
   7  -4   9       5.916       4.397       1.181 o 
   7  -3   1       0.015       0.124       0.132 o 
   7  -3   2       3.860       3.791       0.485 o 
   7  -3   3       0.006       0.204       0.198 o 
   7  -3   4      24.094      25.662       1.490 o 
   7  -3   5       0.325       1.183       0.485 o 
   7  -3   6       0.134       0.796       0.538 o 
   7  -3   7       0.389       0.339       0.331 o 
   7  -3   8       2.709       1.936       0.623 o 
   7  -3   9       0.316       0.379       0.401 o 
   7  -2   1      14.046      14.180       0.829 o 
   7  -2   2     261.888     260.692       7.151 o 
   7  -2   3     191.167     193.037       5.557 o 
   7  -2   4      65.194      69.800       2.736 o 
   7  -2   5      54.363      56.124       2.515 o 
   7  -2   6      26.841      26.002       1.665 o 
   7  -2   7      38.002      37.953       2.239 o 
   7  -2   8       3.005       1.933       0.829 o 
   7  -1   1      27.921      29.077       1.307 o 
   7  -1   2      33.849      33.893       1.573 o 
   7  -1   3       0.956       0.830       0.430 o 
   7  -1   4      16.289      20.154       1.393 o 
   7  -1   5       0.649       0.555       0.504 o 
   7  -1   6       1.837       2.474       0.759 o 
   7  -1   7       2.322       2.973       0.730 o 
   7  -1   8       0.745       0.560       0.513 o 
   7   0   0     525.557     522.935      13.083 o 
   7   0   1       4.658       4.429       0.536 o 
   7   0   2      21.829      20.703       1.101 o 
   7   0   3      79.573      77.864       3.047 o 
   7   0   4     109.954     112.492       4.326 o 
   7   0   5       0.954       1.170       0.541 o 
   7   0   6       0.286       0.418       0.396 o 
   7   0   7      27.177      27.563       2.120 o 
   7   1   0      59.578      59.470       2.135 o 
   7   1   1      29.354      28.905       1.522 o 
   7   1   2       3.640       2.683       0.615 o 
   7   1   3      45.676      49.703       2.156 o 
   7   1   4       8.849      10.021       1.110 o 
   7   1   5       0.077       0.654       0.601 o 
   7   1   6       0.061       1.166       0.715 o 
   7   1   7       1.576       1.683       1.486 o 
   7   2   0     181.243     176.587       5.017 o 
   7   2   1      29.591      28.783       1.448 o 
   7   2   2      63.760      66.678       2.612 o 
   7   2   3       4.313       1.474       0.537 o 
   7   2   4      45.895      44.644       2.297 o 
   7   2   5       5.844       6.383       0.990 o 
   7   2   6      12.129      11.308       1.445 o 
   7   3   0      53.231      50.100       2.297 o 
   7   3   1      32.962      35.649       1.860 o 
   7   3   2       2.804       3.270       0.700 o 
   7   3   3      22.409      25.094       1.749 o 
   7   3   4       0.344       0.481       0.446 o 
   7   3   5       0.129       0.750       0.709 o 
   7   4   0      73.853      75.249       2.926 o 
   7   4   1       0.563       0.379       0.303 o 
   7   4   2      22.788      19.882       1.512 o 
   7   4   3      11.334      12.743       1.309 o 
   7   4   4       2.348       3.355       0.879 o 
   7   5   0      14.925      10.949       1.114 o 
   7   5   1      13.691      13.545       1.217 o 
   7   5   2       0.341       0.316       0.324 o 
   7   5   3       0.874       2.005       0.677 o 
   7   6   0       2.088       1.627       0.751 o 
   7   6   1       0.137       0.762       0.484 o 
   7   6   2       3.729       4.577       0.825 o 
   7   7   0       2.254       1.962       1.647 o 
   7   7   1       1.363       3.178       1.655 o 
   7   8   0       0.013       1.118       1.094 o 
   8 -11   1       1.005       2.542       2.682 o 
   8 -11   2       0.140       1.614       1.872 o 
   8 -11   3       0.027       0.764       0.669 o 
   8 -11   4       1.542       3.612       2.002 o 
   8 -11   5       4.030       2.468       1.871 o 
   8 -11   6       0.193       2.032       1.765 o 
   8 -10   1       1.979       1.715       1.786 o 
   8 -10   2       2.088       1.745       1.714 o 
   8 -10   3       0.304       0.387       0.469 o 
   8 -10   4       0.972       0.854       0.853 o 
   8 -10   5      17.832      17.986       5.906 o 
   8 -10   6       9.017      12.685       5.717 o 
   8 -10   7       3.415       0.436       0.479 o 
   8  -9   1       0.379       1.135       0.937 o 
   8  -9   2       0.431       1.053       0.953 o 
   8  -9   3       7.933      10.648       2.085 o 
   8  -9   4       2.483       1.485       1.153 o 
   8  -9   5       1.655       2.454       2.121 o 
   8  -9   6       0.000       1.207       1.144 o 
   8  -9   7       0.123       0.681       0.715 o 
   8  -9   8       2.880       3.153       2.748 o 
   8  -8   1      10.414      12.851       2.131 o 
   8  -8   2      38.991      35.925       4.267 o 
   8  -8   3       1.186       3.122       2.302 o 
   8  -8   4       0.606       2.190       1.359 o 
   8  -8   5      12.508      12.287       7.178 o 
   8  -8   6      42.000      53.309       6.756 o 
   8  -8   7       5.389       5.018       2.930 o 
   8  -8   8       2.554       3.053       2.207 o 
   8  -7   1       0.322       1.012       0.593 o 
   8  -7   2      11.958      16.813       3.032 o 
   8  -7   3       0.684       0.455       0.537 o 
   8  -7   4       8.816       8.617       2.550 o 
   8  -7   5       3.434       5.509       2.187 o 
   8  -7   6       1.153       2.016       2.181 o 
   8  -7   7       0.241       1.646       1.769 o 
   8  -7   8       0.649       1.496       1.397 o 
   8  -6   1       1.135       0.436       0.297 o 
   8  -6   2      74.586      74.908       3.305 o 
   8  -6   3      85.752      81.585       3.126 o 
   8  -6   4      15.497      17.545       1.287 o 
   8  -6   5       1.355       2.008       0.509 o 
   8  -6   6      13.124      16.272       1.755 o 
   8  -6   7      45.957      38.414      15.403 o 
   8  -6   8       7.997      10.273       3.610 o 
   8  -5   1      32.466      29.225       1.854 o 
   8  -5   2       0.872       0.829       0.410 o 
   8  -5   3       4.098       3.327       0.554 o 
   8  -5   4       0.224       1.029       0.453 o 
   8  -5   5      22.131      24.121       1.656 o 
   8  -5   6       0.146       0.416       0.390 o 
   8  -5   7       1.035       0.957       0.695 o 
   8  -5   8       0.003       0.715       0.850 o 
   8  -4   1      24.178      20.578       1.313 o 
   8  -4   2       8.666       7.536       0.754 o 
   8  -4   3      51.397      49.132       2.319 o 
   8  -4   4      74.218      77.428       3.283 o 
   8  -4   5      34.516      34.793       2.121 o 
   8  -4   6       0.083       0.471       0.421 o 
   8  -4   7      28.726      33.693       2.485 o 
   8  -4   8      15.472      15.306       1.725 o 
   8  -3   1      21.677      23.782       1.334 o 
   8  -3   2      12.438      12.807       0.945 o 
   8  -3   3       0.274       0.572       0.642 o 
   8  -3   4       6.074       6.358       0.817 o 
   8  -3   5       0.123       0.881       0.803 o 
   8  -3   6       4.269       3.403       0.728 o 
   8  -3   7       5.891       6.823       1.034 o 
   8  -3   8       0.005       0.947       1.117 o 
   8  -2   1     376.114     375.518       9.987 o 
   8  -2   2       8.052       7.739       0.923 o 
   8  -2   3       0.614       0.465       0.386 o 
   8  -2   4      34.334      34.657       1.975 o 
   8  -2   5      72.694      75.054       3.225 o 
   8  -2   6      18.934      18.871       1.513 o 
   8  -2   7       1.335       0.690       0.546 o 
   8  -1   1       5.865       5.396       0.645 o 
   8  -1   2       9.325       8.727       0.839 o 
   8  -1   3       8.371       8.186       0.800 o 
   8  -1   4       2.334       3.216       0.706 o 
   8  -1   5       1.188       0.359       0.350 o 
   8  -1   6       0.078       0.316       0.342 o 
   8  -1   7       1.054       2.394       0.793 o 
   8   0   0       4.954       6.488       0.657 o 
   8   0   1     131.484     126.213       4.155 o 
   8   0   2      99.515     103.819       3.567 o 
   8   0   3      61.598      68.685       2.888 o 
   8   0   4       8.271      10.434       1.451 o 
   8   0   5      13.746      14.785       1.628 o 
   8   0   6      15.416      16.259       2.104 o 
   8   1   0      40.031      42.230       1.818 o 
   8   1   1       7.782       8.013       0.837 o 
   8   1   2       0.433       0.234       0.252 o 
   8   1   3       0.274       0.833       0.473 o 
   8   1   4       2.702       4.471       0.857 o 
   8   1   5       0.834       0.695       0.533 o 
   8   1   6       0.007       0.425       0.464 o 
   8   2   0       6.030       7.617       0.739 o 
   8   2   1       0.003       0.680       0.755 o 
   8   2   2       9.808       9.558       0.917 o 
   8   2   3     104.787     106.014       4.221 o 
   8   2   4       0.643       1.424       0.721 o 
   8   2   5       0.664       2.176       1.192 o 
   8   3   0       5.044       7.454       0.804 o 
   8   3   1      20.813      24.041       1.538 o 
   8   3   2       0.141       0.866       0.484 o 
   8   3   3       0.714       1.463       0.622 o 
   8   3   4       0.189       0.983       0.880 o 
   8   4   0      22.931      23.217       1.469 o 
   8   4   1       7.230       8.783       1.071 o 
   8   4   2       4.555       5.330       0.933 o 
   8   4   3      19.082      16.117       1.725 o 
   8   5   0      15.321      13.298       1.258 o 
   8   5   1       3.077       4.487       0.888 o 
   8   5   2       1.827       2.822       1.070 o 
   8   6   0       2.634       2.746       0.869 o 
   8   6   1       2.275       1.769       0.883 o 
   8   7   0       2.021       4.625       1.719 o 
   9 -11   1       3.368       4.831       3.136 o 
   9 -11   2       1.535       4.162       2.156 o 
   9 -11   3       0.125       0.610       0.693 o 
   9 -10   1       0.180       0.739       0.845 o 
   9 -10   2       9.753       5.934       2.474 o 
   9 -10   3       1.346       2.292       1.762 o 
   9 -10   4      11.727      13.950       3.661 o 
   9 -10   5       0.210       2.691       2.174 o 
   9  -9   1       6.366       5.318       2.263 o 
   9  -9   2       0.242       0.742       0.859 o 
   9  -9   3       0.857       1.132       1.064 o 
   9  -9   4       4.285       4.619       3.177 o 
   9  -9   5       0.744       1.944       1.781 o 
   9  -9   6       0.913       0.726       0.791 o 
   9  -9   7       4.890       0.709       0.749 o 
   9  -8   1      27.911      29.505       5.192 o 
   9  -8   2       1.881       1.543       1.090 o 
   9  -8   3       0.633       1.750       1.503 o 
   9  -8   4      44.538      50.929      10.539 o 
   9  -8   5      16.343       8.020       7.938 o 
   9  -8   6       4.736       4.063       2.070 o 
   9  -8   7       0.128       2.472       3.017 o 
   9  -7   1       6.332       8.545       1.213 o 
   9  -7   2       4.015       5.637       1.876 o 
   9  -7   3       1.360       2.858       2.513 o 
   9  -7   4       1.523       2.246       2.339 o 
   9  -7   5       0.098       2.076       1.404 o 
   9  -7   6       4.200       5.678       2.849 o 
   9  -7   7       0.292       1.845       1.411 o 
   9  -6   1      34.536      31.195       1.706 o 
   9  -6   2       0.876       0.588       0.398 o 
   9  -6   3      67.558      70.365       3.031 o 
   9  -6   4      64.817      71.428       3.336 o 
   9  -6   5      89.519      88.569       3.857 o 
   9  -6   6       1.129       0.944       0.995 o 
   9  -6   7       5.392       5.723       3.304 o 
   9  -5   1       0.054       0.495       0.324 o 
   9  -5   2      14.707      13.598       1.124 o 
   9  -5   3       2.570       3.729       0.699 o 
   9  -5   4      16.919      17.605       1.447 o 
   9  -5   5       5.161       6.773       1.051 o 
   9  -5   6      12.793      12.328       1.354 o 
   9  -5   7       0.703       0.455       0.479 o 
   9  -4   1      68.226      70.651       2.777 o 
   9  -4   2      12.983      12.341       1.085 o 
   9  -4   3     158.744     162.171       5.692 o 
   9  -4   4       0.014       0.935       0.677 o 
   9  -4   5      59.805      59.848       3.157 o 
   9  -4   6       8.027       8.336       1.185 o 
   9  -4   7      19.070      18.215       1.837 o 
   9  -3   1      28.292      24.849       1.490 o 
   9  -3   2       1.574       2.008       0.553 o 
   9  -3   3       1.083       1.510       0.853 o 
   9  -3   4      14.848      16.186       1.430 o 
   9  -3   5       5.432       4.768       0.989 o 
   9  -3   6       2.216       1.284       0.845 o 
   9  -3   7       3.001       3.841       1.036 o 
   9  -2   1       2.433       2.693       0.635 o 
   9  -2   2      17.263      16.666       1.170 o 
   9  -2   3     104.465     111.976       4.229 o 
   9  -2   4      29.948      29.615       1.951 o 
   9  -2   5       1.701       0.808       0.544 o 
   9  -2   6       2.094       3.003       0.797 o 
   9  -1   1       8.035       9.297       0.911 o 
   9  -1   2       0.106       0.305       0.309 o 
   9  -1   3      17.279      17.961       1.438 o 
   9  -1   4       0.000       0.884       0.988 o 
   9  -1   5      11.433      13.390       1.440 o 
   9  -1   6       1.138       1.354       0.826 o 
   9   0   0     120.381     118.042       3.831 o 
   9   0   1       9.133       9.876       1.109 o 
   9   0   2      20.043      21.384       1.560 o 
   9   0   3      36.801      35.773       2.293 o 
   9   0   4      54.214      58.360       3.664 o 
   9   0   5       0.011       0.824       0.679 o 
   9   1   0       4.152       4.972       0.788 o 
   9   1   1      35.410      34.407       1.813 o 
   9   1   2      13.904      13.903       1.387 o 
   9   1   3       4.365       5.320       0.959 o 
   9   1   4      15.438      15.809       1.640 o 
   9   1   5       7.269       2.343       1.862 o 
   9   2   0      90.581      87.808       3.372 o 
   9   2   1       3.270       4.736       0.691 o 
   9   2   2      42.672      47.683       2.578 o 
   9   2   3       0.000       1.588       0.699 o 
   9   2   4      16.192      14.596       1.709 o 
   9   3   0      14.403      14.887       1.225 o 
   9   3   1       6.178       5.267       0.843 o 
   9   3   2       3.634       5.332       0.904 o 
   9   3   3       0.082       0.371       0.401 o 
   9   4   0       2.026       2.446       0.772 o 
   9   4   1       0.971       2.562       0.879 o 
   9   4   2      22.034      20.596       1.901 o 
   9   5   0       2.973       2.865       0.737 o 
   9   5   1       0.237       0.471       0.403 o 
   9   6   0       0.335       1.570       0.678 o 
  10 -10   1       5.768       4.893       5.206 o 
  10 -10   2       0.093       1.254       1.238 o 
  10 -10   3       5.903       4.439       3.382 o 
  10 -10   4       2.843       0.578       0.675 o 
  10  -9   1       2.768       0.624       0.676 o 
  10  -9   2       0.002       0.625       0.598 o 
  10  -9   3       4.563       7.878       2.782 o 
  10  -9   4      15.558      18.875       6.435 o 
  10  -9   5       0.028       1.580       1.368 o 
  10  -8   1       9.966       5.561       3.635 o 
  10  -8   2       4.014       4.353       2.181 o 
  10  -8   3      39.546      42.079       8.626 o 
  10  -8   4       0.131       1.062       1.219 o 
  10  -8   5      29.227      31.766       5.690 o 
  10  -7   1       1.305       1.603       1.464 o 
  10  -7   2       0.838       1.914       1.733 o 
  10  -7   3       0.162       0.795       0.736 o 
  10  -7   4       3.223       5.000       2.902 o 
  10  -7   5       1.568       1.715       1.985 o 
  10  -7   6       0.315       0.851       0.904 o 
  10  -6   1      14.705      12.751       1.172 o 
  10  -6   2       0.075       0.646       0.738 o 
  10  -6   3      37.778      35.300       2.121 o 
  10  -6   4      55.288      53.610       2.864 o 
  10  -6   5      17.818      15.935       4.886 o 
  10  -6   6       3.469       3.208       3.936 o 
  10  -5   1      22.624      22.313       1.604 o 
  10  -5   2      12.903      14.625       1.280 o 
  10  -5   3       1.307       1.759       0.614 o 
  10  -5   4       2.522       4.021       0.846 o 
  10  -5   5       1.548       0.576       0.560 o 
  10  -5   6       2.057       2.641       0.998 o 
  10  -4   1       2.753       2.687       0.695 o 
  10  -4   2      42.924      46.514       2.505 o 
  10  -4   3      24.718      26.580       2.161 o 
  10  -4   4     100.625     102.128       4.568 o 
  10  -4   5       3.769       1.064       0.805 o 
  10  -4   6      17.474      16.256       1.847 o 
  10  -3   1       1.140       0.499       0.426 o 
  10  -3   2       1.055       2.494       0.794 o 
  10  -3   3      10.165       9.292       1.092 o 
  10  -3   4       7.518      10.410       1.232 o 
  10  -3   5       6.962       5.660       1.760 o 
  10  -2   1      10.614      12.290       1.254 o 
  10  -2   2     180.843     185.289       6.457 o 
  10  -2   3       0.059       1.389       0.693 o 
  10  -2   4      57.486      54.654       3.132 o 
  10  -2   5       1.276       1.156       0.845 o 
  10  -1   1       3.213       2.810       0.740 o 
  10  -1   2       3.049       4.521       0.843 o 
  10  -1   3       3.091       6.351       1.037 o 
  10  -1   4      15.098      13.252       1.471 o 
  10  -1   5       2.642       1.716       1.563 o 
  10   0   0       3.906       5.133       0.766 o 
  10   0   1       0.801       1.089       0.806 o 
  10   0   2      44.419      46.721       2.850 o 
  10   0   3      36.396      34.544       2.439 o 
  10   0   4       3.383       2.334       0.952 o 
  10   1   0       6.898       6.661       0.801 o 
  10   1   1      12.750      15.827       1.373 o 
  10   1   2       0.519       0.765       0.582 o 
  10   1   3       0.758       0.883       0.716 o 
  10   1   4       5.040       8.605       5.208 o 
  10   2   0       8.823       9.313       1.018 o 
  10   2   1       1.357       2.749       0.910 o 
  10   2   2       0.959       0.892       0.594 o 
  10   2   3      19.491      19.071       2.187 o 
  10   3   0       0.137       1.199       0.596 o 
  10   3   1       0.067       0.392       0.393 o 
  10   3   2       2.108       3.833       0.954 o 
  10   4   0       2.188       1.918       0.755 o 
  10   4   1      10.720      12.098       1.730 o 
  10   5   0       0.625       1.639       0.637 o 
  11 -10   1       0.052       0.531       0.656 o 
  11  -9   1      14.827      14.261       6.477 o 
  11  -9   2       0.016       0.915       0.898 o 
  11  -9   3       0.001       1.688       1.865 o 
  11  -8   1       0.069       2.463       2.406 o 
  11  -8   2       5.398       7.054       2.550 o 
  11  -8   3       0.723       0.714       0.817 o 
  11  -8   4      39.343      36.672       6.212 o 
  11  -7   1       2.105       3.369       2.061 o 
  11  -7   2       0.004       2.350       1.781 o 
  11  -7   3       4.145       3.961       1.917 o 
  11  -7   4       1.636       1.052       0.955 o 
  11  -6   1      44.952      47.374       2.638 o 
  11  -6   2      14.721      14.362       2.120 o 
  11  -6   3       3.514       3.860       0.996 o 
  11  -6   4      12.698      12.843       2.265 o 
  11  -5   1      21.679      20.975       2.212 o 
  11  -5   2       0.086       0.509       0.476 o 
  11  -5   3      12.236      15.145       1.488 o 
  11  -5   4       0.032       0.433       0.425 o 
  11  -5   5       2.448       1.333       0.744 o 
  11  -4   1      23.737      26.155       1.838 o 
  11  -4   2      20.015      21.010       1.704 o 
  11  -4   3      35.429      42.188       2.689 o 
  11  -4   4       2.719       3.121       0.926 o 
  11  -3   1      17.194      19.650       1.674 o 
  11  -3   2       0.085       1.002       0.691 o 
  11  -3   3       0.575       0.487       0.441 o 
  11  -3   4       0.213       0.945       1.093 o 
  11  -2   1       6.531       7.117       1.387 o 
  11  -2   2       0.005       0.410       0.400 o 
  11  -2   3      70.095      68.914       3.947 o 
  11  -2   4       0.048       1.034       1.197 o 
  11  -1   1      16.412      15.583       1.392 o 
  11  -1   2       0.101       0.963       0.707 o 
  11  -1   3       0.628       1.877       1.028 o 
  11  -1   4       2.100       2.225       1.935 o 
  11   0   0      19.190      19.391       1.603 o 
  11   0   1      37.390      38.136       2.286 o 
  11   0   2       3.619       4.992       0.979 o 
  11   0   3      12.436       9.575       1.299 o 
  11   1   0      34.510      35.413       2.132 o 
  11   1   1       0.013       2.023       0.788 o 
  11   1   2       5.631       6.092       1.120 o 
  11   2   0       0.494       0.750       0.553 o 
  11   2   1      24.437      20.843       1.877 o 
  11   2   2       7.331       4.075       3.277 o 
  11   3   0      11.098      13.111       1.682 o 
  11   3   1       0.659       0.935       0.697 o 
  11   4   0       1.743       3.344       1.025 o 
  12  -8   1       4.559       5.170       2.369 o 
  12  -8   2       2.330       1.470       1.561 o 
  12  -7   1       8.084       8.238       2.793 o 
  12  -7   2       0.002       1.796       1.908 o 
  12  -7   3       0.269       0.755       0.772 o 
  12  -6   1       8.726       8.992       1.291 o 
  12  -6   2       0.530       0.352       0.366 o 
  12  -6   3      13.398      14.063       2.294 o 
  12  -5   1       3.301       4.436       0.975 o 
  12  -5   2       7.375       6.943       1.125 o 
  12  -5   3       4.530       4.436       0.927 o 
  12  -4   1      28.543      34.027       2.512 o 
  12  -4   2       7.836       8.820       1.231 o 
  12  -4   3       3.627       5.550       1.051 o 
  12  -3   1       4.922       6.722       1.092 o 
  12  -3   2       7.906      10.703       1.368 o 
  12  -3   3       0.136       0.466       0.506 o 
  12  -2   1      10.742      11.796       1.405 o 
  12  -2   2      11.396      12.612       1.602 o 
  12  -2   3       2.233       0.834       0.832 o 
  12  -1   1       9.712      12.212       1.413 o 
  12  -1   2       3.495       3.104       0.880 o 
  12   0   0      10.903      13.520       1.338 o 
  12   0   1       2.558       2.475       1.253 o 
  12   0   2      14.417       9.051       6.290 o 
  12   1   0       0.199       1.556       0.663 o 
  12   1   1       4.306       3.968       1.275 o 
  12   2   0      26.852      28.823       2.259 o 
  12   3   0       0.422       0.579       0.580 o 
  13  -7   1       0.415       2.033       1.639 o 
  13  -6   1      26.929      27.541       2.422 o 
  13  -6   2       2.376       1.065       1.178 o 
  13  -5   1       0.157       1.627       1.155 o 
  13  -5   2       1.048       1.032       0.871 o 
  13  -4   1       5.122       5.828       1.074 o 
  13  -4   2       2.921       2.656       1.583 o 
  13  -3   1       9.608       9.569       1.314 o 
  13  -2   1       0.010       0.491       0.463 o 
  13  -1   1       2.147       3.234       1.041 o 
  13   0   0      17.145      15.799       1.688 o 
  13   1   0       5.891       3.903       3.082 o 
