# Supplementary material for: X-ray diffraction data as a source of the vibrational free-energy contribution in polymorphic systems
Source: IUCrJ. 2019 May 8;6(Pt 4):558–71. doi: 10.1107/S2052252519003014 (PMC6608639; doi:10.1107/S2052252519003014)
Supplement: Supplementary file 10 [file m-06-00558-Y_5Ksup10.hkl]

#
# fcf, LIST 4 option, 
# 
data_Y_5K
_shelx_title ' written by MoPro v15'
_shelx_refln_list_code        4
_shelx_F_calc_maximum       41.72
_exptl_crystal_F_000       150.00
_reflns_d_resolution_high  0.5805

loop_
 _symmetry_equiv_pos_as_xyz
'x, y, z'
'-x, -y, -z'

_cell_length_a     9.5100
_cell_length_b     4.2473
_cell_length_c     7.7107
_cell_angle_alpha 112.420
_cell_angle_beta   95.810
_cell_angle_gamma 106.163


_shelx_F_squared_multiplier     1.000

loop_ 
 _refln_index_h 
 _refln_index_k 
 _refln_index_l 
 _refln_F_squared_calc 
 _refln_F_squared_meas 
 _refln_F_squared_sigma 
 _refln_observed_status 
 -16   1   1       0.289       3.005       4.022 o 
 -16   1   2       5.168       1.521       3.740 o 
 -16   1   3      19.818       1.810       3.752 o 
 -16   2   0       1.999       3.947       3.034 o 
 -16   2   1      36.326      22.812       5.951 o 
 -16   2   2      28.270      12.456       2.081 o 
 -15   0   1     137.185     108.556       7.660 o 
 -15   0   2       4.996       2.695       1.524 o 
 -15   0   3       1.295       0.311       1.394 o 
 -15   0   4       1.140       2.174       1.423 o 
 -15   0   5       3.321       2.607       1.328 o 
 -15   1   0      82.170      88.948       6.379 o 
 -15   1   1      46.785      51.562       5.540 o 
 -15   1   2       9.933       3.945       3.248 o 
 -15   1   3      68.257      72.183       4.212 o 
 -15   1   4      38.693      24.659       4.842 o 
 -15   1   5     225.217     249.283      12.993 o 
 -15   1   6       0.122       0.760       3.211 o 
 -15   2   0      76.032      77.289       7.752 o 
 -15   2   1      74.079      72.881       6.145 o 
 -15   2   2     104.559     106.428       5.222 o 
 -15   2   3      96.540     104.202       6.213 o 
 -15   2   4       5.914       5.693       1.031 o 
 -15   2   5      13.041       9.365       2.695 o 
 -15   3   0      38.660      40.570       2.846 o 
 -15   3   1      35.058      34.519       2.571 o 
 -15   3   2     198.234     201.767       8.055 o 
 -15   3   3      23.653      24.587       1.997 o 
 -15   3   4      11.776      17.197       4.937 o 
 -15   4   0      68.657      70.251       3.507 o 
 -15   4   1      18.930      22.721       2.432 o 
 -15   4   2      47.935      45.153       5.935 o 
 -14  -1   1      30.654      16.294       2.963 o 
 -14  -1   2      50.051      34.852       3.846 o 
 -14  -1   3     175.082      89.310      17.902 o 
 -14  -1   4       5.380       2.384       1.489 o 
 -14  -1   7       0.787       2.498       1.350 o 
 -14   0   1      98.896      79.443       5.422 o 
 -14   0   4      23.971      16.874       3.074 o 
 -14   0   5      91.243      99.974       5.275 o 
 -14   0   6      48.737      49.553       9.480 o 
 -14   0   8       3.725       3.766       1.634 o 
 -14   1   0       0.200       0.569       0.961 o 
 -14   1   1      46.921      43.304       5.361 o 
 -14   1   2      99.816      97.810      10.087 o 
 -14   1   6      12.945       8.111       6.556 o 
 -14   1   7      11.637       6.681       6.069 o 
 -14   2   0      29.673      31.328       4.076 o 
 -14   2   1      47.856      55.478       3.659 o 
 -14   2   2      32.423      35.875       1.848 o 
 -14   2   3      57.843      51.787       2.330 o 
 -14   2   4     240.244     246.170      10.393 o 
 -14   2   5      27.235      26.549       1.758 o 
 -14   2   6      33.028      30.942       2.604 o 
 -14   2   7      62.504      53.065       6.030 o 
 -14   3   0      22.819      26.291       2.011 o 
 -14   3   1       8.099       9.521       0.954 o 
 -14   3   2      61.026      66.204       2.873 o 
 -14   3   3      17.851      18.674       1.277 o 
 -14   3   4      80.936      79.215       3.443 o 
 -14   3   5      10.000       8.255       1.111 o 
 -14   4   0       1.556       2.905       0.787 o 
 -14   4   1       2.876       4.021       0.823 o 
 -14   4   2      48.104      45.592       2.367 o 
 -14   4   3      54.314      54.575       2.772 o 
 -14   4   4      11.351       8.147       2.943 o 
 -14   5   0      67.202      77.416       6.393 o 
 -13  -2   1       2.651       4.218       4.840 o 
 -13  -2   2      77.994      46.891       3.855 o 
 -13  -2   3      10.908       8.737       1.622 o 
 -13  -2   4      62.742      49.172       3.873 o 
 -13  -2   5     174.211     216.297      13.226 o 
 -13  -2   6       3.575       2.176       1.513 o 
 -13  -2   7       5.300       5.196       1.973 o 
 -13  -1   1     150.627     139.714       7.464 o 
 -13  -1   2      15.315      15.360       1.714 o 
 -13  -1   3      73.413      68.217       5.356 o 
 -13  -1   4      64.726      68.376       4.808 o 
 -13  -1   5      65.681      63.584       6.733 o 
 -13  -1   6      37.622      36.105       2.862 o 
 -13  -1   7      89.066      76.127       8.122 o 
 -13  -1   8      51.903      39.396       8.053 o 
 -13   0   1      15.843      13.470       2.705 o 
 -13   0   8      14.435      13.442       1.467 o 
 -13   1   0      37.865      40.461       3.509 o 
 -13   1   1      25.784       8.582       1.787 o 
 -13   1   2      13.859       5.685       1.692 o 
 -13   1   3      32.571      16.693       2.649 o 
 -13   1   8      60.494      48.593       5.666 o 
 -13   2   0     151.813     168.283       9.618 o 
 -13   2   1       0.100       0.113       0.637 o 
 -13   2   2      41.303      46.511       1.982 o 
 -13   2   3      12.882      13.227       0.883 o 
 -13   2   4      33.650      37.005       1.747 o 
 -13   2   5      17.435      16.621       1.190 o 
 -13   2   6     104.846     102.031       4.142 o 
 -13   2   7       9.761       8.307       1.410 o 
 -13   3   0      10.705      10.147       1.761 o 
 -13   3   1      40.882      47.866       2.068 o 
 -13   3   2      26.038      28.172       1.489 o 
 -13   3   3       2.449       3.151       0.649 o 
 -13   3   4      59.851      62.141       2.658 o 
 -13   3   5      46.350      49.647       2.547 o 
 -13   3   6      12.302      11.607       1.268 o 
 -13   4   0      91.247      94.961       3.725 o 
 -13   4   1      15.726      14.511       1.053 o 
 -13   4   2      55.643      58.447       2.570 o 
 -13   4   3      22.059      23.021       1.573 o 
 -13   4   4      19.135      18.033       1.372 o 
 -13   4   5      61.735      54.061       8.747 o 
 -13   5   0     106.655     116.629       6.848 o 
 -13   5   1     406.376     430.891      19.358 o 
 -13   5   2       0.524       1.412       1.206 o 
 -12  -3   3       1.977       1.766       2.859 o 
 -12  -3   4      39.345      50.512       4.274 o 
 -12  -3   5       1.393       1.072       1.601 o 
 -12  -3   6      67.087      66.571      15.526 o 
 -12  -2   1       5.047       4.871       1.960 o 
 -12  -2   2      52.407      50.265       5.311 o 
 -12  -2   3     155.155     192.996       9.275 o 
 -12  -2   4      19.600      21.901       2.623 o 
 -12  -2   5      34.300      40.740       4.172 o 
 -12  -2   6      47.320      53.922       6.711 o 
 -12  -2   7      61.900      74.934       6.341 o 
 -12  -2   8      41.480      45.396       3.216 o 
 -12  -2   9      64.667      61.954       6.205 o 
 -12  -1   1      16.488      16.837       2.270 o 
 -12  -1   2      12.829       6.228       0.963 o 
 -12  -1   3      54.833      29.692       2.060 o 
 -12  -1   4       1.395       1.186       0.515 o 
 -12  -1   5      45.610      44.410       2.660 o 
 -12  -1   6      81.365      76.724       6.739 o 
 -12  -1   7      58.250      58.694       5.200 o 
 -12  -1   8     147.647     171.152      13.217 o 
 -12  -1   9     236.114     276.748      22.852 o 
 -12   0   3      12.582      12.420       2.610 o 
 -12   0   4       1.532       0.396       0.520 o 
 -12   0   6      13.702      13.995       1.159 o 
 -12   0   9      34.157      37.147       3.279 o 
 -12   1   0      49.937      50.398       3.808 o 
 -12   1   1     302.577     215.482      12.394 o 
 -12   1   2     226.535     158.995       9.405 o 
 -12   1   3       4.553       4.535       0.496 o 
 -12   1   4      58.614      33.639       2.163 o 
 -12   1   5      10.207       5.066       1.418 o 
 -12   1   6       8.972       1.195       2.202 o 
 -12   1   7      16.833      10.048       2.949 o 
 -12   1   9       5.940       1.190       2.447 o 
 -12   2   0      72.087      67.856       3.400 o 
 -12   2   1     285.696     293.197      10.960 o 
 -12   2   2      10.096       9.370       0.685 o 
 -12   2   3      20.078      24.463       1.230 o 
 -12   2   4      80.728      84.304       3.639 o 
 -12   2   5       0.987       1.706       0.666 o 
 -12   2   6      51.936      55.833       2.415 o 
 -12   2   7      28.920      31.866       2.310 o 
 -12   2   8      12.124      12.134       2.316 o 
 -12   3   0     126.087     120.813       5.469 o 
 -12   3   1     231.889     249.228       8.661 o 
 -12   3   2     127.134     133.961       4.745 o 
 -12   3   3      12.566      11.515       0.884 o 
 -12   3   4      26.104      29.036       1.794 o 
 -12   3   5       4.518       4.712       0.712 o 
 -12   3   6      18.905      20.181       1.653 o 
 -12   3   7      56.240      59.605       6.296 o 
 -12   4   0     151.573     156.341       6.149 o 
 -12   4   1       9.892      10.289       0.904 o 
 -12   4   2     226.023     253.709      11.142 o 
 -12   4   3     526.488     558.424      21.719 o 
 -12   4   4       0.188       1.172       0.709 o 
 -12   4   5       0.995       0.804       0.889 o 
 -12   5   0      58.839      58.362       2.730 o 
 -12   5   1       0.351       0.377       0.781 o 
 -12   5   2      31.945      31.521       2.006 o 
 -12   5   3     129.451     138.899       9.649 o 
 -11  -3   1      19.132      16.396       3.149 o 
 -11  -3   2      80.236     104.591      11.969 o 
 -11  -3   3      11.788      15.313       1.848 o 
 -11  -3   4      91.651     110.862      10.904 o 
 -11  -3   5     128.974     158.959       7.891 o 
 -11  -3   6      15.614      16.099       1.642 o 
 -11  -3   7       7.919       8.973       1.949 o 
 -11  -3   8      30.833      38.581       2.759 o 
 -11  -2   1      99.776     112.038      11.531 o 
 -11  -2   2     131.818     147.575      10.961 o 
 -11  -2   3      26.401      34.545       3.185 o 
 -11  -2   4       0.918       2.456       0.838 o 
 -11  -2   5     100.825     117.401       6.823 o 
 -11  -2   6       1.355       2.453       0.830 o 
 -11  -2   7      29.619      34.707       2.145 o 
 -11  -2   8      47.852      47.039       3.329 o 
 -11  -2   9      35.842      42.546       2.823 o 
 -11  -2  10     137.265     162.616      12.146 o 
 -11  -1   1     275.437     142.810       7.990 o 
 -11  -1   2     159.541     161.989      10.159 o 
 -11  -1   3     145.209     157.939       8.200 o 
 -11  -1   4      40.788      39.682       1.587 o 
 -11  -1   5       1.175       1.467       0.545 o 
 -11  -1   6       1.456       1.063       0.431 o 
 -11  -1   7       3.056       0.615       0.960 o 
 -11  -1   8       6.491       4.204       1.259 o 
 -11  -1   9      47.012      44.117       6.523 o 
 -11  -1  10     111.422     118.948       7.063 o 
 -11   0   1     274.962     288.424      10.534 o 
 -11   0   2      36.122      39.288       3.339 o 
 -11   0   3     404.225     290.254      15.806 o 
 -11   0   4     265.163     184.161       9.913 o 
 -11   0   5      13.767      14.836       1.141 o 
 -11   0   7       2.560       0.339       0.740 o 
 -11   0   8       0.110       0.179       0.527 o 
 -11   0   9      15.233      17.615       1.909 o 
 -11   0  10      75.413      71.523       4.692 o 
 -11   1   0       2.226       1.104       0.385 o 
 -11   1   1      25.029      23.699       1.442 o 
 -11   1   2      73.975      68.237       2.893 o 
 -11   1   3     314.965     326.212      10.236 o 
 -11   1   4       8.234       6.829       0.769 o 
 -11   1   5       2.503       3.310       0.424 o 
 -11   1   6     129.530     100.811       7.020 o 
 -11   1   8      30.376      16.765       1.697 o 
 -11   1   9      12.773       5.410       3.584 o 
 -11   2   0      16.240      17.561       2.015 o 
 -11   2   2     169.244     176.963       5.886 o 
 -11   2   3     328.630     349.549      11.784 o 
 -11   2   4     131.882     137.706       4.726 o 
 -11   2   5       9.177       8.427       0.940 o 
 -11   2   6       3.403       3.819       0.703 o 
 -11   2   7       0.057       0.170       0.822 o 
 -11   2   8      17.400      17.126       1.619 o 
 -11   2   9      36.932      25.853       5.151 o 
 -11   3   0       5.051       4.595       0.601 o 
 -11   3   1      31.513      30.529       1.303 o 
 -11   3   2     149.794     159.459       5.438 o 
 -11   3   3      12.242      12.457       0.858 o 
 -11   3   4     378.222     389.772      16.011 o 
 -11   3   5     556.874     584.477      22.133 o 
 -11   3   6       0.169       0.443       0.840 o 
 -11   3   7       1.988       1.029       1.181 o 
 -11   4   0       0.058       1.177       0.555 o 
 -11   4   1      11.576      11.460       1.187 o 
 -11   4   2      69.092      73.077       3.154 o 
 -11   4   3       2.716       3.668       0.638 o 
 -11   4   4      55.117      56.356       2.430 o 
 -11   4   5     187.513     196.097       7.637 o 
 -11   4   6      24.376      23.826       5.041 o 
 -11   5   0       1.836       2.313       0.553 o 
 -11   5   1       3.615       3.534       0.645 o 
 -11   5   2       1.877       1.461       0.669 o 
 -11   5   3      40.867      37.508       2.562 o 
 -11   6   0       2.239       0.905       1.196 o 
 -10  -4   2      42.465      30.343       9.729 o 
 -10  -4   3       9.155       6.590       4.925 o 
 -10  -4   4      64.885      80.258       4.904 o 
 -10  -4   5      19.151      21.238       2.416 o 
 -10  -4   6     110.440     135.713      13.840 o 
 -10  -4   7      86.110      72.093       7.754 o 
 -10  -3   1       4.855       5.996       1.522 o 
 -10  -3   2       3.555       4.759       1.295 o 
 -10  -3   3      99.945     110.485       7.858 o 
 -10  -3   4      97.827     105.422       9.467 o 
 -10  -3   5      35.325      44.863       5.119 o 
 -10  -3   6       3.445       1.600       2.018 o 
 -10  -3   7     119.842     148.694       7.152 o 
 -10  -3   8       0.877       1.813       1.497 o 
 -10  -3   9      14.301      16.237       1.689 o 
 -10  -2   1      11.760       5.250       2.571 o 
 -10  -2   2      46.870      55.400       4.943 o 
 -10  -2   3     249.464     304.045      18.219 o 
 -10  -2   4     183.422     200.022      16.901 o 
 -10  -2   6      28.801      19.082       2.916 o 
 -10  -2   7       2.231       1.348       0.973 o 
 -10  -2   8       9.764       9.762       1.145 o 
 -10  -2   9       0.092       0.555       0.628 o 
 -10  -1   1      14.834       8.002       0.909 o 
 -10  -1   2      63.115      66.887       2.247 o 
 -10  -1   3     205.844     222.085       6.927 o 
 -10  -1   4      25.454      26.911       1.185 o 
 -10  -1   5     452.795     496.883      17.031 o 
 -10  -1   6     238.139     260.588       8.858 o 
 -10  -1   7      21.565      22.169       1.255 o 
 -10  -1   8      65.925      67.096       2.635 o 
 -10  -1   9       0.050       0.469       0.578 o 
 -10  -1  10       3.107       3.452       1.001 o 
 -10   0   1       6.645       8.763       0.640 o 
 -10   0   2       0.220       0.147       0.233 o 
 -10   0   3      23.053      21.479       1.178 o 
 -10   0   4      52.894      50.530       1.801 o 
 -10   0   5     284.121     292.528       9.654 o 
 -10   0   6       6.379       6.536       0.538 o 
 -10   0   7       2.012       0.757       0.423 o 
 -10   0  10       9.517       4.780       4.609 o 
 -10   1   0     144.274     153.931       4.763 o 
 -10   1   1       1.571       1.145       0.365 o 
 -10   1   2       0.845       1.070       0.352 o 
 -10   1   3       2.022       2.622       0.291 o 
 -10   1   4     196.367     198.156       6.319 o 
 -10   1   5     368.961     383.653      15.221 o 
 -10   1   6      99.869     100.392       3.597 o 
 -10   1   7       8.312       6.063       0.653 o 
 -10   1   8       1.846       0.883       0.721 o 
 -10   1   9       3.019       1.491       1.298 o 
 -10   1  10      13.118       9.143       1.607 o 
 -10   2   0      45.674      48.769       1.795 o 
 -10   2   1      27.635      28.819       1.217 o 
 -10   2   2       0.686       0.631       0.203 o 
 -10   2   3      19.184      18.151       0.801 o 
 -10   2   4     112.812     111.501       4.617 o 
 -10   2   5      18.148      18.530       1.005 o 
 -10   2   6     492.274     509.556      20.510 o 
 -10   2   7     483.717     511.772      21.158 o 
 -10   2   8       0.480       0.081       0.993 o 
 -10   2   9      14.183      13.108       2.171 o 
 -10   3   0      50.026      50.116       1.865 o 
 -10   3   1      28.654      29.124       1.186 o 
 -10   3   2       7.084       7.553       0.465 o 
 -10   3   3      11.343      10.099       0.762 o 
 -10   3   4      53.081      53.524       2.828 o 
 -10   3   5      19.483      22.817       1.484 o 
 -10   3   6      83.547      87.578       4.784 o 
 -10   3   7     221.761     230.099       9.951 o 
 -10   3   8      26.266      24.441       5.508 o 
 -10   4   0     220.397     232.356      15.752 o 
 -10   4   1      42.269      43.451       2.750 o 
 -10   4   2       0.004       0.231       0.379 o 
 -10   4   3       0.057       0.729       0.460 o 
 -10   4   4       2.281       1.521       0.922 o 
 -10   4   5      38.001      34.611       1.852 o 
 -10   4   6      43.866      40.715       2.825 o 
 -10   5   0      11.129      11.605       1.009 o 
 -10   5   1      24.395      22.869       1.741 o 
 -10   5   2       2.995       2.665       0.622 o 
 -10   5   3       8.520       9.034       1.271 o 
 -10   5   4       0.412       0.941       2.048 o 
 -10   6   0       9.772      11.261       1.550 o 
 -10   6   1       9.429       7.640       1.374 o 
  -9  -4   1       1.480       4.437       2.063 o 
  -9  -4   3       0.078       1.122       1.384 o 
  -9  -4   4       1.803       1.821       1.345 o 
  -9  -4   5      78.983      92.261       6.615 o 
  -9  -4   6      49.867      48.181       6.699 o 
  -9  -4   7      37.397      42.127       3.741 o 
  -9  -4   8      15.720      18.087       1.739 o 
  -9  -4   9     103.973      79.190       7.940 o 
  -9  -3   1      94.933     106.818       5.635 o 
  -9  -3   2       0.006       0.423       1.529 o 
  -9  -3   3       1.713       1.222       1.414 o 
  -9  -3   4      23.850      29.076       2.854 o 
  -9  -3   5     202.543     249.971      11.108 o 
  -9  -3   6     170.252     191.268      16.206 o 
  -9  -3   7      73.746      76.164       4.818 o 
  -9  -3   8      18.421      16.631       2.425 o 
  -9  -3   9      11.647      12.966       1.379 o 
  -9  -3  10      16.017      15.434       1.741 o 
  -9  -2   1     125.261     124.101      11.833 o 
  -9  -2   2      42.180      43.208       2.477 o 
  -9  -2   3      32.922      36.288       2.497 o 
  -9  -2   4      48.267      47.459       2.006 o 
  -9  -2   6      22.223      24.875       1.934 o 
  -9  -2   8     169.078     188.582      13.692 o 
  -9  -2   9      23.342      23.732       1.562 o 
  -9  -2  10      59.889      59.370       6.031 o 
  -9  -2  11       2.788       3.457       1.118 o 
  -9  -1   1     332.021     351.824      11.771 o 
  -9  -1   2      36.994      37.427       1.282 o 
  -9  -1   3      44.377      49.624       1.588 o 
  -9  -1   4       1.669       1.788       0.330 o 
  -9  -1   5      10.427      10.020       0.651 o 
  -9  -1   6      26.628      23.682       1.075 o 
  -9  -1   7     211.089     225.772       7.613 o 
  -9  -1   8       5.002       5.019       0.584 o 
  -9  -1   9      10.869       7.278       2.385 o 
  -9  -1  10     117.932     110.276       7.353 o 
  -9  -1  11       0.033       0.254       1.005 o 
  -9   0   1     319.254     332.712      11.124 o 
  -9   0   2     148.539     149.686       4.368 o 
  -9   0   3       0.536       0.300       0.204 o 
  -9   0   4       7.297       6.861       0.410 o 
  -9   0   5       7.585       8.148       0.483 o 
  -9   0   6     194.252     210.233       7.475 o 
  -9   0   9       8.375       6.319       0.992 o 
  -9   0  10      14.137      13.180       2.567 o 
  -9   0  11       4.532       0.398       1.068 o 
  -9   1   0     109.533     112.848       3.217 o 
  -9   1   1      27.856      26.618       0.909 o 
  -9   1   2     145.680     155.365       4.519 o 
  -9   1   3      28.870      31.482       1.010 o 
  -9   1   4       1.686       1.472       0.243 o 
  -9   1   5       3.487       3.068       0.434 o 
  -9   1   6      66.945      66.484       2.089 o 
  -9   1   7      26.989      28.697       1.374 o 
  -9   1   8     504.157     240.792      15.082 o 
  -9   1   9     344.191     340.930      20.236 o 
  -9   2   0     957.116     907.305      32.858 o 
  -9   2   1      15.933      14.049       0.823 o 
  -9   2   2     115.494     118.268       3.461 o 
  -9   2   3      63.728      64.359       2.092 o 
  -9   2   4      31.436      35.552       1.386 o 
  -9   2   5       9.403       9.289       0.947 o 
  -9   2   6      20.502      20.743       1.157 o 
  -9   2   7      48.276      55.419       2.568 o 
  -9   2   8     108.245     110.276       4.867 o 
  -9   2   9     210.200     224.534      11.726 o 
  -9   3   0     164.774     166.020       6.593 o 
  -9   3   1     288.129     272.278       7.978 o 
  -9   3   2     311.302     307.856       9.464 o 
  -9   3   3      50.224      51.254       1.804 o 
  -9   3   4       5.608       5.760       0.679 o 
  -9   3   5       1.617       2.047       0.449 o 
  -9   3   6       2.218       2.877       0.775 o 
  -9   3   7      22.346      21.187       2.396 o 
  -9   3   8      29.929      27.392       2.991 o 
  -9   4   0       4.968       5.844       0.494 o 
  -9   4   1     154.772     159.011      11.256 o 
  -9   4   2      34.854      35.668       2.406 o 
  -9   4   3      52.930      51.354       3.041 o 
  -9   4   4       4.067       3.567       0.554 o 
  -9   4   5       1.096       1.527       0.825 o 
  -9   4   6       0.476       2.245       1.161 o 
  -9   4   7      67.367      60.252       7.133 o 
  -9   5   0     125.519     131.296       7.553 o 
  -9   5   1     449.509     491.799      31.148 o 
  -9   5   2       7.266       9.222       0.832 o 
  -9   5   3      40.371      43.940       2.730 o 
  -9   5   4      48.739      52.431       5.542 o 
  -9   6   0       5.591       6.916       1.146 o 
  -9   6   1     139.303     132.997       9.005 o 
  -8  -4   1      26.944      29.764       2.942 o 
  -8  -4   2     153.962     166.581      10.555 o 
  -8  -4   3      77.394      81.819       5.861 o 
  -8  -4   4       0.176       0.259       1.022 o 
  -8  -4   5       0.732       1.558       1.444 o 
  -8  -4   6       8.922      11.827       1.460 o 
  -8  -4   7     155.650     191.023      10.850 o 
  -8  -4   8     122.901     142.430       6.934 o 
  -8  -4   9      30.852      29.643       3.321 o 
  -8  -4  10      11.350       7.169       4.201 o 
  -8  -3   1      26.831      27.294       2.011 o 
  -8  -3   2       9.946       8.242       1.528 o 
  -8  -3   3     159.447     163.649       8.650 o 
  -8  -3   4      56.080      57.085       2.447 o 
  -8  -3   5      45.735      46.873       2.601 o 
  -8  -3   6      23.119      20.125       1.730 o 
  -8  -3   7      38.200      41.466       2.004 o 
  -8  -3   8      19.744      20.307       2.678 o 
  -8  -3   9     313.820     352.390      16.660 o 
  -8  -3  10      95.830     102.124       8.737 o 
  -8  -3  11      20.441      19.533       2.453 o 
  -8  -2   1     126.313     139.249       5.050 o 
  -8  -2   2     126.194     137.914       5.057 o 
  -8  -2   3     306.470     336.417      11.032 o 
  -8  -2   4      52.242      56.000       2.026 o 
  -8  -2   5      94.229      97.888       3.319 o 
  -8  -2   6       2.333       3.209       0.467 o 
  -8  -2   7       0.804       0.530       0.435 o 
  -8  -2   8       6.760       7.296       0.828 o 
  -8  -2   9     136.882     145.521       7.438 o 
  -8  -2  10       2.670       2.313       0.625 o 
  -8  -2  11      15.662      17.108       1.272 o 
  -8  -2  12      79.189      84.694       7.063 o 
  -8  -1   1       0.193       0.206       0.279 o 
  -8  -1   2      98.671     124.550       3.987 o 
  -8  -1   3     383.849     411.559      11.960 o 
  -8  -1   4     106.554     114.784       3.363 o 
  -8  -1   5       3.026       3.016       0.345 o 
  -8  -1   6      27.969      28.228       1.238 o 
  -8  -1   7      10.281      10.012       0.745 o 
  -8  -1   8     151.338     166.939       5.668 o 
  -8  -1   9     217.766     244.972       8.602 o 
  -8  -1  10      24.974      23.245       2.648 o 
  -8  -1  11       8.316       3.999       1.169 o 
  -8   0   1     288.316     275.332       7.167 o 
  -8   0   2      70.613      69.167       1.861 o 
  -8   0   3       2.819       2.196       0.194 o 
  -8   0   4     219.566     232.268       6.334 o 
  -8   0   5      28.608      28.713       1.072 o 
  -8   0   6      11.023      10.830       0.768 o 
  -8   0   7       1.607       1.595       0.602 o 
  -8   0  11     204.323     170.546       9.228 o 
  -8   1   0      21.833      23.034       0.760 o 
  -8   1   1    1290.904    1234.826      33.141 o 
  -8   1   2     959.778     925.725      26.818 o 
  -8   1   3       3.881       3.654       0.267 o 
  -8   1   4     193.051     198.224       5.324 o 
  -8   1   5     106.818     112.985       3.217 o 
  -8   1   6      49.263      52.823       2.300 o 
  -8   1   7       3.566       3.539       0.481 o 
  -8   1   8       0.622       0.547       0.502 o 
  -8   1   9      71.846      76.040       6.312 o 
  -8   1  10     117.073     109.336       6.255 o 
  -8   2   0      29.676      29.345       1.001 o 
  -8   2   1     101.119     107.610       4.680 o 
  -8   2   2     206.899     189.845       5.872 o 
  -8   2   3     306.506     284.056      10.835 o 
  -8   2   4     347.644     333.173      11.003 o 
  -8   2   5      57.415      56.194       1.950 o 
  -8   2   6      22.479      24.348       1.602 o 
  -8   2   7       5.160       6.753       0.943 o 
  -8   2   8       1.510       0.253       0.860 o 
  -8   2   9       5.488       8.382       2.334 o 
  -8   2  10      16.137       5.033       3.806 o 
  -8   3   0      62.213      67.610       2.522 o 
  -8   3   1       0.075       0.195       0.150 o 
  -8   3   2       1.337       1.681       0.206 o 
  -8   3   3     172.019     168.655       5.048 o 
  -8   3   4      70.330      69.063       2.393 o 
  -8   3   5      70.691      62.172       6.631 o 
  -8   3   6       5.687       5.341       0.884 o 
  -8   3   7       2.000       1.829       0.991 o 
  -8   3   8       2.387       1.609       1.133 o 
  -8   4   0      29.734      32.000       1.200 o 
  -8   4   1      10.672      10.274       0.919 o 
  -8   4   2     187.078     192.087       6.931 o 
  -8   4   3     449.446     521.176      32.725 o 
  -8   4   4       6.644       7.249       0.621 o 
  -8   4   5      88.191      83.842       4.917 o 
  -8   4   6      60.997      66.951       5.229 o 
  -8   4   7       1.371       6.771       2.855 o 
  -8   5   0       1.423       0.543       0.529 o 
  -8   5   1      46.610      50.959       2.108 o 
  -8   5   2      13.394      14.039       1.332 o 
  -8   5   3     193.709     218.469      17.725 o 
  -8   5   4     112.269     121.899       6.286 o 
  -8   6   0       5.263       7.785       1.248 o 
  -8   6   1      29.916      24.296       2.263 o 
  -8   6   2       5.381       7.676       1.378 o 
  -7  -5   3      34.573      37.368       2.663 o 
  -7  -5   4     147.520     166.237       8.456 o 
  -7  -5   5      46.908      49.842       2.925 o 
  -7  -5   6       0.941       2.517       0.809 o 
  -7  -5   7       5.870       8.545       1.150 o 
  -7  -5   8       2.668       4.490       1.024 o 
  -7  -4   1      12.714      13.127       1.637 o 
  -7  -4   2     129.541     158.688      11.267 o 
  -7  -4   3       8.386       7.748       1.609 o 
  -7  -4   4      20.731      20.440       2.302 o 
  -7  -4   5     153.121     163.576       7.887 o 
  -7  -4   6      56.652      58.270       2.604 o 
  -7  -4   7      46.865      58.044       2.849 o 
  -7  -4   8       4.885       3.156       1.001 o 
  -7  -4   9       9.229       9.493       1.252 o 
  -7  -4  10      16.746      19.295       3.341 o 
  -7  -4  11     195.608     165.260      12.560 o 
  -7  -3   1       4.431       5.863       0.907 o 
  -7  -3   2     368.284     367.181      75.269 o 
  -7  -3   3      82.088      92.515       3.376 o 
  -7  -3   4     104.842     115.754       3.989 o 
  -7  -3   5     242.744     257.702      10.624 o 
  -7  -3   7     108.560     107.976       7.719 o 
  -7  -3   8       4.069       4.608       0.682 o 
  -7  -3   9       2.069       1.716       0.598 o 
  -7  -3  10       0.147       0.959       0.731 o 
  -7  -3  11      77.156      81.080       7.986 o 
  -7  -3  12       0.699       2.281       1.737 o 
  -7  -2   2      43.396      43.587       1.588 o 
  -7  -2   3       2.686       1.808       0.477 o 
  -7  -2   4     114.877     129.646       4.198 o 
  -7  -2   6      67.051      72.942       2.495 o 
  -7  -2   7      15.927      15.612       1.263 o 
  -7  -2   8      45.719      48.545       1.983 o 
  -7  -2   9       7.802       7.401       1.120 o 
  -7  -2  10      92.192     106.727       4.716 o 
  -7  -2  11     123.593     143.131       6.941 o 
  -7  -2  12       6.710       5.115       1.368 o 
  -7  -1   1     112.400     103.836       2.819 o 
  -7  -1   3     180.667     170.438       5.221 o 
  -7  -1   4      32.665      29.509       0.953 o 
  -7  -1   5       6.839       8.325       0.475 o 
  -7  -1   6     203.602     223.480       6.760 o 
  -7  -1   7      23.961      23.002       0.991 o 
  -7  -1   8      29.850      31.406       1.303 o 
  -7  -1   9      11.626      13.589       1.412 o 
  -7  -1  10      10.942       9.842       1.179 o 
  -7  -1  11      35.088      29.438       6.316 o 
  -7   0   1       5.303       5.966       0.271 o 
  -7   0   2      44.579      42.695       1.191 o 
  -7   0   3    1526.217    1458.347      38.325 o 
  -7   0   4     649.962     630.716      16.620 o 
  -7   0   5       1.481       1.296       0.176 o 
  -7   0   6     232.027     245.551       7.381 o 
  -7   0   7     125.089     126.892       5.522 o 
  -7   0   8      51.170      52.397       2.887 o 
  -7   0   9       0.132       0.333       0.449 o 
  -7   0  10       9.320       8.665       0.992 o 
  -7   0  11      74.559      64.764       3.457 o 
  -7   1   0      66.413      62.011       1.674 o 
  -7   1   1     117.584     111.998       2.890 o 
  -7   1   2     156.674     157.482       4.147 o 
  -7   1   3     127.800     129.363       3.378 o 
  -7   1   4     211.154     196.330       5.102 o 
  -7   1   5     260.478     243.760       6.670 o 
  -7   1   6     291.578     289.704       8.499 o 
  -7   1   7      68.464      69.672       2.498 o 
  -7   1   8      39.798      37.841       4.294 o 
  -7   1   9       5.563       5.709       0.995 o 
  -7   2   0     230.483     233.172       6.466 o 
  -7   2   1     174.338     171.899       5.846 o 
  -7   2   2      52.505      57.059       1.594 o 
  -7   2   4       0.076       0.361       0.156 o 
  -7   2   5     173.219     168.552       5.151 o 
  -7   2   6      89.225      90.382       3.432 o 
  -7   2   7      70.859      64.669       2.776 o 
  -7   2   8       8.247       5.196       1.123 o 
  -7   2   9      13.026      11.091       1.383 o 
  -7   2  10       3.203       2.571       3.321 o 
  -7   3   0      48.694      51.799       1.686 o 
  -7   3   1      43.058      48.787       1.881 o 
  -7   3   2      21.395      23.817       0.931 o 
  -7   3   3      23.602      23.722       1.030 o 
  -7   3   4     214.934     221.774       6.860 o 
  -7   3   5     365.794     395.453      18.168 o 
  -7   3   6       7.570       7.198       0.797 o 
  -7   3   7     130.627     138.157       6.726 o 
  -7   3   8      56.446      60.810       4.046 o 
  -7   4   0      68.016      73.440       2.962 o 
  -7   4   1       1.424       1.911       0.216 o 
  -7   4   2       3.392       3.820       0.345 o 
  -7   4   3     116.340     131.619       7.127 o 
  -7   4   4      26.343      31.212       4.992 o 
  -7   4   5     205.831     223.955      10.413 o 
  -7   4   6      82.472      87.599       4.089 o 
  -7   4   7     133.243     129.112       6.453 o 
  -7   5   0     108.096     107.632       4.567 o 
  -7   5   1      56.154      58.537       2.347 o 
  -7   5   2       8.066      10.092       2.002 o 
  -7   5   3      10.908       8.346       1.019 o 
  -7   5   4      25.517      32.788       2.255 o 
  -7   5   5      33.574      45.081       3.953 o 
  -7   6   0      51.286      47.072       3.295 o 
  -7   6   1      60.096      59.311       4.174 o 
  -7   6   2      47.702      46.855       3.664 o 
  -6  -5   1       1.074       1.122       1.443 o 
  -6  -5   2      13.740      22.052       2.057 o 
  -6  -5   3       9.965       9.813       1.646 o 
  -6  -5   4      64.042      72.473       4.575 o 
  -6  -5   5       1.034       0.887       0.645 o 
  -6  -5   6      27.742      28.805       2.676 o 
  -6  -5   7     115.668     124.977       6.099 o 
  -6  -5   8      45.427      52.667       2.900 o 
  -6  -5   9      41.726      51.146       2.946 o 
  -6  -4   2      12.110      12.584       1.202 o 
  -6  -4   3       1.119       1.232       1.138 o 
  -6  -4   4     286.985     320.127      13.902 o 
  -6  -4   5      36.213      40.297       2.974 o 
  -6  -4   6      72.215      75.967       3.403 o 
  -6  -4   7     168.534     190.715       8.634 o 
  -6  -4   8      65.772      64.088       5.094 o 
  -6  -4   9      90.634      91.712       5.691 o 
  -6  -4  10       5.237       5.806       0.863 o 
  -6  -4  11      11.730      11.997       1.350 o 
  -6  -3   1     160.349     178.590       6.464 o 
  -6  -3   2      84.288      91.860       3.502 o 
  -6  -3   3       5.316       6.187       0.482 o 
  -6  -3   4      16.000      15.059       0.855 o 
  -6  -3   5       6.315       4.544       0.463 o 
  -6  -3   8      40.473      41.033       2.237 o 
  -6  -3   9      25.685      25.686       2.697 o 
  -6  -3  10      45.537      47.814       2.449 o 
  -6  -3  11       5.614       5.266       0.871 o 
  -6  -3  12      48.597      58.917       2.919 o 
  -6  -2   1     242.349     274.768      13.221 o 
  -6  -2   2     108.640     119.014       4.385 o 
  -6  -2   3      75.789      74.784       2.305 o 
  -6  -2   4      22.604      15.295       0.754 o 
  -6  -2   5      66.433      66.932       2.882 o 
  -6  -2   6      12.992      11.717       0.996 o 
  -6  -2   8     141.944     151.954       7.579 o 
  -6  -2  10      48.725      54.421       2.113 o 
  -6  -2  11      19.413      24.463       1.900 o 
  -6  -2  12       3.063       3.257       0.847 o 
  -6  -1   1     159.228     165.090       4.296 o 
  -6  -1   2      23.909      23.174       0.699 o 
  -6  -1   3      50.877      49.714       1.387 o 
  -6  -1   4      20.372      17.674       0.566 o 
  -6  -1   5    1197.879    1190.883      41.053 o 
  -6  -1   6     309.507     317.337       9.527 o 
  -6  -1   7       2.257       2.011       0.352 o 
  -6  -1   8     227.804     245.688       8.343 o 
  -6  -1  10      45.210      46.903       2.095 o 
  -6  -1  12      34.637      24.659       4.538 o 
  -6   0   1     422.398     427.777      11.088 o 
  -6   0   2      78.433      75.206       2.494 o 
  -6   0   3     256.408     245.721       6.553 o 
  -6   0   4     272.110     277.091       7.030 o 
  -6   0   5     126.839     121.780       3.207 o 
  -6   0   6     172.137     165.681       4.845 o 
  -6   0   7     166.505     162.463       4.932 o 
  -6   0   8     211.759     214.118       7.052 o 
  -6   0   9      69.009      67.211       5.002 o 
  -6   0  11       2.780       2.291       1.033 o 
  -6   0  12       0.550       2.209       1.528 o 
  -6   1   0     155.002     152.368       3.929 o 
  -6   1   1     126.114     137.123       3.573 o 
  -6   1   2     451.926     462.687      11.856 o 
  -6   1   3     175.137     167.929       4.305 o 
  -6   1   4      18.759      22.252       0.631 o 
  -6   1   5      42.893      34.973       1.103 o 
  -6   1   6       0.670       0.465       0.238 o 
  -6   1   7     146.900     141.043       4.685 o 
  -6   1   8      78.402      76.185       3.492 o 
  -6   1   9      54.569      49.541       2.398 o 
  -6   1  10      12.459       9.721       1.408 o 
  -6   1  11      22.400      21.164       5.668 o 
  -6   2   0     390.890     390.601      11.913 o 
  -6   2   1      56.711      59.643       1.690 o 
  -6   2   2     143.189     149.122       3.973 o 
  -6   2   3      72.243      81.889       2.248 o 
  -6   2   4      12.248      11.837       0.449 o 
  -6   2   5      37.085      35.934       1.324 o 
  -6   2   6     184.129     189.977       6.509 o 
  -6   2   7     245.274     245.898      10.654 o 
  -6   2   8       9.537       9.156       0.970 o 
  -6   2   9     138.319     142.247       6.255 o 
  -6   2  10      42.312      45.941       5.310 o 
  -6   3   0     243.973     258.783      14.698 o 
  -6   3   1     262.455     269.005       7.957 o 
  -6   3   2     100.334     106.309       3.654 o 
  -6   3   3       4.987       6.225       0.532 o 
  -6   3   4      34.694      35.473       1.223 o 
  -6   3   5     188.916     203.346       7.448 o 
  -6   3   6      38.490      39.559       5.133 o 
  -6   3   7     166.316     177.254       7.240 o 
  -6   3   8      48.666      48.356       2.861 o 
  -6   4   0     212.515     232.203       8.510 o 
  -6   4   1     166.785     166.046       7.652 o 
  -6   4   2     168.664     178.393       7.703 o 
  -6   4   3      67.621      75.098       2.839 o 
  -6   4   4      13.896      17.670       1.865 o 
  -6   4   5       0.002       0.616       0.819 o 
  -6   4   6      54.413      65.641       3.219 o 
  -6   4   7      24.863      28.420       2.459 o 
  -6   5   0      72.404      75.497       3.202 o 
  -6   5   1      81.682      85.454       3.965 o 
  -6   5   2      72.142      71.369       3.356 o 
  -6   5   3     112.504     114.241       5.414 o 
  -6   5   4      51.742      50.711       2.916 o 
  -6   5   5     100.679     102.907       7.254 o 
  -6   6   0       0.326       0.326       0.669 o 
  -6   6   1      68.740      68.689       4.670 o 
  -6   6   2      55.755      59.420       4.366 o 
  -5  -5   1      98.823     102.617      10.116 o 
  -5  -5   2      92.417     118.024      16.569 o 
  -5  -5   3       1.971       3.802       0.783 o 
  -5  -5   4      31.071      31.086       1.843 o 
  -5  -5   5       0.928       1.883       0.718 o 
  -5  -5   6     180.428     201.433       9.279 o 
  -5  -5   7       9.745      11.569       1.065 o 
  -5  -5   8      40.644      42.908       2.332 o 
  -5  -5   9     102.802     108.936       5.386 o 
  -5  -5  10      51.167      53.735       3.056 o 
  -5  -4   1      91.646      98.145       9.979 o 
  -5  -4   2     162.864     168.030       7.381 o 
  -5  -4   3     145.069     162.055      10.980 o 
  -5  -4   4      92.171     102.625       3.873 o 
  -5  -4   5       0.470       0.273       0.305 o 
  -5  -4   6       2.264       2.752       0.463 o 
  -5  -4   8      58.823      63.873       2.912 o 
  -5  -4   9     118.066     119.557       5.833 o 
  -5  -4  10      20.603      20.351       1.640 o 
  -5  -4  11      25.936      28.374       1.924 o 
  -5  -4  12      31.299      27.429       3.374 o 
  -5  -3   1     163.673     168.718      12.952 o 
  -5  -3   2      44.519      50.352       2.078 o 
  -5  -3   3     297.728     328.464      10.504 o 
  -5  -3   4      79.599      82.782       2.693 o 
  -5  -3   5      35.132      37.162       1.354 o 
  -5  -3   6       6.126       4.581       0.397 o 
  -5  -3   7      15.731      15.554       1.330 o 
  -5  -3   8       3.470       2.662       0.530 o 
  -5  -3   9      31.645      33.443       2.345 o 
  -5  -3  10      74.473      80.675       2.991 o 
  -5  -3  11      12.335      13.415       0.992 o 
  -5  -3  12      52.163      65.169       3.307 o 
  -5  -2   1     492.771     510.107      21.894 o 
  -5  -2   2     179.480     174.178       6.291 o 
  -5  -2   3     199.934     199.581       5.813 o 
  -5  -2   4      50.254      51.731       2.060 o 
  -5  -2   5      93.601      89.022       3.095 o 
  -5  -2   6       2.280       1.189       0.329 o 
  -5  -2   7     734.362     749.183      27.528 o 
  -5  -2   8     107.254     105.221       4.991 o 
  -5  -2   9       4.590       4.602       0.458 o 
  -5  -2  10     176.093     190.729       6.674 o 
  -5  -2  11      60.162      66.588       2.801 o 
  -5  -2  12      32.826      36.715       1.981 o 
  -5  -1   1     239.221     248.302       7.572 o 
  -5  -1   2     459.920     453.196      12.078 o 
  -5  -1   3     402.904     389.059      11.871 o 
  -5  -1   4      53.206      60.929       1.635 o 
  -5  -1   5     413.419     413.185      10.940 o 
  -5  -1   6     266.241     285.189       9.266 o 
  -5  -1   7      98.680      98.050       2.884 o 
  -5  -1   9      81.948      79.899       2.812 o 
  -5  -1  10     141.410     142.407       6.341 o 
  -5  -1  11      55.910      48.015       2.815 o 
  -5  -1  12      34.724      31.629       5.058 o 
  -5   0   1     212.934     221.864       6.005 o 
  -5   0   2     149.903     144.710       4.359 o 
  -5   0   3     200.669     204.961       5.362 o 
  -5   0   4     430.508     423.903      10.994 o 
  -5   0   5     162.803     145.758       3.949 o 
  -5   0   6       0.012       0.028       0.154 o 
  -5   0   7      84.997      81.149       2.495 o 
  -5   0   8       0.539       0.217       0.282 o 
  -5   0  11      33.919      29.053       2.215 o 
  -5   0  12      15.209      14.448       2.265 o 
  -5   1   0     135.227     143.205       3.869 o 
  -5   1   1       0.272       0.374       0.113 o 
  -5   1   2     457.167     444.604      11.294 o 
  -5   1   3      22.507      22.798       0.624 o 
  -5   1   4     252.723     261.193       6.622 o 
  -5   1   5      90.609      99.243       2.600 o 
  -5   1   6       6.397       5.216       0.378 o 
  -5   1   7      51.781      46.699       1.721 o 
  -5   1   8     121.394     118.141       5.704 o 
  -5   1   9     137.358     137.378       5.438 o 
  -5   1  10      10.758      11.101       1.688 o 
  -5   1  11     108.460     109.108       6.654 o 
  -5   2   0     187.681     209.884       5.844 o 
  -5   2   1      31.464      32.083       0.931 o 
  -5   2   2     473.574     449.782      11.962 o 
  -5   2   3     261.374     256.274       7.152 o 
  -5   2   4     120.213     116.304       3.247 o 
  -5   2   5      17.731      17.250       0.958 o 
  -5   2   6      85.369      85.820       3.181 o 
  -5   2   7     224.962     227.616       8.484 o 
  -5   2   8      41.307      44.690       2.251 o 
  -5   2   9      99.665     104.990       4.778 o 
  -5   2  10      24.235      17.652       6.330 o 
  -5   3   0      69.675      70.816       2.291 o 
  -5   3   1     364.542     358.369      10.614 o 
  -5   3   2     209.001     204.610       6.048 o 
  -5   3   3     208.891     212.911       9.470 o 
  -5   3   4     201.820     209.405       6.780 o 
  -5   3   5      63.084      68.979       3.113 o 
  -5   3   6      22.033      25.900       2.636 o 
  -5   3   7      13.863      19.463       3.011 o 
  -5   3   8      74.946      81.182       5.356 o 
  -5   4   0     272.009     283.345       9.689 o 
  -5   4   1     175.584     171.794       6.504 o 
  -5   4   2      54.182      58.672       2.327 o 
  -5   4   3      77.010      82.621       4.549 o 
  -5   4   4      93.171      89.546       4.093 o 
  -5   4   5     158.408     167.965       6.706 o 
  -5   4   6      39.381      36.301       3.017 o 
  -5   4   7      92.552      92.568       4.674 o 
  -5   5   0      23.213      24.296       1.156 o 
  -5   5   1       3.971       3.302       0.320 o 
  -5   5   2       0.795       1.430       0.491 o 
  -5   5   3      85.952      91.773       4.710 o 
  -5   5   4      52.738      57.663       3.164 o 
  -5   5   5      46.753      44.538       3.595 o 
  -5   6   0      13.710      14.918       1.506 o 
  -5   6   1       2.413       3.874       0.895 o 
  -5   6   2       8.287       9.378       1.363 o 
  -4  -6   3      75.256      91.646       7.675 o 
  -4  -6   4      67.577      79.389       4.336 o 
  -4  -6   5       4.986       5.305       0.871 o 
  -4  -6   6      41.297      41.967       2.498 o 
  -4  -6   7       1.583       2.173       1.844 o 
  -4  -6   8      94.820     113.951      12.928 o 
  -4  -5   1      45.025      47.597       2.959 o 
  -4  -5   2      94.862      99.721      17.023 o 
  -4  -5   3      76.574      84.187       3.984 o 
  -4  -5   4     141.303     144.819       8.828 o 
  -4  -5   5     106.003     127.692       5.701 o 
  -4  -5   6      96.593     106.637       4.809 o 
  -4  -5   7       5.821       6.481       0.759 o 
  -4  -5   9      10.785      11.152       1.495 o 
  -4  -5  10      29.323      31.158       2.884 o 
  -4  -4   2     101.785     107.319       3.975 o 
  -4  -4   3      79.222      83.498       2.798 o 
  -4  -4   4      47.058      52.388       1.817 o 
  -4  -4   5     254.213     268.624       9.621 o 
  -4  -4   6      51.633      50.001       1.961 o 
  -4  -4   7      13.728      14.013       0.834 o 
  -4  -4   8       0.033       0.548       0.476 o 
  -4  -4   9       0.864       0.897       0.438 o 
  -4  -4  10       0.624       1.044       0.558 o 
  -4  -4  11      23.337      24.429       2.345 o 
  -4  -4  12      29.226      31.258       2.984 o 
  -4  -3   2       3.164       5.473       0.371 o 
  -4  -3   3     343.673     335.821      10.593 o 
  -4  -3   4      92.866      95.160       3.026 o 
  -4  -3   5     199.061     203.129       6.400 o 
  -4  -3   6      74.150      45.660       2.718 o 
  -4  -3   7      82.077      77.244       2.756 o 
  -4  -3   8       0.003       0.447       0.294 o 
  -4  -3   9     395.524     416.440      14.279 o 
  -4  -3  10      25.158      27.162       1.285 o 
  -4  -3  11       5.591       5.279       0.661 o 
  -4  -3  12     106.934     119.733       5.160 o 
  -4  -2   1      21.410      20.200       0.749 o 
  -4  -2   2       9.604      10.080       0.472 o 
  -4  -2   3     240.084     253.934       7.218 o 
  -4  -2   4     331.623     335.494      10.195 o 
  -4  -2   5     257.873     252.549       6.730 o 
  -4  -2   6      60.835      74.489       2.365 o 
  -4  -2   7     440.430     484.514      14.157 o 
  -4  -2   8     229.700     251.906       7.390 o 
  -4  -2   9      70.743      76.066       2.602 o 
  -4  -2  10      37.614      42.165       2.204 o 
  -4  -2  11      32.150      31.159       1.476 o 
  -4  -2  12      84.287      85.947       4.215 o 
  -4  -2  13      36.543      41.061       4.674 o 
  -4  -1   1      53.826      63.620       2.286 o 
  -4  -1   2     661.404     672.078      18.975 o 
  -4  -1   3      84.287      88.974       2.368 o 
  -4  -1   4     110.562     108.418       2.798 o 
  -4  -1   5     222.771     215.232       5.569 o 
  -4  -1   6     260.581     255.786       6.803 o 
  -4  -1   7     121.764     117.521       3.312 o 
  -4  -1   8      22.551      20.874       0.825 o 
  -4  -1   9      93.153      96.505       3.292 o 
  -4  -1  10       0.833       0.647       0.381 o 
  -4  -1  11      46.622      40.907       1.974 o 
  -4  -1  12      26.095      25.285       1.834 o 
  -4   0   1      33.577      27.524       0.785 o 
  -4   0   2      96.127      97.013       3.094 o 
  -4   0   3       1.889       2.048       0.113 o 
  -4   0   4     240.571     256.337       7.013 o 
  -4   0   5      25.408      25.990       0.706 o 
  -4   0   6     270.119     273.784       7.030 o 
  -4   0   7      72.766      75.297       2.306 o 
  -4   0   8       0.838       0.869       0.440 o 
  -4   0  12       9.027      11.297       1.733 o 
  -4   1   0     758.008     739.236      19.524 o 
  -4   1   1    1123.362    1102.369      29.034 o 
  -4   1   2      37.895      46.197       1.222 o 
  -4   1   3      47.154      48.351       1.272 o 
  -4   1   4     523.898     510.262      13.117 o 
  -4   1   5     201.035     196.447       5.044 o 
  -4   1   6     108.758     103.147       2.937 o 
  -4   1   7      39.917      36.998       1.337 o 
  -4   1   8     120.912     123.946       4.278 o 
  -4   1   9     207.368     206.012       9.398 o 
  -4   1  10      31.862      37.930       2.629 o 
  -4   1  11      43.662      46.386       3.111 o 
  -4   2   0     691.134     660.647      19.934 o 
  -4   2   1      15.874      16.338       0.507 o 
  -4   2   2      60.806      57.689       1.555 o 
  -4   2   3     202.354     206.695       5.589 o 
  -4   2   4     173.880     174.564       4.857 o 
  -4   2   5     223.172     225.394       7.173 o 
  -4   2   7      50.100      49.042       2.151 o 
  -4   2   8      30.493      35.088       2.088 o 
  -4   2   9      45.906      56.344       3.107 o 
  -4   2  10      77.102      76.224       9.063 o 
  -4   3   0       0.189       0.209       0.117 o 
  -4   3   1    1089.972    1041.229      36.978 o 
  -4   3   2     304.253     314.110      11.756 o 
  -4   3   3     171.076     182.252       6.775 o 
  -4   3   5      63.339      62.365       3.542 o 
  -4   3   6     102.067      97.455       3.863 o 
  -4   3   7     172.649     179.651       7.270 o 
  -4   3   8      18.865      18.252       1.598 o 
  -4   4   0      20.466      20.585       1.247 o 
  -4   4   1     125.006     134.352       4.617 o 
  -4   4   2      52.795      57.835       3.451 o 
  -4   4   4       1.895       2.173       0.905 o 
  -4   4   5      79.430      80.404       3.404 o 
  -4   4   6      41.178      44.292       2.441 o 
  -4   4   7      74.748      69.840       4.288 o 
  -4   5   0     115.329     109.388       6.003 o 
  -4   5   1      21.336      19.372       1.043 o 
  -4   5   2       9.272       9.270       1.444 o 
  -4   5   3       0.113       0.616       1.024 o 
  -4   5   4       2.295       1.901       0.720 o 
  -4   5   5      78.889      90.016       6.416 o 
  -4   6   0     128.795     137.777       8.535 o 
  -4   6   1       6.620       8.545       1.148 o 
  -4   6   2      48.937      49.752       3.762 o 
  -3  -6   2       7.212       6.590       1.200 o 
  -3  -6   3      20.192      22.305       2.696 o 
  -3  -6   4      51.631      56.776       4.350 o 
  -3  -6   5      55.139      53.481       4.023 o 
  -3  -6   6      94.414      92.841       6.302 o 
  -3  -6   7      68.907      78.828       5.430 o 
  -3  -6   8      86.757      95.249       4.805 o 
  -3  -6   9       9.660       7.767       1.113 o 
  -3  -5   1     102.404     121.157       7.814 o 
  -3  -5   2      33.841      34.906       3.424 o 
  -3  -5   3       8.175       7.260       1.413 o 
  -3  -5   4      51.095      53.590       2.491 o 
  -3  -5   5      29.959      29.257       4.072 o 
  -3  -5   6      40.560      44.827       2.313 o 
  -3  -5   7     169.868     186.152       8.166 o 
  -3  -5   8      26.974      24.912       1.378 o 
  -3  -5   9       3.940       4.816       0.621 o 
  -3  -5  10       1.428       0.820       0.638 o 
  -3  -5  11       1.310       1.925       0.873 o 
  -3  -4   1      50.365      53.011       3.194 o 
  -3  -4   2       7.797       8.147       0.612 o 
  -3  -4   3     104.574     113.347       5.761 o 
  -3  -4   4       0.185       0.219       0.295 o 
  -3  -4   5     171.183     168.379       5.901 o 
  -3  -4   6      47.338      50.620       2.044 o 
  -3  -4   7     163.018     173.588       7.052 o 
  -3  -4   8      70.748      75.134       3.203 o 
  -3  -4   9      57.808      56.794       7.962 o 
  -3  -4  10       0.977       1.614       0.644 o 
  -3  -4  11     180.969     185.450       6.947 o 
  -3  -4  12       3.053       2.932       0.950 o 
  -3  -3   1      24.668      21.961       1.094 o 
  -3  -3   2     487.966     508.973      16.088 o 
  -3  -3   3       7.200       6.991       0.366 o 
  -3  -3   4       8.870       9.573       0.549 o 
  -3  -3   5     173.918     170.997      11.166 o 
  -3  -3   6     183.296     179.929       6.828 o 
  -3  -3   7     139.022     144.400       4.382 o 
  -3  -3   8      79.130      91.508       2.798 o 
  -3  -3   9     393.285     438.293      14.910 o 
  -3  -3  10     163.406     169.506       6.392 o 
  -3  -3  11      43.147      47.105       1.998 o 
  -3  -3  12       7.574       9.173       0.939 o 
  -3  -2   1     306.620     287.410      15.304 o 
  -3  -2   2     165.678     156.936       5.141 o 
  -3  -2   3      17.194      24.378       0.860 o 
  -3  -2   4     217.179     227.449       7.637 o 
  -3  -2   5      23.308      24.622       0.767 o 
  -3  -2   6      88.434      81.596       2.199 o 
  -3  -2   7     138.950     133.735       3.856 o 
  -3  -2   8     140.908     143.259       4.338 o 
  -3  -2   9      83.277      83.372       2.703 o 
  -3  -2  10      60.553      58.587       4.446 o 
  -3  -2  11      75.943      79.828       4.692 o 
  -3  -2  12       1.485       1.419       0.832 o 
  -3  -2  13      16.505      21.219       3.725 o 
  -3  -1   1      36.572      47.923       1.293 o 
  -3  -1   2    2651.031    2638.779      87.981 o 
  -3  -1   3      40.972      40.916       1.161 o 
  -3  -1   4      57.779      59.759       1.665 o 
  -3  -1   5       0.044       0.090       0.106 o 
  -3  -1   6      89.029     101.226       2.671 o 
  -3  -1   7      29.776      29.776       0.937 o 
  -3  -1   8     226.146     223.838       6.905 o 
  -3  -1   9      33.171      34.796       1.513 o 
  -3  -1  10       0.738       0.133       0.438 o 
  -3  -1  11      52.452      47.350       3.487 o 
  -3  -1  12      28.750      28.658       1.871 o 
  -3   0   1     421.138     427.596      11.194 o 
  -3   0   2     896.112     890.207      24.735 o 
  -3   0   3     801.167     766.516      19.955 o 
  -3   0   4       0.863       0.332       0.109 o 
  -3   0   5      21.670      21.131       0.582 o 
  -3   0   6     345.112     353.172       9.061 o 
  -3   0   7     111.102     107.679       3.128 o 
  -3   0   8      95.130      91.545       3.327 o 
  -3   0  12      18.807      24.912       3.268 o 
  -3   1   0     187.511     180.571       5.600 o 
  -3   1   1    1613.886    1529.911      42.482 o 
  -3   1   2    1237.659    1167.412      32.374 o 
  -3   1   3       0.304       0.862       0.089 o 
  -3   1   4      19.915      16.166       0.483 o 
  -3   1   5      66.811      66.848       1.849 o 
  -3   1   6     125.765     121.973       5.016 o 
  -3   1   7     187.482     194.717       5.980 o 
  -3   1   8     111.652     114.942       3.978 o 
  -3   1   9      31.377      29.463       1.789 o 
  -3   1  10      37.918      44.583       2.483 o 
  -3   1  11      69.286      79.636       4.552 o 
  -3   2   0     644.829     620.111      20.141 o 
  -3   2   1     161.682     173.106       5.946 o 
  -3   2   2      33.999      31.102       0.924 o 
  -3   2   3    1539.948    1448.509      40.928 o 
  -3   2   4     255.394     260.850       8.429 o 
  -3   2   6       3.490       3.485       0.391 o 
  -3   2   7      48.598      45.169       2.017 o 
  -3   2   8      94.794      90.475       3.778 o 
  -3   2   9     141.942     142.448       6.632 o 
  -3   2  10       4.693       1.629       2.784 o 
  -3   3   0     392.225     387.773      15.435 o 
  -3   3   1     128.564     128.341       4.359 o 
  -3   3   2      36.670      37.025       1.577 o 
  -3   3   3     257.395     278.567       9.523 o 
  -3   3   4      85.451      89.758       2.966 o 
  -3   3   5       0.026       0.649       0.451 o 
  -3   3   6       4.708       5.226       0.676 o 
  -3   3   7      54.019      57.014       2.725 o 
  -3   3   8      28.092      26.957       3.701 o 
  -3   4   0      50.649      57.030       3.201 o 
  -3   4   1     129.632     137.650       4.737 o 
  -3   4   2     150.326     148.511       5.228 o 
  -3   4   3      30.607      30.234       1.289 o 
  -3   4   4       3.036       4.798       1.359 o 
  -3   4   5       6.428       5.238       0.942 o 
  -3   4   7      71.713      79.443       6.423 o 
  -3   5   0      81.386      82.014       4.564 o 
  -3   5   1      91.737     102.219       4.547 o 
  -3   5   2     186.491     201.958      30.508 o 
  -3   5   3      18.320      20.784       1.479 o 
  -3   5   4      77.044      88.641       4.612 o 
  -3   5   5      79.546      85.490       6.156 o 
  -3   6   0      55.744      54.893       3.633 o 
  -3   6   1     123.980     121.338       7.885 o 
  -3   6   2      89.389      82.087       6.510 o 
  -2  -6   1      61.486      63.294       5.331 o 
  -2  -6   2      20.866      26.035       2.841 o 
  -2  -6   3      97.687     108.737       7.446 o 
  -2  -6   4      34.682      37.006       3.050 o 
  -2  -6   5       2.615       2.897       0.992 o 
  -2  -6   6      16.585      18.213       1.809 o 
  -2  -6   7       7.548       9.668       1.413 o 
  -2  -6   8      26.835      30.054       2.496 o 
  -2  -6   9      92.364      98.127       4.962 o 
  -2  -6  10      10.655       3.621       2.992 o 
  -2  -5   2      28.520      26.541       2.544 o 
  -2  -5   3      48.682      51.019       6.198 o 
  -2  -5   4       0.762       1.231       0.543 o 
  -2  -5   5      94.510      89.328       4.167 o 
  -2  -5   6       0.735       0.388       0.330 o 
  -2  -5   7      66.379      61.574       2.739 o 
  -2  -5   8      22.548      26.252       2.040 o 
  -2  -5   9     113.967     127.421       5.770 o 
  -2  -5  10      46.875      50.049       2.332 o 
  -2  -5  11      33.909      35.865       2.597 o 
  -2  -5  12       2.317       2.589       1.739 o 
  -2  -4   1      72.696      84.044       2.950 o 
  -2  -4   2     361.471     392.546      31.145 o 
  -2  -4   3       8.494       5.676       0.389 o 
  -2  -4   4     258.911     277.111       8.837 o 
  -2  -4   5      40.829      40.190       1.459 o 
  -2  -4   6       7.566       8.471       0.538 o 
  -2  -4   7     107.203     105.841       3.788 o 
  -2  -4   8      81.020      80.849       4.155 o 
  -2  -4   9      72.203      73.984       2.840 o 
  -2  -4  10      73.807      85.837       3.151 o 
  -2  -4  11     312.191     333.471      12.448 o 
  -2  -4  12      90.924      91.252       3.997 o 
  -2  -3   1     302.338     324.350      10.090 o 
  -2  -3   2     739.946     821.916      81.339 o 
  -2  -3   3     355.881     339.674      10.556 o 
  -2  -3   4      58.543      59.605       1.888 o 
  -2  -3   5       1.410       2.446       0.211 o 
  -2  -3   6      31.343      33.715       1.146 o 
  -2  -3   7      10.243       9.955       0.554 o 
  -2  -3   8      50.605      47.481       1.480 o 
  -2  -3   9      63.851      59.581       2.088 o 
  -2  -3  10      62.122      61.971       2.395 o 
  -2  -3  11      61.369      66.598       2.873 o 
  -2  -3  12      69.148      73.889       4.317 o 
  -2  -3  13      50.617      53.807       5.351 o 
  -2  -2   1     921.767     977.023      28.975 o 
  -2  -2   2     113.984     138.043       4.417 o 
  -2  -2   3     152.761     178.672       8.228 o 
  -2  -2   4    1454.001    1486.503      41.654 o 
  -2  -2   5      29.017      29.092       0.834 o 
  -2  -2   6      10.123      11.684       0.423 o 
  -2  -2   7       1.362       0.110       0.305 o 
  -2  -2   8      30.976      34.399       1.137 o 
  -2  -2   9      25.581      25.779       1.395 o 
  -2  -2  10     142.931     151.446       5.640 o 
  -2  -2  11       9.520       9.727       0.940 o 
  -2  -2  12       3.074       3.512       0.910 o 
  -2  -2  13      40.655      41.351       4.597 o 
  -2  -1   1     456.204     434.911      12.714 o 
  -2  -1   2      95.065      90.956       2.570 o 
  -2  -1   3     413.424     382.422      10.290 o 
  -2  -1   4     468.652     444.568      12.342 o 
  -2  -1   5     194.716     205.280       5.261 o 
  -2  -1   6      13.817      13.982       0.434 o 
  -2  -1   7       7.168       6.393       0.392 o 
  -2  -1   8     171.476     180.344       5.251 o 
  -2  -1   9      48.267      46.785       2.334 o 
  -2  -1  10      76.016      77.449       4.347 o 
  -2  -1  11      38.452      36.412       2.400 o 
  -2  -1  12     107.562     111.100       5.205 o 
  -2   0   1      56.334      48.588       1.414 o 
  -2   0   2     276.452     254.534       6.567 o 
  -2   0   3    1964.744    1850.534      47.666 o 
  -2   0   4     832.673     820.624      21.427 o 
  -2   0   5       1.007       1.831       0.127 o 
  -2   0   6       0.311       0.219       0.131 o 
  -2   0   7      11.390      12.234       0.596 o 
  -2   0   8      86.878      84.503       5.160 o 
  -2   0   9     116.611     112.787       7.641 o 
  -2   0  11      15.455      14.903       1.789 o 
  -2   1   0     269.626     255.283       7.420 o 
  -2   1   1     280.513     275.914       8.153 o 
  -2   1   2     661.346     614.209      16.234 o 
  -2   1   3     155.707     141.315       4.440 o 
  -2   1   4     145.490     132.888       3.451 o 
  -2   1   5    1499.757    1368.012      36.331 o 
  -2   1   6     161.961     161.973       4.548 o 
  -2   1   7      36.957      35.655       1.383 o 
  -2   1   8       0.366       0.700       0.355 o 
  -2   1   9      32.475      14.665       2.353 o 
  -2   1  10      74.326      71.311       3.420 o 
  -2   1  11      87.492      89.238       5.640 o 
  -2   2   0      57.976      59.094       2.073 o 
  -2   2   1      25.620      33.279       1.028 o 
  -2   2   2     587.500     585.303      15.928 o 
  -2   2   3      40.256      49.051       1.821 o 
  -2   2   4      41.902      39.602       2.025 o 
  -2   2   5     401.323     414.061      13.296 o 
  -2   2   6      96.135     101.196       3.389 o 
  -2   2   7       1.559       1.960       1.100 o 
  -2   2   8       9.736       9.244       0.912 o 
  -2   2   9      25.175      25.258       2.156 o 
  -2   2  10      18.973      10.428       3.257 o 
  -2   3   0     112.179     120.951       4.044 o 
  -2   3   1      23.823      26.420       1.201 o 
  -2   3   2      72.675      77.464       2.654 o 
  -2   3   3     157.086     165.465       5.662 o 
  -2   3   4     141.751     134.398       4.378 o 
  -2   3   5      36.764      36.188       1.602 o 
  -2   3   6       0.029       0.453       0.498 o 
  -2   3   7      19.639      17.339       1.478 o 
  -2   4   0       5.146       4.762       0.446 o 
  -2   4   1      78.802      78.249       2.731 o 
  -2   4   2      60.623      61.439       2.250 o 
  -2   4   3     102.833     116.739       6.269 o 
  -2   4   4     229.320     241.410      21.883 o 
  -2   4   5      29.769      30.868       2.783 o 
  -2   4   6      94.129      96.595       4.822 o 
  -2   4   7      83.526      74.845       7.655 o 
  -2   5   0      28.865      28.750       1.797 o 
  -2   5   1       5.535       6.246       0.663 o 
  -2   5   2      54.599      53.246       2.631 o 
  -2   5   3     129.853     127.457       6.111 o 
  -2   5   4      74.702      70.482       3.882 o 
  -2   5   5      10.723       8.183       1.462 o 
  -1  -6   1       4.368       7.387       1.613 o 
  -1  -6   2     116.358     127.674       8.581 o 
  -1  -6   3      11.793       8.292       1.344 o 
  -1  -6   4      21.798      22.884       2.167 o 
  -1  -6   5      39.595      50.548       3.541 o 
  -1  -6   6       9.874       9.487       1.329 o 
  -1  -6   7      67.320      67.748       4.673 o 
  -1  -6   8       0.448       1.322       2.432 o 
  -1  -6   9      17.076       1.267       2.058 o 
  -1  -6  10      10.589      11.406       1.271 o 
  -1  -5   1      20.886      22.884       1.106 o 
  -1  -5   2      53.471      58.623       3.668 o 
  -1  -5   3      65.975      70.246       4.223 o 
  -1  -5   4     252.972     239.959      13.152 o 
  -1  -5   5       0.232       0.145       0.398 o 
  -1  -5   7      60.346      61.199       2.488 o 
  -1  -5   8       5.297       5.151       1.160 o 
  -1  -5   9      52.734      53.753       2.517 o 
  -1  -5  10      28.958      29.212       2.321 o 
  -1  -5  11      32.195      32.234       2.429 o 
  -1  -5  12      56.324      68.798       4.516 o 
  -1  -4   1      72.329      71.005       2.829 o 
  -1  -4   2      74.167      69.945       2.388 o 
  -1  -4   3     212.304     238.001      11.827 o 
  -1  -4   4     605.870     611.341      25.438 o 
  -1  -4   5     266.451     266.126       9.114 o 
  -1  -4   6      25.114      23.633       0.969 o 
  -1  -4   7       0.721       0.817       0.247 o 
  -1  -4   8       0.163       0.176       0.367 o 
  -1  -4   9       3.999       3.911       0.560 o 
  -1  -4  10      19.331      18.402       1.085 o 
  -1  -4  11      20.085      19.755       1.261 o 
  -1  -4  12      20.949      23.186       1.727 o 
  -1  -4  13      43.678      51.454       4.335 o 
  -1  -3   1       0.218       0.366       0.116 o 
  -1  -3   2      50.214      53.887       1.962 o 
  -1  -3   3     446.653     463.404      14.485 o 
  -1  -3   4      50.572      55.021       1.760 o 
  -1  -3   5     224.666     235.655       8.495 o 
  -1  -3   6     790.017     824.252      24.319 o 
  -1  -3   7      14.688      14.367       0.597 o 
  -1  -3   8       0.912       0.068       0.424 o 
  -1  -3   9       4.063       4.453       0.600 o 
  -1  -3  10       7.578       7.600       0.986 o 
  -1  -3  11      16.794      18.105       1.137 o 
  -1  -3  12      67.156      74.462       3.660 o 
  -1  -2   1      25.096      20.604       0.662 o 
  -1  -2   2       7.205       5.371       0.648 o 
  -1  -2   3     365.671     315.647       9.876 o 
  -1  -2   5     243.521     229.369       7.545 o 
  -1  -2   6     279.175     274.969       8.050 o 
  -1  -2   7      36.442      39.815       1.331 o 
  -1  -2   8      25.190      25.031       0.911 o 
  -1  -2   9       2.954       2.414       0.457 o 
  -1  -2  10      68.161      75.105       2.926 o 
  -1  -2  11      18.947      18.773       2.816 o 
  -1  -2  12      49.843      48.191       2.637 o 
  -1  -2  13      24.194      28.171       4.098 o 
  -1  -1   1     304.484     299.472       9.311 o 
  -1  -1   2      84.754      99.502       2.925 o 
  -1  -1   3      16.857      16.602       0.475 o 
  -1  -1   4     138.195     148.399       4.738 o 
  -1  -1   5    1246.417    1236.832      33.271 o 
  -1  -1   6     426.037     437.710      11.919 o 
  -1  -1   7       5.048       4.947       0.287 o 
  -1  -1   8       7.698       9.039       0.724 o 
  -1  -1   9       0.531       0.351       0.266 o 
  -1  -1  10      51.979      53.717       2.108 o 
  -1  -1  11      55.060      52.007       2.685 o 
  -1  -1  12      22.393      22.000       2.533 o 
  -1   0   1     144.838     130.011       3.496 o 
  -1   0   2     225.986     238.934       6.265 o 
  -1   0   3     129.598     145.364       3.966 o 
  -1   0   4     262.450     238.925       6.465 o 
  -1   0   5     164.697     146.349       3.814 o 
  -1   0   6     223.529     224.023       5.806 o 
  -1   0   7    1074.806    1075.635      32.850 o 
  -1   0   8     104.844     100.130       4.612 o 
  -1   0   9       3.087       2.468       0.682 o 
  -1   0  10       4.467       5.340       0.735 o 
  -1   0  11      18.639      15.287       1.985 o 
  -1   1   0      95.432      99.033       4.578 o 
  -1   1   1     450.824     454.453      15.103 o 
  -1   1   4     442.146     469.672      12.156 o 
  -1   1   5       2.435       4.258       0.198 o 
  -1   1   6      25.542      21.989       0.916 o 
  -1   1   7     460.804     463.933      14.494 o 
  -1   1   8      81.818      80.149       3.880 o 
  -1   1   9       4.589       4.569       0.791 o 
  -1   1  10      16.246      13.294       1.631 o 
  -1   1  11       7.322       2.861       2.948 o 
  -1   2   0     997.236    1104.096      42.315 o 
  -1   2   1     146.094     174.409       6.477 o 
  -1   2   2      91.788      94.497       3.849 o 
  -1   2   3       2.415       1.655       0.224 o 
  -1   2   4      94.256      88.453       2.827 o 
  -1   2   5     153.790     151.264       4.844 o 
  -1   2   6      86.570      85.363       2.907 o 
  -1   2   7      40.574      39.613       2.303 o 
  -1   2   8       2.170       1.580       0.641 o 
  -1   2   9      29.565      31.764       2.818 o 
  -1   2  10       1.735       2.100       4.085 o 
  -1   3   0     344.245     348.390      13.789 o 
  -1   3   1       6.436      10.160       0.424 o 
  -1   3   2       3.078       1.920       0.214 o 
  -1   3   3      51.626      51.045       1.844 o 
  -1   3   4      29.713      28.852       1.117 o 
  -1   3   5     110.736     115.720       4.344 o 
  -1   3   6     223.626     238.409       9.371 o 
  -1   3   7      34.779      35.881       4.045 o 
  -1   3   8      93.613      96.493       7.298 o 
  -1   4   0     287.290     285.432       9.076 o 
  -1   4   1       0.197       0.065       0.248 o 
  -1   4   2      80.585      81.700       3.153 o 
  -1   4   3       2.497       2.716       0.712 o 
  -1   4   4      38.610      36.372       3.050 o 
  -1   4   5     110.072     108.369       4.614 o 
  -1   4   6      48.930      45.684       2.835 o 
  -1   5   0     178.649     184.016      10.092 o 
  -1   5   1     103.291     119.871       5.677 o 
  -1   5   2      98.221     122.569       5.679 o 
  -1   5   3       3.907       4.599       0.842 o 
  -1   5   4       0.417       0.272       0.905 o 
   0  -7   5       2.164       0.072       1.276 o 
   0  -7   6      13.476      12.130       2.122 o 
   0  -6   1      13.716      19.517       2.437 o 
   0  -6   2      17.215      15.317       2.015 o 
   0  -6   3       4.177       5.359       1.043 o 
   0  -6   4      32.160      37.984       2.805 o 
   0  -6   5      46.201      49.281       3.321 o 
   0  -6   6     141.608     133.395       8.114 o 
   0  -6   7       1.839       1.738       0.659 o 
   0  -6  10       2.457       2.641       0.887 o 
   0  -5   1      83.978      79.443       4.346 o 
   0  -5   2       0.206       0.181       0.253 o 
   0  -5   3      27.934      24.296       1.190 o 
   0  -5   4      27.818      26.759       1.866 o 
   0  -5   5     144.865     145.924       7.992 o 
   0  -5   7     161.111     141.832      30.347 o 
   0  -5   8       8.958       8.520       0.653 o 
   0  -5   9       7.144       8.502       1.570 o 
   0  -5  10       2.863       4.141       2.236 o 
   0  -5  11       0.793       1.462       0.710 o 
   0  -5  12       4.528       2.064       2.536 o 
   0  -4   1      18.369      18.594       0.849 o 
   0  -4   2      92.406      86.160       3.302 o 
   0  -4   3       2.669       1.855       0.493 o 
   0  -4   4      22.661      19.135       0.998 o 
   0  -4   5     164.651     178.548       6.908 o 
   0  -4   6      36.826      39.564       1.247 o 
   0  -4   7     226.369     239.525       8.565 o 
   0  -4   8     433.385     454.000      14.378 o 
   0  -4   9      10.499       8.636       0.988 o 
   0  -4  10       7.526       6.627       0.593 o 
   0  -4  11       7.235       7.441       0.763 o 
   0  -4  12       0.874       1.518       0.749 o 
   0  -3   1     198.148     222.561       8.340 o 
   0  -3   2      93.165     123.438       4.648 o 
   0  -3   3       3.618       3.319       0.247 o 
   0  -3   4       2.042       2.208       0.135 o 
   0  -3   5     170.741     148.715       4.384 o 
   0  -3   6       5.685       3.736       0.211 o 
   0  -3   7     122.259     125.007       3.618 o 
   0  -3   8     185.020     183.843       5.371 o 
   0  -3   9       7.427       6.365       0.836 o 
   0  -3  10      25.817      27.181       1.401 o 
   0  -3  11       2.571       2.797       0.532 o 
   0  -3  12      21.639      22.902       1.887 o 
   0  -3  13       6.903       9.233       3.304 o 
   0  -2   1     823.261     793.854      30.376 o 
   0  -2   2     144.488     152.645       5.260 o 
   0  -2   3      77.616      87.434       2.801 o 
   0  -2   5       5.291       6.461       0.295 o 
   0  -2   6     101.041     115.793       3.087 o 
   0  -2   7     606.108     637.093      22.202 o 
   0  -2   8     265.154     262.374       7.944 o 
   0  -2   9       6.470       6.191       0.443 o 
   0  -2  10      20.482      21.816       1.700 o 
   0  -2  11       0.410       0.203       0.554 o 
   0  -2  12      26.650      27.075       2.004 o 
   0  -2  13      18.753      24.695       4.256 o 
   0  -1   1      33.156      42.546       2.401 o 
   0  -1   2      32.457      44.509       1.315 o 
   0  -1   3     140.624     127.296       3.378 o 
   0  -1   4      86.327      95.352       2.487 o 
   0  -1   5      25.020      28.307       0.777 o 
   0  -1   6      88.153      83.438       2.414 o 
   0  -1   7     112.275     106.946       3.110 o 
   0  -1   8     256.229     275.495       8.143 o 
   0  -1   9     650.806     635.793      22.489 o 
   0  -1  10      73.837      70.080       2.769 o 
   0  -1  11       1.549       1.662       0.745 o 
   0  -1  12       6.871       6.192       1.750 o 
   0   0   1     606.442     542.797      14.937 o 
   0   0   2      14.634      13.551       0.389 o 
   0   0   3     621.925     603.107      16.361 o 
   0   0   4       1.360       0.468       0.084 o 
   0   0   6     219.101     238.300       6.182 o 
   0   0   7       5.700       5.732       0.414 o 
   0   0   8       5.371       4.328       0.672 o 
   0   0  10      55.725      55.372       2.322 o 
   0   0  11       7.309       6.531       1.207 o 
   0   1   0    1647.659    1565.791      46.360 o 
   0   1   1     527.818     522.056      15.253 o 
   0   1   2    1112.491    1169.917      31.288 o 
   0   1   3     128.786     162.096       4.272 o 
   0   1   4      22.805      17.750       0.523 o 
   0   1   5       0.063       0.727       0.144 o 
   0   1   6      96.900      91.952       3.070 o 
   0   1   7     103.000     100.721       3.406 o 
   0   1   8      37.876      26.741       1.666 o 
   0   1   9      37.129      37.860       2.661 o 
   0   1  10       6.076       3.766       1.343 o 
   0   2   1      63.434      58.996       2.189 o 
   0   2   2     560.154     569.671      19.516 o 
   0   2   3      24.029      29.141       0.999 o 
   0   2   4       0.379       0.287       0.170 o 
   0   2   5      17.585      17.853       0.795 o 
   0   2   6       8.489       7.538       0.872 o 
   0   2   7     107.619     116.377       5.194 o 
   0   2   8     173.992     187.818       7.711 o 
   0   2   9      29.473      32.450       3.871 o 
   0   3   0      29.298      32.498       1.059 o 
   0   3   1     917.809     906.940      27.895 o 
   0   3   2     284.230     266.369       8.364 o 
   0   3   3      12.172      10.547       0.564 o 
   0   3   4     130.587     133.885       4.426 o 
   0   3   5       0.516       0.785       0.471 o 
   0   3   6      16.213      17.116       1.323 o 
   0   3   7      76.539      76.132       4.314 o 
   0   3   8      24.348      19.488       2.734 o 
   0   4   0       1.142       0.914       0.191 o 
   0   4   1     280.917     302.869       9.872 o 
   0   4   2     196.984     204.852       7.389 o 
   0   4   3     111.377     121.501       5.292 o 
   0   4   4     141.947     153.553       6.124 o 
   0   4   5      13.847      16.337       1.555 o 
   0   4   6       1.806       0.876       1.642 o 
   0   5   0      92.970      90.397       3.987 o 
   0   5   1       8.473      10.066       0.906 o 
   0   5   2       0.049       0.489       0.615 o 
   0   5   3     123.283     118.658       8.455 o 
   0   5   4      22.528      29.655       2.678 o 
   1  -7   4       2.382       2.788       1.394 o 
   1  -7   5       0.199       0.471       1.167 o 
   1  -6   2     119.925     115.979       7.435 o 
   1  -6   3      65.856      63.330       4.183 o 
   1  -6   5       6.156       4.236       0.592 o 
   1  -6   6       6.740       8.908       1.102 o 
   1  -6   7      96.399       3.476       1.457 o 
   1  -6   8     294.980     301.226      18.928 o 
   1  -6   9      76.499      66.336       8.463 o 
   1  -6  10       2.110       3.567       1.162 o 
   1  -5   1     160.936     165.042       8.810 o 
   1  -5   3      51.471      50.004       1.834 o 
   1  -5   4      79.833      73.921       3.009 o 
   1  -5   5       4.673       5.545       0.481 o 
   1  -5   6       3.196       2.270       0.322 o 
   1  -5   7      49.947      54.966       2.495 o 
   1  -5   8      23.104      25.383       1.224 o 
   1  -5   9     179.103     197.047       7.606 o 
   1  -5  10     211.990     225.313      10.602 o 
   1  -5  11       7.563       8.447       0.964 o 
   1  -5  12       9.592      12.094       3.968 o 
   1  -4   1     729.545     737.096      29.971 o 
   1  -4   2      15.973      19.710       0.756 o 
   1  -4   3     172.545     175.917       5.922 o 
   1  -4   4      92.764      98.352       4.491 o 
   1  -4   5      17.782      18.129       0.733 o 
   1  -4   6       1.882       1.930       0.188 o 
   1  -4   7      61.178      57.615       1.809 o 
   1  -4   8       0.164       0.345       0.265 o 
   1  -4   9      69.158      73.848       2.879 o 
   1  -4  10     100.938     104.367       3.748 o 
   1  -4  11       1.653       1.194       0.563 o 
   1  -4  12      18.533      17.644       2.062 o 
   1  -3   1      59.703      47.387       3.530 o 
   1  -3   2       2.813       4.333       0.267 o 
   1  -3   3     567.105     542.905      28.296 o 
   1  -3   4      58.351      64.981       3.445 o 
   1  -3   5       5.554       9.302       0.350 o 
   1  -3   6       2.382       1.039       0.135 o 
   1  -3   7       5.077       5.011       0.274 o 
   1  -3   8      68.073      76.230       2.393 o 
   1  -3   9     312.525     327.341      10.898 o 
   1  -3  10     147.972     144.418       5.685 o 
   1  -3  11       5.442       6.119       0.789 o 
   1  -3  12      23.117      25.443       1.980 o 
   1  -2   1     390.953     359.233      13.947 o 
   1  -2   2     520.760     476.512      16.204 o 
   1  -2   3      24.903      22.387       1.083 o 
   1  -2   4       7.130       6.580       0.328 o 
   1  -2   5      61.888      61.774       2.130 o 
   1  -2   6      16.561      14.915       0.481 o 
   1  -2   7       0.380       0.411       0.146 o 
   1  -2   8      32.528      31.400       1.101 o 
   1  -2   9      67.464      69.460       2.477 o 
   1  -2  10     215.332     235.814      10.219 o 
   1  -2  11     360.993     364.147      21.280 o 
   1  -2  12      48.847      46.268       2.656 o 
   1  -1   1    1129.350    1163.697      45.000 o 
   1  -1   3     130.022     158.408       4.860 o 
   1  -1   4       2.648       4.392       0.188 o 
   1  -1   5     445.434     439.785      12.132 o 
   1  -1   6       4.274       3.817       0.190 o 
   1  -1   7       7.024       9.834       0.494 o 
   1  -1   8      82.934      85.409       2.589 o 
   1  -1   9      28.813      30.534       1.329 o 
   1  -1  10       0.115       0.964       0.431 o 
   1  -1  11     271.697     276.081      12.119 o 
   1  -1  12      28.809      29.107       3.221 o 
   1   0   0     497.093     511.689      17.620 o 
   1   0   1     127.428     126.848       4.227 o 
   1   0   2    1754.402    1677.942      44.672 o 
   1   0   3     459.526     452.990      11.831 o 
   1   0   4     576.482     607.669      15.957 o 
   1   0   5     127.740     143.368       3.724 o 
   1   0   6       0.164       0.513       0.151 o 
   1   0   7       1.688       2.897       0.332 o 
   1   0   8      83.864      81.455       3.412 o 
   1   0   9      41.807      42.568       1.749 o 
   1   0  10      12.015      11.209       1.552 o 
   1   0  11      28.970      32.106       2.600 o 
   1   1   0     404.126     404.908      11.938 o 
   1   1   1     592.956     555.419      15.629 o 
   1   1   2      85.315     108.028       3.422 o 
   1   1   3     111.672     108.019       3.027 o 
   1   1   4     528.564     529.312      14.450 o 
   1   1   5      39.878      37.486       1.699 o 
   1   1   6       0.654       0.215       0.186 o 
   1   1   7       0.504       0.253       0.280 o 
   1   1   8       1.571       0.629       0.469 o 
   1   1   9      86.286      90.553       3.540 o 
   1   1  10     109.787     122.467       5.076 o 
   1   2   0     138.977     174.939       4.866 o 
   1   2   1     201.203     215.300       8.775 o 
   1   2   2      42.809      37.028       1.085 o 
   1   2   3     884.044     849.479      24.955 o 
   1   2   4     242.840     235.912       9.805 o 
   1   2   5      43.680      41.417       1.506 o 
   1   2   6     141.121     149.521       5.544 o 
   1   2   8       2.609       3.972       0.975 o 
   1   2   9      42.893      38.808       3.144 o 
   1   3   0      88.077      81.846       2.566 o 
   1   3   1       0.658       0.485       0.147 o 
   1   3   2       1.587       1.143       0.282 o 
   1   3   3     362.567     383.740      12.542 o 
   1   3   4     168.000     170.244       6.210 o 
   1   3   5     113.176     125.322       4.867 o 
   1   3   6     172.336     187.030      15.935 o 
   1   3   7      24.255      22.753       2.189 o 
   1   4   0       0.139       0.600       0.207 o 
   1   4   1      71.296      69.358       2.345 o 
   1   4   2      49.424      47.814       3.189 o 
   1   4   3      11.087      14.429       1.124 o 
   1   4   4       3.072       2.853       0.888 o 
   1   4   5     125.338     127.896       5.718 o 
   1   4   6      22.865      24.369       2.409 o 
   1   5   0      47.824      46.276       2.663 o 
   1   5   1      26.916      32.244       1.925 o 
   1   5   2     289.458     299.506      23.851 o 
   1   5   3       3.799       4.309       1.882 o 
   2  -7   3       1.750       2.752       1.872 o 
   2  -6   1      86.269      96.027       6.087 o 
   2  -6   2     125.774     128.272       5.910 o 
   2  -6   3      65.939      61.121       4.053 o 
   2  -6   4       1.286       2.227       0.476 o 
   2  -6   5      62.084      62.190       3.007 o 
   2  -6   6      57.398      55.455       2.623 o 
   2  -6   7       8.036      10.754       2.004 o 
   2  -6   9       9.437      13.868       2.543 o 
   2  -6  10      13.300      17.688       3.519 o 
   2  -5   1       3.177       2.824       0.472 o 
   2  -5   2     263.014     270.719      10.972 o 
   2  -5   3     445.820     456.148      16.559 o 
   2  -5   4      10.569      10.692       0.742 o 
   2  -5   5     129.149     127.354       8.396 o 
   2  -5   6      86.027      92.569       3.892 o 
   2  -5   7      23.387      23.590       1.856 o 
   2  -5   8       2.118       1.992       0.435 o 
   2  -5   9      12.961      12.724       0.874 o 
   2  -5  10       5.931       5.353       0.729 o 
   2  -5  11      37.375      44.574       2.953 o 
   2  -4   1       0.417       0.206       0.262 o 
   2  -4   2     162.455     163.138       5.486 o 
   2  -4   3      44.053      38.948       1.390 o 
   2  -4   4       2.656       2.643       0.330 o 
   2  -4   5     284.181     272.421      10.526 o 
   2  -4   6      47.138      47.683       1.565 o 
   2  -4   7       0.250       0.641       0.279 o 
   2  -4   8       7.818       6.820       0.524 o 
   2  -4   9       3.106       3.494       0.949 o 
   2  -4  10      33.683      40.207       1.695 o 
   2  -4  11     160.786     170.858       7.090 o 
   2  -4  12      67.710      67.662       3.538 o 
   2  -3   1     105.765     118.515       3.972 o 
   2  -3   2     493.386     519.568      24.899 o 
   2  -3   3     184.870     171.514       9.791 o 
   2  -3   4     184.388     186.002       6.219 o 
   2  -3   5      47.233      47.510       1.438 o 
   2  -3   6      42.437      42.315       1.259 o 
   2  -3   7      23.939      25.100       0.813 o 
   2  -3   8       0.015       0.390       0.233 o 
   2  -3   9       3.253       4.640       0.408 o 
   2  -3  10       8.490       8.239       0.897 o 
   2  -3  11      39.281      42.192       2.201 o 
   2  -3  12     138.925     139.047       8.042 o 
   2  -2   1     106.751     111.326       4.409 o 
   2  -2   2     116.496     100.304       7.983 o 
   2  -2   3     784.354     835.756      27.618 o 
   2  -2   4    3311.992    3410.930     103.430 o 
   2  -2   5      41.769      49.125       1.362 o 
   2  -2   6      58.925      59.236       1.609 o 
   2  -2   7     244.336     251.616       9.579 o 
   2  -2   8       7.574       7.103       0.738 o 
   2  -2   9       1.365       1.353       0.494 o 
   2  -2  10      16.645      16.986       1.146 o 
   2  -2  11      47.813      52.445       2.560 o 
   2  -2  12       0.506       1.654       0.988 o 
   2  -1   1      64.611      67.286       2.154 o 
   2  -1   2     877.645     943.348      31.334 o 
   2  -1   3       9.850      13.033       0.404 o 
   2  -1   4     916.130     925.653      26.272 o 
   2  -1   5     258.904     254.679       7.367 o 
   2  -1   6     290.261     311.062       8.553 o 
   2  -1   7     119.580     126.685       5.579 o 
   2  -1   8      12.801      12.602       0.913 o 
   2  -1   9       1.823       2.347       0.453 o 
   2  -1  10      57.256      55.133       2.317 o 
   2  -1  11       8.323       9.362       1.451 o 
   2  -1  12       2.138       1.014       1.773 o 
   2   0   0     363.980     330.897       9.603 o 
   2   0   1     226.769     242.377       6.500 o 
   2   0   2     265.437     238.448       6.297 o 
   2   0   3     202.753     202.935       5.372 o 
   2   0   4      79.633      84.437       2.640 o 
   2   0   5     161.709     154.967       4.076 o 
   2   0   6     347.966     364.179      10.199 o 
   2   0   7      39.248      34.772       1.669 o 
   2   0   8       4.684       3.111       0.422 o 
   2   0   9       4.017       3.584       0.973 o 
   2   0  11      58.228      60.046       3.678 o 
   2   1   1     142.762     148.130       4.192 o 
   2   1   2     156.557     166.757       4.411 o 
   2   1   3     178.660     169.585       4.527 o 
   2   1   4      23.228      18.573       0.583 o 
   2   1   5     684.455     669.500      19.734 o 
   2   1   6     186.502     183.378       5.639 o 
   2   1   7      70.637      71.937       2.426 o 
   2   1   8     115.602     122.900       4.434 o 
   2   1   9       2.262       0.585       0.851 o 
   2   2   0      75.619      85.734       2.909 o 
   2   2   1       5.605       6.550       0.273 o 
   2   2   2      37.981      38.258       1.256 o 
   2   2   3      25.914      23.709       0.821 o 
   2   2   4       2.291       1.431       0.319 o 
   2   2   5     359.876     393.922      13.094 o 
   2   2   6     112.038     120.071       4.629 o 
   2   2   7     107.796     116.119       4.673 o 
   2   2   8     173.288     194.035       8.400 o 
   2   2   9      28.618      22.631       5.054 o 
   2   3   0     146.087     137.391       8.365 o 
   2   3   1     122.224     120.556       5.843 o 
   2   3   2       0.039       0.231       0.188 o 
   2   3   3      37.764      37.587       1.308 o 
   2   3   4      11.229       8.931       0.800 o 
   2   3   5       9.840      10.573       1.948 o 
   2   3   6       6.394       5.475       0.920 o 
   2   3   7     101.930     108.978       5.340 o 
   2   4   0      75.757      90.475       5.428 o 
   2   4   1      59.360      61.560       2.752 o 
   2   4   2      80.767      80.439       3.876 o 
   2   4   3      43.344      52.677       4.061 o 
   2   4   4     247.674     263.681      11.353 o 
   2   4   5       0.035       0.695       1.131 o 
   2   5   0     158.258     187.420      11.715 o 
   2   5   1       8.182       9.052       1.842 o 
   2   5   2      23.375      25.709       3.591 o 
   3  -6   1       8.214       7.423       1.044 o 
   3  -6   2       2.779       3.494       0.558 o 
   3  -6   3       7.283       6.246       1.769 o 
   3  -6   4     206.774     206.319       7.878 o 
   3  -6   5     225.182     224.086       8.583 o 
   3  -6   6       4.124       3.867       0.401 o 
   3  -6   7      88.009      89.003       9.071 o 
   3  -6   8      60.472      65.322       5.047 o 
   3  -6   9      21.773      27.954       3.538 o 
   3  -6  10       1.525       3.349       2.075 o 
   3  -5   1      78.142      77.235       4.271 o 
   3  -5   2       9.528      11.098       0.618 o 
   3  -5   3      11.861      10.345       0.533 o 
   3  -5   4      68.042      67.650       2.417 o 
   3  -5   5      23.458      24.514       1.241 o 
   3  -5   6       4.489       3.603       0.490 o 
   3  -5   7     146.997     141.398       6.491 o 
   3  -5   8      29.335      30.486       1.377 o 
   3  -5   9       3.501       3.878       0.547 o 
   3  -5  10       7.423       9.483       0.984 o 
   3  -5  11       0.938       0.471       0.959 o 
   3  -4   1      66.010      68.263       2.503 o 
   3  -4   2      80.974      85.907       2.961 o 
   3  -4   3      51.010      57.790       2.257 o 
   3  -4   4     206.990     203.551       7.802 o 
   3  -4   5      82.410      79.353       3.128 o 
   3  -4   6      87.345      91.695       3.569 o 
   3  -4   7      40.539      43.795       1.528 o 
   3  -4   8      43.159      42.932       1.578 o 
   3  -4   9      13.347      15.171       1.390 o 
   3  -4  10       5.203       5.687       0.720 o 
   3  -4  11       9.537      10.608       1.350 o 
   3  -4  12       1.223       0.677       1.006 o 
   3  -3   1      57.042      55.996       1.935 o 
   3  -3   2      74.711      76.774       2.633 o 
   3  -3   3       3.212       5.540       0.671 o 
   3  -3   4      34.784      28.457       1.412 o 
   3  -3   5     443.499     470.566      23.888 o 
   3  -3   6    1196.208    1161.281      39.126 o 
   3  -3   7      24.816      26.495       0.992 o 
   3  -3   8      93.891      90.853       3.426 o 
   3  -3   9     135.272     141.377       5.255 o 
   3  -3  10       8.288       8.165       0.962 o 
   3  -3  11       0.010       0.183       0.793 o 
   3  -2   1     317.736     333.018      19.468 o 
   3  -2   2      84.465      89.117       2.708 o 
   3  -2   3       1.633       0.471       0.093 o 
   3  -2   4     562.053     628.377      17.058 o 
   3  -2   5       0.053       0.011       0.085 o 
   3  -2   6     502.884     518.801      14.524 o 
   3  -2   7     110.139     107.584       5.355 o 
   3  -2   8     177.772     176.705       5.805 o 
   3  -2   9      96.723      96.891       3.684 o 
   3  -2  10      19.800      18.516       1.846 o 
   3  -2  11       0.596       1.113       0.995 o 
   3  -2  12      31.222      32.607       3.918 o 
   3  -1   1     136.543     131.644       4.057 o 
   3  -1   2     322.414     321.235       9.652 o 
   3  -1   3      71.130      75.333       2.223 o 
   3  -1   4      57.313      54.203       1.459 o 
   3  -1   5      18.273      18.441       0.637 o 
   3  -1   6      19.900      19.811       0.662 o 
   3  -1   7     123.647     119.579       4.498 o 
   3  -1   8     205.468     204.973       9.637 o 
   3  -1   9      28.268      27.035       2.297 o 
   3  -1  10       9.111       7.038       0.965 o 
   3  -1  11      11.869      14.314       1.560 o 
   3   0   0     178.863     184.416       5.013 o 
   3   0   1     330.601     302.179       7.937 o 
   3   0   2      26.648      27.011       0.777 o 
   3   0   3     188.472     206.992       5.457 o 
   3   0   4     101.601      99.062       2.590 o 
   3   0   5      84.286      74.404       1.973 o 
   3   0   6       9.107       8.877       0.575 o 
   3   0   7     433.639     438.883      15.830 o 
   3   0  10      78.094      84.700       4.173 o 
   3   0  11       6.050       7.206       1.960 o 
   3   1   0     324.181     333.698       8.820 o 
   3   1   1    1148.539    1131.155      29.476 o 
   3   1   2      96.301      86.842       2.248 o 
   3   1   3      34.513      27.332       0.801 o 
   3   1   4       2.057       2.876       0.202 o 
   3   1   5      51.449      52.715       1.628 o 
   3   1   6       3.075       1.884       0.315 o 
   3   1   7     268.361     292.825      10.062 o 
   3   1   8      63.247      66.723       3.242 o 
   3   1   9      90.385      97.077       4.671 o 
   3   1  10     145.094       1.122       3.701 o 
   3   2   0     794.568     779.841      23.139 o 
   3   2   1     362.621     395.352      13.547 o 
   3   2   2     211.435     214.608       7.304 o 
   3   2   3     132.949     138.179       4.175 o 
   3   2   4       0.257       0.134       0.332 o 
   3   2   5       9.294       8.303       0.584 o 
   3   2   6       0.097       1.253       0.727 o 
   3   2   7       7.450      10.449       0.942 o 
   3   2   8       5.557       5.431       2.152 o 
   3   3   0     413.621     420.764      19.289 o 
   3   3   1      58.683      69.054       4.285 o 
   3   3   2      97.990     103.713       3.617 o 
   3   3   3     109.329     119.761       4.495 o 
   3   3   4      95.575      97.489       4.592 o 
   3   3   5      57.231      63.534       3.016 o 
   3   3   6     161.625     177.082       9.352 o 
   3   3   7       3.383       2.788       3.153 o 
   3   4   0      32.842      27.573       1.220 o 
   3   4   1      46.455      44.175       2.323 o 
   3   4   2     169.654     189.447       9.206 o 
   3   4   3      15.341      17.290       1.623 o 
   3   4   4      64.738      65.847       7.016 o 
   3   4   5       8.281       9.849       3.422 o 
   3   5   1      75.798      85.382       6.686 o 
   3   5   2     185.428     192.815      14.221 o 
   4  -7   8       0.634       2.788       1.574 o 
   4  -6   1      71.901      77.923       4.771 o 
   4  -6   2      82.422      82.141       3.763 o 
   4  -6   3      55.477      58.082       2.312 o 
   4  -6   4      17.708      19.633       0.952 o 
   4  -6   5      26.731      24.270       2.285 o 
   4  -6   6      25.740      25.636       1.224 o 
   4  -6   7       8.529       9.994       2.668 o 
   4  -6   8       1.397       1.304       1.485 o 
   4  -6   9      72.869      75.424       6.012 o 
   4  -6  10      13.961      18.974       2.375 o 
   4  -5   1      83.103      83.408       3.409 o 
   4  -5   2      42.335      45.316       1.917 o 
   4  -5   3      77.498      77.388       2.755 o 
   4  -5   4      54.167      53.192       5.543 o 
   4  -5   5      22.832      25.336       1.087 o 
   4  -5   6      79.584      84.314       3.586 o 
   4  -5   7      34.440      33.711       1.688 o 
   4  -5   8      34.001      37.745       1.631 o 
   4  -5   9      30.398      32.891       1.625 o 
   4  -5  10      23.869      29.167       2.155 o 
   4  -5  11       7.637       6.101       1.324 o 
   4  -4   1     160.185     154.107       7.620 o 
   4  -4   2     202.346     197.413      10.462 o 
   4  -4   3      68.253      66.209       2.601 o 
   4  -4   4      88.968      92.117       5.331 o 
   4  -4   5       2.480       2.408       0.315 o 
   4  -4   6      10.938       9.261       0.501 o 
   4  -4   7     267.436     280.650       9.177 o 
   4  -4   8     489.851     488.399      16.906 o 
   4  -4   9      15.954      16.240       1.229 o 
   4  -4  10      73.123      74.973       3.417 o 
   4  -4  11      71.674      74.198       3.600 o 
   4  -4  12       6.226       4.813       1.371 o 
   4  -3   1     194.341     203.660       7.713 o 
   4  -3   2     391.925     371.407      17.292 o 
   4  -3   3     208.327     221.772      13.135 o 
   4  -3   4      46.995      52.928       2.011 o 
   4  -3   5      17.602      22.800       0.810 o 
   4  -3   6     374.258     405.302      16.553 o 
   4  -3   7       0.437       0.852       0.233 o 
   4  -3   9      41.516      40.658       1.842 o 
   4  -3  10      99.270      96.226       4.000 o 
   4  -3  11      68.340      70.772       3.414 o 
   4  -3  12      14.835      15.618       1.661 o 
   4  -2   1     791.640     739.033      24.930 o 
   4  -2   2      62.526      62.664       1.781 o 
   4  -2   3     191.493     179.203       5.357 o 
   4  -2   4     175.190     177.673       4.927 o 
   4  -2   5      21.670      21.548       0.684 o 
   4  -2   6       2.601       2.907       0.414 o 
   4  -2   7       3.014       2.595       0.501 o 
   4  -2   8       2.916       2.071       0.721 o 
   4  -2   9      68.542      69.042       2.822 o 
   4  -2  10     104.756     112.055       4.643 o 
   4  -2  11      17.727      16.599       2.453 o 
   4  -2  12      10.097       8.726       2.017 o 
   4  -1   1     381.965     381.296      11.151 o 
   4  -1   2      74.741      74.339       2.171 o 
   4  -1   3     203.419     178.966       4.657 o 
   4  -1   4      73.031      76.257       2.070 o 
   4  -1   5     148.824     157.752       4.526 o 
   4  -1   6      57.570      58.455       1.742 o 
   4  -1   7      16.874      15.720       0.857 o 
   4  -1   8       3.728       4.042       0.514 o 
   4  -1   9     242.855     255.933      10.677 o 
   4  -1  10      89.917      84.400       4.570 o 
   4  -1  11      50.254      55.424       3.627 o 
   4   0   0    2352.219    2287.867      64.101 o 
   4   0   2     354.146     357.609       9.286 o 
   4   0   3     850.390     799.716      21.046 o 
   4   0   4      77.800      67.307       1.784 o 
   4   0   5      70.931      60.213       1.753 o 
   4   0   6       2.381       2.074       0.337 o 
   4   0   7      67.897      73.696       4.098 o 
   4   0   8       3.382       1.252       0.566 o 
   4   0  10      29.395      26.960       2.281 o 
   4   1   0     263.142     253.185       6.578 o 
   4   1   1     154.248     163.964       4.705 o 
   4   1   2     579.744     612.014      16.373 o 
   4   1   3     369.923     405.415      11.088 o 
   4   1   4     207.137     203.416       6.904 o 
   4   1   5     110.631     109.739       3.443 o 
   4   1   6       0.967       1.846       0.560 o 
   4   1   7       0.029       0.372       0.472 o 
   4   1   8       7.745       9.656       1.170 o 
   4   1   9       6.190       8.401       2.015 o 
   4   2   0     645.555     664.047      18.298 o 
   4   2   1      36.562      39.720       1.319 o 
   4   2   2     334.564     362.532      11.545 o 
   4   2   3      42.549      47.391       1.697 o 
   4   2   4     110.762     114.101       3.857 o 
   4   2   5     144.967     148.728       5.682 o 
   4   2   6      81.318      83.615       3.653 o 
   4   2   7      58.483      65.521       5.904 o 
   4   2   8      80.196      62.986      14.041 o 
   4   3   0      45.401      46.559       3.068 o 
   4   3   2      32.138      24.894       3.174 o 
   4   3   3      51.206      44.375       3.021 o 
   4   3   4     143.057     163.703       7.899 o 
   4   3   5      27.016      28.895       2.832 o 
   4   3   6     107.576     109.352       6.755 o 
   4   4   0      27.736      33.023       3.312 o 
   4   4   1      79.587      90.107       8.392 o 
   4   4   2       3.959       2.752       1.401 o 
   4   4   3      83.466      85.291       5.123 o 
   4   4   4     190.512     210.141      11.571 o 
   4   5   0       1.492       1.666       1.929 o 
   5  -7   7      33.766      30.633       3.318 o 
   5  -7   8       9.714      11.225       2.032 o 
   5  -6   1      10.192       9.994       1.308 o 
   5  -6   2      71.370      67.285       4.339 o 
   5  -6   3      39.540      38.689       2.613 o 
   5  -6   4      32.221      31.732       1.575 o 
   5  -6   5      62.476      63.131       2.958 o 
   5  -6   6      30.366      34.725       2.648 o 
   5  -6   7       8.556       9.378       1.350 o 
   5  -6   8      28.619      33.222       2.337 o 
   5  -6   9       9.831      10.899       3.384 o 
   5  -6  10      10.896      12.616       1.425 o 
   5  -5   1      40.651      44.194       1.908 o 
   5  -5   2       7.534       8.326       0.492 o 
   5  -5   3     113.611     102.722       3.645 o 
   5  -5   4     107.196     104.772       4.231 o 
   5  -5   5      63.321      65.831       2.460 o 
   5  -5   6      83.235      90.069       3.355 o 
   5  -5   7       8.619      10.089       0.687 o 
   5  -5   8       5.010       6.355       1.463 o 
   5  -5   9     150.503     160.679       7.619 o 
   5  -5  10     190.486     203.098      10.098 o 
   5  -5  11       7.932       6.753       1.492 o 
   5  -4   1     547.580     533.961      21.159 o 
   5  -4   2       4.983       2.897       0.435 o 
   5  -4   3     155.097     159.575       6.088 o 
   5  -4   4     249.061     239.797       8.182 o 
   5  -4   5     109.763     116.474       5.033 o 
   5  -4   6      47.660      49.374       2.593 o 
   5  -4   7      51.896      59.732       2.344 o 
   5  -4   8     285.207     306.313      13.156 o 
   5  -4   9       0.678       0.634       0.743 o 
   5  -4  10     118.706     124.348       5.278 o 
   5  -4  11      10.866      12.133       2.298 o 
   5  -4  12      49.656      52.359       7.223 o 
   5  -3   1      35.713      34.655       1.441 o 
   5  -3   2     240.639     242.630       7.531 o 
   5  -3   3     290.859     291.391       8.619 o 
   5  -3   4      64.968      63.593       1.990 o 
   5  -3   5     133.453     124.137       4.267 o 
   5  -3   6      99.121      95.152       3.368 o 
   5  -3   7       7.560       7.874       0.550 o 
   5  -3   8       5.213       5.208       0.559 o 
   5  -3   9      17.357      15.842       1.839 o 
   5  -3  10       1.079       1.294       0.660 o 
   5  -3  11      30.017      35.314       2.492 o 
   5  -2   1     600.337     571.793      16.999 o 
   5  -2   2     348.169     343.547      12.050 o 
   5  -2   3     193.902     189.479       5.141 o 
   5  -2   4      38.762      40.556       1.188 o 
   5  -2   5     109.626      99.511       3.058 o 
   5  -2   6     106.296     106.853       3.474 o 
   5  -2   7      83.975      89.167       3.039 o 
   5  -2   8      29.590      31.853       1.560 o 
   5  -2   9       0.404       0.831       0.542 o 
   5  -2  10       0.723       1.204       0.923 o 
   5  -2  11     125.218     136.811       7.002 o 
   5  -1   1      12.626      10.785       0.366 o 
   5  -1   2     847.643     843.041      25.836 o 
   5  -1   3       5.813       7.798       0.278 o 
   5  -1   4     250.435     259.480       6.780 o 
   5  -1   5     430.505     408.177      11.427 o 
   5  -1   6      66.818      58.472       1.825 o 
   5  -1   7      83.840      78.905       2.779 o 
   5  -1   8       9.101      10.288       0.870 o 
   5  -1   9      72.475      78.658       3.228 o 
   5  -1  10       3.963       2.634       1.090 o 
   5  -1  11      75.415      90.379       7.102 o 
   5   0   0    1015.911    1037.891      27.365 o 
   5   0   1      35.863      42.787       1.181 o 
   5   0   2     135.383     139.656       3.932 o 
   5   0   3      62.491      67.830       1.812 o 
   5   0   4     328.590     351.448       9.598 o 
   5   0   5     311.596     325.555      10.430 o 
   5   0   6     157.753     165.777       7.433 o 
   5   0   8       2.023       1.314       0.545 o 
   5   0   9       6.795       9.247       1.632 o 
   5   0  10      16.152      15.823       3.380 o 
   5   1   0       0.200       0.338       0.115 o 
   5   1   1     131.579     130.713       3.483 o 
   5   1   2     623.704     633.251      17.736 o 
   5   1   3      40.564      42.992       1.378 o 
   5   1   4     178.191     192.044       7.023 o 
   5   1   5      31.990      33.147       1.447 o 
   5   1   6     107.024      95.955      17.528 o 
   5   1   7     144.292     147.991       6.061 o 
   5   1   8      51.447      58.442       4.338 o 
   5   2   0      26.007      31.121       1.172 o 
   5   2   1      32.027      20.748       1.284 o 
   5   2   2     108.190     116.702       5.131 o 
   5   2   3      31.890      32.576       1.553 o 
   5   2   4      21.978      19.263       2.759 o 
   5   2   5      41.259      42.474       4.008 o 
   5   2   6      97.171     114.603       6.187 o 
   5   2   7      40.503      39.269       4.160 o 
   5   3   2      15.250      16.511       1.710 o 
   5   3   3      45.049      56.287       4.669 o 
   5   3   4       0.133       1.340       1.844 o 
   5   3   5      81.158      89.021       5.600 o 
   5   4   1      76.711      71.133       4.357 o 
   5   4   3      22.059      25.111       2.910 o 
   5   4   4       1.078       1.955       4.038 o 
   5   5   0     129.396     131.060       7.233 o 
   6  -7   7      39.628      48.521       4.396 o 
   6  -6   1       7.553       7.785       1.157 o 
   6  -6   2       5.999       6.083       1.233 o 
   6  -6   3       7.351       9.885       1.442 o 
   6  -6   4       2.738       3.567       0.745 o 
   6  -6   5      61.482      56.812       3.598 o 
   6  -6   6      48.819      48.557       3.433 o 
   6  -6   7      53.000      57.682       4.154 o 
   6  -6   8      57.350      64.887       3.727 o 
   6  -6   9      10.273      12.377       1.792 o 
   6  -5   1     135.157     127.674       5.267 o 
   6  -5   2     200.244     199.712       7.131 o 
   6  -5   3     219.710     220.732       8.984 o 
   6  -5   4       7.550       5.649       0.835 o 
   6  -5   5     101.599     102.943       5.884 o 
   6  -5   6     136.647     137.903       6.172 o 
   6  -5   7      57.834      58.465       2.455 o 
   6  -5   8      34.720      37.183       2.049 o 
   6  -5   9      71.342      79.589       3.549 o 
   6  -5  10     199.241     206.031      10.489 o 
   6  -4   1     438.047     430.240      14.913 o 
   6  -4   2      51.091      49.762       1.711 o 
   6  -4   3      26.341      25.528       1.721 o 
   6  -4   4      75.784      76.308       2.502 o 
   6  -4   5     103.978     105.422       3.468 o 
   6  -4   6      56.109      53.920       1.909 o 
   6  -4   7      74.447      72.708       2.863 o 
   6  -4   8      43.208      43.035       2.293 o 
   6  -4   9       3.774       5.405       0.802 o 
   6  -4  10      17.833      17.332       1.723 o 
   6  -4  11      21.272      21.640       2.334 o 
   6  -3   1       0.352       0.320       0.222 o 
   6  -3   2     271.751     294.545       9.895 o 
   6  -3   3     256.644     253.485       7.924 o 
   6  -3   4     154.060     153.241       4.836 o 
   6  -3   5      58.783      58.651       1.966 o 
   6  -3   6      27.555      28.688       1.146 o 
   6  -3   7      61.099      57.602       2.155 o 
   6  -3   8      96.811     103.593       4.025 o 
   6  -3   9      37.166      40.989       6.026 o 
   6  -3  10      14.815      16.843       1.509 o 
   6  -3  11       1.822       2.790       0.913 o 
   6  -2   1       0.243       0.282       0.113 o 
   6  -2   2     136.280     145.128       4.312 o 
   6  -2   3       0.066       0.125       0.119 o 
   6  -2   4     280.857     296.987       8.257 o 
   6  -2   5       4.613       5.235       0.696 o 
   6  -2   6     171.059     177.208       5.422 o 
   6  -2   7     188.795     189.202       6.319 o 
   6  -2   8      58.743      57.994       2.477 o 
   6  -2   9      71.383      78.555       3.314 o 
   6  -2  10      11.786      14.983       1.250 o 
   6  -2  11      64.226      69.287       4.182 o 
   6  -1   1     284.756     284.769       7.382 o 
   6  -1   2     781.088     776.705      20.515 o 
   6  -1   3      25.012      27.823       0.837 o 
   6  -1   4      40.562      44.594       1.319 o 
   6  -1   5      17.002      17.909       0.749 o 
   6  -1   6     199.819     213.249       6.616 o 
   6  -1   7     206.656     223.030       7.565 o 
   6  -1   8      99.101      95.401       3.619 o 
   6  -1   9      43.550      41.313       2.981 o 
   6  -1  10       2.710       3.515       1.100 o 
   6   0   0     377.403     358.949       9.520 o 
   6   0   1     181.173     183.347       4.908 o 
   6   0   2      16.145      16.902       0.538 o 
   6   0   3     221.527     220.122       5.759 o 
   6   0   4     452.537     452.139      13.671 o 
   6   0   5      21.715      21.745       1.076 o 
   6   0   6      72.288      49.534       3.655 o 
   6   0   7      20.260      19.481       3.373 o 
   6   0   9     111.176     107.940       6.671 o 
   6   1   0     275.575     264.132       6.933 o 
   6   1   1     446.293     452.451      13.062 o 
   6   1   2      51.746      55.909       1.973 o 
   6   1   3       2.998       3.074       0.451 o 
   6   1   4     159.007     175.786       8.341 o 
   6   1   5      20.427      20.467       1.792 o 
   6   1   6      10.406      10.006       1.009 o 
   6   1   7      21.713      23.427       3.044 o 
   6   1   8      57.080      59.148       6.039 o 
   6   2   1     259.985     281.079      14.242 o 
   6   2   2     152.855     157.542       5.876 o 
   6   2   3      23.681      25.853       4.525 o 
   6   2   4       3.044       3.331       1.340 o 
   6   2   5      17.089      24.604       2.612 o 
   6   2   6       0.818       0.923       2.586 o 
   6   2   7      65.283      60.506       7.487 o 
   6   3   1      96.247     101.966       4.872 o 
   6   3   2     201.017     214.631      10.232 o 
   6   3   3      97.181     107.795       5.770 o 
   6   3   4       2.479       5.902       1.738 o 
   6   3   5      28.747      28.406       3.724 o 
   6   4   0     105.138     111.996       7.796 o 
   6   4   1     102.793     105.840       9.069 o 
   6   4   2     135.557     136.147      11.619 o 
   6   4   3       6.342       2.607       4.852 o 
   7  -7   7      25.538      23.246       3.330 o 
   7  -6   1      67.431      70.282       4.489 o 
   7  -6   2      72.215      72.346       4.007 o 
   7  -6   3      80.426      74.519       3.515 o 
   7  -6   4     128.884     123.510       7.438 o 
   7  -6   5      70.911      73.650       4.845 o 
   7  -6   6       9.855       8.799       1.358 o 
   7  -6   7      59.121      58.913       4.348 o 
   7  -6   8      60.292      60.325       3.638 o 
   7  -6   9      26.394      24.777       2.149 o 
   7  -5   1     107.982     110.384       4.645 o 
   7  -5   2     206.933     221.239       9.188 o 
   7  -5   3     390.983     404.060      22.604 o 
   7  -5   4      32.320      32.588       2.269 o 
   7  -5   5      12.661      11.261       1.308 o 
   7  -5   6      14.613      16.041       1.359 o 
   7  -5   7      39.373      41.643       1.960 o 
   7  -5   8      29.826      30.328       1.707 o 
   7  -5   9      33.769      34.246       2.354 o 
   7  -5  10      11.768      13.008       1.850 o 
   7  -4   1     184.418     185.880      10.041 o 
   7  -4   2     107.994     109.133       3.806 o 
   7  -4   3      10.898      11.237       0.626 o 
   7  -4   4     279.660     297.063      10.418 o 
   7  -4   5     116.475     117.698       3.904 o 
   7  -4   6      58.217      60.537       2.173 o 
   7  -4   7      14.691      15.599       1.061 o 
   7  -4   8      10.805      10.716       0.994 o 
   7  -4   9      35.272      35.448       1.814 o 
   7  -4  10      62.121      69.024       4.416 o 
   7  -4  11      11.433       9.034       2.051 o 
   7  -3   1     101.691     100.337       4.178 o 
   7  -3   2     223.221     233.426      18.184 o 
   7  -3   3       0.208       0.181       0.195 o 
   7  -3   4     127.441     128.042       4.106 o 
   7  -3   5       4.785       3.688       0.341 o 
   7  -3   6     105.833     110.445       3.496 o 
   7  -3   7       1.943       1.875       0.737 o 
   7  -3   8      91.054      93.990       3.806 o 
   7  -3   9      80.853      82.145       3.265 o 
   7  -3  10      43.143      43.351       2.295 o 
   7  -3  11      47.489      49.862       2.990 o 
   7  -2   1      88.627      89.487       2.535 o 
   7  -2   2     133.949     132.334       3.911 o 
   7  -2   3     249.386     260.976       7.356 o 
   7  -2   4     479.667     499.686      15.118 o 
   7  -2   5      32.263      33.481       1.182 o 
   7  -2   6       8.855      11.251       0.744 o 
   7  -2   7       1.543       1.756       0.542 o 
   7  -2   8     114.649     119.568       4.379 o 
   7  -2   9     114.699     124.671       5.373 o 
   7  -2  10      47.950      46.406       3.002 o 
   7  -1   1     314.026     318.279       8.355 o 
   7  -1   2     187.707     181.976       4.872 o 
   7  -1   3     132.609     130.546       3.515 o 
   7  -1   4      46.973      49.656       1.518 o 
   7  -1   5     254.985     272.131       8.027 o 
   7  -1   6     281.472     295.432       9.906 o 
   7  -1   7       3.539       4.082       0.889 o 
   7  -1   8      22.203      24.930       1.859 o 
   7  -1   9      10.917       8.027       1.284 o 
   7   0   0       2.324       2.337       0.190 o 
   7   0   1     131.368     125.381       3.334 o 
   7   0   2     259.361     259.254       7.656 o 
   7   0   3     281.464     277.234       8.088 o 
   7   0   4      56.865      60.097       2.170 o 
   7   0   5       4.749       5.793       0.619 o 
   7   0   7       9.595      12.094       2.754 o 
   7   0   8       2.730       1.704       1.426 o 
   7   0   9       6.708      10.193       4.893 o 
   7   1   0      94.313      99.976       3.280 o 
   7   1   1     143.882     167.650       5.091 o 
   7   1   2      49.575      48.521       1.704 o 
   7   1   3     314.184     322.262      13.310 o 
   7   1   5      18.859      19.581       2.546 o 
   7   1   6       0.134       0.129       1.158 o 
   7   1   7       3.065       2.710       1.757 o 
   7   2   2      89.714      95.194       5.979 o 
   7   2   3      95.116      98.164       6.519 o 
   7   2   4     222.084     233.152      12.048 o 
   7   2   5      94.447     102.672       8.730 o 
   7   2   6       5.851       5.015       3.765 o 
   7   3   2      93.662     107.017      16.907 o 
   7   3   3      84.778      88.459       5.682 o 
   7   3   4     119.682     112.684      10.850 o 
   7   4   0      23.499      33.032       4.007 o 
   7   4   1       6.109       9.773       1.975 o 
   7   4   2      15.961      22.522       6.129 o 
   8  -7   3      45.209      48.231       3.938 o 
   8  -7   4      54.434      50.910       4.100 o 
   8  -7   6      75.104      71.405       5.949 o 
   8  -6   1      33.479      31.430       1.807 o 
   8  -6   2      55.188      50.422       3.948 o 
   8  -6   3      59.075      61.574       3.987 o 
   8  -6   4     180.573     188.434       9.250 o 
   8  -6   5     288.867     289.784      18.368 o 
   8  -6   6      14.269      11.080       1.585 o 
   8  -6   7       3.474       0.579       1.170 o 
   8  -6   8       0.407       1.539       2.176 o 
   8  -5   1       0.051       0.435       0.337 o 
   8  -5   2      40.481      38.889       2.833 o 
   8  -5   3      89.340      86.178       5.035 o 
   8  -5   4      45.300      47.615       3.079 o 
   8  -5   5      26.798      28.243       2.227 o 
   8  -5   6     226.172     227.938      10.140 o 
   8  -5   7      55.692      55.957       2.562 o 
   8  -5   8      17.685      19.281       1.526 o 
   8  -5   9       2.198       3.008       1.330 o 
   8  -4   1      12.425      14.867       1.638 o 
   8  -4   2      17.828      18.088       0.877 o 
   8  -4   3      91.511      88.618       3.206 o 
   8  -4   4     107.713     107.190       3.884 o 
   8  -4   5       0.065       0.127       0.295 o 
   8  -4   6     111.307     113.943       4.332 o 
   8  -4   7       6.066       5.686       0.661 o 
   8  -4   8      38.664      39.148       1.862 o 
   8  -4   9       0.392       0.681       0.707 o 
   8  -4  10      36.699      36.351       2.311 o 
   8  -3   1     116.408     113.076       3.930 o 
   8  -3   2      87.041      85.297       3.018 o 
   8  -3   3      50.584      46.961       1.787 o 
   8  -3   4     125.085     130.399       4.022 o 
   8  -3   5     170.171     180.075       5.593 o 
   8  -3   6     308.760     330.070      11.119 o 
   8  -3   7      30.619      29.128       1.520 o 
   8  -3   8       0.333       0.373       0.684 o 
   8  -3  10      56.908      60.196       3.055 o 
   8  -2   1      45.212      42.118       1.337 o 
   8  -2   2      43.370      41.968       1.377 o 
   8  -2   3     150.759     139.435       4.241 o 
   8  -2   4      93.187      90.414       2.834 o 
   8  -2   5      82.307      86.487       2.781 o 
   8  -2   6      64.819      68.606       2.480 o 
   8  -2   7     224.312     239.185      10.641 o 
   8  -2   8     170.800     174.322       6.465 o 
   8  -2   9       0.107       0.010       0.846 o 
   8  -2  10       4.069       4.315       1.745 o 
   8  -1   1       3.179       2.896       0.271 o 
   8  -1   2       1.177       1.031       0.229 o 
   8  -1   3      94.924      94.079       2.819 o 
   8  -1   4     186.671     190.645       5.636 o 
   8  -1   5     126.881     128.086       4.816 o 
   8  -1   6      47.301      53.213       2.711 o 
   8  -1   7      21.996      24.858       1.558 o 
   8  -1   8     120.275     124.767       8.999 o 
   8  -1   9       3.773       2.759       2.213 o 
   8   0   0      54.782      46.626       1.367 o 
   8   0   1     101.487      96.714       2.961 o 
   8   0   2      38.624      46.726       1.814 o 
   8   0   4      52.454      50.790       2.227 o 
   8   0   8       3.260       2.842       2.473 o 
   8   1   0      88.201      90.289       2.789 o 
   8   1   1      66.206      66.393       2.530 o 
   8   1   3      87.472      91.442       9.198 o 
   8   1   4      38.200      26.216       3.089 o 
   8   1   5      88.088      85.816       6.093 o 
   8   1   6     198.887     212.296      19.645 o 
   8   1   7      72.202      86.685       6.749 o 
   8   2   3       0.832       0.054       1.526 o 
   8   2   4      60.575      70.898       5.242 o 
   8   2   5      56.339      48.738      11.445 o 
   8   3   0     182.509     203.382      17.077 o 
   8   3   1      13.163      16.333       2.310 o 
   8   3   2      39.717      51.272       7.419 o 
   8   3   3      14.693      25.926       5.624 o 
   8   4   0       8.799      10.947       2.081 o 
   9  -6   1       9.566      11.098       3.052 o 
   9  -6   2       8.260       7.622       2.180 o 
   9  -6   3       0.386       0.018       0.612 o 
   9  -6   4      16.798      16.113       3.951 o 
   9  -6   5      31.425      29.837       2.821 o 
   9  -6   6      14.438      18.105       2.403 o 
   9  -6   7      32.948      38.708       3.673 o 
   9  -6   8     144.159     135.876       7.485 o 
   9  -5   1       2.700       2.338       0.409 o 
   9  -5   2      33.639      34.524       2.702 o 
   9  -5   3       0.539       0.525       0.487 o 
   9  -5   4       6.437       6.536       1.821 o 
   9  -5   5      60.770      58.587       2.906 o 
   9  -5   6      33.307      32.896       2.839 o 
   9  -5   7       0.246       1.539       0.796 o 
   9  -5   8      80.366      84.822       3.977 o 
   9  -5   9       4.260       5.539       1.180 o 
   9  -4   1       5.474       5.039       0.513 o 
   9  -4   2      49.032      48.036       1.907 o 
   9  -4   3      51.396      50.817       2.021 o 
   9  -4   4      27.983      27.024       1.526 o 
   9  -4   5      26.441      26.451       2.266 o 
   9  -4   6      89.110      88.205       3.291 o 
   9  -4   7     103.970     109.475       4.115 o 
   9  -4   8     187.685     194.095       7.345 o 
   9  -4   9      21.068      23.241       1.924 o 
   9  -4  10       0.672       1.086       1.898 o 
   9  -3   1      82.933      82.675       2.990 o 
   9  -3   2       0.254       0.941       0.430 o 
   9  -3   3      11.708      11.492       0.719 o 
   9  -3   4      25.861      24.804       1.116 o 
   9  -3   5      47.319      44.827       1.744 o 
   9  -3   6      43.737      40.564       1.710 o 
   9  -3   7      43.811      46.167       2.575 o 
   9  -3   8      59.766      66.578       2.858 o 
   9  -3   9     157.942     170.127       6.833 o 
   9  -3  10      98.771      92.044       6.764 o 
   9  -2   1     828.093     797.812      26.375 o 
   9  -2   2       2.097       3.536       0.427 o 
   9  -2   3      25.205      25.535       1.099 o 
   9  -2   4       2.531       2.032       0.594 o 
   9  -2   5      49.031      49.939       1.911 o 
   9  -2   6     114.082     118.661       4.225 o 
   9  -2   7      36.745      39.262       1.851 o 
   9  -2   8      35.758      36.146       2.176 o 
   9  -2   9      31.390      38.127       2.984 o 
   9  -1   1     309.732     311.807       9.077 o 
   9  -1   2      57.440      52.899       1.796 o 
   9  -1   3      84.296      81.823       3.050 o 
   9  -1   4       7.909       9.808       0.795 o 
   9  -1   5      20.787      20.014       1.097 o 
   9  -1   6      53.437      53.966       2.487 o 
   9  -1   7     193.723     199.272      13.270 o 
   9  -1   8      22.369      22.216       3.903 o 
   9   0   0      58.365      72.445       2.500 o 
   9   0   1       1.568       2.263       0.431 o 
   9   0   2     128.743     127.856       7.743 o 
   9   0   3      73.979      71.214       6.256 o 
   9   0   6      11.495       5.772       3.428 o 
   9   0   7      72.296      72.962       5.732 o 
   9   1   0     123.268     131.343       8.273 o 
   9   1   1     135.687     139.202       5.468 o 
   9   1   5       1.307       0.670       1.574 o 
   9   1   6      27.291      36.644       4.450 o 
   9   2   0       2.760       1.019       0.685 o 
   9   2   1      48.501      48.665       5.322 o 
   9   2   2     193.636     212.259      13.582 o 
   9   2   3      11.804      19.481       4.235 o 
   9   2   4      58.634      88.170       9.823 o 
   9   2   5      22.463      22.305       5.049 o 
   9   3   0     123.190     115.277       9.663 o 
   9   3   1      17.851      16.277       2.053 o 
   9   3   2       1.935       4.029       1.997 o 
  10  -6   1     363.686     362.637      18.197 o 
  10  -6   2      67.560      67.567       5.331 o 
  10  -6   3       0.334       1.394       0.742 o 
  10  -6   4      32.785      34.906       3.163 o 
  10  -6   5       0.973       1.666       1.143 o 
  10  -6   6       1.903       1.810       1.456 o 
  10  -6   7      32.558      32.172       4.052 o 
  10  -5   1     118.189     118.425       6.544 o 
  10  -5   2       6.663       6.337       0.775 o 
  10  -5   3       9.179       9.034       1.875 o 
  10  -5   4      34.911      32.516       1.938 o 
  10  -5   5      18.554      20.024       1.619 o 
  10  -5   6       5.371       4.381       0.975 o 
  10  -5   7      14.607      14.610       1.637 o 
  10  -5   8      46.592      47.362       3.323 o 
  10  -4   1     212.750     209.957      10.349 o 
  10  -4   2     116.090     118.114       4.453 o 
  10  -4   3      64.005      64.579       2.974 o 
  10  -4   5       2.616       1.684       0.624 o 
  10  -4   6       8.603       8.666       0.933 o 
  10  -4   7       9.596       9.109       0.953 o 
  10  -4   8      14.711      12.182       1.610 o 
  10  -4   9      20.929      23.067       2.174 o 
  10  -3   1      30.142      27.943       1.271 o 
  10  -3   2     752.245     756.077      26.138 o 
  10  -3   3     473.364     484.308      16.421 o 
  10  -3   4       1.160       0.893       0.414 o 
  10  -3   5      42.560      40.969       2.084 o 
  10  -3   6       3.227       3.736       0.648 o 
  10  -3   7      21.195      23.202       1.535 o 
  10  -3   8      53.820      55.063       2.794 o 
  10  -3   9       4.336       4.123       1.222 o 
  10  -2   1      46.862      47.042       1.756 o 
  10  -2   2     125.487     128.699       4.296 o 
  10  -2   3     255.741     258.947       8.604 o 
  10  -2   4      42.765      43.487       1.973 o 
  10  -2   5      73.366      74.530       3.152 o 
  10  -2   6       0.119       0.327       0.556 o 
  10  -2   7       4.626       3.921       0.867 o 
  10  -2   8      45.761      46.993       3.180 o 
  10  -1   3       8.940       9.069       0.778 o 
  10  -1   4     129.026     122.315       8.287 o 
  10  -1   5      64.996      66.564       3.310 o 
  10  -1   6      10.959      10.870       1.616 o 
  10  -1   7       7.126       7.237       1.834 o 
  10  -1   8       1.974       2.969       3.265 o 
  10   0   0      22.795      23.446       1.080 o 
  10   0   1     309.479     313.434      11.334 o 
  10   0   2      87.207      83.600       6.622 o 
  10   1   0      18.238      14.515       1.575 o 
  10   1   1      77.168      45.280      10.037 o 
  10   1   2       0.123       0.416       0.604 o 
  10   1   4     158.152     183.491       9.785 o 
  10   1   5      10.762      12.800       2.979 o 
  10   2   1      88.497      86.197       8.139 o 
  10   2   2      73.013      63.694       3.918 o 
  10   2   3      10.417       9.159       2.055 o 
  10   3   0       7.880       9.306       2.462 o 
  11  -6   1       3.974       2.679       0.818 o 
  11  -6   2       1.820       2.553       1.409 o 
  11  -6   3      77.652      80.530       5.476 o 
  11  -6   4       4.425       3.186       1.292 o 
  11  -6   5       8.018       7.115       2.128 o 
  11  -6   6      21.615      26.125       7.922 o 
  11  -5   1      28.339      28.094       1.933 o 
  11  -5   2     134.317     143.045       6.698 o 
  11  -5   3     126.974     120.903      14.008 o 
  11  -5   4      68.836      69.069       3.575 o 
  11  -5   5      44.895      48.014       3.865 o 
  11  -5   6       9.765       8.636       2.845 o 
  11  -5   7       0.686       0.127       1.126 o 
  11  -4   1       6.726       6.663       1.305 o 
  11  -4   2      18.429      19.263       1.375 o 
  11  -4   3      30.723      30.737       1.728 o 
  11  -4   4     512.031     516.074      20.752 o 
  11  -4   5     246.629     247.853      11.451 o 
  11  -4   6       6.136       6.230       1.485 o 
  11  -4   7      40.320      42.449       4.498 o 
  11  -4   8       3.755       4.460       1.357 o 
  11  -3   1      15.559      15.328       1.093 o 
  11  -3   2       3.288       3.751       0.624 o 
  11  -3   3      56.577      58.987       2.541 o 
  11  -3   4     118.849     123.937       4.940 o 
  11  -3   5     162.913     171.089       7.848 o 
  11  -3   6      26.332      25.688       2.840 o 
  11  -3   7      57.588      59.081       3.312 o 
  11  -3   8       1.590       0.310       1.312 o 
  11  -2   1       0.446       0.579       0.386 o 
  11  -2   2     108.024     114.006       4.346 o 
  11  -2   3      73.853      77.995       3.193 o 
  11  -2   4       7.602      10.066       1.138 o 
  11  -2   5      14.215      15.551       1.418 o 
  11  -2   6      99.246     108.489       4.884 o 
  11  -2   7      45.721      46.407       3.109 o 
  11  -2   8       3.346       8.654       3.664 o 
  11  -1   1       1.099       0.865       0.447 o 
  11  -1   2      15.680      14.222       1.071 o 
  11  -1   4      44.778      45.409       2.598 o 
  11  -1   5      82.006      79.937       9.010 o 
  11  -1   6     210.920     209.381      37.809 o 
  11  -1   7      46.055      28.660       4.761 o 
  11   0   0      65.258      59.107       4.268 o 
  11   0   1       2.420       0.942       0.894 o 
  11   0   4       0.738       0.563       0.891 o 
  11   0   6     102.986     122.768      20.346 o 
  11   1   1      21.445      16.493       5.358 o 
  11   1   2       0.315       0.162       1.293 o 
  11   1   3      63.185      35.340       5.926 o 
  11   1   4      30.486      21.038       7.637 o 
  11   2   0       6.485       7.737       1.555 o 
  11   2   1      17.417      15.688       3.004 o 
  11   2   2      22.364      22.414       3.600 o 
  11   2   3       4.817       1.304       2.757 o 
  12  -6   1       9.623      10.682       1.743 o 
  12  -6   2       3.272       1.865       1.050 o 
  12  -6   3      16.314      16.661       1.440 o 
  12  -6   4      68.757      67.621       5.357 o 
  12  -5   1      12.231      12.859       1.220 o 
  12  -5   2       5.265       5.848       0.970 o 
  12  -5   4       4.500       5.087       4.123 o 
  12  -5   5      24.277      29.149       2.431 o 
  12  -5   6     295.878     299.451      15.660 o 
  12  -4   1      34.447      33.291       1.877 o 
  12  -4   2       7.099       6.300       2.307 o 
  12  -4   3       3.851       4.661       1.117 o 
  12  -4   4       4.295       4.454       0.921 o 
  12  -4   5      53.224      54.403       2.933 o 
  12  -4   6      90.000      94.980       4.626 o 
  12  -4   7      82.155      85.657       4.646 o 
  12  -3   1       4.396       3.760       0.707 o 
  12  -3   2      27.339      29.166       1.710 o 
  12  -3   3       0.023       0.869       1.001 o 
  12  -3   4      64.790      66.279       3.135 o 
  12  -3   5      15.149      19.407       1.857 o 
  12  -3   6       1.903       2.466       1.073 o 
  12  -3   7      12.642      13.473       1.689 o 
  12  -2   1      21.370      22.119       1.464 o 
  12  -2   2      10.836      12.999       1.428 o 
  12  -2   3      13.769      15.886       1.547 o 
  12  -2   4      14.670      12.552       1.241 o 
  12  -2   5     136.519     151.038       6.555 o 
  12  -2   6      16.069      16.214       1.775 o 
  12  -2   7      50.477      25.310       3.634 o 
  12  -1   1     268.289     276.168      17.404 o 
  12  -1   2      53.580      50.825       2.305 o 
  12  -1   3       1.005       0.145       1.091 o 
  12  -1   4       0.227       0.149       1.346 o 
  12  -1   5      12.153       8.153       1.912 o 
  12  -1   6       2.815       1.937       1.880 o 
  12   0   0     117.983      88.278       5.147 o 
  12   0   5      33.003      21.762       8.528 o 
  12   1   0     129.894     122.462      12.380 o 
  12   1   2      10.513      12.468       3.607 o 
  12   1   3      32.064      20.006       7.048 o 
  12   2   0      86.067      49.100       4.198 o 
  12   2   1      24.941      13.814       4.571 o 
  13  -5   1       8.004       7.821       1.032 o 
  13  -5   2     122.661     125.212       6.549 o 
  13  -5   3      27.215      21.907       2.283 o 
  13  -5   4       6.611       7.550       3.203 o 
  13  -5   5       0.107       2.281       2.049 o 
  13  -4   1     131.765     135.209       5.742 o 
  13  -4   2      84.128      85.103       5.160 o 
  13  -4   3       9.207       9.722       1.186 o 
  13  -4   4      25.146      32.498       2.546 o 
  13  -4   5       0.245       0.758       1.147 o 
  13  -4   6      27.863      25.891       3.841 o 
  13  -3   1     210.962     219.578      14.619 o 
  13  -3   2      50.999      50.596       2.600 o 
  13  -3   3      15.466      18.032       2.299 o 
  13  -3   4      20.007      23.596       2.174 o 
  13  -3   5      22.782      24.113       2.132 o 
  13  -3   6      13.584      12.032       1.805 o 
  13  -2   1     198.872     217.205       8.600 o 
  13  -2   2      53.437      53.204       2.684 o 
  13  -2   3     205.149     220.811       9.154 o 
  13  -2   4      37.344      36.185       2.633 o 
  13  -2   5       9.254       9.171       1.551 o 
  13  -2   6       2.410       2.408       1.972 o 
  13  -1   1      73.980      81.355       5.580 o 
  13  -1   2      75.739      79.787       7.657 o 
  13  -1   3     227.493     184.957      14.182 o 
  13  -1   4      71.982      61.335       5.480 o 
  13  -1   5      21.958      10.971       8.400 o 
  13   0   1       9.500       7.032       2.980 o 
  13   0   3      53.480      56.306      11.556 o 
  13   1   0      16.176      16.308       2.635 o 
  13   1   1       1.452       0.054       1.435 o 
  14  -5   1      15.141      11.152       1.810 o 
  14  -5   2      49.096      59.275       5.458 o 
  14  -4   1      52.371      56.732       3.140 o 
  14  -4   2       9.801       8.655       1.541 o 
  14  -4   3     126.736     131.357       6.135 o 
  14  -4   4      27.662      22.088       2.472 o 
  14  -4   5       9.115      10.935       3.692 o 
  14  -3   1       2.544       2.412       0.964 o 
  14  -3   2      87.957     100.891       4.691 o 
  14  -3   3     114.618     119.824       5.595 o 
  14  -3   4      44.177      47.256       3.284 o 
  14  -3   5     124.661     132.495       6.940 o 
  14  -2   1      33.865      40.052       4.688 o 
  14  -2   2      23.181      27.193       2.319 o 
  14  -2   3      31.283      36.211       2.793 o 
  14  -2   4      44.085      52.094       3.609 o 
  14  -2   5     166.008     155.429      35.853 o 
  14  -1   1       0.529       1.460       1.172 o 
  14  -1   2      41.040      39.199       4.016 o 
  14  -1   3       6.648       8.030       2.824 o 
  14  -1   4      52.042      22.921       6.177 o 
  14   0   0       7.471       2.747       1.942 o 
  14   0   1     118.045     123.818      16.986 o 
  14   0   2       0.678       0.158       2.786 o 
  15  -4   1       2.456       2.493       1.390 o 
  15  -4   2       9.447       8.256       3.350 o 
  15  -4   3       8.975       4.381       3.616 o 
  15  -3   1      52.993      56.711       3.409 o 
  15  -3   2      36.248      42.726       5.208 o 
  15  -3   3      35.452      46.672       3.489 o 
  15  -2   1      35.892      38.393       3.636 o 
  15  -2   2       1.695       3.940       1.499 o 
  15  -2   3       3.137       4.997       1.817 o 
  15  -1   1      96.351     100.372       5.967 o 
  15  -1   2       1.324       0.308       3.312 o 
  16  -2   1      32.334      26.976       6.161 o 
