# Supplementary material for: X-ray diffraction data as a source of the vibrational free-energy contribution in polymorphic systems
Source: IUCrJ. 2019 May 8;6(Pt 4):558–71. doi: 10.1107/S2052252519003014 (PMC6608639; doi:10.1107/S2052252519003014)
Supplement: Supplementary file 11 [file m-06-00558-Y_100Ksup11.hkl]

#
# fcf, LIST 4 option, 
# 
data_Y_100K
_shelx_title ' written by MoPro v16'
_shelx_refln_list_code        4
_shelx_F_calc_maximum      324.46
_exptl_crystal_F_000       150.00
_reflns_d_resolution_high  0.6647

loop_
 _symmetry_equiv_pos_as_xyz
'x, y, z'
'-x, -y, -z'

_cell_length_a     9.5239
_cell_length_b     4.2565
_cell_length_c     7.7584
_cell_angle_alpha 112.869
_cell_angle_beta   95.579
_cell_angle_gamma 106.205


_shelx_F_squared_multiplier     1.000

loop_ 
 _refln_index_h 
 _refln_index_k 
 _refln_index_l 
 _refln_F_squared_calc 
 _refln_F_squared_meas 
 _refln_F_squared_sigma 
 _refln_observed_status 
 -14   2   2      22.467      25.730       3.348 o 
 -13   0   1       8.676       5.329       1.675 o 
 -13   0   3      40.503      44.110       4.011 o 
 -13   0   4      74.843      81.679       7.577 o 
 -13   0   5      65.544      65.272       4.333 o 
 -13   1   0      24.618      24.242       2.008 o 
 -13   1   1      21.373      17.484       2.133 o 
 -13   1   2      11.574      12.504       1.729 o 
 -13   1   3      27.333      31.195       2.696 o 
 -13   1   4      18.789      21.360       3.994 o 
 -13   1   5      48.986      36.688       4.712 o 
 -13   2   0     104.200     105.968       6.048 o 
 -13   2   1       0.049       0.383       1.050 o 
 -13   2   2      31.040      29.258       2.224 o 
 -13   2   3       7.232       6.878       2.926 o 
 -13   2   4      26.981      32.069       4.457 o 
 -13   3   0       5.805       7.852       2.419 o 
 -13   3   1      30.379      31.873       2.690 o 
 -13   3   2      13.703      10.513       2.578 o 
 -13   3   3       3.138       1.549       1.408 o 
 -13   4   0      48.735      55.374       5.001 o 
 -12  -1   1      11.483      12.946       2.098 o 
 -12  -1   2      12.585      14.882       1.874 o 
 -12  -1   3      34.530      34.310       4.259 o 
 -12  -1   4       0.733       1.568       2.227 o 
 -12  -1   5      37.487      40.016       4.410 o 
 -12  -1   6      61.060      63.852       4.952 o 
 -12   0   1      91.530      96.678      17.627 o 
 -12   0   2      34.278      33.763       2.778 o 
 -12   0   3      13.500      13.401       3.832 o 
 -12   0   4       2.350       2.601       1.342 o 
 -12   0   5      14.920      15.703       1.473 o 
 -12   0   6      12.604      13.131       1.527 o 
 -12   1   0      40.086      38.027       4.743 o 
 -12   1   1     225.044     227.600       8.577 o 
 -12   1   2     174.957     190.430       7.520 o 
 -12   1   3       2.823       3.692       0.906 o 
 -12   1   4      46.889      42.541       2.627 o 
 -12   1   5       8.410       8.223       2.075 o 
 -12   1   6       9.684       9.915       2.905 o 
 -12   2   0      46.711      45.016       6.838 o 
 -12   2   1     189.755     188.401       7.431 o 
 -12   2   2       6.411       5.795       1.139 o 
 -12   2   3      19.694      20.967       1.641 o 
 -12   2   4      53.246      58.086       5.380 o 
 -12   2   5       1.166       2.214       2.319 o 
 -12   3   0      75.572      70.407       3.971 o 
 -12   3   1     144.977     158.817       6.061 o 
 -12   3   2      83.382      91.617       5.586 o 
 -12   3   3       6.048       5.443       0.908 o 
 -12   3   4      25.748      22.754       3.187 o 
 -12   4   0      73.328      77.382       3.101 o 
 -12   4   1       4.974       2.401       1.040 o 
 -11  -2   2      92.750      99.653       6.273 o 
 -11  -2   3      18.571      18.150       1.945 o 
 -11  -2   4       2.235       4.883       1.771 o 
 -11  -2   5      64.407      69.818       7.327 o 
 -11  -2   6       0.736       0.211       1.360 o 
 -11  -1   1     238.590     226.546       8.449 o 
 -11  -1   2     128.683     137.099       7.896 o 
 -11  -1   3     115.802     125.864      10.737 o 
 -11  -1   4      29.998      29.160       1.985 o 
 -11  -1   5       2.901       2.947       0.772 o 
 -11  -1   6       0.172       0.529       0.491 o 
 -11  -1   7       4.452       2.798       1.033 o 
 -11   0   1     226.299     228.758       8.450 o 
 -11   0   2      34.155      38.768       9.657 o 
 -11   0   3     325.263     341.602      11.595 o 
 -11   0   4     217.003     240.885      16.479 o 
 -11   0   5       9.118       9.772       1.037 o 
 -11   0   6      51.063      50.005       4.033 o 
 -11   0   7       3.150       2.901       2.115 o 
 -11   1   0       1.790       1.658       0.538 o 
 -11   1   1      18.022      14.894       1.555 o 
 -11   1   2      59.400      54.339       3.111 o 
 -11   1   3     242.789     252.996       8.950 o 
 -11   1   4       5.577       5.801       0.914 o 
 -11   1   5       4.696       6.991       1.028 o 
 -11   1   6      93.108      89.037       5.126 o 
 -11   1   7       0.148       0.760       0.939 o 
 -11   2   0      11.800      11.560       2.279 o 
 -11   2   1       0.063       0.501       0.605 o 
 -11   2   2     123.920     129.262       9.112 o 
 -11   2   3     247.063     257.443      14.723 o 
 -11   2   4      99.941     105.418       5.959 o 
 -11   2   5       4.350       4.142       0.754 o 
 -11   2   6       6.530       5.689       1.119 o 
 -11   3   0       2.421       1.919       0.509 o 
 -11   3   1      18.947      18.456       1.113 o 
 -11   3   2      96.578     100.733       3.409 o 
 -11   3   3       7.791       5.925       0.900 o 
 -11   3   4     259.221     257.973       9.406 o 
 -11   3   5     391.883     384.517      27.794 o 
 -11   4   0       0.002       0.011       0.693 o 
 -11   4   1       4.542       5.026       0.886 o 
 -11   4   2      33.463      33.048       3.407 o 
 -11   4   3       3.982       3.620       2.508 o 
 -10  -3   3      72.885      71.934       3.977 o 
 -10  -3   4      64.571      66.838       2.850 o 
 -10  -3   5      24.735      25.364       1.608 o 
 -10  -3   6       0.348       1.013       1.263 o 
 -10  -2   1       8.298       8.516       0.674 o 
 -10  -2   2      45.449      44.511       2.068 o 
 -10  -2   3     219.757     211.839       5.823 o 
 -10  -2   4     146.018     153.607       5.508 o 
 -10  -2   5      95.616      99.369       8.574 o 
 -10  -2   6      17.909      17.515       1.668 o 
 -10  -2   7       0.232       0.806       0.762 o 
 -10  -2   8       3.172       4.686       2.085 o 
 -10  -1   1       9.754      10.050       0.699 o 
 -10  -1   2      50.906      52.430       2.513 o 
 -10  -1   3     189.361     188.291       5.706 o 
 -10  -1   4      26.455      27.468       1.786 o 
 -10  -1   5     364.976     380.233      11.025 o 
 -10  -1   6     191.882     216.560       7.468 o 
 -10  -1   7      13.983      16.235       2.002 o 
 -10  -1   8      44.559      44.361       5.050 o 
 -10   0   1       2.636       3.290       0.555 o 
 -10   0   2       0.099       0.032       0.524 o 
 -10   0   3      21.909      20.475       1.891 o 
 -10   0   4      48.082      51.299       2.652 o 
 -10   0   5     228.688     243.360       7.900 o 
 -10   0   6       4.306       5.324       0.978 o 
 -10   0   8      97.788     102.407       4.823 o 
 -10   1   0     121.199     121.380       3.916 o 
 -10   1   1       1.199       0.796       0.590 o 
 -10   1   2       1.630       1.976       0.603 o 
 -10   1   3       1.261       1.879       1.175 o 
 -10   1   4     160.557     164.218       5.207 o 
 -10   1   5     305.737     335.883      11.608 o 
 -10   1   6      81.575      87.195      10.459 o 
 -10   1   7       3.241       2.657       1.298 o 
 -10   2   0      29.855      29.375       1.789 o 
 -10   2   1      24.517      24.893       2.408 o 
 -10   2   2       0.832       0.565       0.474 o 
 -10   2   3      14.626      14.688       0.993 o 
 -10   2   4      86.215      85.628       3.295 o 
 -10   2   5      13.506      12.490       1.161 o 
 -10   2   6     369.650     395.846      13.052 o 
 -10   2   7     359.873     375.490      19.913 o 
 -10   3   0      29.585      30.314       2.045 o 
 -10   3   1      21.988      21.321       1.133 o 
 -10   3   2       5.393       5.178       0.781 o 
 -10   3   3       5.677       4.547       0.962 o 
 -10   3   4      35.647      34.543       2.082 o 
 -10   3   5      17.508      18.339       1.683 o 
 -10   3   6      47.844      44.192       5.156 o 
 -10   4   0     126.649     135.715       6.061 o 
 -10   4   1      26.129      27.575       2.071 o 
 -10   4   2       0.003       0.542       0.629 o 
 -10   4   3       0.004       0.107       0.753 o 
 -10   5   0       3.312       2.146       2.111 o 
 -10   5   1       8.175       7.458       1.749 o 
  -9  -3   1      65.394      63.476       2.654 o 
  -9  -3   2       0.025       0.300       0.319 o 
  -9  -3   3       1.616       2.281       0.538 o 
  -9  -3   4      26.972      24.476       1.313 o 
  -9  -3   5     167.006     163.923       4.867 o 
  -9  -3   6     126.278     131.532       3.991 o 
  -9  -3   7      50.530      50.693       2.271 o 
  -9  -3   8       7.942       7.972       1.519 o 
  -9  -2   1      87.479      87.535       2.860 o 
  -9  -2   2      27.562      28.672       1.226 o 
  -9  -2   3      21.631      20.802       1.049 o 
  -9  -2   4      40.059      40.318       1.867 o 
  -9  -2   5      99.065      97.503       2.855 o 
  -9  -2   6      23.440      22.641       1.074 o 
  -9  -2   7     306.846     335.807      17.179 o 
  -9  -2   8     123.031     133.484      10.957 o 
  -9  -2   9      13.280      15.780       3.546 o 
  -9  -1   1     283.710     282.868       7.176 o 
  -9  -1   2      28.598      29.278       1.351 o 
  -9  -1   3      27.078      28.280       1.228 o 
  -9  -1   4       1.317       1.266       0.290 o 
  -9  -1   5      12.259      13.026       1.062 o 
  -9  -1   6      25.594      26.461       2.874 o 
  -9  -1   7     159.961     172.180      12.553 o 
  -9  -1   8       3.049       3.918       1.029 o 
  -9  -1   9       3.443       2.999       0.991 o 
  -9   0   1     276.326     270.269       7.659 o 
  -9   0   2     135.191     136.150       4.651 o 
  -9   0   3       0.808       0.235       0.369 o 
  -9   0   4       3.692       2.475       0.488 o 
  -9   0   5       4.362       5.649       0.897 o 
  -9   0   6     163.310     158.745       5.617 o 
  -9   0   7     265.453     264.645       9.503 o 
  -9   0   8      47.004      45.535       3.141 o 
  -9   0   9       2.408       2.944       0.978 o 
  -9   1   0      93.308      89.962       3.595 o 
  -9   1   1      26.406      24.009       1.128 o 
  -9   1   2     120.380     122.881       4.674 o 
  -9   1   3      26.904      27.753       1.688 o 
  -9   1   4       0.386       0.475       0.332 o 
  -9   1   5       3.747       3.709       1.421 o 
  -9   1   6      54.013      55.653       2.921 o 
  -9   1   7      22.280      22.365       1.588 o 
  -9   1   8     386.837     399.700      12.417 o 
  -9   2   0     754.659     764.334      19.826 o 
  -9   2   1      10.740      10.318       0.724 o 
  -9   2   2      87.799      89.149       2.923 o 
  -9   2   3      52.717      51.847       2.640 o 
  -9   2   4      24.476      26.299       1.357 o 
  -9   2   5       6.477       5.878       0.686 o 
  -9   2   6      17.598      17.415       1.667 o 
  -9   2   7      39.441      44.316       3.110 o 
  -9   3   0     113.763     117.616       3.559 o 
  -9   3   1     193.206     193.831       5.728 o 
  -9   3   2     214.643     228.274       8.132 o 
  -9   3   3      34.005      35.480       2.134 o 
  -9   3   4       3.854       2.789       0.718 o 
  -9   3   5       1.484       1.393       0.496 o 
  -9   4   0       1.398       0.341       0.340 o 
  -9   4   1      88.901      96.357       4.940 o 
  -9   4   2      16.174      18.276       1.981 o 
  -9   4   3      26.924      26.984       1.851 o 
  -9   4   4       1.945       1.111       0.631 o 
  -9   5   0      61.017      64.108       3.771 o 
  -9   5   1     246.711     255.371      14.715 o 
  -8  -4   3      49.568      47.523       5.674 o 
  -8  -4   6      13.184      10.173       2.442 o 
  -8  -3   1      25.076      24.987       1.391 o 
  -8  -3   2       5.187       4.546       0.543 o 
  -8  -3   3     103.932     104.202       3.246 o 
  -8  -3   4      36.742      37.514       1.789 o 
  -8  -3   5      28.317      26.261       1.324 o 
  -8  -3   6      18.840      17.676       1.050 o 
  -8  -3   7      34.549      32.272       2.124 o 
  -8  -3   8      19.810      19.590       1.190 o 
  -8  -3   9     196.415     193.077       6.211 o 
  -8  -2   1     120.519     118.730       3.311 o 
  -8  -2   2     108.079     112.474       3.179 o 
  -8  -2   3     258.687     257.915       6.463 o 
  -8  -2   4      38.274      39.355       1.423 o 
  -8  -2   5      58.435      58.697       2.295 o 
  -8  -2   6       1.784       1.294       0.340 o 
  -8  -2   7       1.747       1.184       0.295 o 
  -8  -2   8       7.461       5.638       0.578 o 
  -8  -2   9      88.669      90.999       5.445 o 
  -8  -1   1       0.263       0.291       0.167 o 
  -8  -1   2      92.499      95.975       2.638 o 
  -8  -1   3     341.514     340.867       8.224 o 
  -8  -1   4      96.881      96.411       2.597 o 
  -8  -1   5       1.041       1.066       0.221 o 
  -8  -1   6      17.807      16.763       0.758 o 
  -8  -1   7       5.059       3.587       0.988 o 
  -8  -1   8     122.342     126.487      12.191 o 
  -8  -1   9     169.463     172.859      10.940 o 
  -8  -1  10      18.495      20.309       3.181 o 
  -8   0   1     251.327     245.909       6.116 o 
  -8   0   2      66.769      66.026       1.796 o 
  -8   0   3       4.127       3.521       0.345 o 
  -8   0   4     192.474     200.780       8.729 o 
  -8   0   5      23.793      24.201       1.107 o 
  -8   0   6       5.069       5.795       0.677 o 
  -8   0   7       0.492       0.236       0.337 o 
  -8   0   8      24.769      24.395       1.513 o 
  -8   0   9      29.201      29.552       1.875 o 
  -8   1   0      18.072      17.248       0.861 o 
  -8   1   1    1093.675    1070.363      26.805 o 
  -8   1   2     842.326     832.557      27.478 o 
  -8   1   3       2.505       2.353       0.333 o 
  -8   1   4     164.727     164.488       5.119 o 
  -8   1   5      88.412      85.521       2.703 o 
  -8   1   6      36.763      37.845       1.763 o 
  -8   1   7       3.471       3.352       1.137 o 
  -8   1   8       1.011       1.563       0.970 o 
  -8   1   9      54.031      53.707       3.798 o 
  -8   2   0      24.675      24.497       0.999 o 
  -8   2   1      79.001      77.768       2.676 o 
  -8   2   2     161.234     169.509       6.964 o 
  -8   2   3     232.880     237.294       7.004 o 
  -8   2   4     268.471     279.538       7.565 o 
  -8   2   5      40.616      42.088       2.208 o 
  -8   2   6      16.718      14.893       1.384 o 
  -8   2   7       3.856       1.183       1.172 o 
  -8   2   8       1.438       2.044       1.487 o 
  -8   3   0      43.471      42.896       2.198 o 
  -8   3   1       0.015       0.426       0.327 o 
  -8   3   2       0.546       0.499       0.326 o 
  -8   3   3     122.598     124.256       3.807 o 
  -8   3   4      41.902      41.976       2.619 o 
  -8   3   5      43.002      46.158       2.110 o 
  -8   3   6       2.832       2.708       0.704 o 
  -8   4   0      18.265      19.515       1.365 o 
  -8   4   1       8.473       9.066       1.189 o 
  -8   4   2     118.531     114.078       4.214 o 
  -8   4   3     304.496     312.435      10.105 o 
  -8   4   4       2.909       3.051       1.214 o 
  -8   4   5      49.089      53.817       5.956 o 
  -8   5   1      32.807      32.181       2.212 o 
  -8   5   2       4.774       4.580       1.171 o 
  -7  -4   2      93.712      99.994       5.718 o 
  -7  -4   3       7.928       7.682       0.716 o 
  -7  -4   4       9.773       9.866       0.891 o 
  -7  -4   5      85.163      88.458       3.501 o 
  -7  -4   6      34.155      34.511       2.057 o 
  -7  -4   7      24.914      22.486       1.423 o 
  -7  -3   1       7.550       7.622       0.690 o 
  -7  -3   2     308.123     313.293       8.110 o 
  -7  -3   3      78.680      80.518       2.558 o 
  -7  -3   4      82.773      81.743       2.593 o 
  -7  -3   5     184.045     182.150       5.400 o 
  -7  -3   6      42.339      44.759       1.767 o 
  -7  -3   7      58.453      58.164       2.505 o 
  -7  -3   8       2.733       2.147       0.418 o 
  -7  -3   9       0.474       0.553       0.562 o 
  -7  -2   1      35.575      34.122       1.296 o 
  -7  -2   2      43.599      43.766       1.413 o 
  -7  -2   3       0.568       0.764       0.225 o 
  -7  -2   4      97.995     100.631       2.905 o 
  -7  -2   5     276.862     266.269       6.799 o 
  -7  -2   6      53.080      51.488       1.931 o 
  -7  -2   7       7.485       7.353       0.544 o 
  -7  -2   8      27.660      25.387       1.124 o 
  -7  -2   9       2.714       1.980       0.463 o 
  -7  -2  10      66.947      63.976       2.645 o 
  -7  -1   1      97.192      91.297       2.718 o 
  -7  -1   2      30.294      27.530       1.151 o 
  -7  -1   3     166.883     165.076       4.124 o 
  -7  -1   4      30.201      26.304       1.377 o 
  -7  -1   5       3.553       3.454       0.361 o 
  -7  -1   6     164.961     166.451       4.266 o 
  -7  -1   7      17.254      16.226       0.806 o 
  -7  -1   8      15.333      16.519       0.831 o 
  -7  -1   9       5.809       6.179       1.047 o 
  -7  -1  10       7.605       6.196       1.133 o 
  -7   0   1       2.347       2.933       0.221 o 
  -7   0   2      38.429      37.725       1.093 o 
  -7   0   3    1386.049    1362.823      31.744 o 
  -7   0   4     608.462     624.487      14.934 o 
  -7   0   5       1.048       1.164       0.171 o 
  -7   0   6     194.742     189.537       5.819 o 
  -7   0   7      98.784     100.271       3.369 o 
  -7   0   8      32.208      32.738       1.731 o 
  -7   0   9       0.409       0.130       0.422 o 
  -7   0  10       5.688       4.720       1.573 o 
  -7   1   0      56.439      57.215       1.465 o 
  -7   1   1      93.555      92.287       2.296 o 
  -7   1   2     127.633     133.443       3.788 o 
  -7   1   3     112.456     109.935       2.941 o 
  -7   1   4     177.611     180.941       4.674 o 
  -7   1   5     211.147     212.862       5.856 o 
  -7   1   6     235.307     239.110       7.688 o 
  -7   1   7      48.739      51.694       2.494 o 
  -7   1   8      27.546      26.074       2.183 o 
  -7   1   9       3.488       3.883       1.282 o 
  -7   2   0     195.476     193.824       5.290 o 
  -7   2   1     148.098     148.727       5.430 o 
  -7   2   2      52.471      48.836       1.583 o 
  -7   2   3       4.722       4.296       0.599 o 
  -7   2   4       0.045       0.018       0.293 o 
  -7   2   5     136.838     137.701       4.273 o 
  -7   2   6      60.015      66.711       2.651 o 
  -7   2   7      44.094      45.326       2.551 o 
  -7   2   8       3.971       4.021       1.295 o 
  -7   3   0      36.080      36.734       1.275 o 
  -7   3   1      34.410      34.759       1.458 o 
  -7   3   2      17.023      15.972       1.106 o 
  -7   3   3      18.694      19.242       1.280 o 
  -7   3   4     161.364     165.861       8.588 o 
  -7   3   5     281.889     280.301      13.177 o 
  -7   3   6       3.668       4.101       0.769 o 
  -7   4   0      41.689      43.523       2.386 o 
  -7   4   1       1.038       1.009       1.090 o 
  -7   4   2       3.035       2.418       0.504 o 
  -7   4   3      86.905      86.991       4.169 o 
  -7   4   4      15.224      14.156       1.470 o 
  -7   4   5     137.101     146.821      11.661 o 
  -7   5   0      53.390      59.540       2.970 o 
  -7   5   1      31.165      28.690       2.057 o 
  -7   5   2       4.805       5.864       1.487 o 
  -6  -4   2       4.928       5.546       0.745 o 
  -6  -4   3       3.702       4.004       0.519 o 
  -6  -4   4     214.881     223.511       6.515 o 
  -6  -4   5      33.621      33.130       1.593 o 
  -6  -4   6      46.595      44.744       1.753 o 
  -6  -4   7     104.716     103.746       3.326 o 
  -6  -4   8      34.489      35.729       1.734 o 
  -6  -3   1     126.569     130.686       4.057 o 
  -6  -3   2      64.377      63.342       2.091 o 
  -6  -3   3       7.297       7.420       0.573 o 
  -6  -3   4      16.127      13.690       0.780 o 
  -6  -3   5       2.811       2.128       0.400 o 
  -6  -3   6      66.769      67.174       2.245 o 
  -6  -3   7     159.149     156.665       4.268 o 
  -6  -3   8      25.191      25.415       1.279 o 
  -6  -3   9      10.493      10.710       0.838 o 
  -6  -3  10      23.784      20.443       1.478 o 
  -6  -2   1     208.904     220.441       5.466 o 
  -6  -2   2      92.758      91.687       2.528 o 
  -6  -2   3      68.734      66.178       1.936 o 
  -6  -2   4      21.331      19.380       0.828 o 
  -6  -2   5      62.432      63.047       1.867 o 
  -6  -2   6      10.104       9.042       0.526 o 
  -6  -2   7      15.200      14.319       0.705 o 
  -6  -2   8      93.361      92.655       2.750 o 
  -6  -2   9       9.965       9.489       0.727 o 
  -6  -2  10      23.534      24.187       1.644 o 
  -6  -1   1     133.395     145.787       3.699 o 
  -6  -1   2      16.297      15.875       0.642 o 
  -6  -1   3      32.112      35.469       1.311 o 
  -6  -1   4      13.746      13.843       0.594 o 
  -6  -1   5    1088.750    1088.275      25.637 o 
  -6  -1   6     295.867     295.912       7.662 o 
  -6  -1   7       1.585       1.305       0.247 o 
  -6  -1   8     165.794     167.052       4.531 o 
  -6  -1   9      69.385      69.566       2.397 o 
  -6  -1  10      21.566      20.576       1.523 o 
  -6   0   1     394.859     403.384       9.383 o 
  -6   0   2      70.495      70.479       1.781 o 
  -6   0   3     202.539     205.545       4.877 o 
  -6   0   4     237.839     247.064       5.828 o 
  -6   0   5     110.121     106.939       2.707 o 
  -6   0   6     153.256     156.608       3.987 o 
  -6   0   7     133.984     139.735       3.692 o 
  -6   0   8     161.998     160.686       5.204 o 
  -6   0   9      46.211      47.315       2.287 o 
  -6   0  10      25.594      22.785       3.372 o 
  -6   1   0     139.112     135.636       3.247 o 
  -6   1   1     122.267     117.758       3.187 o 
  -6   1   2     422.095     387.412      15.600 o 
  -6   1   3     147.457     152.620       3.842 o 
  -6   1   4      25.577      24.744       0.759 o 
  -6   1   5      28.357      25.070       1.117 o 
  -6   1   6       0.324       0.536       0.305 o 
  -6   1   7     115.633     115.233       4.193 o 
  -6   1   8      53.285      56.006       2.838 o 
  -6   1   9      30.520      29.491       2.172 o 
  -6   2   0     314.317     320.124      10.302 o 
  -6   2   1      49.541      50.305       1.784 o 
  -6   2   2     122.065     115.514       3.962 o 
  -6   2   3      69.646      72.187       2.690 o 
  -6   2   4      11.018      10.686       0.780 o 
  -6   2   5      28.486      29.431       2.066 o 
  -6   2   6     150.917     157.644       6.432 o 
  -6   2   7     199.139     211.437       9.160 o 
  -6   2   8       5.519       4.872       0.903 o 
  -6   3   0     169.739     167.777       4.315 o 
  -6   3   1     208.040     208.208       6.428 o 
  -6   3   2      75.290      73.021       3.013 o 
  -6   3   3       3.742       3.761       0.594 o 
  -6   3   4      25.375      22.767       1.343 o 
  -6   3   5     147.133     150.610       7.124 o 
  -6   3   6      27.686      25.557       1.952 o 
  -6   4   0     141.699     146.109       4.457 o 
  -6   4   1     104.533     102.144       3.545 o 
  -6   4   2     109.722     107.873       5.451 o 
  -6   4   3      44.622      44.468       2.332 o 
  -6   4   4       9.268       7.903       0.928 o 
  -6   4   5       0.207       0.118       1.426 o 
  -6   5   0      40.797      38.404       2.278 o 
  -6   5   1      39.096      42.153       2.555 o 
  -6   5   2      37.589      36.028       2.450 o 
  -5  -5   4      11.425      11.709       2.888 o 
  -5  -4   1      65.581      69.596       2.464 o 
  -5  -4   2     102.366     108.745       3.355 o 
  -5  -4   3     104.999     109.514       3.454 o 
  -5  -4   4      58.290      60.452       2.154 o 
  -5  -4   5       0.002       0.454       0.416 o 
  -5  -4   6       2.872       2.643       0.437 o 
  -5  -4   7       4.156       3.163       0.504 o 
  -5  -4   8      29.813      28.510       1.362 o 
  -5  -4   9      70.499      67.050       2.586 o 
  -5  -3   1     143.274     143.914       3.892 o 
  -5  -3   2      40.141      40.973       1.672 o 
  -5  -3   3     230.168     240.296       6.177 o 
  -5  -3   4      54.097      56.702       1.859 o 
  -5  -3   5      31.964      30.764       1.091 o 
  -5  -3   6       9.206       7.709       0.639 o 
  -5  -3   7      14.624      13.662       0.722 o 
  -5  -3   8       1.636       1.750       0.358 o 
  -5  -3   9      15.418      14.628       0.912 o 
  -5  -3  10      34.870      34.457       1.730 o 
  -5  -2   1     420.042     417.657       9.879 o 
  -5  -2   2     161.921     165.742       4.145 o 
  -5  -2   3     156.386     157.698       3.953 o 
  -5  -2   4      36.258      36.649       1.262 o 
  -5  -2   5      62.535      61.048       1.759 o 
  -5  -2   6       0.043       0.142       0.179 o 
  -5  -2   7     614.527     618.540      14.797 o 
  -5  -2   8     101.436      98.112       2.832 o 
  -5  -2   9       2.453       1.970       0.456 o 
  -5  -2  10     101.198      98.693       3.204 o 
  -5  -2  11      34.470      34.148       1.763 o 
  -5  -1   1     227.444     231.755       5.662 o 
  -5  -1   2     428.684     416.616       9.810 o 
  -5  -1   3     367.710     366.897       8.608 o 
  -5  -1   4      52.660      55.174       1.537 o 
  -5  -1   5     337.007     331.224       8.282 o 
  -5  -1   6     223.989     230.054       5.607 o 
  -5  -1   7      80.594      81.104       2.262 o 
  -5  -1   8      92.602      93.224       2.759 o 
  -5  -1   9      59.110      59.682       1.944 o 
  -5  -1  10      93.609      97.136       2.983 o 
  -5  -1  11      31.928      32.732       2.050 o 
  -5   0   1     218.390     225.703       5.580 o 
  -5   0   2     147.878     138.147       3.403 o 
  -5   0   3     196.842     193.080       4.721 o 
  -5   0   4     396.564     400.088       9.282 o 
  -5   0   5     122.705     127.170       3.368 o 
  -5   0   6       0.631       0.578       0.167 o 
  -5   0   7      60.653      60.338       1.794 o 
  -5   0   9      68.182      70.179       2.231 o 
  -5   0  10      32.077      31.993       2.667 o 
  -5   1   0     129.986     130.039       3.147 o 
  -5   1   1       0.042       0.059       0.110 o 
  -5   1   2     423.681     420.900      12.263 o 
  -5   1   3      22.263      22.867       0.663 o 
  -5   1   4     228.129     231.691       5.443 o 
  -5   1   5      84.948      89.238       2.427 o 
  -5   1   6       6.375       5.917       0.363 o 
  -5   1   7      35.589      36.598       1.630 o 
  -5   1   8     101.174     103.759       4.263 o 
  -5   1   9     110.618     118.245       4.975 o 
  -5   2   0     183.280     188.383       5.110 o 
  -5   2   1      32.632      31.835       0.989 o 
  -5   2   2     403.656     413.410       9.823 o 
  -5   2   3     227.106     240.082       5.699 o 
  -5   2   4      94.605      94.846       3.593 o 
  -5   2   5      12.469      11.083       0.828 o 
  -5   2   6      62.339      61.119       2.503 o 
  -5   2   7     171.732     173.088       8.084 o 
  -5   2   8      31.728      29.546       1.986 o 
  -5   3   0      54.128      51.747       1.490 o 
  -5   3   1     285.223     287.710       7.332 o 
  -5   3   2     157.587     151.980       4.361 o 
  -5   3   3     153.479     145.141       4.421 o 
  -5   3   4     155.759     151.827       4.584 o 
  -5   3   5      45.304      46.139       3.104 o 
  -5   3   6      14.826      13.929       1.780 o 
  -5   3   7      11.453      11.411       2.898 o 
  -5   4   0     220.837     221.332       6.768 o 
  -5   4   1     115.736     108.565       5.544 o 
  -5   4   2      36.902      37.105       2.933 o 
  -5   4   3      45.084      45.768       2.506 o 
  -5   4   4      58.224      55.538       2.671 o 
  -5   4   5      96.138      95.053       5.002 o 
  -5   5   0      19.059      18.934       1.545 o 
  -5   5   2       1.637       1.607       0.575 o 
  -5   5   3      43.814      44.629       5.841 o 
  -4  -5   2      68.227      74.779       6.575 o 
  -4  -5   3      44.659      45.640       5.715 o 
  -4  -5   4      73.045      77.811       2.689 o 
  -4  -5   5      66.254      72.594       2.664 o 
  -4  -5   6      47.139      48.863       2.296 o 
  -4  -5   7       1.391       0.476       0.938 o 
  -4  -4   1      15.385      15.569       0.948 o 
  -4  -4   2      81.001      80.385       2.701 o 
  -4  -4   3      62.034      63.148       2.247 o 
  -4  -4   4      35.171      37.316       1.501 o 
  -4  -4   5     162.223     164.719       4.910 o 
  -4  -4   6      24.733      25.146       1.128 o 
  -4  -4   7      12.700      10.394       0.704 o 
  -4  -4   8       1.754       1.642       0.424 o 
  -4  -4  10       0.032       0.315       1.346 o 
  -4  -3   1      53.733      56.620       1.915 o 
  -4  -3   2       5.042       5.173       0.457 o 
  -4  -3   3     269.520     265.327       6.739 o 
  -4  -3   4      81.796      81.781       2.311 o 
  -4  -3   5     138.232     136.535       3.570 o 
  -4  -3   6      48.970      46.599       1.721 o 
  -4  -3   7      48.154      48.200       1.649 o 
  -4  -3   8       2.123       2.440       0.360 o 
  -4  -3   9     285.034     275.778       7.118 o 
  -4  -3  10      24.804      24.736       1.300 o 
  -4  -3  11       2.029       0.561       1.519 o 
  -4  -2   1      30.705      28.153       1.005 o 
  -4  -2   2       6.532       5.589       0.359 o 
  -4  -2   3     220.939     224.137       5.436 o 
  -4  -2   4     290.284     292.606       7.743 o 
  -4  -2   5     209.891     202.419       5.384 o 
  -4  -2   6      55.949      55.847       1.641 o 
  -4  -2   7     329.510     316.168       8.298 o 
  -4  -2   8     162.658     164.427       4.286 o 
  -4  -2   9      52.841      49.512       1.744 o 
  -4  -2  10      35.622      34.676       1.674 o 
  -4  -2  11      18.724      18.052       1.245 o 
  -4  -1   1      68.777      63.707       1.839 o 
  -4  -1   2     697.104     718.581      16.687 o 
  -4  -1   3      96.165      97.025       2.455 o 
  -4  -1   4     100.544      97.811       2.463 o 
  -4  -1   5     191.109     185.745       4.461 o 
  -4  -1   6     209.714     214.819       5.197 o 
  -4  -1   7      80.870      79.736       2.113 o 
  -4  -1   8      14.446      12.662       0.722 o 
  -4  -1   9      60.108      58.521       1.845 o 
  -4  -1  11      27.803      28.123       1.520 o 
  -4   0   1      27.466      26.262       0.731 o 
  -4   0   2     100.968     104.562       2.545 o 
  -4   0   3       1.311       1.560       0.134 o 
  -4   0   4     237.943     248.141       5.888 o 
  -4   0   5      25.488      24.679       0.740 o 
  -4   0   6     224.185     227.912       5.594 o 
  -4   0   7      56.685      57.104       1.717 o 
  -4   0   8       1.353       1.496       0.262 o 
  -4   0   9      33.150      32.678       1.416 o 
  -4   0  10      50.932      50.469       1.953 o 
  -4   1   0     735.457     746.283      24.196 o 
  -4   1   1    1079.773    1089.712      28.061 o 
  -4   1   2      46.686      53.090       1.316 o 
  -4   1   3      46.766      49.371       1.263 o 
  -4   1   4     485.528     497.363      11.884 o 
  -4   1   5     174.341     178.702       4.351 o 
  -4   1   6      81.734      84.965       2.387 o 
  -4   1   7      27.669      28.050       1.259 o 
  -4   1   8      84.605      87.918       3.142 o 
  -4   1   9     144.280     149.333       5.832 o 
  -4   2   0     623.104     618.277      15.335 o 
  -4   2   1      16.904      16.088       0.509 o 
  -4   2   2      49.886      51.705       1.357 o 
  -4   2   3     177.724     180.749       4.371 o 
  -4   2   4     147.704     154.778       4.263 o 
  -4   2   5     181.154     187.062       4.604 o 
  -4   2   6     140.726     145.177       4.158 o 
  -4   2   7      35.981      33.149       2.479 o 
  -4   2   8      19.163      18.813       1.854 o 
  -4   3   1     904.440     892.836      20.836 o 
  -4   3   2     266.546     260.734       6.454 o 
  -4   3   3     140.170     133.800       4.035 o 
  -4   3   4      18.603      17.701       1.609 o 
  -4   3   5      41.383      40.842       2.228 o 
  -4   3   6      70.651      67.171       2.831 o 
  -4   3   7     110.444      99.932       8.501 o 
  -4   4   0      19.338      15.968       0.762 o 
  -4   4   1      92.876      91.679       4.949 o 
  -4   4   2      43.742      39.159       2.827 o 
  -4   4   4       2.587       2.376       0.590 o 
  -4   4   5      48.997      49.355       3.466 o 
  -4   5   0      60.527      64.962       3.147 o 
  -4   5   1      10.086       9.039       1.072 o 
  -4   5   2       7.483       6.461       0.882 o 
  -3  -5   1      60.899      63.401       4.517 o 
  -3  -5   2      19.775      20.984       1.291 o 
  -3  -5   3       6.392       6.882       0.731 o 
  -3  -5   4      36.966      37.410       1.612 o 
  -3  -5   5      18.473      19.833       1.105 o 
  -3  -5   6      23.399      25.137       1.504 o 
  -3  -5   7      81.929      84.371       2.823 o 
  -3  -5   8       8.227      10.332       1.495 o 
  -3  -5   9       4.355       3.699       1.986 o 
  -3  -4   1      31.741      31.549       1.353 o 
  -3  -4   2       8.096       7.142       0.602 o 
  -3  -4   3      67.073      66.820       2.643 o 
  -3  -4   4       0.113       0.276       0.269 o 
  -3  -4   5     113.084     111.715       3.120 o 
  -3  -4   6      38.364      38.013       1.431 o 
  -3  -4   7      90.119      87.759       2.988 o 
  -3  -4   8      38.923      37.180       1.668 o 
  -3  -4   9      25.479      24.305       1.318 o 
  -3  -4  10       4.794       4.313       0.741 o 
  -3  -3   1      14.480      14.708       0.717 o 
  -3  -3   2     442.491     446.726      11.539 o 
  -3  -3   3       0.685       0.772       0.280 o 
  -3  -3   4       6.019       5.871       0.543 o 
  -3  -3   5     140.707     140.572       3.696 o 
  -3  -3   6     136.682     131.112       3.458 o 
  -3  -3   7      88.551      88.267       2.506 o 
  -3  -3   8      59.517      57.231       1.816 o 
  -3  -3   9     239.973     234.048       6.105 o 
  -3  -3  10      89.821      89.789       2.873 o 
  -3  -3  11      28.021      25.785       2.254 o 
  -3  -2   1     245.069     254.547       6.197 o 
  -3  -2   2     133.175     137.801       3.450 o 
  -3  -2   3      28.230      28.507       0.969 o 
  -3  -2   4     229.813     229.848       5.587 o 
  -3  -2   5      28.341      28.469       0.900 o 
  -3  -2   6      64.905      62.213       1.724 o 
  -3  -2   7      98.439      94.819       2.533 o 
  -3  -2   8      92.682      93.366       2.734 o 
  -3  -2   9      45.189      43.122       1.519 o 
  -3  -2  10      36.991      36.124       1.440 o 
  -3  -2  11      38.688      39.740       2.021 o 
  -3  -1   1      41.922      42.381       1.196 o 
  -3  -1   2    2605.626    2616.636      61.105 o 
  -3  -1   3      38.880      35.282       0.977 o 
  -3  -1   4      61.088      61.560       1.620 o 
  -3  -1   5       0.273       0.141       0.099 o 
  -3  -1   6      81.624      82.798       2.084 o 
  -3  -1   7      27.432      26.029       0.862 o 
  -3  -1   8     154.835     158.867       4.027 o 
  -3  -1   9      18.121      18.819       0.819 o 
  -3  -1  11      23.201      24.027       1.393 o 
  -3   0   1     424.639     450.731      10.635 o 
  -3   0   2     899.137     911.470      21.212 o 
  -3   0   3     805.918     831.185      19.335 o 
  -3   0   4       0.000       0.118       0.082 o 
  -3   0   5      18.754      18.164       0.590 o 
  -3   0   6     313.839     313.273       7.421 o 
  -3   0   7      93.620      96.189       2.656 o 
  -3   0   8      62.995      67.859       2.007 o 
  -3   0   9      29.955      28.817       1.251 o 
  -3   0  10      80.181      83.437       3.271 o 
  -3   1   0     178.639     181.618       7.359 o 
  -3   1   1    1533.793    1530.799      35.109 o 
  -3   1   2    1187.749    1199.607      27.577 o 
  -3   1   3       0.888       0.767       0.103 o 
  -3   1   4      17.143      17.298       0.556 o 
  -3   1   5      65.576      68.745       1.818 o 
  -3   1   6     116.103     117.943       3.376 o 
  -3   1   7     152.686     159.770       4.650 o 
  -3   1   8      86.672      86.419       2.552 o 
  -3   1   9      20.826      21.345       1.058 o 
  -3   2   0     564.910     563.918      12.977 o 
  -3   2   1     146.949     150.652       3.611 o 
  -3   2   2      24.878      25.005       0.764 o 
  -3   2   3    1336.725    1339.749      31.138 o 
  -3   2   4     228.654     227.919       5.511 o 
  -3   2   5     100.113      95.745       3.159 o 
  -3   2   6       3.071       2.646       0.294 o 
  -3   2   7      31.796      32.399       1.364 o 
  -3   2   8      66.282      64.527       4.901 o 
  -3   3   0     300.231     298.243       7.344 o 
  -3   3   1      90.417      87.790       2.274 o 
  -3   3   2      33.901      32.543       1.018 o 
  -3   3   3     214.786     214.473       5.419 o 
  -3   3   4      71.903      70.610       2.387 o 
  -3   3   6       4.342       3.178       0.725 o 
  -3   3   7      35.408      30.872       4.576 o 
  -3   4   0      34.530      34.479       1.155 o 
  -3   4   1      86.881      86.607       2.413 o 
  -3   4   2      95.893      95.889       3.751 o 
  -3   4   3      18.672      17.258       1.337 o 
  -3   4   4       3.856       4.308       1.052 o 
  -3   4   5       4.038       2.583       1.283 o 
  -3   5   0      40.885      42.413       2.650 o 
  -3   5   1      57.452      54.158       4.022 o 
  -3   5   2     113.774     112.769       5.404 o 
  -2  -5   1      14.589      16.952       1.161 o 
  -2  -5   2      13.328      12.545       0.780 o 
  -2  -5   3      23.017      23.173       1.271 o 
  -2  -5   4       0.046       0.192       0.301 o 
  -2  -5   5      49.585      48.782       1.949 o 
  -2  -5   7      33.936      32.821       1.513 o 
  -2  -5   8      15.735      16.563       1.043 o 
  -2  -5   9      45.702      44.806       3.989 o 
  -2  -4   1      56.078      55.269       1.806 o 
  -2  -4   2     245.163     257.594       6.491 o 
  -2  -4   3       2.126       0.847       0.354 o 
  -2  -4   4     222.127     220.943       5.739 o 
  -2  -4   5      13.222      13.586       0.703 o 
  -2  -4   6       4.929       4.929       0.463 o 
  -2  -4   7      69.479      68.652       2.205 o 
  -2  -4   8      46.518      45.029       1.976 o 
  -2  -4   9      31.734      30.209       1.399 o 
  -2  -4  10      43.443      41.466       1.819 o 
  -2  -3   1     270.664     282.414       6.933 o 
  -2  -3   2     612.551     637.243      15.136 o 
  -2  -3   3     272.697     274.140       6.712 o 
  -2  -3   4      37.311      38.796       1.199 o 
  -2  -3   5       5.305       5.174       0.340 o 
  -2  -3   6      35.523      32.829       1.112 o 
  -2  -3   7      12.281      12.104       0.886 o 
  -2  -3   8      28.759      28.539       1.110 o 
  -2  -3   9      33.326      32.101       1.278 o 
  -2  -3  10      30.697      27.759       1.386 o 
  -2  -3  11      25.487      24.552       1.385 o 
  -2  -2   1     892.594     928.541      21.864 o 
  -2  -2   2     125.448     126.380       3.191 o 
  -2  -2   3     150.106     145.296       3.532 o 
  -2  -2   4    1309.676    1337.580      31.064 o 
  -2  -2   5      25.501      20.687       0.717 o 
  -2  -2   6      13.922      13.733       0.560 o 
  -2  -2   7       0.307       0.129       0.143 o 
  -2  -2   8      22.343      22.627       0.858 o 
  -2  -2   9      19.863      19.117       0.855 o 
  -2  -2  10      73.474      75.347       2.382 o 
  -2  -2  11       2.431       1.953       0.670 o 
  -2  -1   1     424.298     444.386      10.384 o 
  -2  -1   2      86.936      94.743       2.326 o 
  -2  -1   3     362.753     359.525       8.586 o 
  -2  -1   4     409.883     407.667       9.800 o 
  -2  -1   5     197.007     197.624       4.657 o 
  -2  -1   6       5.012       4.162       0.278 o 
  -2  -1   7       4.494       3.863       0.288 o 
  -2  -1   8     137.455     135.876       3.544 o 
  -2  -1   9      38.165      39.308       1.394 o 
  -2  -1  10      40.134      42.567       1.608 o 
  -2  -1  11      19.635      21.424       1.639 o 
  -2   0   1      51.498      52.919       1.305 o 
  -2   0   2     257.302     268.959       6.329 o 
  -2   0   3    1830.707    1820.879      42.280 o 
  -2   0   4     800.865     802.316      18.328 o 
  -2   0   5       1.260       0.960       0.117 o 
  -2   0   6       1.119       0.808       0.157 o 
  -2   0   7      13.966      15.066       0.609 o 
  -2   0   8      78.718      79.204       2.322 o 
  -2   0   9      86.350      85.791       2.676 o 
  -2   0  10      37.704      37.715       1.660 o 
  -2   1   0     260.343     259.083       6.048 o 
  -2   1   1     287.202     293.033       7.418 o 
  -2   1   2     607.855     624.865      14.560 o 
  -2   1   3     123.832     131.378       3.192 o 
  -2   1   4     111.808     116.287       2.850 o 
  -2   1   5    1296.894    1310.076      30.490 o 
  -2   1   6     140.076     145.039       3.685 o 
  -2   1   7      34.429      33.044       1.732 o 
  -2   1   8       0.059       0.136       0.345 o 
  -2   1   9      19.108      19.520       1.036 o 
  -2   2   0      45.010      43.280       1.202 o 
  -2   2   1      26.191      27.434       0.833 o 
  -2   2   2     537.180     522.855      12.076 o 
  -2   2   3      36.439      37.866       1.097 o 
  -2   2   4      36.772      35.520       1.189 o 
  -2   2   5     337.797     330.068       8.396 o 
  -2   2   6      77.871      77.118       2.478 o 
  -2   2   7       0.806       0.899       0.298 o 
  -2   2   8       6.736       6.681       0.604 o 
  -2   3   0      87.932      86.460       2.244 o 
  -2   3   1      19.062      17.311       0.663 o 
  -2   3   2      60.055      54.836       1.578 o 
  -2   3   3     118.373     118.964       3.124 o 
  -2   3   4      99.535      96.366       2.672 o 
  -2   3   5      24.784      23.760       1.299 o 
  -2   3   6       0.430       0.712       0.302 o 
  -2   3   7      11.768       6.789       2.456 o 
  -2   4   0       3.611       3.388       0.340 o 
  -2   4   1      48.462      48.448       1.612 o 
  -2   4   2      38.740      37.882       1.377 o 
  -2   4   3      74.357      70.602       2.217 o 
  -2   4   4     159.174     155.044       5.569 o 
  -2   4   5      20.084      11.719       3.120 o 
  -2   5   0      17.907      18.114       0.919 o 
  -2   5   1       2.397       0.477       1.049 o 
  -2   5   2      30.122      31.436       2.313 o 
  -1  -5   1      18.152      18.268       0.958 o 
  -1  -5   2      34.345      36.439       1.515 o 
  -1  -5   3      42.747      42.150       1.589 o 
  -1  -5   4     132.611     139.267       3.924 o 
  -1  -5   5       0.764       0.016       0.399 o 
  -1  -5   6      85.359      83.842       3.154 o 
  -1  -5   7      16.700      16.317       0.974 o 
  -1  -5   8       3.365       2.957       0.495 o 
  -1  -5   9      25.305      23.236       1.380 o 
  -1  -4   1      52.353      53.722       1.879 o 
  -1  -4   2      54.997      57.509       1.812 o 
  -1  -4   3     176.266     179.350       4.623 o 
  -1  -4   4     427.992     443.532      10.645 o 
  -1  -4   5     175.822     174.853       5.042 o 
  -1  -4   6       9.947       8.467       0.591 o 
  -1  -4   7       0.387       0.298       0.253 o 
  -1  -4   8       1.464       1.141       0.368 o 
  -1  -4   9       5.135       5.092       0.542 o 
  -1  -4  10       7.220       7.288       1.119 o 
  -1  -3   2      50.407      50.963       1.738 o 
  -1  -3   3     379.196     390.260       9.230 o 
  -1  -3   4      44.534      43.742       1.286 o 
  -1  -3   5     185.669     178.753       4.350 o 
  -1  -3   6     570.359     577.681      13.592 o 
  -1  -3   7       8.776       7.616       0.707 o 
  -1  -3   9       1.308       1.663       0.465 o 
  -1  -3  10       3.737       3.964       0.468 o 
  -1  -3  11      10.185       9.271       0.828 o 
  -1  -2   1      23.029      24.792       0.856 o 
  -1  -2   2       3.280       2.300       0.237 o 
  -1  -2   3     288.026     286.686       6.757 o 
  -1  -2   4      13.941      16.162       0.560 o 
  -1  -2   5     184.555     175.623       4.416 o 
  -1  -2   6     192.583     195.630       4.769 o 
  -1  -2   7      37.810      37.541       1.188 o 
  -1  -2   8       7.808       7.357       0.424 o 
  -1  -2   9       1.232       1.017       0.243 o 
  -1  -2  10      44.169      42.287       1.588 o 
  -1  -2  11      13.676      15.108       0.977 o 
  -1  -1   1     295.545     320.905       7.821 o 
  -1  -1   2      96.290     108.512       2.611 o 
  -1  -1   3      19.123      17.952       0.537 o 
  -1  -1   4     138.689     140.464       3.353 o 
  -1  -1   5    1097.380    1103.451      25.376 o 
  -1  -1   6     369.871     370.586       8.661 o 
  -1  -1   7       3.232       2.490       0.215 o 
  -1  -1   8       1.613       1.621       0.236 o 
  -1  -1   9       1.932       1.878       0.340 o 
  -1  -1  10      42.934      42.416       1.674 o 
  -1  -1  11      34.336      32.254       3.673 o 
  -1   0   1     131.946     140.210       3.294 o 
  -1   0   2     257.528     257.397       5.927 o 
  -1   0   3     151.214     158.877       3.718 o 
  -1   0   4     236.813     238.183       5.537 o 
  -1   0   5     122.794     124.501       2.991 o 
  -1   0   6     183.224     188.953       4.531 o 
  -1   0   7     865.974     877.005      20.451 o 
  -1   0   8      79.961      80.002       2.369 o 
  -1   0   9       3.885       3.492       0.467 o 
  -1   0  10       1.458       1.619       0.449 o 
  -1   1   0      88.845      98.823       2.376 o 
  -1   1   1     437.584     467.949      10.979 o 
  -1   1   2      13.128      12.837       0.479 o 
  -1   1   3      29.295      30.262       1.004 o 
  -1   1   4     441.959     440.255      10.266 o 
  -1   1   5       3.072       3.033       0.250 o 
  -1   1   6      21.805      19.984       0.917 o 
  -1   1   7     356.021     352.833       9.485 o 
  -1   1   8      59.745      61.054       2.006 o 
  -1   1   9       1.797       1.855       0.407 o 
  -1   2   0     997.548    1014.812      23.354 o 
  -1   2   1     153.990     157.157       3.798 o 
  -1   2   2      79.297      79.279       2.065 o 
  -1   2   3       1.456       1.035       0.180 o 
  -1   2   4      78.762      73.924       2.017 o 
  -1   2   5     120.208     120.431       3.588 o 
  -1   2   6      60.959      62.591       2.085 o 
  -1   2   7      26.470      25.748       1.225 o 
  -1   2   8       0.473       0.164       0.328 o 
  -1   3   0     298.709     303.061       7.215 o 
  -1   3   1       9.623       8.202       0.566 o 
  -1   3   2       2.029       1.263       0.231 o 
  -1   3   3      35.432      33.404       1.197 o 
  -1   3   4      22.172      21.354       0.912 o 
  -1   3   5      85.495      84.121       2.512 o 
  -1   3   6     160.854     160.334       5.708 o 
  -1   4   0     213.469     212.862       5.667 o 
  -1   4   1       0.285       0.157       0.246 o 
  -1   4   2      57.808      57.391       1.918 o 
  -1   4   3       1.383       1.249       0.333 o 
  -1   4   4      24.554      22.867       1.136 o 
  -1   5   0     113.170     108.656       3.458 o 
  -1   5   1      72.451      72.449       2.525 o 
  -1   5   2      75.373      69.718       4.223 o 
   0  -6   4      15.679      17.170       1.232 o 
   0  -6   5      23.985      24.183       1.623 o 
   0  -5   1      43.581      43.468       1.615 o 
   0  -5   2       0.658       0.805       0.347 o 
   0  -5   3      16.275      14.905       0.867 o 
   0  -5   4      18.825      18.993       1.003 o 
   0  -5   5     102.639     100.843       3.092 o 
   0  -5   6     250.637     254.368       6.761 o 
   0  -5   7      81.133      82.040       2.721 o 
   0  -5   8       1.295       0.595       0.375 o 
   0  -5   9       0.325       1.333       0.612 o 
   0  -4   1       6.969       6.783       0.565 o 
   0  -4   2      50.352      54.453       1.678 o 
   0  -4   3       1.010       0.492       0.214 o 
   0  -4   4      18.547      17.369       0.738 o 
   0  -4   5     109.486     111.615       3.376 o 
   0  -4   6      24.636      24.197       1.028 o 
   0  -4   7     144.461     144.140       3.849 o 
   0  -4   8     231.030     230.425       6.112 o 
   0  -4   9       3.831       4.483       0.511 o 
   0  -4  10       1.239       1.589       0.460 o 
   0  -4  11       2.076       2.828       1.070 o 
   0  -3   1     167.706     169.234       4.238 o 
   0  -3   2      87.602      93.103       2.475 o 
   0  -3   3       1.503       0.499       0.177 o 
   0  -3   4       0.150       0.140       0.147 o 
   0  -3   5     104.368     104.214       3.014 o 
   0  -3   6       2.294       2.179       0.262 o 
   0  -3   7      76.901      76.284       2.223 o 
   0  -3   8      97.768     101.195       2.819 o 
   0  -3   9       9.251       8.802       0.569 o 
   0  -3  10       5.390       5.125       0.494 o 
   0  -3  11       0.876       0.859       0.423 o 
   0  -2   1     685.507     708.973      16.564 o 
   0  -2   2     135.741     138.115       3.363 o 
   0  -2   3      85.891      91.715       2.286 o 
   0  -2   4       8.581      10.556       0.402 o 
   0  -2   5       7.044       5.329       0.313 o 
   0  -2   6      94.459      96.377       2.478 o 
   0  -2   7     454.044     458.401      10.820 o 
   0  -2   8     189.029     185.411       4.561 o 
   0  -2   9       2.510       2.850       0.332 o 
   0  -2  10       4.612       5.410       0.583 o 
   0  -2  11       0.097       0.208       0.532 o 
   0  -1   1      43.442      45.098       1.206 o 
   0  -1   2      47.740      55.967       1.398 o 
   0  -1   3     100.036     100.492       2.424 o 
   0  -1   4      85.560      84.782       2.090 o 
   0  -1   5      29.976      31.776       0.916 o 
   0  -1   6      72.953      71.998       1.850 o 
   0  -1   7      76.227      74.138       1.963 o 
   0  -1   8     195.522     198.363       5.289 o 
   0  -1   9     446.748     451.281      11.062 o 
   0  -1  10      45.793      47.247       1.822 o 
   0   0   1     627.786     606.820      14.139 o 
   0   0   2      13.414      15.325       0.461 o 
   0   0   3     582.849     584.323      13.447 o 
   0   0   4       0.002       0.389       0.111 o 
   0   0   5      27.390      27.593       0.828 o 
   0   0   6     196.098     199.024       4.775 o 
   0   0   7       5.159       5.152       0.359 o 
   0   0   8       4.875       4.487       0.395 o 
   0   0   9     256.892     260.735       6.737 o 
   0   0  10      34.502      35.785       1.590 o 
   0   1   0    1599.477    1675.565      38.782 o 
   0   1   1     559.341     546.905      13.511 o 
   0   1   2    1180.123    1159.362      28.455 o 
   0   1   3     148.515     152.906       3.862 o 
   0   1   4      18.136      16.129       0.676 o 
   0   1   5       0.265       0.464       0.157 o 
   0   1   6      76.548      76.259       2.233 o 
   0   1   7      78.010      81.102       3.366 o 
   0   1   8      23.599      22.052       1.035 o 
   0   1   9      20.837      20.886       1.153 o 
   0   2   0      47.100      50.342       1.412 o 
   0   2   1      45.642      50.837       1.434 o 
   0   2   2     535.774     523.048      12.267 o 
   0   2   3      25.446      22.969       0.801 o 
   0   2   4       0.660       0.264       0.216 o 
   0   2   5      12.585      11.515       0.586 o 
   0   2   6       7.251       7.202       0.547 o 
   0   2   7      83.141      83.910       2.649 o 
   0   2   8     118.390     116.556       4.015 o 
   0   3   0      24.193      22.865       0.839 o 
   0   3   1     739.655     745.582      17.699 o 
   0   3   2     226.398     212.487       5.274 o 
   0   3   3       8.755       8.984       0.556 o 
   0   3   4      97.398      98.605       2.814 o 
   0   3   5       0.389       0.261       0.275 o 
   0   3   6      11.566      11.151       0.817 o 
   0   4   0       1.443       1.456       0.285 o 
   0   4   1     211.235     207.703       5.471 o 
   0   4   2     142.626     137.111       3.762 o 
   0   4   3      86.103      83.515       2.648 o 
   0   4   4     111.559     113.361       3.843 o 
   0   5   0      44.284      46.942       1.705 o 
   0   5   1       9.260       9.530       0.802 o 
   1  -6   2      45.686      43.534       3.035 o 
   1  -6   3      28.266      30.247       1.629 o 
   1  -6   4       0.318       0.315       0.669 o 
   1  -6   5       2.567       1.847       0.520 o 
   1  -6   6       4.433       4.554       0.699 o 
   1  -5   1      96.971      94.309       2.835 o 
   1  -5   3      18.601      18.547       0.921 o 
   1  -5   4      34.552      36.307       1.399 o 
   1  -5   5       2.738       3.367       0.468 o 
   1  -5   6       2.358       2.397       0.386 o 
   1  -5   7      23.649      22.554       1.151 o 
   1  -5   8      11.969      10.674       0.804 o 
   1  -5   9      83.860      84.335       2.904 o 
   1  -4   1     530.937     532.948      13.816 o 
   1  -4   2      12.445      13.634       0.671 o 
   1  -4   3     111.122     109.739       2.939 o 
   1  -4   4      63.439      70.031       2.013 o 
   1  -4   5       7.641       6.872       0.444 o 
   1  -4   7      25.396      25.461       1.181 o 
   1  -4   8       0.189       0.126       0.263 o 
   1  -4   9      33.050      32.692       1.359 o 
   1  -4  10      36.724      38.949       1.705 o 
   1  -3   1      37.791      37.950       1.166 o 
   1  -3   2       6.942       5.604       0.347 o 
   1  -3   3     409.175     396.038       9.296 o 
   1  -3   4      44.000      45.860       1.407 o 
   1  -3   5      10.402      11.135       0.557 o 
   1  -3   7       4.054       3.530       0.406 o 
   1  -3   8      51.008      51.837       1.592 o 
   1  -3   9     180.774     182.749       5.081 o 
   1  -3  10      81.590      82.794       2.602 o 
   1  -3  11       1.191       1.542       2.022 o 
   1  -2   1     373.101     368.988       8.608 o 
   1  -2   2     428.713     458.423      10.690 o 
   1  -2   3      13.301      12.027       0.418 o 
   1  -2   4       1.053       0.971       0.131 o 
   1  -2   5      33.861      33.632       0.967 o 
   1  -2   6      11.836      11.599       0.487 o 
   1  -2   7       1.319       1.059       0.189 o 
   1  -2   8      22.680      21.824       0.845 o 
   1  -2   9      36.337      37.263       1.327 o 
   1  -2  10     136.042     137.996       3.951 o 
   1  -2  11     195.128     199.318       8.001 o 
   1  -1   1    1153.650    1159.887      26.678 o 
   1  -1   2   11248.569   10636.053     245.645 o 
   1  -1   3     153.911     155.141       3.703 o 
   1  -1   4       1.334       1.730       0.154 o 
   1  -1   5     363.367     352.552       8.245 o 
   1  -1   6       1.707       2.220       0.197 o 
   1  -1   7      12.592      12.787       0.525 o 
   1  -1   8      56.791      58.053       1.804 o 
   1  -1   9      23.728      23.428       1.114 o 
   1  -1  10       0.271       0.417       0.470 o 
   1   0   0     506.537     567.762      12.417 o 
   1   0   1     128.248     131.829       3.745 o 
   1   0   2    1753.759    1749.079      41.009 o 
   1   0   3     465.133     440.742      10.310 o 
   1   0   4     563.992     578.281      13.366 o 
   1   0   5     126.791     126.076       3.081 o 
   1   0   6       0.029       0.127       0.165 o 
   1   0   7       0.820       0.908       0.240 o 
   1   0   8      59.235      60.811       1.842 o 
   1   0   9      28.361      31.237       1.298 o 
   1   1   0     385.564     408.454       9.661 o 
   1   1   1     514.523     554.731      12.919 o 
   1   1   2      98.724     103.879       2.646 o 
   1   1   3      94.313      97.755       2.456 o 
   1   1   4     483.286     483.780      11.251 o 
   1   1   5      30.743      28.841       0.995 o 
   1   1   6       0.012       0.016       0.180 o 
   1   1   7       0.376       0.358       0.280 o 
   1   1   8       1.838       1.340       0.349 o 
   1   1   9      63.035      57.771       4.241 o 
   1   2   0     149.996     150.042       3.765 o 
   1   2   1     182.509     187.722       4.649 o 
   1   2   2      30.304      27.726       0.972 o 
   1   2   3     742.733     749.306      17.555 o 
   1   2   4     200.400     189.818       4.800 o 
   1   2   5      31.396      29.330       1.135 o 
   1   2   6      98.987     100.496       3.156 o 
   1   2   7       0.066       0.326       0.331 o 
   1   3   0      59.150      54.548       1.665 o 
   1   3   1       1.471       1.108       0.257 o 
   1   3   2       1.163       1.802       0.424 o 
   1   3   3     302.061     297.653       7.337 o 
   1   3   4     129.063     119.627       3.637 o 
   1   3   5      89.952      90.440       2.875 o 
   1   3   6     130.940     129.203       4.269 o 
   1   4   1      41.172      42.095       1.531 o 
   1   4   2      26.795      26.275       1.156 o 
   1   4   3      10.501      12.237       0.819 o 
   1   5   0      30.529      28.429       1.318 o 
   1   5   1      20.166      20.756       1.718 o 
   2  -6   2      64.484      68.687       5.552 o 
   2  -6   3      27.214      26.873       2.291 o 
   2  -6   5      16.394      16.283       1.050 o 
   2  -6   6      18.418      17.834       1.433 o 
   2  -6   7       3.978       4.586       0.820 o 
   2  -5   1       0.743       0.492       0.399 o 
   2  -5   2     168.825     167.434       4.477 o 
   2  -5   3     265.628     279.004       7.133 o 
   2  -5   4       5.829       4.662       0.545 o 
   2  -5   5      56.825      60.677       1.928 o 
   2  -5   6      43.309      43.806       1.537 o 
   2  -5   7       7.166       9.192       0.623 o 
   2  -5   8       0.072       0.026       0.313 o 
   2  -5   9       2.212       1.937       0.422 o 
   2  -4   2     114.219     113.074       2.986 o 
   2  -4   3      25.147      26.161       0.959 o 
   2  -4   4       0.149       0.077       0.201 o 
   2  -4   5     151.805     149.198       3.891 o 
   2  -4   6      27.262      27.738       1.041 o 
   2  -4   7       0.525       0.296       0.248 o 
   2  -4   8       1.765       2.032       0.340 o 
   2  -4   9       1.443       1.598       0.413 o 
   2  -4  10      19.082      18.448       1.035 o 
   2  -3   1     100.773     101.630       2.733 o 
   2  -3   2     428.817     440.378      10.316 o 
   2  -3   3     159.151     153.456       3.833 o 
   2  -3   4     121.399     128.296       3.242 o 
   2  -3   5      24.767      23.826       0.830 o 
   2  -3   6      16.252      15.870       0.636 o 
   2  -3   7       7.361       7.703       0.455 o 
   2  -3   9       0.626       0.698       0.279 o 
   2  -3  10       4.275       4.310       0.510 o 
   2  -3  11      15.251      15.108       2.428 o 
   2  -2   1     107.512     110.106       2.690 o 
   2  -2   2      88.470      85.462       2.113 o 
   2  -2   3     785.172     775.704      18.256 o 
   2  -2   4    2950.385    2922.335      67.832 o 
   2  -2   5      45.757      47.481       1.297 o 
   2  -2   6      32.039      31.957       0.980 o 
   2  -2   7     154.844     155.138       3.888 o 
   2  -2   8       3.373       3.992       0.443 o 
   2  -2   9       4.007       3.837       0.399 o 
   2  -2  10       7.049       7.407       0.583 o 
   2  -1   1      66.746      69.369       1.672 o 
   2  -1   2     869.259     882.017      20.173 o 
   2  -1   3      13.011      11.571       0.413 o 
   2  -1   4     828.704     835.892      19.292 o 
   2  -1   5     227.526     215.381       5.118 o 
   2  -1   6     228.302     235.264       5.627 o 
   2  -1   7      91.691      89.754       2.390 o 
   2  -1   8       5.631       4.893       0.376 o 
   2  -1  10      33.382      32.013       1.413 o 
   2   0   0     362.678     386.641       8.985 o 
   2   0   1     223.433     234.327       5.950 o 
   2   0   2     245.959     241.271       5.869 o 
   2   0   3     177.916     177.302       4.538 o 
   2   0   4      74.262      71.549       1.841 o 
   2   0   5     130.470     124.862       3.069 o 
   2   0   6     275.549     279.340       6.694 o 
   2   0   7      23.541      23.300       0.868 o 
   2   0   8       0.702       0.912       0.274 o 
   2   0   9       2.132       1.422       0.319 o 
   2   1   0       0.036       0.158       0.124 o 
   2   1   1     134.234     147.362       3.621 o 
   2   1   2     149.320     154.296       3.755 o 
   2   1   3     149.448     151.815       3.735 o 
   2   1   4      16.430      15.348       0.812 o 
   2   1   5     569.937     560.890      13.568 o 
   2   1   6     152.688     147.477       3.904 o 
   2   1   7      46.605      45.859       1.512 o 
   2   1   8      68.993      72.172       2.412 o 
   2   2   0      79.625      81.622       2.219 o 
   2   2   1       7.973       6.809       0.464 o 
   2   2   2      31.936      28.470       0.989 o 
   2   2   3      21.693      20.317       0.779 o 
   2   2   4       1.304       1.043       0.256 o 
   2   2   5     296.407     287.185       7.878 o 
   2   2   6      86.174      85.117       2.647 o 
   2   2   7      80.644      79.820       3.079 o 
   2   3   0     117.031     121.949       3.279 o 
   2   3   1      99.173      96.184       2.698 o 
   2   3   2       0.307       0.534       0.278 o 
   2   3   3      22.536      24.320       1.067 o 
   2   3   4       5.864       5.861       0.511 o 
   2   3   5       8.809       8.904       0.722 o 
   2   4   0      58.877      60.033       1.972 o 
   2   4   1      49.189      48.474       1.736 o 
   2   4   2      54.772      52.282       1.866 o 
   2   4   3      33.066      34.542       1.548 o 
   2   5   0      93.402      98.497       3.387 o 
   3  -6   2       1.346       0.761       0.756 o 
   3  -6   3       1.158       0.668       0.706 o 
   3  -6   4     105.095     106.337       4.761 o 
   3  -6   5      99.918     112.254       5.280 o 
   3  -6   6       1.324       0.544       0.609 o 
   3  -6   7      24.870      24.137       1.426 o 
   3  -5   1      40.207      40.020       2.018 o 
   3  -5   2       6.691       6.666       0.555 o 
   3  -5   3       4.608       4.353       0.499 o 
   3  -5   4      37.301      35.889       1.308 o 
   3  -5   5      10.383      11.418       0.812 o 
   3  -5   7      51.625      52.012       1.783 o 
   3  -5   8      12.336      13.037       0.806 o 
   3  -5   9       0.064       0.482       0.271 o 
   3  -4   1      43.586      40.250       1.270 o 
   3  -4   2      47.277      49.199       1.474 o 
   3  -4   3      44.406      47.526       1.425 o 
   3  -4   4     150.895     149.613       4.205 o 
   3  -4   5      62.212      58.321       1.793 o 
   3  -4   6      43.356      42.776       1.566 o 
   3  -4   7      14.011      14.790       1.040 o 
   3  -4   8      11.646      12.161       0.741 o 
   3  -4   9       2.018       2.232       0.352 o 
   3  -4  10       2.147       1.634       0.431 o 
   3  -3   1      41.745      40.936       1.328 o 
   3  -3   2      44.387      43.431       1.217 o 
   3  -3   3       3.937       3.407       0.239 o 
   3  -3   4      18.973      17.541       0.652 o 
   3  -3   5     375.583     371.522       8.835 o 
   3  -3   6     868.121     871.465      20.752 o 
   3  -3   7      20.100      22.151       0.833 o 
   3  -3   8      39.078      39.489       1.284 o 
   3  -3   9      60.376      61.977       1.892 o 
   3  -3  10       2.613       2.873       0.391 o 
   3  -2   1     273.945     288.242       6.784 o 
   3  -2   2      69.095      67.999       1.769 o 
   3  -2   3       0.366       0.552       0.105 o 
   3  -2   4     502.146     504.211      11.694 o 
   3  -2   5       0.124       0.222       0.117 o 
   3  -2   6     380.549     378.549       8.905 o 
   3  -2   7      80.226      79.256       2.135 o 
   3  -2   8     104.423     107.555       3.158 o 
   3  -2   9      55.593      58.123       1.841 o 
   3  -2  10       6.410       6.772       0.571 o 
   3  -1   1     120.787     119.514       2.809 o 
   3  -1   2     290.008     295.990       7.057 o 
   3  -1   3      58.568      55.122       1.559 o 
   3  -1   4      55.272      52.507       1.410 o 
   3  -1   5      13.598      12.932       0.517 o 
   3  -1   6      15.346      13.600       0.556 o 
   3  -1   7      84.151      81.782       2.230 o 
   3  -1   8     129.477     132.641       3.530 o 
   3  -1   9      12.769      14.608       0.789 o 
   3  -1  10       1.683       2.522       0.909 o 
   3   0   0     175.892     185.487       4.385 o 
   3   0   1     296.270     291.224       7.459 o 
   3   0   2      24.038      27.313       0.826 o 
   3   0   3     170.228     172.329       4.119 o 
   3   0   4      90.002      92.581       2.336 o 
   3   0   5      65.799      63.356       1.725 o 
   3   0   6       8.365       9.389       0.498 o 
   3   0   7     329.169     323.059       7.838 o 
   3   0   8     102.634     102.440       3.409 o 
   3   0   9      37.425      39.292       1.577 o 
   3   1   0     347.327     345.998       8.142 o 
   3   1   1    1098.030    1130.737      26.194 o 
   3   1   2      78.198      76.258       2.005 o 
   3   1   3      25.314      22.930       1.021 o 
   3   1   4       2.558       1.684       0.288 o 
   3   1   5      40.488      39.932       1.314 o 
   3   1   6       1.709       1.413       0.302 o 
   3   1   7     198.596     196.609       5.566 o 
   3   1   8      46.319      44.094       1.881 o 
   3   2   0     718.573     701.455      16.611 o 
   3   2   1     341.822     351.512       8.474 o 
   3   2   2     175.322     177.332       4.479 o 
   3   2   3     110.441     104.590       2.812 o 
   3   2   4       0.570       0.419       0.255 o 
   3   2   5       5.233       6.494       0.520 o 
   3   2   6       0.257       0.566       0.372 o 
   3   3   0     331.724     341.424       8.521 o 
   3   3   1      51.914      49.627       1.948 o 
   3   3   2      82.041      80.521       2.648 o 
   3   3   3      88.992      88.568       2.650 o 
   3   3   4      65.537      70.528       2.534 o 
   3   3   5      43.570      44.152       5.481 o 
   3   4   0      19.454      17.476       1.226 o 
   3   4   1      27.819      28.611       1.295 o 
   3   4   2     116.417     117.527       3.610 o 
   3   4   3      13.221      14.807       2.506 o 
   4  -6   2      29.610      31.173       2.732 o 
   4  -6   3      21.898      24.484       1.730 o 
   4  -6   4       9.938       8.714       1.208 o 
   4  -6   5       8.537       9.740       1.245 o 
   4  -6   6      10.560       8.942       1.341 o 
   4  -5   1      44.768      43.976       2.631 o 
   4  -5   2      19.977      18.676       1.442 o 
   4  -5   3      38.676      44.490       2.323 o 
   4  -5   4      21.463      23.246       1.239 o 
   4  -5   5      17.508      16.244       0.762 o 
   4  -5   6      47.589      44.116       1.541 o 
   4  -5   7      22.249      21.421       1.023 o 
   4  -5   8      10.661      10.535       0.737 o 
   4  -5   9       6.051       6.281       0.673 o 
   4  -4   1      88.306      84.302       2.254 o 
   4  -4   2     124.267     127.583       3.700 o 
   4  -4   3      42.364      39.359       1.217 o 
   4  -4   4      42.179      44.269       1.356 o 
   4  -4   5       1.205       1.261       0.226 o 
   4  -4   6       3.559       2.965       0.355 o 
   4  -4   7     177.100     171.687       4.531 o 
   4  -4   8     273.192     275.663       7.811 o 
   4  -4   9       9.386      11.129       0.782 o 
   4  -4  10      19.440      18.994       1.493 o 
   4  -3   1     156.915     150.898       3.617 o 
   4  -3   2     293.239     301.432       7.027 o 
   4  -3   3     143.930     148.630       3.872 o 
   4  -3   4      27.981      26.785       1.058 o 
   4  -3   5      16.890      16.903       0.708 o 
   4  -3   6     257.474     263.039       6.337 o 
   4  -3   7       0.087       0.129       0.166 o 
   4  -3   8     156.481     155.940       4.044 o 
   4  -3   9      24.225      23.932       1.088 o 
   4  -3  10      40.591      42.469       1.565 o 
   4  -2   1     716.272     718.208      18.157 o 
   4  -2   2      56.333      54.867       1.420 o 
   4  -2   3     132.801     127.789       3.061 o 
   4  -2   4     122.795     132.621       3.225 o 
   4  -2   5      11.338       9.799       0.434 o 
   4  -2   6       3.947       3.381       0.269 o 
   4  -2   7       2.833       2.437       0.341 o 
   4  -2   8       1.652       1.430       0.262 o 
   4  -2   9      35.479      35.257       1.305 o 
   4  -2  10      47.813      49.357       1.821 o 
   4  -1   1     361.778     364.940       8.430 o 
   4  -1   2      59.633      63.796       1.614 o 
   4  -1   3     154.453     140.750       3.384 o 
   4  -1   4      61.951      65.271       1.940 o 
   4  -1   5     104.118     105.393       2.674 o 
   4  -1   6      50.723      51.550       1.497 o 
   4  -1   7      11.870      11.330       0.701 o 
   4  -1   8       4.378       4.589       0.416 o 
   4  -1   9     153.675     158.746       4.329 o 
   4  -1  10      54.764      52.133       4.875 o 
   4   0   0    2292.314    2258.957      52.397 o 
   4   0   1       9.519       8.883       0.366 o 
   4   0   2     335.325     332.463       8.222 o 
   4   0   3     728.431     700.749      16.324 o 
   4   0   4      54.341      55.453       1.543 o 
   4   0   5      45.247      45.404       1.341 o 
   4   0   6       1.376       1.143       0.266 o 
   4   0   7      47.756      47.216       1.517 o 
   4   0   8       1.812       1.305       0.337 o 
   4   0   9      95.714      98.575       5.436 o 
   4   1   0     227.422     228.236       5.409 o 
   4   1   1     134.654     139.139       3.497 o 
   4   1   2     552.023     543.896      12.744 o 
   4   1   3     351.139     355.501       8.423 o 
   4   1   4     162.925     164.565       4.133 o 
   4   1   5      84.274      82.884       2.366 o 
   4   1   6       1.070       1.252       0.314 o 
   4   1   8       5.749       6.024       2.466 o 
   4   2   0     595.305     617.148      14.610 o 
   4   2   1      28.843      29.481       1.245 o 
   4   2   2     287.797     284.265       7.063 o 
   4   2   3      40.120      37.587       1.328 o 
   4   2   4      88.270      91.124       2.835 o 
   4   2   5     110.944     112.834       3.404 o 
   4   2   6      51.484      52.617       2.321 o 
   4   3   0      43.005      42.980       1.504 o 
   4   3   1      31.334      31.075       1.292 o 
   4   3   2      21.164      18.567       1.012 o 
   4   3   3      33.464      31.985       1.473 o 
   4   3   4     102.578     107.218       3.550 o 
   4   4   0      18.213      19.476       1.104 o 
   4   4   1      56.594      56.078       2.255 o 
   4   4   2       2.312       1.623       1.200 o 
   5  -6   2      27.977      26.532       3.515 o 
   5  -6   3      15.317      13.138       1.324 o 
   5  -6   4       9.678      10.577       1.161 o 
   5  -6   5      21.631      26.000       2.244 o 
   5  -6   6       7.453       6.078       1.815 o 
   5  -6   7       5.901       3.621       1.654 o 
   5  -5   1      24.528      24.388       1.491 o 
   5  -5   2       7.300       6.377       0.869 o 
   5  -5   3      43.283      44.783       3.035 o 
   5  -5   4      49.756      51.605       2.250 o 
   5  -5   5      29.552      31.011       1.508 o 
   5  -5   6      28.743      31.455       1.824 o 
   5  -5   7       3.889       5.340       0.529 o 
   5  -5   8       0.761       0.853       0.408 o 
   5  -5   9      76.011      74.077       3.928 o 
   5  -4   1     413.124     427.764      11.169 o 
   5  -4   2       1.487       1.261       0.460 o 
   5  -4   3      91.867      89.398       2.434 o 
   5  -4   4     145.402     148.773       4.666 o 
   5  -4   5      52.607      53.975       1.628 o 
   5  -4   6      19.149      18.761       0.889 o 
   5  -4   7      32.703      34.574       1.634 o 
   5  -4   8     142.212     150.694       4.788 o 
   5  -4   9       0.174       0.512       0.330 o 
   5  -4  10      51.891      52.407       2.204 o 
   5  -3   1      33.646      31.550       0.881 o 
   5  -3   2     194.342     194.017       4.840 o 
   5  -3   3     224.057     220.190       5.585 o 
   5  -3   4      46.555      43.512       1.215 o 
   5  -3   5      66.926      68.385       1.813 o 
   5  -3   6      50.074      50.459       1.553 o 
   5  -3   7       1.925       1.241       0.236 o 
   5  -3   8       1.268       1.743       0.289 o 
   5  -3   9      10.464      11.286       0.658 o 
   5  -3  10       0.447       0.504       0.510 o 
   5  -2   1     508.335     501.695      11.770 o 
   5  -2   2     292.391     289.320       7.205 o 
   5  -2   3     158.087     157.922       3.757 o 
   5  -2   4      24.907      26.172       0.838 o 
   5  -2   5      66.920      61.051       1.766 o 
   5  -2   6      73.965      74.894       2.034 o 
   5  -2   7      38.309      39.682       1.339 o 
   5  -2   8      24.135      23.824       0.930 o 
   5  -2   9       0.311       0.176       0.288 o 
   5  -2  10       1.413       0.631       1.182 o 
   5  -1   1      12.570      11.295       0.456 o 
   5  -1   2     796.926     792.232      18.286 o 
   5  -1   3      11.773       9.790       0.399 o 
   5  -1   4     198.160     205.889       4.923 o 
   5  -1   5     315.041     310.650       7.624 o 
   5  -1   6      43.864      45.537       1.379 o 
   5  -1   7      43.887      45.643       1.448 o 
   5  -1   8       5.102       4.709       0.467 o 
   5  -1   9      41.306      43.755       2.256 o 
   5   0   0    1005.708    1011.704      23.383 o 
   5   0   1      39.922      37.445       1.095 o 
   5   0   2     120.681     121.879       3.011 o 
   5   0   3      62.200      58.150       1.773 o 
   5   0   4     304.297     306.076       7.482 o 
   5   0   5     265.547     259.733       6.408 o 
   5   0   6     104.912     105.268       2.912 o 
   5   0   7      47.549      48.571       1.795 o 
   5   0   8       1.347       0.853       0.336 o 
   5   1   0       0.033       0.069       0.138 o 
   5   1   1     131.965     125.976       3.186 o 
   5   1   2     555.804     550.578      12.931 o 
   5   1   3      32.044      31.557       1.079 o 
   5   1   4     151.272     152.176       4.036 o 
   5   1   5      28.275      26.559       1.216 o 
   5   1   6      72.916      74.584       2.894 o 
   5   1   7      97.135      98.830       3.529 o 
   5   2   0      26.138      25.824       0.995 o 
   5   2   1      20.611      22.938       0.974 o 
   5   2   2      98.120      96.281       2.799 o 
   5   2   3      25.792      25.426       1.315 o 
   5   2   4      14.963      13.410       0.864 o 
   5   2   5      26.163      25.568       1.307 o 
   5   2   6      65.879      61.278       4.983 o 
   5   3   0     120.288     121.378       3.669 o 
   5   3   1      22.878      21.932       1.252 o 
   5   3   2      10.313      12.772       1.060 o 
   5   3   3      35.921      34.281       1.603 o 
   5   4   0     116.887     122.833       3.865 o 
   6  -6   2       5.915       7.536       2.719 o 
   6  -6   3       3.240       2.770       0.766 o 
   6  -6   4       2.857       2.837       0.955 o 
   6  -6   5      13.690      11.533       2.610 o 
   6  -5   1      63.436      58.732       2.806 o 
   6  -5   2     141.332     144.813       4.753 o 
   6  -5   3     145.757     153.398       5.165 o 
   6  -5   4       1.806       1.543       0.479 o 
   6  -5   5      39.320      41.515       2.134 o 
   6  -5   6      57.106      61.126       3.149 o 
   6  -5   7      16.850      14.997       1.328 o 
   6  -5   8       8.795      10.951       1.212 o 
   6  -4   1     289.515     293.557       8.250 o 
   6  -4   2      33.027      31.193       1.830 o 
   6  -4   3      23.330      21.765       1.134 o 
   6  -4   4      53.381      51.400       1.889 o 
   6  -4   5      62.499      62.056       2.089 o 
   6  -4   6      30.203      30.227       1.198 o 
   6  -4   7      23.681      24.348       0.979 o 
   6  -4   8      12.985      13.769       0.829 o 
   6  -4   9       0.381       0.437       0.276 o 
   6  -3   1       0.986       0.631       0.218 o 
   6  -3   2     216.168     214.916       5.205 o 
   6  -3   3     172.083     172.630       4.645 o 
   6  -3   4     105.729      99.267       2.691 o 
   6  -3   5      39.702      40.258       1.203 o 
   6  -3   6      13.162      12.514       0.565 o 
   6  -3   7      27.297      27.349       1.020 o 
   6  -3   8      49.038      51.377       1.688 o 
   6  -3   9       8.465       8.706       0.616 o 
   6  -2   1       0.074       0.148       0.083 o 
   6  -2   2     103.323     106.906       2.732 o 
   6  -2   3       0.294       0.382       0.155 o 
   6  -2   4     239.207     242.766       5.769 o 
   6  -2   5       7.951       7.203       0.390 o 
   6  -2   6     103.817     105.316       2.729 o 
   6  -2   7     109.787     113.474       3.028 o 
   6  -2   8      31.750      31.382       1.377 o 
   6  -2   9      26.206      28.957       1.273 o 
   6  -1   1     261.372     251.612       5.879 o 
   6  -1   2     684.552     675.379      15.581 o 
   6  -1   3      23.002      22.864       0.744 o 
   6  -1   4      36.520      38.000       1.198 o 
   6  -1   5      18.871      17.742       0.766 o 
   6  -1   6     158.208     159.601       4.702 o 
   6  -1   7     144.279     149.013       4.200 o 
   6  -1   8      50.117      51.602       1.793 o 
   6  -1   9      19.659      17.701       3.039 o 
   6   0   0     340.145     328.243       7.693 o 
   6   0   1     161.323     161.077       3.928 o 
   6   0   2      15.855      15.161       0.597 o 
   6   0   3     196.838     191.978       4.846 o 
   6   0   4     365.939     367.526       9.659 o 
   6   0   5      13.729      13.184       0.710 o 
   6   0   6      56.946      58.459       1.874 o 
   6   0   7      15.475      15.598       0.848 o 
   6   0   8      46.634      48.194       3.720 o 
   6   1   0     245.479     245.907       6.048 o 
   6   1   1     381.600     384.933       9.153 o 
   6   1   2      45.234      45.938       1.458 o 
   6   1   3       1.018       0.744       0.254 o 
   6   1   4     125.830     125.070       3.501 o 
   6   1   5      15.735      14.408       0.825 o 
   6   1   6       7.062       7.383       1.055 o 
   6   1   7      11.814      10.494       3.555 o 
   6   2   0      42.878      43.129       1.456 o 
   6   2   1     226.539     232.752       5.920 o 
   6   2   2     123.497     126.288       3.567 o 
   6   2   3      20.978      20.535       1.044 o 
   6   2   4       2.074       2.797       0.489 o 
   6   2   5      14.772      11.206       1.674 o 
   6   3   0      99.726     101.270       3.175 o 
   6   3   1      76.360      78.875       2.595 o 
   6   3   2     159.470     165.918       4.895 o 
   6   3   3      75.178      69.665       9.250 o 
   7  -6   2      31.264      32.775       5.234 o 
   7  -6   3      23.338      27.068       2.313 o 
   7  -6   4      74.530      70.593       5.598 o 
   7  -5   1      55.119      58.814       4.737 o 
   7  -5   2     114.641     118.804       5.155 o 
   7  -5   3     201.426     211.960       7.401 o 
   7  -5   4      15.327      18.231       1.382 o 
   7  -5   5      10.980       9.524       1.988 o 
   7  -5   6       9.823       9.765       1.243 o 
   7  -5   7      17.742      18.066       1.509 o 
   7  -5   8      10.924       8.515       1.694 o 
   7  -4   1     117.046     119.684       4.840 o 
   7  -4   2      52.503      53.966       1.872 o 
   7  -4   3       5.014       4.490       0.760 o 
   7  -4   4     168.757     164.154       6.931 o 
   7  -4   5      55.886      58.481       2.618 o 
   7  -4   6      30.836      26.744       1.761 o 
   7  -4   7       8.091       7.422       0.871 o 
   7  -4   8       3.033       2.382       0.670 o 
   7  -4   9      10.844       9.368       2.279 o 
   7  -3   1      73.954      75.157       2.465 o 
   7  -3   2     136.444     135.267       3.942 o 
   7  -3   3       0.110       0.277       0.259 o 
   7  -3   4      72.892      74.496       2.613 o 
   7  -3   5       0.732       0.428       0.172 o 
   7  -3   6      77.642      79.478       2.190 o 
   7  -3   7       3.635       3.280       0.344 o 
   7  -3   8      37.999      38.326       1.598 o 
   7  -3   9      35.100      36.671       1.693 o 
   7  -2   1      69.334      66.031       1.958 o 
   7  -2   2     104.373     107.112       2.614 o 
   7  -2   3     193.066     189.129       4.515 o 
   7  -2   4     340.763     349.335       8.230 o 
   7  -2   5      23.082      24.553       0.854 o 
   7  -2   6       8.591       8.641       0.478 o 
   7  -2   7       3.403       3.493       0.368 o 
   7  -2   8      71.146      71.212       2.629 o 
   7  -2   9      61.352      61.556       2.432 o 
   7  -1   1     264.128     250.448       5.854 o 
   7  -1   2     153.574     148.692       3.640 o 
   7  -1   3      98.843      97.624       2.530 o 
   7  -1   4      34.647      34.830       1.097 o 
   7  -1   5     192.491     192.410       5.096 o 
   7  -1   6     192.045     195.530       5.796 o 
   7  -1   7       1.261       1.137       0.302 o 
   7  -1   8      16.080      17.813       0.965 o 
   7   0   0       1.067       1.576       0.210 o 
   7   0   1     112.843     109.729       2.802 o 
   7   0   2     220.855     221.311       5.391 o 
   7   0   3     213.602     209.732       5.179 o 
   7   0   4      46.294      45.124       1.425 o 
   7   0   5       4.051       4.227       0.408 o 
   7   0   6     100.333     101.240       3.335 o 
   7   0   7       6.256       5.134       0.523 o 
   7   1   0      84.517      80.762       2.298 o 
   7   1   1     126.148     127.983       3.420 o 
   7   1   2      42.653      45.336       1.485 o 
   7   1   3     249.202     251.726       6.329 o 
   7   1   4      84.064      89.585       2.635 o 
   7   1   5      14.452      15.155       0.870 o 
   7   1   6       0.023       0.908       0.819 o 
   7   2   0      60.716      56.414       1.919 o 
   7   2   1     112.105     113.556       3.312 o 
   7   2   2      62.425      67.124       2.240 o 
   7   2   3      75.340      75.047       2.828 o 
   7   2   4     166.371     176.591       5.350 o 
   7   3   0       0.027       0.646       0.437 o 
   7   3   1       0.042       0.026       0.388 o 
   7   3   2      65.444      70.107       5.790 o 
   8  -6   3      23.348      20.697       3.088 o 
   8  -6   4      76.729      81.364       6.534 o 
   8  -5   2      17.192      17.084       1.798 o 
   8  -5   3      39.764      39.018       3.927 o 
   8  -5   4      12.978      12.273       1.305 o 
   8  -5   5      10.866      13.022       2.023 o 
   8  -5   6      97.162     100.701       4.582 o 
   8  -5   7      17.561      19.456       1.842 o 
   8  -4   1       6.763       7.014       0.609 o 
   8  -4   2      11.527      10.653       1.128 o 
   8  -4   3      50.756      52.651       2.967 o 
   8  -4   4      41.851      43.789       2.471 o 
   8  -4   5       0.402       0.033       0.323 o 
   8  -4   6      45.645      46.168       2.088 o 
   8  -4   7       0.651       1.048       0.640 o 
   8  -4   8      24.513      26.015       1.846 o 
   8  -3   1      85.933      82.442       3.440 o 
   8  -3   2      63.414      62.487       2.573 o 
   8  -3   3      30.122      28.367       1.142 o 
   8  -3   4      76.018      78.064       2.510 o 
   8  -3   5     101.167      97.454       3.103 o 
   8  -3   6     164.109     168.381       5.097 o 
   8  -3   7      16.433      22.084       1.518 o 
   8  -3   8       1.028       0.007       0.710 o 
   8  -2   1      40.640      38.684       1.497 o 
   8  -2   2      35.141      36.291       1.752 o 
   8  -2   3     100.077      94.667       3.114 o 
   8  -2   4      64.723      64.222       1.874 o 
   8  -2   5      45.974      47.985       1.462 o 
   8  -2   6      34.923      34.288       1.214 o 
   8  -2   7     134.131     136.328       3.719 o 
   8  -2   8      92.137      99.483       3.593 o 
   8  -1   1       2.566       2.477       0.203 o 
   8  -1   2       0.764       0.389       0.202 o 
   8  -1   3      73.569      70.219       1.904 o 
   8  -1   4     141.407     139.804       3.554 o 
   8  -1   5      72.752      73.019       2.082 o 
   8  -1   6      35.694      36.826       1.302 o 
   8  -1   7      11.319      10.120       0.681 o 
   8   0   0      42.745      41.197       1.263 o 
   8   0   1      82.037      78.002       2.121 o 
   8   0   2      32.162      33.120       1.091 o 
   8   0   3      54.263      53.928       1.647 o 
   8   0   4      40.763      43.204       1.773 o 
   8   0   5     189.636     194.637       5.157 o 
   8   0   6      38.121      39.471       1.626 o 
   8   1   0      82.996      82.820       2.706 o 
   8   1   1      57.046      57.156       1.824 o 
   8   1   2      40.912      40.775       1.462 o 
   8   1   3      69.850      71.523       2.283 o 
   8   1   4      23.946      25.621       1.330 o 
   8   1   5      63.388      66.179       2.634 o 
   8   2   0     340.583     343.968       8.760 o 
   8   2   1      15.993      15.478       0.987 o 
   8   2   2       4.345       4.689       0.535 o 
   8   2   3       0.153       0.142       0.404 o 
   8   3   0     140.852     143.672       4.491 o 
   8   3   1      11.579      11.294       2.440 o 
   9  -5   1       2.533       0.585       0.568 o 
   9  -5   2      14.247      16.457       1.354 o 
   9  -5   3       0.049       0.686       0.500 o 
   9  -5   4       3.874       4.197       0.889 o 
   9  -5   5      23.049      22.970       1.655 o 
   9  -5   6       5.430       4.462       1.680 o 
   9  -4   1       0.855       0.850       0.433 o 
   9  -4   2      22.088      24.770       1.906 o 
   9  -4   3      29.596      30.555       1.570 o 
   9  -4   4      17.566      16.410       1.635 o 
   9  -4   5      11.429      10.737       1.263 o 
   9  -4   6      37.607      38.402       2.118 o 
   9  -4   7      44.088      47.860       4.391 o 
   9  -3   1      49.239      48.208       3.174 o 
   9  -3   2       1.311       1.575       0.321 o 
   9  -3   3      13.373      13.214       1.462 o 
   9  -3   4      18.145      16.785       1.143 o 
   9  -3   5      21.880      19.448       1.306 o 
   9  -3   6      23.323      23.769       1.649 o 
   9  -3   7      15.833      18.128       1.949 o 
   9  -2   1     616.823     604.492      15.135 o 
   9  -2   2       1.377       1.504       0.380 o 
   9  -2   3      13.459      11.743       0.905 o 
   9  -2   4       0.926       1.055       0.510 o 
   9  -2   5      31.331      30.638       1.908 o 
   9  -2   6      70.282      67.431       2.670 o 
   9  -2   7      11.874      12.718       1.076 o 
   9  -1   1     239.097     229.574       6.152 o 
   9  -1   2      41.342      36.921       1.553 o 
   9  -1   3      59.948      55.162       1.706 o 
   9  -1   4       5.622       6.218       0.458 o 
   9  -1   5      15.942      16.178       0.817 o 
   9  -1   6      35.366      33.398       1.362 o 
   9  -1   7     101.711     106.375       4.133 o 
   9   0   0      52.462      54.179       2.059 o 
   9   0   1       2.854       3.307       0.409 o 
   9   0   2     101.664     101.610       2.809 o 
   9   0   3      52.612      52.105       1.648 o 
   9   0   4      21.391      21.498       0.954 o 
   9   0   5      26.478      26.253       1.132 o 
   9   0   6       5.647       7.017       0.793 o 
   9   1   0     102.261     104.131       2.977 o 
   9   1   1     123.097     121.290       3.525 o 
   9   1   2     298.821     301.994       7.719 o 
   9   1   3      26.199      27.865       1.229 o 
   9   1   4      11.301      10.410       0.885 o 
   9   2   0       1.316       0.455       0.306 o 
   9   2   1      42.445      42.722       1.743 o 
   9   2   2     145.598     147.167       4.485 o 
  10  -5   1      49.944      50.168       4.958 o 
  10  -5   2       1.129       0.412       0.696 o 
  10  -5   3       0.739       1.404       0.869 o 
  10  -5   4       9.578      10.928       1.699 o 
  10  -5   5       7.685       7.433       1.597 o 
  10  -4   1     117.637     114.615       5.065 o 
  10  -4   2      65.546      67.773       2.912 o 
  10  -4   3      25.789      26.642       1.950 o 
  10  -4   4       0.235       0.992       0.430 o 
  10  -4   5       4.699       4.967       0.809 o 
  10  -4   6       5.021       4.290       0.832 o 
  10  -4   7       2.531       3.144       1.378 o 
  10  -3   1      18.569      16.475       2.063 o 
  10  -3   2     496.806     476.598      12.828 o 
  10  -3   3     289.610     298.990      10.322 o 
  10  -3   4       0.702       0.344       0.302 o 
  10  -3   5      15.582      13.375       1.295 o 
  10  -3   6       0.881       0.841       0.620 o 
  10  -3   7      10.827       7.804       1.716 o 
  10  -2   1      38.708      37.412       1.564 o 
  10  -2   2      84.980      78.959       2.673 o 
  10  -2   3     160.973     161.403       6.259 o 
  10  -2   4      25.492      22.804       1.302 o 
  10  -2   5      40.621      38.811       2.359 o 
  10  -2   7       4.041       3.807       1.172 o 
  10  -1   1     145.115     142.347       4.514 o 
  10  -1   2      16.756      16.986       1.154 o 
  10  -1   3       7.128       6.576       0.994 o 
  10  -1   4      78.575      76.514       3.573 o 
  10  -1   5      35.506      34.477       1.818 o 
  10  -1   6       9.019       6.851       1.120 o 
  10   0   0      18.441      20.631       1.368 o 
  10   0   1     242.911     237.656       7.144 o 
  10   0   2      64.680      64.140       2.804 o 
  10   0   3      93.571      91.553       2.831 o 
  10   0   4     209.028     210.598       7.180 o 
  10   0   5      30.861      31.094       2.139 o 
  10   1   0      10.895      10.556       0.648 o 
  10   1   1      52.134      52.651       1.862 o 
  10   1   2       0.033       0.385       0.381 o 
  10   1   3      44.621      43.138       1.860 o 
  10   2   1      60.198      61.233       2.403 o 
  11  -5   3      54.263      51.315       4.976 o 
  11  -4   1       4.786       4.484       0.867 o 
  11  -4   2       6.798       6.704       0.903 o 
  11  -4   3      15.584      14.570       1.467 o 
  11  -4   4     261.818     272.254       9.214 o 
  11  -4   5     116.111     119.114       6.858 o 
  11  -4   6       2.355       2.124       1.480 o 
  11  -3   1      11.625      10.042       0.947 o 
  11  -3   2       0.594       1.354       0.540 o 
  11  -3   3      38.639      36.143       2.937 o 
  11  -3   4      57.554      53.043       2.267 o 
  11  -3   5      77.322      81.402       3.717 o 
  11  -3   6      11.837      12.758       2.026 o 
  11  -2   2      78.990      73.130       2.772 o 
  11  -2   3      44.767      45.626       1.995 o 
  11  -2   4       3.186       2.874       0.558 o 
  11  -2   5       7.146       7.582       0.902 o 
  11  -2   6      43.067      40.946       4.125 o 
  11  -1   1       2.011       1.272       0.532 o 
  11  -1   2      14.123      14.756       1.977 o 
  11  -1   3     153.661     149.408       6.137 o 
  11  -1   4      27.439      29.166       2.462 o 
  11  -1   5      55.603      44.871       4.138 o 
  11   0   0      46.517      47.767       2.403 o 
  11   0   1       1.351       1.540       0.560 o 
  11   0   2       1.222       1.213       0.600 o 
  11   0   3      21.224      22.774       1.708 o 
  11   0   4       0.773       2.167       1.002 o 
  11   1   0      61.074      60.525       4.453 o 
  11   1   1      12.994      15.066       1.426 o 
  11   1   2       0.178       0.451       0.481 o 
  12  -4   1      15.357      17.495       1.929 o 
  12  -4   2       1.770       2.573       1.110 o 
  12  -4   3       2.399       1.569       1.135 o 
  12  -4   4       4.856       3.206       1.893 o 
  12  -3   1       1.932       1.238       0.516 o 
  12  -3   2      12.433      12.372       1.293 o 
  12  -3   4      38.497      37.350       1.941 o 
  12  -3   5       6.527       7.359       2.081 o 
  12  -2   1      10.439       9.609       1.418 o 
  12  -2   2       6.337       7.189       0.872 o 
  12  -2   3       9.789       9.049       1.023 o 
  12  -2   4      13.170      15.396       2.303 o 
  12  -1   1     181.234     180.767       5.976 o 
  12  -1   2      31.114      28.851       1.839 o 
  12  -1   3       0.732       0.732       0.579 o 
  12   0   0      91.304      94.741       4.137 o 
  12   0   1     209.239     204.085       6.947 o 
  12   0   2      58.467      61.415       5.422 o 
  12   1   0      86.873      84.747       4.674 o 
  13  -4   2      37.779      45.714       4.637 o 
  13  -3   1     109.603     115.089       5.845 o 
  13  -3   2      24.391      21.614       2.336 o 
  13  -2   1     127.208     127.846      12.656 o 
  13  -2   2      34.139      36.145       3.195 o 
  13  -2   3     103.593     103.420      16.597 o 
  13  -1   1      49.024      48.953       3.103 o 
  13  -1   2      53.072      57.886       9.769 o 
  13   0   0      24.342      21.983       4.162 o 
