# Supplementary material for: X-ray diffraction data as a source of the vibrational free-energy contribution in polymorphic systems
Source: IUCrJ. 2019 May 8;6(Pt 4):558–71. doi: 10.1107/S2052252519003014 (PMC6608639; doi:10.1107/S2052252519003014)
Supplement: Supplementary file 12 [file m-06-00558-Y_125Ksup12.hkl]

#
# fcf, LIST 4 option, 
# 
data_Y_125K
_shelx_title ' written by MoPro v16'
_shelx_refln_list_code        4
_shelx_F_calc_maximum      228.53
_exptl_crystal_F_000       150.00
_reflns_d_resolution_high  0.5862

loop_
 _symmetry_equiv_pos_as_xyz
'x, y, z'
'-x, -y, -z'

_cell_length_a     9.5185
_cell_length_b     4.2557
_cell_length_c     7.7749
_cell_angle_alpha 112.961
_cell_angle_beta   95.635
_cell_angle_gamma 106.167


_shelx_F_squared_multiplier     1.000

loop_ 
 _refln_index_h 
 _refln_index_k 
 _refln_index_l 
 _refln_F_squared_calc 
 _refln_F_squared_meas 
 _refln_F_squared_sigma 
 _refln_observed_status 
 -16   1   3      11.940      13.410       1.766 o 
 -16   2   0       1.496       0.921       0.403 o 
 -16   2   1      11.652      12.913       0.801 o 
 -16   2   2      16.110      16.255       1.293 o 
 -16   3   0      35.775      37.802       2.714 o 
 -16   3   1      22.379      19.280       1.941 o 
 -15   0   1      71.432      74.201       2.451 o 
 -15   0   2       2.410       3.804       0.693 o 
 -15   0   3       0.251       0.612       0.280 o 
 -15   0   4       1.517       1.062       0.352 o 
 -15   0   5       3.475       3.092       0.599 o 
 -15   0   6      12.382       9.559       1.514 o 
 -15   1   0      45.024      46.466       1.754 o 
 -15   1   1      28.113      28.492       1.512 o 
 -15   1   2       5.723       5.411       0.445 o 
 -15   1   3      30.106      31.317       1.366 o 
 -15   1   4      24.892      22.833       1.068 o 
 -15   1   5     152.873     153.352       4.613 o 
 -15   1   6       0.775       1.448       0.837 o 
 -15   2   0      30.829      30.183       1.555 o 
 -15   2   1      35.185      34.446       1.245 o 
 -15   2   2      60.087      58.794       2.497 o 
 -15   2   3      50.235      50.400       1.863 o 
 -15   2   4       3.754       3.649       0.559 o 
 -15   2   5       8.293       8.367       0.761 o 
 -15   3   0      16.599      17.380       1.120 o 
 -15   3   1      11.485      13.323       0.987 o 
 -15   3   2      85.060      86.077       3.878 o 
 -15   3   3      12.352      12.546       1.784 o 
 -15   3   4       5.570       6.231       0.783 o 
 -15   4   0      23.245      24.309       1.725 o 
 -15   4   1       5.999       5.193       0.998 o 
 -15   4   2      12.614      13.007       1.584 o 
 -14  -1   1      27.897      26.855       1.286 o 
 -14  -1   2      32.169      32.595       1.307 o 
 -14  -1   3     103.716      99.362       3.058 o 
 -14  -1   4       3.130       3.146       0.524 o 
 -14  -1   5       0.728       1.015       0.344 o 
 -14  -1   6       0.030       0.106       0.364 o 
 -14   0   1      66.415      66.346       1.970 o 
 -14   0   2      54.656      54.064       1.961 o 
 -14   0   3      42.104      42.105       2.270 o 
 -14   0   4      14.080      14.310       0.868 o 
 -14   0   5      46.027      47.153       2.075 o 
 -14   0   6      33.711      31.136       1.521 o 
 -14   0   7     115.495     121.624       3.755 o 
 -14   1   0       0.042       0.083       0.173 o 
 -14   1   1      27.995      28.757       1.092 o 
 -14   1   2      56.079      58.306       1.889 o 
 -14   1   3      55.409      54.819       1.682 o 
 -14   1   4      80.883      81.135       2.362 o 
 -14   1   5      90.934      90.965       2.970 o 
 -14   1   6       8.199       8.092       0.947 o 
 -14   1   7       9.417       9.173       1.505 o 
 -14   2   0      16.923      17.443       0.850 o 
 -14   2   1      29.705      28.424       1.120 o 
 -14   2   2      19.885      18.975       1.425 o 
 -14   2   3      26.128      27.936       1.417 o 
 -14   2   4     132.174     130.021       3.548 o 
 -14   2   5      15.450      14.570       1.015 o 
 -14   2   6      15.302      13.640       2.279 o 
 -14   3   0      12.918      14.859       0.974 o 
 -14   3   1       1.341       1.166       0.426 o 
 -14   3   2      32.839      34.093       1.276 o 
 -14   3   3       6.444       7.122       0.531 o 
 -14   3   4      32.812      32.089       2.451 o 
 -14   3   5       3.905       3.107       0.760 o 
 -14   4   0       0.090       0.148       0.215 o 
 -14   4   1       4.340       4.771       0.739 o 
 -14   4   2      15.669      16.618       1.148 o 
 -14   4   3      20.293      19.943       1.084 o 
 -13  -2   1       2.709       2.648       0.756 o 
 -13  -2   2      59.039      60.047       1.970 o 
 -13  -2   3      14.693      14.516       0.756 o 
 -13  -2   4      39.984      39.477       1.494 o 
 -13  -2   5     103.404     104.951       2.986 o 
 -13  -2   6       2.144       2.173       0.606 o 
 -13  -2   7       1.020       0.700       0.306 o 
 -13  -1   1      90.662      89.388       2.680 o 
 -13  -1   2       8.367       8.412       0.527 o 
 -13  -1   3      60.716      60.761       1.958 o 
 -13  -1   4      49.564      51.314       2.360 o 
 -13  -1   5      47.710      48.892       2.055 o 
 -13  -1   6      22.457      23.348       1.163 o 
 -13  -1   7      42.973      43.651       1.726 o 
 -13  -1   8      36.400      35.161       1.419 o 
 -13   0   1       5.999       5.964       0.819 o 
 -13   0   2       0.130       0.413       0.193 o 
 -13   0   3      37.201      37.153       1.329 o 
 -13   0   4      68.498      69.530       2.198 o 
 -13   0   5      58.882      55.721       1.779 o 
 -13   0   6      90.826      89.316       2.797 o 
 -13   0   7     124.182     129.464       4.637 o 
 -13   0   8       8.921       9.369       0.849 o 
 -13   1   0      20.371      19.639       0.792 o 
 -13   1   1      20.340      19.776       0.948 o 
 -13   1   2      11.975      12.500       0.611 o 
 -13   1   3      26.919      26.960       1.052 o 
 -13   1   4      17.627      16.470       0.885 o 
 -13   1   5      41.910      40.804       2.806 o 
 -13   1   6     141.009     143.358       4.063 o 
 -13   1   7      17.242      17.751       1.424 o 
 -13   1   8      28.854      29.221       2.830 o 
 -13   2   0      91.258      93.924       2.452 o 
 -13   2   1       0.050       0.024       0.192 o 
 -13   2   2      27.395      27.840       1.081 o 
 -13   2   3       6.170       5.937       0.711 o 
 -13   2   4      26.144      26.627       1.307 o 
 -13   2   5       6.983       6.851       0.662 o 
 -13   2   6      53.865      51.411       2.137 o 
 -13   2   7       4.595       4.218       0.565 o 
 -13   3   0       4.973       4.942       0.608 o 
 -13   3   1      28.723      30.081       1.221 o 
 -13   3   2      10.528      10.920       0.723 o 
 -13   3   3       3.730       4.213       0.451 o 
 -13   3   4      29.947      30.275       1.296 o 
 -13   3   5      22.969      24.802       1.356 o 
 -13   3   6       4.294       3.065       0.502 o 
 -13   4   0      42.136      42.098       1.578 o 
 -13   4   1       4.826       4.891       0.848 o 
 -13   4   2      37.839      38.934       2.040 o 
 -13   4   3      13.305      12.677       0.740 o 
 -13   4   4       7.238       6.442       0.592 o 
 -13   5   0      44.644      46.208       1.640 o 
 -13   5   1     171.911     170.491       4.836 o 
 -13   5   2       0.660       1.509       0.627 o 
 -12  -3   3       2.663       3.015       0.802 o 
 -12  -3   4      33.585      33.714       1.349 o 
 -12  -3   5       4.475       4.996       0.530 o 
 -12  -3   6      38.645      34.402       4.868 o 
 -12  -2   1       4.873       4.385       0.420 o 
 -12  -2   2      26.693      26.345       1.701 o 
 -12  -2   3      98.443      99.500       2.683 o 
 -12  -2   4      11.772      11.407       0.756 o 
 -12  -2   5      34.883      34.440       1.309 o 
 -12  -2   6      35.243      36.043       1.365 o 
 -12  -2   7      40.759      38.228       1.848 o 
 -12  -2   8      23.261      23.834       1.100 o 
 -12  -2   9      24.361      24.543       2.175 o 
 -12  -1   1      10.122      10.649       0.789 o 
 -12  -1   2      13.459      13.555       0.651 o 
 -12  -1   3      27.035      27.530       1.366 o 
 -12  -1   4       0.613       1.341       0.286 o 
 -12  -1   5      35.333      35.628       1.678 o 
 -12  -1   6      56.503      56.882       2.005 o 
 -12  -1   7      43.624      44.317       1.542 o 
 -12  -1   8      87.121      85.037       2.412 o 
 -12  -1   9     122.774     127.547       4.539 o 
 -12   0   1      83.066      83.385       2.237 o 
 -12   0   2      30.749      30.823       1.418 o 
 -12   0   3      14.097      14.381       1.129 o 
 -12   0   4       3.365       3.874       0.477 o 
 -12   0   5      15.439      16.446       0.851 o 
 -12   0   6      12.307      12.540       0.967 o 
 -12   0   7      43.351      44.182       2.150 o 
 -12   0   8     105.163     103.522       3.243 o 
 -12   0   9      17.799      16.858       0.998 o 
 -12   1   0      39.611      39.931       1.378 o 
 -12   1   1     203.528     204.622       4.776 o 
 -12   1   2     159.002     166.386       4.390 o 
 -12   1   3       2.454       3.020       0.296 o 
 -12   1   4      41.182      39.732       1.372 o 
 -12   1   5       8.126       6.530       1.262 o 
 -12   1   6      10.532      10.634       0.762 o 
 -12   1   7       7.510       6.031       1.194 o 
 -12   1   8      56.429      51.945       2.104 o 
 -12   1   9       2.963       2.535       0.830 o 
 -12   2   0      41.687      41.374       1.254 o 
 -12   2   1     167.548     169.099       4.014 o 
 -12   2   2       5.777       6.650       0.367 o 
 -12   2   3      20.265      20.268       0.913 o 
 -12   2   4      44.951      43.664       1.536 o 
 -12   2   5       1.445       2.371       0.346 o 
 -12   2   6      33.881      35.977       1.422 o 
 -12   2   7      16.450      16.906       1.998 o 
 -12   2   8       4.952       5.185       1.037 o 
 -12   3   0      65.168      64.299       2.400 o 
 -12   3   1     125.124     124.571       3.619 o 
 -12   3   2      75.245      74.786       2.617 o 
 -12   3   3       4.776       5.016       0.407 o 
 -12   3   4      26.272      26.989       1.174 o 
 -12   3   5       4.038       4.578       0.563 o 
 -12   3   6       8.885       8.987       0.799 o 
 -12   4   0      58.411      60.971       1.964 o 
 -12   4   1       3.698       4.180       0.416 o 
 -12   4   2     115.199     112.683       3.693 o 
 -12   4   3     284.425     287.520       7.453 o 
 -12   4   4       0.062       0.431       0.228 o 
 -12   4   5       1.163       1.492       0.401 o 
 -12   5   0      11.994      12.524       0.727 o 
 -12   5   1       0.618       0.884       0.351 o 
 -12   5   2       7.065       7.452       0.619 o 
 -12   5   3      52.416      50.616       1.869 o 
 -11  -3   1      13.085      13.406       0.622 o 
 -11  -3   2      53.341      53.077       1.639 o 
 -11  -3   3       8.724       7.964       0.415 o 
 -11  -3   4      46.865      44.731       1.375 o 
 -11  -3   5      78.282      77.191       2.873 o 
 -11  -3   6       8.530       9.255       0.630 o 
 -11  -3   7      12.099      12.491       0.755 o 
 -11  -3   8      19.792      19.005       1.103 o 
 -11  -2   1      72.087      68.728       1.841 o 
 -11  -2   2      86.557      87.804       2.307 o 
 -11  -2   3      16.644      16.559       0.687 o 
 -11  -2   4       3.359       4.209       0.489 o 
 -11  -2   5      52.228      52.743       1.747 o 
 -11  -2   6       0.642       0.765       0.205 o 
 -11  -2   7      23.383      24.242       1.052 o 
 -11  -2   8      30.034      31.251       1.181 o 
 -11  -2   9      24.771      22.875       1.197 o 
 -11  -2  10      69.617      67.710       2.312 o 
 -11  -1   1     226.779     224.238       5.981 o 
 -11  -1   2     122.484     122.204       3.251 o 
 -11  -1   3     107.264     110.267       2.881 o 
 -11  -1   4      27.403      26.815       1.008 o 
 -11  -1   5       3.846       3.699       0.438 o 
 -11  -1   6       0.003       0.367       0.287 o 
 -11  -1   7       5.041       4.617       0.845 o 
 -11  -1   8       6.044       5.484       0.464 o 
 -11  -1   9      28.604      28.944       1.348 o 
 -11  -1  10      56.069      56.738       2.683 o 
 -11   0   1     212.723     214.007       4.934 o 
 -11   0   2      35.276      36.534       1.130 o 
 -11   0   3     297.117     299.865       6.806 o 
 -11   0   4     200.697     201.960       5.315 o 
 -11   0   5       7.928       7.661       0.473 o 
 -11   0   6      43.213      42.159       1.376 o 
 -11   0   7       3.383       3.797       0.335 o 
 -11   0   8       1.342       2.121       0.654 o 
 -11   0   9       7.039       6.746       0.605 o 
 -11   0  10      36.803      36.814       1.811 o 
 -11   1   0       1.929       2.081       0.251 o 
 -11   1   1      16.074      15.275       0.609 o 
 -11   1   2      56.642      53.836       1.630 o 
 -11   1   3     223.470     225.056       5.371 o 
 -11   1   4       5.068       5.614       0.479 o 
 -11   1   5       5.786       5.774       0.530 o 
 -11   1   6      79.741      77.705       2.292 o 
 -11   1   7       0.207       0.323       0.341 o 
 -11   1   8      23.704      25.423       1.333 o 
 -11   1   9       7.225       8.001       0.878 o 
 -11   2   0      10.501      10.349       0.448 o 
 -11   2   1       0.062       0.127       0.118 o 
 -11   2   2     111.776     113.210       2.944 o 
 -11   2   3     223.043     223.047       5.253 o 
 -11   2   4      92.288      95.294       2.516 o 
 -11   2   5       3.314       2.553       0.381 o 
 -11   2   6       7.816       7.517       0.975 o 
 -11   2   7       0.096       0.401       0.239 o 
 -11   2   8      10.001      10.066       0.814 o 
 -11   3   0       1.858       1.877       0.261 o 
 -11   3   1      16.493      16.798       1.055 o 
 -11   3   2      83.869      86.624       2.745 o 
 -11   3   3       6.002       5.572       0.516 o 
 -11   3   4     226.281     220.863       5.485 o 
 -11   3   5     350.012     350.906       7.966 o 
 -11   3   6       0.034       0.149       0.280 o 
 -11   3   7       0.258       0.190       0.632 o 
 -11   4   0       0.028       0.007       0.148 o 
 -11   4   1       3.949       3.683       0.378 o 
 -11   4   2      26.068      25.851       1.133 o 
 -11   4   3       4.437       4.781       0.406 o 
 -11   4   4      19.041      19.088       0.987 o 
 -11   4   5      93.016      93.470       2.927 o 
 -11   4   6      10.716      11.388       1.002 o 
 -11   5   0       0.671       0.768       0.289 o 
 -11   5   1       0.924       1.643       0.282 o 
 -11   5   2       0.093       0.205       0.185 o 
 -11   5   3      10.959       9.736       1.038 o 
 -11   6   0       0.407       0.819       0.971 o 
 -10  -4   3       6.784       7.526       0.584 o 
 -10  -4   4      36.789      35.235       1.155 o 
 -10  -4   5      11.174      10.672       0.521 o 
 -10  -4   6      50.096      50.435       1.516 o 
 -10  -4   7      45.630      42.801       1.601 o 
 -10  -3   1       7.706       7.183       0.408 o 
 -10  -3   2       5.840       6.204       0.350 o 
 -10  -3   3      69.631      67.906       1.744 o 
 -10  -3   4      60.284      59.552       1.877 o 
 -10  -3   5      22.427      22.125       0.856 o 
 -10  -3   6       0.018       0.247       0.139 o 
 -10  -3   7      57.154      56.729       1.843 o 
 -10  -3   8       0.397       0.567       0.243 o 
 -10  -3   9      10.984      11.690       0.749 o 
 -10  -3  10       9.612       7.379       1.244 o 
 -10  -2   1       9.092       9.013       0.396 o 
 -10  -2   2      45.719      46.883       1.252 o 
 -10  -2   3     210.004     202.846       4.645 o 
 -10  -2   4     138.527     139.543       3.276 o 
 -10  -2   5      88.328      89.579       2.445 o 
 -10  -2   6      15.454      15.297       0.745 o 
 -10  -2   7       0.015       0.359       0.193 o 
 -10  -2   8       1.447       1.507       0.266 o 
 -10  -2   9       0.865       1.082       0.375 o 
 -10  -2  10       1.307       1.434       0.290 o 
 -10  -2  11      11.886      11.607       1.676 o 
 -10  -1   1       7.560       7.429       0.344 o 
 -10  -1   2      49.622      51.059       1.408 o 
 -10  -1   3     184.781     181.934       4.314 o 
 -10  -1   4      27.579      28.989       1.019 o 
 -10  -1   5     329.820     337.373       7.595 o 
 -10  -1   6     175.999     179.219       4.724 o 
 -10  -1   7      11.900      12.422       0.662 o 
 -10  -1   8      35.289      34.642       1.193 o 
 -10  -1   9       0.099       0.243       0.168 o 
 -10  -1  10       0.153       0.418       0.253 o 
 -10  -1  11       5.071       4.992       1.078 o 
 -10   0   1       1.544       2.730       0.376 o 
 -10   0   2       0.019       0.056       0.095 o 
 -10   0   3      21.211      19.871       0.803 o 
 -10   0   4      48.027      45.562       1.877 o 
 -10   0   5     211.217     206.702       6.114 o 
 -10   0   6       3.815       4.148       0.363 o 
 -10   0   7       0.026       0.166       0.175 o 
 -10   0   8      81.111      79.698       2.393 o 
 -10   0   9       0.003       0.209       0.397 o 
 -10   0  10       9.678       9.434       0.833 o 
 -10   1   0     116.287     116.970       2.829 o 
 -10   1   1       1.166       0.910       0.157 o 
 -10   1   2       2.063       2.518       0.183 o 
 -10   1   3       1.068       1.555       0.179 o 
 -10   1   4     147.662     144.351       4.551 o 
 -10   1   5     280.447     280.045       7.013 o 
 -10   1   6      75.362      77.799       2.654 o 
 -10   1   7       2.179       1.556       0.270 o 
 -10   1   8       0.060       0.190       0.188 o 
 -10   1   9       0.501       0.814       0.307 o 
 -10   1  10       8.918       9.850       2.137 o 
 -10   2   0      24.403      24.904       0.791 o 
 -10   2   1      22.298      21.442       0.689 o 
 -10   2   2       0.832       0.764       0.139 o 
 -10   2   3      13.747      13.940       0.848 o 
 -10   2   4      78.765      81.434       2.177 o 
 -10   2   5      10.796       9.869       0.605 o 
 -10   2   6     322.335     311.126       8.084 o 
 -10   2   7     317.833     324.855       7.452 o 
 -10   2   8       0.027       0.410       0.230 o 
 -10   2   9       4.353       3.933       0.479 o 
 -10   3   0      24.260      23.280       1.186 o 
 -10   3   1      19.499      18.504       0.931 o 
 -10   3   2       4.150       4.285       0.420 o 
 -10   3   3       5.133       5.199       0.340 o 
 -10   3   4      31.182      33.281       1.317 o 
 -10   3   5      16.789      17.420       0.779 o 
 -10   3   6      37.245      36.119       1.775 o 
 -10   3   7     121.989     122.255       3.344 o 
 -10   4   0     110.174     109.705       3.251 o 
 -10   4   1      24.549      24.771       1.055 o 
 -10   4   2       0.018       0.375       0.270 o 
 -10   4   3       0.001       0.178       0.142 o 
 -10   4   4       0.462       0.985       0.243 o 
 -10   4   5      14.183      14.853       0.936 o 
 -10   4   6      15.768      17.071       0.944 o 
 -10   5   0       2.076       1.795       0.467 o 
 -10   5   1       6.137       6.152       0.485 o 
 -10   5   2       0.967       0.818       0.263 o 
 -10   5   3       4.237       4.497       0.459 o 
 -10   5   4       0.183       0.257       0.292 o 
 -10   6   0       3.700       4.752       0.504 o 
  -9  -4   1       2.186       2.201       0.297 o 
  -9  -4   2       1.844       2.202       0.268 o 
  -9  -4   3       1.583       1.814       0.220 o 
  -9  -4   4       3.513       3.620       0.300 o 
  -9  -4   5      47.513      47.152       1.405 o 
  -9  -4   6      24.049      24.045       0.872 o 
  -9  -4   7      22.496      20.783       0.835 o 
  -9  -4   8       1.354       1.521       0.238 o 
  -9  -4   9      40.466      38.732       1.333 o 
  -9  -3   1      60.548      57.712       1.847 o 
  -9  -3   2       0.021       0.257       0.111 o 
  -9  -3   3       2.458       3.070       0.226 o 
  -9  -3   4      27.501      27.780       0.840 o 
  -9  -3   5     156.371     154.193       3.644 o 
  -9  -3   6     117.166     119.078       2.912 o 
  -9  -3   7      45.142      45.760       1.357 o 
  -9  -3   8       5.929       5.241       0.430 o 
  -9  -3   9       2.051       2.463       0.290 o 
  -9  -3  10       2.412       3.195       0.406 o 
  -9  -2   1      77.557      78.264       2.045 o 
  -9  -2   2      24.741      23.907       0.700 o 
  -9  -2   3      17.281      17.111       0.529 o 
  -9  -2   4      40.000      40.672       1.161 o 
  -9  -2   5      97.827      97.697       2.363 o 
  -9  -2   6      23.743      23.646       0.929 o 
  -9  -2   7     267.801     270.046       6.908 o 
  -9  -2   8     109.080     112.556       3.226 o 
  -9  -2   9      10.704      11.210       0.669 o 
  -9  -2  10      23.482      23.869       1.318 o 
  -9  -2  11       0.685       0.707       0.277 o 
  -9  -1   1     268.749     271.727       6.100 o 
  -9  -1   2      27.131      26.516       0.733 o 
  -9  -1   3      21.556      23.763       0.671 o 
  -9  -1   4       0.849       0.671       0.144 o 
  -9  -1   5      12.800      12.851       0.663 o 
  -9  -1   6      26.173      22.880       0.977 o 
  -9  -1   7     142.835     145.132       3.540 o 
  -9  -1   8       2.567       2.531       0.295 o 
  -9  -1   9       1.774       1.652       0.419 o 
  -9  -1  10      55.488      57.322       1.982 o 
  -9  -1  11       0.001       0.530       0.341 o 
  -9   0   1     258.247     258.912       6.113 o 
  -9   0   2     132.161     131.255       3.143 o 
  -9   0   3       1.003       0.640       0.119 o 
  -9   0   4       2.304       2.118       0.218 o 
  -9   0   5       3.638       3.927       0.319 o 
  -9   0   6     148.646     146.487       3.745 o 
  -9   0   7     240.598     247.095       6.583 o 
  -9   0   8      42.421      44.286       1.548 o 
  -9   0   9       1.308       1.370       0.388 o 
  -9   0  10       2.596       2.253       0.446 o 
  -9   0  11       0.629       0.840       0.333 o 
  -9   1   0      88.386      87.708       2.097 o 
  -9   1   1      27.322      26.952       1.029 o 
  -9   1   2     108.560     106.824       2.725 o 
  -9   1   3      25.160      25.682       1.013 o 
  -9   1   4       0.143       0.326       0.141 o 
  -9   1   5       4.103       4.177       0.377 o 
  -9   1   6      49.818      52.635       2.100 o 
  -9   1   7      18.496      17.982       0.725 o 
  -9   1   8     329.118     329.345       7.485 o 
  -9   1   9     212.445     219.502       5.382 o 
  -9   1  10       0.165       0.531       0.298 o 
  -9   2   0     713.338     712.422      15.462 o 
  -9   2   1      10.468       9.920       0.449 o 
  -9   2   2      77.853      77.435       1.937 o 
  -9   2   3      46.997      46.656       1.388 o 
  -9   2   4      20.467      20.780       0.732 o 
  -9   2   5       6.188       5.657       0.303 o 
  -9   2   6      16.948      17.505       0.643 o 
  -9   2   7      35.267      35.277       1.238 o 
  -9   2   8      52.889      52.122       1.765 o 
  -9   2   9     115.796     118.608       3.235 o 
  -9   3   0     104.255     104.692       3.048 o 
  -9   3   1     176.334     175.043       4.316 o 
  -9   3   2     196.103     192.992       4.634 o 
  -9   3   3      31.381      31.866       1.056 o 
  -9   3   4       2.685       2.520       0.259 o 
  -9   3   5       1.076       1.206       0.259 o 
  -9   3   6       1.109       1.316       0.258 o 
  -9   3   7      10.033       9.987       0.656 o 
  -9   3   8      11.875      13.417       0.753 o 
  -9   4   0       0.785       0.909       0.210 o 
  -9   4   1      75.032      74.013       2.471 o 
  -9   4   2      12.701      12.890       0.668 o 
  -9   4   3      22.731      22.801       0.847 o 
  -9   4   4       1.580       1.587       0.246 o 
  -9   4   5       1.624       1.469       0.517 o 
  -9   4   6       0.187       0.092       0.202 o 
  -9   5   0      51.438      54.309       1.760 o 
  -9   5   1     213.522     217.442       5.288 o 
  -9   5   2       2.502       3.497       0.490 o 
  -9   5   3      12.332      12.617       1.252 o 
  -9   5   4      20.152      21.141       1.176 o 
  -9   6   0       0.184       0.386       0.278 o 
  -9   6   1      47.986      47.527       2.096 o 
  -8  -5   6       1.698       1.292       0.592 o 
  -8  -4   1      15.341      15.623       0.648 o 
  -8  -4   2      83.807      83.521       2.226 o 
  -8  -4   3      45.700      44.252       1.321 o 
  -8  -4   4       0.136       0.059       0.112 o 
  -8  -4   5       0.000       0.189       0.142 o 
  -8  -4   6      13.508      12.781       0.683 o 
  -8  -4   7      99.360      97.365       2.540 o 
  -8  -4   8      70.598      72.486       2.153 o 
  -8  -4   9      13.572      14.145       0.635 o 
  -8  -4  10       1.540       1.689       0.243 o 
  -8  -3   1      25.791      25.010       0.818 o 
  -8  -3   2       4.215       4.138       0.253 o 
  -8  -3   3      91.082      92.606       2.274 o 
  -8  -3   4      33.119      32.193       0.921 o 
  -8  -3   5      21.919      20.516       0.699 o 
  -8  -3   6      19.047      18.971       0.774 o 
  -8  -3   7      33.668      34.099       1.032 o 
  -8  -3   8      19.314      18.967       0.825 o 
  -8  -3   9     161.046     163.499       4.002 o 
  -8  -3  10      48.439      48.247       1.761 o 
  -8  -3  11       6.742       6.990       0.465 o 
  -8  -2   1     118.622     117.415       2.737 o 
  -8  -2   2     104.358     106.475       2.503 o 
  -8  -2   3     244.395     242.155       5.526 o 
  -8  -2   4      35.395      35.544       0.991 o 
  -8  -2   5      47.439      48.396       1.283 o 
  -8  -2   6       1.249       1.016       0.145 o 
  -8  -2   7       2.218       2.254       0.214 o 
  -8  -2   8       7.936       6.630       0.393 o 
  -8  -2   9      73.455      74.372       1.942 o 
  -8  -2  10       0.946       1.241       0.248 o 
  -8  -2  11       2.215       2.340       0.347 o 
  -8  -2  12      26.922      27.839       3.011 o 
  -8  -1   1       0.460       0.359       0.074 o 
  -8  -1   2      87.120      90.906       2.140 o 
  -8  -1   3     324.251     325.730       7.291 o 
  -8  -1   4      93.924      92.066       2.264 o 
  -8  -1   5       0.544       0.483       0.094 o 
  -8  -1   6      13.719      12.863       0.548 o 
  -8  -1   7       3.835       3.867       0.301 o 
  -8  -1   8     107.303     108.394       3.012 o 
  -8  -1   9     147.332     150.988       3.807 o 
  -8  -1  10      16.106      14.956       0.851 o 
  -8  -1  11       0.613       0.504       0.660 o 
  -8   0   1     248.411     243.203       5.435 o 
  -8   0   2      67.154      67.338       1.640 o 
  -8   0   3       5.197       5.218       0.336 o 
  -8   0   4     176.142     172.884       4.248 o 
  -8   0   5      21.914      21.774       0.731 o 
  -8   0   6       3.282       3.803       0.323 o 
  -8   0   7       0.133       0.430       0.214 o 
  -8   0   8      22.030      23.987       0.977 o 
  -8   0   9      24.399      24.990       1.098 o 
  -8   0  10     242.496     243.896       6.976 o 
  -8   0  11     106.795     105.375       3.731 o 
  -8   1   0      16.135      15.952       0.514 o 
  -8   1   1    1041.756    1029.111      22.769 o 
  -8   1   2     826.388     822.419      18.534 o 
  -8   1   3       2.495       2.855       0.238 o 
  -8   1   4     148.760     143.511       3.377 o 
  -8   1   5      78.898      76.487       1.876 o 
  -8   1   6      30.392      31.170       0.986 o 
  -8   1   7       3.724       3.746       0.302 o 
  -8   1   8       1.379       1.840       0.373 o 
  -8   1   9      45.020      45.386       1.532 o 
  -8   1  10      54.140      53.048       1.935 o 
  -8   2   0      23.405      24.276       0.784 o 
  -8   2   1      71.016      71.947       1.789 o 
  -8   2   2     152.301     154.875       4.050 o 
  -8   2   3     218.929     214.664       5.060 o 
  -8   2   4     249.911     250.475       5.869 o 
  -8   2   5      36.374      36.235       1.391 o 
  -8   2   6      12.930      12.136       0.489 o 
  -8   2   7       2.930       3.291       0.313 o 
  -8   2   8       1.419       1.071       0.211 o 
  -8   2   9       2.584       2.749       0.496 o 
  -8   2  10       5.691       4.311       1.024 o 
  -8   3   0      38.510      36.240       1.169 o 
  -8   3   1       0.077       0.160       0.100 o 
  -8   3   2       0.269       0.261       0.135 o 
  -8   3   3     109.182     109.261       2.676 o 
  -8   3   4      35.662      36.873       1.074 o 
  -8   3   5      37.389      36.154       1.131 o 
  -8   3   6       2.180       1.917       0.413 o 
  -8   3   7       0.106       0.216       0.164 o 
  -8   3   8       0.802       1.086       0.232 o 
  -8   4   0      15.469      15.930       0.619 o 
  -8   4   1       8.317       8.577       0.436 o 
  -8   4   2     105.222     103.886       2.747 o 
  -8   4   3     273.277     281.904       7.543 o 
  -8   4   4       1.929       2.265       0.382 o 
  -8   4   5      39.700      37.031       1.520 o 
  -8   4   6      29.513      32.268       1.318 o 
  -8   4   7       0.131       0.272       0.368 o 
  -8   5   0       0.024       0.210       0.164 o 
  -8   5   1      31.344      31.174       1.117 o 
  -8   5   2       3.214       4.263       0.651 o 
  -8   5   3      91.139      96.740       3.322 o 
  -8   5   4      54.347      58.238       3.871 o 
  -8   6   0       1.741       1.875       0.326 o 
  -8   6   1       7.758       7.464       0.594 o 
  -8   6   2       7.786       8.201       0.895 o 
  -7  -5   3      14.540      13.925       0.657 o 
  -7  -5   4      69.957      68.069       1.982 o 
  -7  -5   5      22.768      21.788       0.891 o 
  -7  -5   6       0.365       0.335       0.156 o 
  -7  -5   7       0.916       1.043       0.203 o 
  -7  -5   8       6.217       5.358       0.506 o 
  -7  -4   1      11.076      11.933       0.555 o 
  -7  -4   2      87.042      86.326       2.196 o 
  -7  -4   3       8.584       8.896       0.417 o 
  -7  -4   4       7.442       6.870       0.396 o 
  -7  -4   5      71.637      72.006       1.928 o 
  -7  -4   6      29.797      29.366       0.982 o 
  -7  -4   7      18.045      18.064       0.859 o 
  -7  -4   8       4.239       3.872       0.303 o 
  -7  -4   9       8.059       7.809       0.442 o 
  -7  -4  10      13.436      12.970       0.610 o 
  -7  -4  11      71.746      70.601       2.974 o 
  -7  -3   1       9.173       9.300       0.418 o 
  -7  -3   2     294.017     296.730       6.673 o 
  -7  -3   3      79.532      78.610       1.944 o 
  -7  -3   4      77.600      78.004       1.948 o 
  -7  -3   5     168.880     168.941       4.149 o 
  -7  -3   6      37.955      38.980       1.110 o 
  -7  -3   7      45.026      45.746       1.394 o 
  -7  -3   8       2.052       1.803       0.223 o 
  -7  -3   9       0.201       0.270       0.130 o 
  -7  -3  10       0.925       0.883       0.194 o 
  -7  -3  11      28.962      30.381       1.127 o 
  -7  -3  12       0.073       0.088       0.297 o 
  -7  -2   1      37.898      37.220       0.963 o 
  -7  -2   2      47.246      46.015       1.257 o 
  -7  -2   3       0.341       0.388       0.095 o 
  -7  -2   4      90.161      94.453       2.244 o 
  -7  -2   5     259.606     254.432       5.745 o 
  -7  -2   6      49.219      49.197       1.324 o 
  -7  -2   7       5.169       5.208       0.319 o 
  -7  -2   8      21.467      19.795       0.653 o 
  -7  -2   9       1.726       1.670       0.184 o 
  -7  -2  10      55.319      54.719       1.495 o 
  -7  -2  11      68.194      70.150       2.069 o 
  -7  -2  12       3.602       3.363       0.661 o 
  -7  -1   1      94.811      89.757       2.084 o 
  -7  -1   2      33.224      33.013       0.838 o 
  -7  -1   3     168.749     165.426       3.755 o 
  -7  -1   4      30.669      30.992       0.836 o 
  -7  -1   5       2.397       2.099       0.160 o 
  -7  -1   6     145.189     144.454       3.585 o 
  -7  -1   7      15.101      14.294       0.562 o 
  -7  -1   8      10.716      10.811       0.422 o 
  -7  -1   9       3.482       3.961       0.415 o 
  -7  -1  10       6.293       6.292       0.474 o 
  -7  -1  11      23.333      22.578       1.285 o 
  -7  -1  12     131.341     130.466       5.208 o 
  -7   0   1       1.770       2.633       0.125 o 
  -7   0   2      36.298      35.885       0.880 o 
  -7   0   3    1336.475    1321.135      29.103 o 
  -7   0   4     607.743     604.691      13.580 o 
  -7   0   5       1.019       1.188       0.139 o 
  -7   0   6     171.375     168.389       4.176 o 
  -7   0   7      86.577      83.775       2.075 o 
  -7   0   8      24.833      27.348       0.995 o 
  -7   0   9       0.695       1.138       0.258 o 
  -7   0  10       3.756       4.223       0.458 o 
  -7   0  11      37.304      37.914       1.578 o 
  -7   1   0      55.327      58.824       1.438 o 
  -7   1   1      88.648      89.933       2.166 o 
  -7   1   2     119.240     121.957       2.812 o 
  -7   1   3     104.947     102.713       2.372 o 
  -7   1   4     170.668     173.223       3.923 o 
  -7   1   5     198.882     197.814       4.487 o 
  -7   1   6     216.489     217.947       4.982 o 
  -7   1   7      42.154      41.932       1.244 o 
  -7   1   8      21.020      19.714       1.030 o 
  -7   1   9       2.496       2.330       0.266 o 
  -7   1  10       0.614       0.385       0.240 o 
  -7   2   0     184.593     184.535       4.212 o 
  -7   2   1     141.322     145.993       3.346 o 
  -7   2   2      51.278      48.100       1.183 o 
  -7   2   3       4.469       4.319       0.201 o 
  -7   2   4       0.098       0.292       0.084 o 
  -7   2   5     123.748     122.404       2.892 o 
  -7   2   6      52.179      52.703       1.487 o 
  -7   2   7      37.362      38.017       1.151 o 
  -7   2   8       2.900       2.516       0.260 o 
  -7   2   9       3.578       4.076       0.346 o 
  -7   2  10       0.568       1.158       0.299 o 
  -7   3   0      32.594      32.349       0.931 o 
  -7   3   1      30.347      30.098       0.944 o 
  -7   3   2      15.739      15.488       0.531 o 
  -7   3   3      17.820      17.657       0.833 o 
  -7   3   4     146.819     144.672       4.971 o 
  -7   3   5     255.920     261.997       7.152 o 
  -7   3   6       2.478       2.531       0.272 o 
  -7   3   7      66.767      65.501       1.882 o 
  -7   3   8      28.093      30.628       1.147 o 
  -7   4   0      35.551      36.171       1.155 o 
  -7   4   1       0.596       0.518       0.141 o 
  -7   4   2       3.175       2.789       0.265 o 
  -7   4   3      81.679      84.055       2.718 o 
  -7   4   4      12.559      12.694       0.626 o 
  -7   4   5     117.982     122.094       3.389 o 
  -7   4   6      44.369      42.347       1.698 o 
  -7   4   7      67.580      71.104       2.800 o 
  -7   5   0      44.236      41.043       2.095 o 
  -7   5   1      25.694      24.504       1.011 o 
  -7   5   2       3.845       4.124       0.475 o 
  -7   5   3       3.138       3.666       0.460 o 
  -7   5   4      20.287      20.298       1.377 o 
  -7   5   5      28.783      29.358       2.262 o 
  -7   6   0      17.201      17.333       0.899 o 
  -7   6   1      23.442      24.177       1.202 o 
  -7   6   2      12.384      12.354       2.226 o 
  -6  -5   1       4.117       4.778       0.374 o 
  -6  -5   2      16.318      16.081       0.706 o 
  -6  -5   3       8.444       9.265       0.536 o 
  -6  -5   4      35.859      35.746       1.170 o 
  -6  -5   5       1.124       1.256       0.183 o 
  -6  -5   6       7.342       6.662       0.457 o 
  -6  -5   7      39.014      39.375       1.311 o 
  -6  -5   8      19.188      18.374       0.819 o 
  -6  -5   9      11.558      12.182       0.726 o 
  -6  -4   1       0.055       0.105       0.136 o 
  -6  -4   2       3.191       3.161       0.328 o 
  -6  -4   3       4.914       5.218       0.342 o 
  -6  -4   4     200.244     201.076       5.130 o 
  -6  -4   5      34.835      35.333       1.069 o 
  -6  -4   6      40.923      41.281       1.263 o 
  -6  -4   7      90.957      91.506       2.531 o 
  -6  -4   8      29.336      30.951       0.963 o 
  -6  -4   9      25.864      26.631       0.886 o 
  -6  -4  10       2.448       2.936       0.303 o 
  -6  -4  11       2.775       3.603       0.325 o 
  -6  -3   1     116.015     118.681       2.838 o 
  -6  -3   2      58.959      58.203       1.478 o 
  -6  -3   3       9.221       9.630       0.483 o 
  -6  -3   4      18.019      17.545       0.599 o 
  -6  -3   5       2.194       1.949       0.190 o 
  -6  -3   6      57.289      57.301       1.479 o 
  -6  -3   7     142.747     138.464       3.839 o 
  -6  -3   8      21.771      22.293       1.011 o 
  -6  -3   9       6.888       7.001       0.362 o 
  -6  -3  10      17.394      16.863       0.638 o 
  -6  -3  11       0.594       0.646       0.161 o 
  -6  -3  12      22.711      23.186       0.877 o 
  -6  -2   1     194.847     203.677       4.606 o 
  -6  -2   2      87.906      84.684       2.003 o 
  -6  -2   3      68.296      67.499       1.650 o 
  -6  -2   4      24.829      22.390       0.674 o 
  -6  -2   5      63.754      65.393       1.704 o 
  -6  -2   6       9.603       8.577       0.353 o 
  -6  -2   7      11.833      11.811       0.427 o 
  -6  -2   8      75.562      76.025       1.938 o 
  -6  -2   9       7.991       7.605       0.345 o 
  -6  -2  10      16.027      16.468       0.589 o 
  -6  -2  11       5.161       5.291       0.348 o 
  -6  -2  12       1.253       1.590       0.228 o 
  -6  -1   1     129.211     137.874       3.166 o 
  -6  -1   2      13.966      14.510       0.479 o 
  -6  -1   3      28.104      30.831       0.790 o 
  -6  -1   4      12.469      13.371       0.435 o 
  -6  -1   5    1038.960    1047.686      22.858 o 
  -6  -1   6     295.182     296.190       6.787 o 
  -6  -1   7       1.473       1.224       0.182 o 
  -6  -1   8     137.320     137.962       3.469 o 
  -6  -1   9      58.118      56.802       1.524 o 
  -6  -1  10      14.792      15.147       0.787 o 
  -6  -1  11       0.061       0.113       0.286 o 
  -6  -1  12      14.705      14.511       1.654 o 
  -6   0   1     383.542     384.290       8.612 o 
  -6   0   2      67.879      70.790       1.647 o 
  -6   0   3     185.900     185.654       4.181 o 
  -6   0   4     221.064     225.900       5.067 o 
  -6   0   5     102.941     102.506       2.545 o 
  -6   0   6     146.689     146.581       3.350 o 
  -6   0   7     122.922     120.964       2.910 o 
  -6   0   8     142.910     139.487       3.539 o 
  -6   0   9      38.151      38.027       1.275 o 
  -6   0  10      18.048      16.448       0.897 o 
  -6   0  11       0.722       0.798       0.413 o 
  -6   1   0     138.057     137.630       3.184 o 
  -6   1   1     114.950     113.997       2.701 o 
  -6   1   2     405.681     403.341       8.974 o 
  -6   1   3     142.343     146.739       3.339 o 
  -6   1   4      27.324      25.043       0.654 o 
  -6   1   5      24.855      24.219       0.728 o 
  -6   1   6       0.369       0.253       0.092 o 
  -6   1   7     102.109     102.712       2.622 o 
  -6   1   8      45.456      46.113       1.611 o 
  -6   1   9      24.052      23.884       1.062 o 
  -6   1  10       3.827       4.223       0.816 o 
  -6   1  11       6.490       5.692       0.613 o 
  -6   2   0     297.351     298.018       6.669 o 
  -6   2   1      47.867      49.946       1.329 o 
  -6   2   2     112.644     109.586       2.654 o 
  -6   2   3      65.254      66.240       1.588 o 
  -6   2   4      11.207      10.844       0.380 o 
  -6   2   5      25.934      24.611       0.868 o 
  -6   2   6     136.760     136.514       3.406 o 
  -6   2   7     178.607     179.842       4.862 o 
  -6   2   8       4.073       4.258       0.323 o 
  -6   2   9      66.838      65.494       1.869 o 
  -6   2  10      19.401      19.843       1.099 o 
  -6   3   0     151.841     144.855       3.344 o 
  -6   3   1     196.143     194.095       4.587 o 
  -6   3   2      67.836      68.113       1.676 o 
  -6   3   3       2.774       3.037       0.212 o 
  -6   3   4      22.997      22.285       0.729 o 
  -6   3   5     135.148     138.788       3.528 o 
  -6   3   6      24.044      24.219       1.137 o 
  -6   3   7     104.857     104.920       2.738 o 
  -6   3   8      27.115      27.472       1.126 o 
  -6   4   0     128.857     129.179       3.067 o 
  -6   4   1      94.291      94.813       2.350 o 
  -6   4   2      96.828      95.997       2.388 o 
  -6   4   3      37.511      37.278       1.299 o 
  -6   4   4       7.701       8.326       0.828 o 
  -6   4   5       0.127       0.369       0.436 o 
  -6   4   6      36.185      38.015       1.597 o 
  -6   4   7      21.650      21.669       2.940 o 
  -6   5   0      35.165      37.805       1.426 o 
  -6   5   1      32.398      33.070       1.454 o 
  -6   5   2      32.879      35.007       1.271 o 
  -6   5   3      51.731      54.094       1.771 o 
  -6   5   4      18.588      20.651       1.124 o 
  -6   5   5      56.577      57.963       3.289 o 
  -6   6   0       1.413       1.206       0.392 o 
  -6   6   1      18.664      19.075       1.162 o 
  -6   6   2      19.080      17.681       1.077 o 
  -5  -5   1      57.238      57.237       1.770 o 
  -5  -5   2      45.501      47.274       1.424 o 
  -5  -5   3       0.815       0.912       0.225 o 
  -5  -5   4       7.971       8.271       0.481 o 
  -5  -5   5       4.170       3.739       0.425 o 
  -5  -5   6     100.327      97.653       2.541 o 
  -5  -5   7       9.994       9.658       0.571 o 
  -5  -5   8      15.019      15.412       0.815 o 
  -5  -5   9      38.900      40.541       1.310 o 
  -5  -5  10      15.571      16.675       0.848 o 
  -5  -4   1      63.793      63.265       1.662 o 
  -5  -4   2      92.267      95.432       2.434 o 
  -5  -4   3      95.079      94.455       2.433 o 
  -5  -4   4      50.723      52.540       1.580 o 
  -5  -4   5       0.160       0.282       0.131 o 
  -5  -4   6       3.500       3.321       0.277 o 
  -5  -4   7       3.414       3.506       0.280 o 
  -5  -4   8      22.673      22.425       0.773 o 
  -5  -4   9      58.782      58.539       1.656 o 
  -5  -4  10       7.161       7.562       0.457 o 
  -5  -4  11       4.491       5.067       0.413 o 
  -5  -4  12       8.429       7.741       0.530 o 
  -5  -3   1     142.139     142.278       3.290 o 
  -5  -3   2      40.306      41.830       1.358 o 
  -5  -3   3     210.229     212.180       4.828 o 
  -5  -3   4      49.340      49.791       1.285 o 
  -5  -3   5      31.743      32.134       0.882 o 
  -5  -3   6      11.912      10.402       0.413 o 
  -5  -3   7      14.846      15.331       0.623 o 
  -5  -3   8       1.297       1.564       0.174 o 
  -5  -3   9      11.019      11.563       0.474 o 
  -5  -3  10      24.754      25.246       0.910 o 
  -5  -3  11       3.937       4.096       0.297 o 
  -5  -3  12      12.898      13.337       0.873 o 
  -5  -2   1     401.729     396.679       8.869 o 
  -5  -2   2     164.806     168.496       3.845 o 
  -5  -2   3     145.272     147.449       3.390 o 
  -5  -2   4      31.268      31.642       0.848 o 
  -5  -2   5      54.888      55.134       1.397 o 
  -5  -2   6       0.002       0.127       0.077 o 
  -5  -2   7     565.282     580.781      12.981 o 
  -5  -2   8     101.285      99.879       2.502 o 
  -5  -2   9       2.033       2.274       0.202 o 
  -5  -2  10      76.520      77.491       2.341 o 
  -5  -2  11      26.827      26.870       0.982 o 
  -5  -2  12       6.183       6.534       0.418 o 
  -5  -1   1     220.382     222.365       4.993 o 
  -5  -1   2     420.173     406.528       9.028 o 
  -5  -1   3     356.925     354.756       7.900 o 
  -5  -1   4      48.848      52.651       1.281 o 
  -5  -1   5     301.063     297.972       6.877 o 
  -5  -1   6     202.202     206.280       4.751 o 
  -5  -1   7      72.819      74.201       2.059 o 
  -5  -1   8      87.131      85.605       2.136 o 
  -5  -1   9      51.162      49.760       1.369 o 
  -5  -1  10      77.183      77.472       1.994 o 
  -5  -1  11      24.528      26.457       1.132 o 
  -5  -1  12       8.202       7.522       0.703 o 
  -5   0   1     223.001     226.181       5.311 o 
  -5   0   2     147.975     138.427       3.132 o 
  -5   0   3     188.813     181.027       4.070 o 
  -5   0   4     379.210     377.505       8.421 o 
  -5   0   5     113.055     112.418       2.572 o 
  -5   0   6       1.137       1.145       0.095 o 
  -5   0   7      50.878      49.053       1.210 o 
  -5   0   8       0.128       0.300       0.100 o 
  -5   0   9      56.323      56.205       1.489 o 
  -5   0  10      25.948      26.172       0.930 o 
  -5   0  11      10.451      11.483       0.699 o 
  -5   1   0     125.850     131.330       3.020 o 
  -5   1   1       0.056       0.256       0.052 o 
  -5   1   2     419.379     428.832       9.535 o 
  -5   1   3      21.778      22.115       0.546 o 
  -5   1   4     210.430     203.335       4.571 o 
  -5   1   5      78.705      80.735       2.126 o 
  -5   1   6       6.806       6.380       0.264 o 
  -5   1   7      29.755      28.269       0.938 o 
  -5   1   8      88.789      89.330       2.315 o 
  -5   1   9      96.060      98.977       2.585 o 
  -5   1  10       5.134       5.094       0.477 o 
  -5   1  11      42.176      43.544       2.111 o 
  -5   2   0     180.422     186.635       4.231 o 
  -5   2   1      33.125      32.389       0.814 o 
  -5   2   2     383.325     377.075       8.384 o 
  -5   2   3     217.821     218.592       4.919 o 
  -5   2   4      85.868      85.363       2.212 o 
  -5   2   5      10.333      10.567       0.491 o 
  -5   2   6      53.948      54.557       1.614 o 
  -5   2   7     150.285     150.685       3.594 o 
  -5   2   8      26.843      26.328       1.032 o 
  -5   2   9      64.265      63.882       2.123 o 
  -5   2  10      13.248      13.653       0.809 o 
  -5   3   0      51.222      49.069       1.228 o 
  -5   3   1     271.508     274.170       6.178 o 
  -5   3   2     147.538     148.248       3.485 o 
  -5   3   3     141.479     141.768       3.299 o 
  -5   3   4     140.179     140.518       3.344 o 
  -5   3   5      38.157      39.451       1.370 o 
  -5   3   6      12.166      12.275       0.626 o 
  -5   3   7       8.944       7.884       0.581 o 
  -5   3   8      44.773      43.838       1.626 o 
  -5   4   0     214.361     212.472       5.333 o 
  -5   4   1     103.593     101.700       2.458 o 
  -5   4   2      32.765      33.044       1.004 o 
  -5   4   3      39.391      39.366       1.222 o 
  -5   4   4      51.913      51.511       1.630 o 
  -5   4   5      82.102      84.869       2.675 o 
  -5   4   6      15.961      16.741       0.999 o 
  -5   4   7      56.429      53.976       3.274 o 
  -5   5   0      18.542      17.218       0.721 o 
  -5   5   1       0.371       0.263       0.181 o 
  -5   5   2       2.191       1.957       0.264 o 
  -5   5   3      35.702      37.325       1.603 o 
  -5   5   4      22.574      25.618       1.409 o 
  -5   5   5      19.249      18.754       1.874 o 
  -5   6   0       7.192       7.730       0.607 o 
  -5   6   1       0.600       0.772       0.260 o 
  -5   6   2       2.283       2.105       0.343 o 
  -4  -6   4      24.363      24.866       0.951 o 
  -4  -6   5       1.719       1.611       0.274 o 
  -4  -6   6       7.509       7.618       0.510 o 
  -4  -6   7       4.053       3.485       0.352 o 
  -4  -6   8      38.457      37.326       1.717 o 
  -4  -5   1      30.974      31.092       1.064 o 
  -4  -5   2      65.335      65.006       1.792 o 
  -4  -5   3      41.984      43.328       1.299 o 
  -4  -5   4      62.363      65.602       1.887 o 
  -4  -5   5      58.082      57.973       1.794 o 
  -4  -5   6      38.358      40.645       1.285 o 
  -4  -5   7       0.688       1.088       0.186 o 
  -4  -5   8       0.130       0.101       0.151 o 
  -4  -5   9       3.870       4.017       0.337 o 
  -4  -5  10       5.873       6.170       0.728 o 
  -4  -5  11      18.104      18.350       0.872 o 
  -4  -4   1      15.263      15.418       0.559 o 
  -4  -4   2      77.090      78.769       1.974 o 
  -4  -4   3      60.650      60.979       1.577 o 
  -4  -4   4      33.399      33.634       0.988 o 
  -4  -4   5     140.978     140.685       3.311 o 
  -4  -4   6      20.544      21.919       0.922 o 
  -4  -4   7      12.517      11.372       0.546 o 
  -4  -4   8       3.120       2.879       0.301 o 
  -4  -4   9       1.289       0.935       0.192 o 
  -4  -4  10       0.010       0.278       0.138 o 
  -4  -4  11       4.724       4.542       0.331 o 
  -4  -4  12       4.697       5.170       0.388 o 
  -4  -3   1      46.722      49.969       1.265 o 
  -4  -3   2       5.908       5.806       0.269 o 
  -4  -3   3     254.060     253.762       5.760 o 
  -4  -3   4      82.550      85.214       2.046 o 
  -4  -3   5     120.254     117.920       2.823 o 
  -4  -3   6      41.020      40.789       1.121 o 
  -4  -3   7      40.006      39.661       1.317 o 
  -4  -3   8       3.011       2.834       0.235 o 
  -4  -3   9     247.614     246.918       5.720 o 
  -4  -3  10      25.654      25.358       0.824 o 
  -4  -3  11       1.457       1.923       0.227 o 
  -4  -3  12      29.461      28.858       1.040 o 
  -4  -3  13       8.951       8.981       1.047 o 
  -4  -2   1      36.554      32.050       0.901 o 
  -4  -2   2       5.149       4.422       0.201 o 
  -4  -2   3     212.975     213.963       4.840 o 
  -4  -2   4     280.475     273.982       6.141 o 
  -4  -2   5     194.870     193.482       4.391 o 
  -4  -2   6      49.595      51.255       1.296 o 
  -4  -2   7     281.286     280.545       6.361 o 
  -4  -2   8     138.450     138.017       3.432 o 
  -4  -2   9      44.469      45.023       1.303 o 
  -4  -2  10      33.034      33.899       1.028 o 
  -4  -2  11      14.900      14.781       0.732 o 
  -4  -2  12      33.739      33.618       1.141 o 
  -4  -1   1      68.707      61.056       1.437 o 
  -4  -1   2     711.652     722.799      15.965 o 
  -4  -1   3     102.469     103.585       2.442 o 
  -4  -1   4      97.067      95.675       2.203 o 
  -4  -1   5     181.058     176.322       3.993 o 
  -4  -1   6     193.154     194.262       4.397 o 
  -4  -1   7      68.148      65.607       1.647 o 
  -4  -1   8      11.080       9.649       0.503 o 
  -4  -1   9      47.357      45.102       1.217 o 
  -4  -1  10       0.095       0.062       0.105 o 
  -4  -1  11      20.457      19.433       0.722 o 
  -4  -1  12      10.011       9.804       0.539 o 
  -4   0   1      27.388      26.411       0.645 o 
  -4   0   2     103.578     108.851       2.475 o 
  -4   0   3       1.387       1.792       0.092 o 
  -4   0   4     234.267     239.764       5.366 o 
  -4   0   5      25.091      25.183       0.638 o 
  -4   0   6     200.297     198.039       4.463 o 
  -4   0   7      48.719      49.108       1.220 o 
  -4   0   8       1.595       1.860       0.211 o 
  -4   0   9      24.816      24.862       0.838 o 
  -4   0  10      42.581      41.610       1.212 o 
  -4   0  11      41.925      39.845       1.222 o 
  -4   0  12       3.936       4.524       0.999 o 
  -4   1   0     722.873     729.375      16.502 o 
  -4   1   1    1064.593    1084.805      24.873 o 
  -4   1   2      50.001      54.803       1.376 o 
  -4   1   3      47.130      48.836       1.130 o 
  -4   1   4     465.408     464.242      10.383 o 
  -4   1   5     166.121     163.961       3.707 o 
  -4   1   6      71.931      73.829       1.753 o 
  -4   1   7      22.993      22.029       0.658 o 
  -4   1   8      69.484      69.527       1.851 o 
  -4   1   9     117.271     117.035       2.983 o 
  -4   1  10      18.446      18.777       0.901 o 
  -4   1  11      28.108      25.928       1.433 o 
  -4   2   0     606.068     616.698      13.628 o 
  -4   2   1      17.444      16.517       0.424 o 
  -4   2   2      48.358      48.549       1.161 o 
  -4   2   3     173.283     175.244       3.996 o 
  -4   2   4     140.446     139.910       3.174 o 
  -4   2   5     166.401     164.304       3.866 o 
  -4   2   6     124.432     123.120       3.106 o 
  -4   2   7      29.804      28.521       0.921 o 
  -4   2   8      14.953      14.548       0.621 o 
  -4   2   9      24.597      24.194       0.986 o 
  -4   2  10      40.294      41.046       2.132 o 
  -4   3   0       0.036       0.171       0.054 o 
  -4   3   1     875.891     879.576      19.656 o 
  -4   3   2     260.935     263.202       5.876 o 
  -4   3   3     131.397     129.657       3.049 o 
  -4   3   4      16.786      16.186       0.646 o 
  -4   3   5      37.044      38.489       1.532 o 
  -4   3   6      62.395      60.450       2.208 o 
  -4   3   7      91.860      94.066       2.656 o 
  -4   3   8       6.452       6.119       0.715 o 
  -4   4   0      19.698      18.668       0.685 o 
  -4   4   1      85.934      83.852       2.143 o 
  -4   4   2      41.355      42.030       1.251 o 
  -4   4   3       0.048       0.120       0.128 o 
  -4   4   4       3.152       3.542       0.581 o 
  -4   4   5      41.541      41.065       1.601 o 
  -4   4   6      19.758      20.356       1.119 o 
  -4   5   0      52.653      51.547       1.519 o 
  -4   5   1       7.822       7.438       0.457 o 
  -4   5   2       7.560       7.662       0.628 o 
  -4   5   3       0.174       0.231       0.200 o 
  -4   5   4       0.695       0.616       0.276 o 
  -4   6   0      52.324      51.804       1.760 o 
  -4   6   1       2.461       2.023       0.452 o 
  -4   6   2      22.630      25.250       1.314 o 
  -3  -6   2       1.078       1.270       0.305 o 
  -3  -6   3      11.210       9.901       0.544 o 
  -3  -6   4      30.484      30.290       1.063 o 
  -3  -6   5      20.873      21.049       0.863 o 
  -3  -6   6      29.016      29.668       1.138 o 
  -3  -6   7      28.986      28.428       1.060 o 
  -3  -6   8      22.978      23.594       0.998 o 
  -3  -6   9       1.134       2.354       0.407 o 
  -3  -5   1      52.351      52.834       1.513 o 
  -3  -5   2      18.396      19.662       0.875 o 
  -3  -5   3       6.197       5.820       0.358 o 
  -3  -5   4      34.589      32.883       1.026 o 
  -3  -5   5      17.198      16.840       0.641 o 
  -3  -5   6      20.552      21.124       0.726 o 
  -3  -5   7      65.252      64.142       1.752 o 
  -3  -5   8       5.911       6.255       0.427 o 
  -3  -5   9       4.375       3.407       0.299 o 
  -3  -5  10       0.614       0.498       0.169 o 
  -3  -5  11       0.119       0.208       0.165 o 
  -3  -4   1      26.476      26.029       0.792 o 
  -3  -4   2       9.047       8.700       0.545 o 
  -3  -4   3      57.826      57.766       1.487 o 
  -3  -4   4       0.394       0.537       0.117 o 
  -3  -4   5     101.204      99.009       2.465 o 
  -3  -4   6      37.464      37.403       1.048 o 
  -3  -4   7      71.198      72.488       1.876 o 
  -3  -4   8      30.659      31.131       1.000 o 
  -3  -4   9      19.057      19.627       0.760 o 
  -3  -4  10       5.589       6.918       0.415 o 
  -3  -4  11      87.668      84.864       2.387 o 
  -3  -4  12       5.275       5.203       0.408 o 
  -3  -3   1      12.906      12.458       0.395 o 
  -3  -3   2     440.374     439.893       9.857 o 
  -3  -3   3       0.001       0.162       0.074 o 
  -3  -3   4       5.309       5.186       0.229 o 
  -3  -3   5     131.429     133.539       3.126 o 
  -3  -3   6     127.317     127.615       3.094 o 
  -3  -3   7      74.897      75.310       1.859 o 
  -3  -3   8      50.083      50.688       1.526 o 
  -3  -3   9     191.164     195.887       4.545 o 
  -3  -3  10      70.568      73.538       1.881 o 
  -3  -3  11      21.439      20.022       0.735 o 
  -3  -3  12       8.341       8.418       0.518 o 
  -3  -3  13       2.933       2.749       0.814 o 
  -3  -2   1     233.328     234.909       5.254 o 
  -3  -2   2     126.762     127.288       2.989 o 
  -3  -2   3      30.360      31.633       0.909 o 
  -3  -2   4     234.437     236.236       5.316 o 
  -3  -2   5      32.042      33.689       0.918 o 
  -3  -2   6      58.982      58.062       1.426 o 
  -3  -2   7      88.206      84.892       2.028 o 
  -3  -2   8      79.307      78.542       2.026 o 
  -3  -2   9      33.934      32.868       1.095 o 
  -3  -2  10      28.315      27.779       0.993 o 
  -3  -2  11      27.941      29.481       1.074 o 
  -3  -2  12       0.174       0.478       0.228 o 
  -3  -2  13       4.576       4.302       1.000 o 
  -3  -1   1      38.767      39.059       0.956 o 
  -3  -1   2    2537.959    2505.443      55.185 o 
  -3  -1   3      38.422      34.907       0.937 o 
  -3  -1   4      63.359      67.479       1.636 o 
  -3  -1   5       0.509       0.616       0.078 o 
  -3  -1   6      75.346      78.310       1.846 o 
  -3  -1   7      26.408      25.494       0.690 o 
  -3  -1   8     129.034     128.655       2.990 o 
  -3  -1   9      13.266      12.677       0.547 o 
  -3  -1  10       0.030       0.101       0.114 o 
  -3  -1  11      15.123      15.722       0.634 o 
  -3  -1  12      16.733      17.050       0.710 o 
  -3   0   1     421.746     448.004       9.961 o 
  -3   0   2     887.425     909.690      20.435 o 
  -3   0   3     801.088     827.962      18.371 o 
  -3   0   4       0.231       0.549       0.062 o 
  -3   0   5      17.869      17.202       0.478 o 
  -3   0   6     290.707     286.946       6.411 o 
  -3   0   7      87.243      87.147       2.064 o 
  -3   0   8      51.916      53.971       1.404 o 
  -3   0   9      23.495      22.757       0.740 o 
  -3   0  10      61.015      61.517       1.659 o 
  -3   0  11      68.308      67.715       1.852 o 
  -3   0  12       8.570       9.147       0.947 o 
  -3   1   0     175.967     183.510       4.302 o 
  -3   1   1    1512.773    1507.885      33.383 o 
  -3   1   2    1164.622    1181.401      26.404 o 
  -3   1   3       0.919       0.891       0.060 o 
  -3   1   4      17.693      17.977       0.464 o 
  -3   1   5      64.895      68.182       1.596 o 
  -3   1   6     110.154     109.077       2.521 o 
  -3   1   7     135.878     134.811       3.140 o 
  -3   1   8      72.683      72.329       1.774 o 
  -3   1   9      16.677      15.903       0.567 o 
  -3   1  10      14.716      14.669       0.664 o 
  -3   1  11      30.191      29.068       1.258 o 
  -3   2   0     547.420     545.901      12.117 o 
  -3   2   1     140.714     149.287       3.354 o 
  -3   2   2      22.739      24.696       0.609 o 
  -3   2   3    1287.619    1284.713      28.445 o 
  -3   2   4     220.655     221.346       5.161 o 
  -3   2   5      94.321      93.619       2.200 o 
  -3   2   6       3.052       2.653       0.234 o 
  -3   2   7      28.016      28.360       0.803 o 
  -3   2   8      56.335      54.450       1.482 o 
  -3   2   9      69.209      68.097       2.413 o 
  -3   2  10       0.511       0.753       0.430 o 
  -3   3   0     283.628     284.158       6.370 o 
  -3   3   1      79.265      82.179       1.974 o 
  -3   3   2      34.463      34.139       0.855 o 
  -3   3   3     201.638     205.677       4.631 o 
  -3   3   4      65.927      65.837       1.655 o 
  -3   3   5       0.076       0.297       0.119 o 
  -3   3   6       4.572       5.044       0.637 o 
  -3   3   7      29.744      29.216       2.329 o 
  -3   3   8      14.207      15.772       0.995 o 
  -3   4   0      31.001      30.575       0.903 o 
  -3   4   1      77.012      77.762       1.862 o 
  -3   4   2      86.922      87.004       2.082 o 
  -3   4   3      15.894      15.831       0.666 o 
  -3   4   4       4.335       4.669       0.405 o 
  -3   4   5       3.892       4.055       0.468 o 
  -3   4   6       0.014       0.198       0.242 o 
  -3   5   0      34.955      36.091       1.172 o 
  -3   5   1      50.988      52.275       1.660 o 
  -3   5   2     100.091      95.462       3.355 o 
  -3   5   3       9.064       8.835       0.611 o 
  -3   5   4      39.058      39.493       2.548 o 
  -3   6   0      21.328      21.476       1.279 o 
  -3   6   1      50.424      51.706       1.805 o 
  -3   6   2      27.531      28.886       4.568 o 
  -2  -6   1      27.806      27.688       1.010 o 
  -2  -6   2       6.236       6.557       0.520 o 
  -2  -6   3      37.072      37.133       1.208 o 
  -2  -6   4      15.226      15.655       0.744 o 
  -2  -6   5       1.588       1.485       0.283 o 
  -2  -6   6      10.016       8.309       0.463 o 
  -2  -6   7       2.779       2.556       0.293 o 
  -2  -6   8       8.594       9.975       0.534 o 
  -2  -6   9      21.896      22.429       0.884 o 
  -2  -6  10       0.902       0.733       0.545 o 
  -2  -5   1      12.799      13.020       0.560 o 
  -2  -5   2      10.448      10.391       0.482 o 
  -2  -5   3      17.366      17.351       0.654 o 
  -2  -5   4       0.002       0.454       0.176 o 
  -2  -5   5      41.314      41.212       1.189 o 
  -2  -5   6       0.135       0.210       0.134 o 
  -2  -5   7      27.886      26.596       0.994 o 
  -2  -5   8      14.490      14.428       0.610 o 
  -2  -5   9      31.993      32.244       1.066 o 
  -2  -5  10      14.088      15.915       0.764 o 
  -2  -5  11       6.363       6.331       0.431 o 
  -2  -5  12       5.263       4.232       1.061 o 
  -2  -4   1      51.619      50.497       1.354 o 
  -2  -4   2     226.267     232.336       5.277 o 
  -2  -4   3       1.338       0.676       0.111 o 
  -2  -4   4     220.660     214.905       4.897 o 
  -2  -4   5       7.068       7.378       0.496 o 
  -2  -4   6       4.410       5.037       0.328 o 
  -2  -4   7      60.810      61.968       1.751 o 
  -2  -4   8      40.986      39.363       1.369 o 
  -2  -4   9      23.516      23.906       0.821 o 
  -2  -4  10      33.914      35.027       1.335 o 
  -2  -4  11     105.494     110.079       3.838 o 
  -2  -4  12      25.592      27.020       1.007 o 
  -2  -3   1     262.761     268.637       6.006 o 
  -2  -3   2     584.126     587.586      13.103 o 
  -2  -3   3     256.973     251.340       5.631 o 
  -2  -3   4      32.521      34.554       0.900 o 
  -2  -3   5       6.864       8.118       0.317 o 
  -2  -3   6      36.922      35.762       0.967 o 
  -2  -3   7      13.760      14.282       0.722 o 
  -2  -3   8      24.305      24.164       0.787 o 
  -2  -3   9      26.863      26.783       1.070 o 
  -2  -3  10      23.370      23.364       0.804 o 
  -2  -3  11      17.011      17.625       0.689 o 
  -2  -3  12      23.610      24.582       0.925 o 
  -2  -3  13      12.099      12.398       0.973 o 
  -2  -2   1     883.206     884.103      19.476 o 
  -2  -2   2     126.842     125.703       2.870 o 
  -2  -2   3     140.061     133.955       3.063 o 
  -2  -2   4    1230.442    1259.589      27.474 o 
  -2  -2   5      24.372      19.884       0.571 o 
  -2  -2   6      14.979      15.652       0.519 o 
  -2  -2   7       0.110       0.239       0.076 o 
  -2  -2   8      18.592      18.733       0.664 o 
  -2  -2   9      17.890      17.340       0.625 o 
  -2  -2  10      54.511      54.852       1.475 o 
  -2  -2  11       1.157       1.261       0.176 o 
  -2  -2  12       0.528       0.503       0.164 o 
  -2  -2  13       6.949       7.250       3.148 o 
  -2  -1   1     420.203     429.581       9.535 o 
  -2  -1   2      89.234      96.923       2.219 o 
  -2  -1   3     352.177     352.940       7.861 o 
  -2  -1   4     389.278     390.969       8.818 o 
  -2  -1   5     194.238     198.398       4.474 o 
  -2  -1   6       2.404       2.081       0.116 o 
  -2  -1   7       3.797       3.426       0.259 o 
  -2  -1   8     118.976     117.423       2.743 o 
  -2  -1   9      34.361      32.587       0.923 o 
  -2  -1  10      29.986      30.674       0.947 o 
  -2  -1  11      13.927      12.709       0.555 o 
  -2  -1  12      38.209      38.308       1.506 o 
  -2   0   1      52.226      54.254       1.367 o 
  -2   0   2     253.398     271.671       6.066 o 
  -2   0   3    1781.689    1795.913      39.756 o 
  -2   0   4     774.362     777.598      17.254 o 
  -2   0   5       1.046       0.884       0.067 o 
  -2   0   6       1.772       1.437       0.117 o 
  -2   0   7      14.556      16.322       0.596 o 
  -2   0   8      72.728      71.803       1.763 o 
  -2   0   9      72.395      70.435       1.869 o 
  -2   0  10      29.035      29.103       0.912 o 
  -2   0  11       6.426       6.833       0.515 o 
  -2   0  12      10.698       9.358       0.885 o 
  -2   1   0     257.909     259.005       5.793 o 
  -2   1   1     284.006     292.285       6.559 o 
  -2   1   2     596.492     622.881      13.872 o 
  -2   1   3     120.663     129.382       2.947 o 
  -2   1   4     102.532     108.696       2.466 o 
  -2   1   5    1211.789    1199.766      26.321 o 
  -2   1   6     131.039     134.223       3.075 o 
  -2   1   7      31.863      31.734       0.921 o 
  -2   1   8       0.003       0.273       0.098 o 
  -2   1   9      15.845      16.311       0.565 o 
  -2   1  10      38.114      34.504       1.073 o 
  -2   1  11      34.404      34.802       1.203 o 
  -2   2   0      41.304      38.213       0.907 o 
  -2   2   1      25.727      28.410       0.685 o 
  -2   2   2     517.563     506.024      11.301 o 
  -2   2   3      33.306      36.974       0.929 o 
  -2   2   4      36.911      36.551       0.909 o 
  -2   2   5     309.179     307.884       6.904 o 
  -2   2   6      68.829      69.734       1.685 o 
  -2   2   7       0.624       0.560       0.143 o 
  -2   2   8       6.118       6.570       0.329 o 
  -2   2   9      12.344      12.514       0.531 o 
  -2   2  10       9.775      10.845       1.763 o 
  -2   3   0      81.107      80.944       1.909 o 
  -2   3   1      18.025      16.526       0.452 o 
  -2   3   2      56.709      53.848       1.288 o 
  -2   3   3     107.688     110.495       2.687 o 
  -2   3   4      90.302      89.238       2.128 o 
  -2   3   5      21.497      21.700       0.684 o 
  -2   3   6       0.708       0.582       0.128 o 
  -2   3   7       9.936      10.250       0.641 o 
  -2   3   8       0.119       0.208       0.211 o 
  -2   4   0       3.146       2.616       0.165 o 
  -2   4   1      42.887      43.506       1.153 o 
  -2   4   2      34.889      33.738       0.920 o 
  -2   4   3      66.519      67.211       1.700 o 
  -2   4   4     141.846     141.646       3.346 o 
  -2   4   5      16.476      17.707       1.242 o 
  -2   4   6      49.059      53.645       2.542 o 
  -2   5   0      17.070      18.256       0.621 o 
  -2   5   1       1.484       1.268       0.156 o 
  -2   5   2      26.705      25.859       1.080 o 
  -2   5   3      62.870      63.764       2.512 o 
  -2   5   4      29.147      29.598       1.425 o 
  -2   6   0      41.063      38.839       1.477 o 
  -2   6   1       0.903       1.245       0.292 o 
  -1  -6   1       4.475       5.100       0.371 o 
  -1  -6   2      44.487      45.570       1.451 o 
  -1  -6   3       3.290       3.476       0.306 o 
  -1  -6   4       4.618       4.031       0.356 o 
  -1  -6   5       7.924       8.985       0.533 o 
  -1  -6   6       2.129       2.787       0.266 o 
  -1  -6   7      21.070      21.292       0.803 o 
  -1  -6   8       0.271       0.539       0.166 o 
  -1  -6   9       4.761       4.349       0.385 o 
  -1  -6  10       4.975       5.569       0.490 o 
  -1  -5   1      19.603      18.970       0.808 o 
  -1  -5   2      30.633      31.044       0.965 o 
  -1  -5   3      38.473      37.658       1.110 o 
  -1  -5   4     114.359     113.201       2.782 o 
  -1  -5   5       1.384       1.176       0.158 o 
  -1  -5   6      84.675      84.139       2.180 o 
  -1  -5   7       9.173      10.575       0.457 o 
  -1  -5   8       2.961       3.148       0.266 o 
  -1  -5   9      20.332      20.435       0.817 o 
  -1  -5  10       9.349       8.402       0.489 o 
  -1  -5  11       5.527       5.661       0.545 o 
  -1  -5  12      17.665      19.132       1.260 o 
  -1  -4   1      50.750      50.602       1.310 o 
  -1  -4   2      54.490      54.835       1.432 o 
  -1  -4   3     166.896     162.940       3.762 o 
  -1  -4   4     390.004     385.940       8.569 o 
  -1  -4   5     159.635     156.910       3.841 o 
  -1  -4   6       7.154       6.477       0.317 o 
  -1  -4   7       1.020       0.948       0.159 o 
  -1  -4   8       2.038       2.188       0.214 o 
  -1  -4   9       5.544       5.633       0.386 o 
  -1  -4  10       5.431       5.805       0.422 o 
  -1  -4  11       4.082       4.934       0.366 o 
  -1  -4  12       4.272       4.035       0.387 o 
  -1  -4  13       7.905       9.016       0.983 o 
  -1  -3   1       0.393       0.435       0.088 o 
  -1  -3   2      52.491      52.918       1.291 o 
  -1  -3   3     365.459     362.976       8.161 o 
  -1  -3   4      42.254      41.189       1.085 o 
  -1  -3   5     169.507     165.824       3.775 o 
  -1  -3   6     500.807     519.716      11.451 o 
  -1  -3   7       7.884       7.249       0.374 o 
  -1  -3   8       0.149       0.490       0.134 o 
  -1  -3   9       0.839       1.110       0.163 o 
  -1  -3  10       2.651       2.754       0.369 o 
  -1  -3  11       8.294       8.364       0.427 o 
  -1  -3  12      13.661      14.562       0.690 o 
  -1  -3  13       0.093       0.533       0.357 o 
  -1  -2   1      24.489      27.375       0.689 o 
  -1  -2   2       2.171       1.559       0.101 o 
  -1  -2   3     276.183     269.576       6.037 o 
  -1  -2   4      14.101      16.728       0.484 o 
  -1  -2   5     170.108     161.815       3.685 o 
  -1  -2   6     168.336     169.238       3.885 o 
  -1  -2   7      36.962      36.949       0.992 o 
  -1  -2   8       3.731       3.201       0.255 o 
  -1  -2   9       0.918       0.925       0.129 o 
  -1  -2  10      34.758      34.816       1.005 o 
  -1  -2  11      11.870      10.887       0.550 o 
  -1  -2  12      12.005      12.969       0.643 o 
  -1  -2  13       5.525       5.047       1.031 o 
  -1  -1   1     296.559     326.863       7.273 o 
  -1  -1   2      99.842     112.680       2.583 o 
  -1  -1   3      20.186      18.769       0.489 o 
  -1  -1   4     134.593     138.187       3.136 o 
  -1  -1   5    1021.897    1020.122      22.482 o 
  -1  -1   6     343.046     336.087       7.503 o 
  -1  -1   7       2.549       2.185       0.133 o 
  -1  -1   8       0.506       0.613       0.105 o 
  -1  -1   9       2.461       3.231       0.336 o 
  -1  -1  10      37.651      38.227       1.120 o 
  -1  -1  11      26.506      26.732       0.980 o 
  -1  -1  12       7.104       7.468       0.455 o 
  -1   0   1     129.707     139.646       3.292 o 
  -1   0   2     258.061     262.078       5.866 o 
  -1   0   3     154.126     164.219       3.706 o 
  -1   0   4     231.249     231.453       5.248 o 
  -1   0   5     114.361     113.826       2.578 o 
  -1   0   6     165.385     170.877       3.864 o 
  -1   0   7     764.901     760.863      16.682 o 
  -1   0   8      71.034      71.281       1.769 o 
  -1   0   9       3.624       3.504       0.294 o 
  -1   0  10       0.581       0.583       0.138 o 
  -1   0  11       6.634       6.616       0.477 o 
  -1   1   0      87.076      97.488       2.266 o 
  -1   1   1     437.188     477.391      10.858 o 
  -1   1   2      13.444      14.027       0.353 o 
  -1   1   3      29.703      31.529       0.746 o 
  -1   1   4     420.146     414.238       9.244 o 
  -1   1   5       2.871       2.774       0.132 o 
  -1   1   6      20.959      19.098       0.564 o 
  -1   1   7     306.024     303.380       6.836 o 
  -1   1   8      50.215      49.811       1.328 o 
  -1   1   9       1.271       1.350       0.206 o 
  -1   1  10       7.026       6.564       0.422 o 
  -1   1  11       2.632       2.693       0.351 o 
  -1   2   0     989.613     977.878      21.617 o 
  -1   2   1     152.668     157.031       3.597 o 
  -1   2   2      76.451      76.196       1.753 o 
  -1   2   3       1.540       1.182       0.082 o 
  -1   2   4      74.542      72.614       1.699 o 
  -1   2   5     108.815     111.438       2.643 o 
  -1   2   6      53.665      52.047       1.350 o 
  -1   2   7      21.935      21.334       0.783 o 
  -1   2   8       0.191       0.264       0.141 o 
  -1   2   9      11.393      11.305       0.555 o 
  -1   3   0     292.572     293.837       6.661 o 
  -1   3   1       9.633       8.792       0.287 o 
  -1   3   2       1.734       1.267       0.102 o 
  -1   3   3      32.039      31.217       0.839 o 
  -1   3   4      20.526      19.951       0.633 o 
  -1   3   5      76.185      75.963       1.863 o 
  -1   3   6     140.217     140.849       3.433 o 
  -1   3   7      18.967      17.845       0.841 o 
  -1   3   8      46.538      45.834       1.369 o 
  -1   4   0     201.359     198.989       4.513 o 
  -1   4   1       0.349       0.480       0.095 o 
  -1   4   2      55.562      59.174       1.560 o 
  -1   4   3       0.940       1.168       0.137 o 
  -1   4   4      22.148      21.704       0.726 o 
  -1   4   5      58.573      57.914       1.651 o 
  -1   4   6      21.061      21.165       1.174 o 
  -1   5   0     101.044      98.344       2.404 o 
  -1   5   1      67.474      66.393       1.775 o 
  -1   5   2      71.220      70.629       1.875 o 
  -1   5   3       3.682       4.808       0.470 o 
  -1   5   4       0.211       0.391       0.216 o 
  -1   6   0       6.938       7.286       1.068 o 
  -1   6   1      36.399      35.412       1.641 o 
   0  -6   1      10.686      11.065       0.637 o 
   0  -6   2      10.499       9.691       0.498 o 
   0  -6   3       5.581       5.248       0.353 o 
   0  -6   4      12.684      12.652       0.650 o 
   0  -6   5      20.562      20.543       0.841 o 
   0  -6   6      40.184      38.179       1.177 o 
   0  -6   7       5.462       4.422       0.439 o 
   0  -6   8      29.648      28.023       1.260 o 
   0  -6   9       6.319       8.021       0.586 o 
   0  -6  10       1.330       1.688       0.336 o 
   0  -5   1      37.705      38.156       1.124 o 
   0  -5   2       0.710       0.659       0.123 o 
   0  -5   3      15.620      15.407       0.602 o 
   0  -5   4      18.281      17.672       0.651 o 
   0  -5   5      92.843      90.025       2.454 o 
   0  -5   6     214.986     217.084       4.970 o 
   0  -5   7      68.928      69.748       1.819 o 
   0  -5   8       0.553       0.769       0.169 o 
   0  -5   9       0.012       0.330       0.166 o 
   0  -5  10       0.004       0.313       0.250 o 
   0  -5  11       1.549       1.549       0.287 o 
   0  -5  12       0.425       0.370       0.247 o 
   0  -4   1       4.056       4.018       0.223 o 
   0  -4   2      44.312      44.745       1.172 o 
   0  -4   3       0.874       0.784       0.104 o 
   0  -4   4      19.824      19.231       0.643 o 
   0  -4   5      98.413     101.335       2.408 o 
   0  -4   6      21.619      20.286       0.709 o 
   0  -4   7     123.790     126.101       3.090 o 
   0  -4   8     185.315     189.217       4.477 o 
   0  -4   9       3.128       3.535       0.313 o 
   0  -4  10       0.631       0.677       0.187 o 
   0  -4  11       1.379       1.757       0.249 o 
   0  -4  12       0.121       0.237       0.190 o 
   0  -3   1     153.822     154.191       3.499 o 
   0  -3   2      84.380      87.143       2.036 o 
   0  -3   3       0.978       0.439       0.082 o 
   0  -3   4       0.009       0.088       0.059 o 
   0  -3   5      92.147      93.648       2.279 o 
   0  -3   6       2.153       2.328       0.231 o 
   0  -3   7      64.454      62.121       1.547 o 
   0  -3   8      76.396      77.293       2.118 o 
   0  -3   9       9.319       8.791       0.460 o 
   0  -3  10       2.089       2.134       0.200 o 
   0  -3  11       0.612       0.714       0.161 o 
   0  -3  12       7.648       7.210       0.505 o 
   0  -3  13       3.811       3.977       0.940 o 
   0  -2   1     653.859     663.464      14.668 o 
   0  -2   2     132.118     131.902       3.016 o 
   0  -2   3      88.854      93.074       2.214 o 
   0  -2   4       9.468      11.731       0.349 o 
   0  -2   5       7.272       6.074       0.225 o 
   0  -2   6      88.144      90.162       2.115 o 
   0  -2   7     392.263     395.041       9.034 o 
   0  -2   8     163.675     158.638       3.694 o 
   0  -2   9       1.750       1.916       0.246 o 
   0  -2  10       1.868       1.926       0.197 o 
   0  -2  11       0.315       0.680       0.168 o 
   0  -2  12      15.478      15.373       0.792 o 
   0  -2  13       6.681       6.695       1.284 o 
   0  -1   1      44.640      48.020       1.145 o 
   0  -1   2      54.352      62.527       1.458 o 
   0  -1   3      88.796      90.631       2.139 o 
   0  -1   4      81.267      82.486       1.956 o 
   0  -1   5      32.476      34.832       0.877 o 
   0  -1   6      69.561      69.283       1.630 o 
   0  -1   7      65.107      64.704       1.577 o 
   0  -1   8     167.545     168.932       3.922 o 
   0  -1   9     365.650     363.056       8.114 o 
   0  -1  10      37.774      37.784       1.315 o 
   0  -1  11       0.054       0.159       0.148 o 
   0  -1  12       0.629       0.600       0.171 o 
   0   0   1     631.587     617.183      14.393 o 
   0   0   2      14.616      16.987       0.416 o 
   0   0   3     563.448     572.523      12.757 o 
   0   0   4       0.009       0.251       0.051 o 
   0   0   5      28.542      31.077       0.794 o 
   0   0   6     177.733     180.762       4.219 o 
   0   0   7       4.512       5.006       0.240 o 
   0   0   8       4.611       4.018       0.236 o 
   0   0   9     201.100     199.249       4.714 o 
   0   0  10      27.031      26.201       0.838 o 
   0   0  11       1.447       1.639       0.220 o 
   0   1   0    1592.875    1628.363      36.003 o 
   0   1   1     554.912     547.649      12.172 o 
   0   1   2    1161.960    1160.999      25.994 o 
   0   1   3     146.525     150.136       3.381 o 
   0   1   4      18.301      17.906       0.472 o 
   0   1   5       0.092       0.300       0.059 o 
   0   1   6      69.559      70.445       1.694 o 
   0   1   7      68.259      70.035       1.722 o 
   0   1   8      19.434      20.202       0.686 o 
   0   1   9      15.705      15.381       0.605 o 
   0   1  10       1.232       1.144       0.202 o 
   0   2   0      49.710      53.650       1.254 o 
   0   2   1      44.375      50.907       1.181 o 
   0   2   2     525.637     515.535      11.424 o 
   0   2   3      24.267      22.618       0.652 o 
   0   2   4       0.638       0.548       0.073 o 
   0   2   5      11.312      11.296       0.397 o 
   0   2   6       6.990       6.928       0.293 o 
   0   2   7      72.367      70.648       1.760 o 
   0   2   8      97.451      99.297       2.475 o 
   0   2   9      14.382      13.543       0.577 o 
   0   3   0      22.550      21.949       0.586 o 
   0   3   1     708.089     716.324      15.761 o 
   0   3   2     215.983     212.454       4.836 o 
   0   3   3       8.289       8.416       0.332 o 
   0   3   4      90.872      94.092       2.549 o 
   0   3   5       0.269       0.293       0.101 o 
   0   3   6      10.542      10.510       0.450 o 
   0   3   7      40.978      39.765       1.203 o 
   0   3   8       9.756       8.792       0.534 o 
   0   4   0       1.734       1.304       0.145 o 
   0   4   1     195.400     193.229       4.495 o 
   0   4   2     127.964     124.010       3.011 o 
   0   4   3      79.880      81.317       2.019 o 
   0   4   4     103.561     105.005       2.881 o 
   0   4   5       8.546       9.112       0.645 o 
   0   4   6       0.672       0.723       0.272 o 
   0   5   0      36.671      37.669       1.308 o 
   0   5   1      10.524      10.987       0.482 o 
   0   5   2       1.488       1.292       0.181 o 
   0   5   3      60.336      60.852       1.680 o 
   0   5   4      12.795      13.182       0.805 o 
   0   6   0     115.425     116.243       3.266 o 
   1  -7   5       1.330       1.448       0.644 o 
   1  -7   6       4.055       3.490       0.370 o 
   1  -7   7       8.136       7.435       0.888 o 
   1  -6   1       8.349       8.824       0.551 o 
   1  -6   2      35.719      36.288       1.132 o 
   1  -6   3      23.894      24.720       0.915 o 
   1  -6   4       0.430       0.336       0.152 o 
   1  -6   5       2.496       1.882       0.339 o 
   1  -6   6       4.294       4.237       0.419 o 
   1  -6   7      46.420      43.665       1.788 o 
   1  -6   8      96.172      96.445       2.606 o 
   1  -6   9      21.171      22.087       0.898 o 
   1  -6  10       0.091       0.200       0.186 o 
   1  -6  11       0.247       1.850       0.782 o 
   1  -5   1      85.492      83.330       2.065 o 
   1  -5   2       0.813       0.628       0.121 o 
   1  -5   3      12.477      12.554       0.635 o 
   1  -5   4      28.294      29.078       0.878 o 
   1  -5   5       2.394       2.468       0.194 o 
   1  -5   6       2.848       2.708       0.221 o 
   1  -5   7      18.791      16.768       0.888 o 
   1  -5   8       9.708      10.111       0.608 o 
   1  -5   9      65.777      67.399       1.888 o 
   1  -5  10      55.559      60.089       1.844 o 
   1  -5  11       1.293       1.469       0.269 o 
   1  -5  12       0.672       1.194       0.272 o 
   1  -4   1     497.767     498.195      11.306 o 
   1  -4   2      11.378      11.182       0.407 o 
   1  -4   3      94.823      92.134       2.189 o 
   1  -4   4      58.326      62.809       1.584 o 
   1  -4   5       6.035       5.915       0.323 o 
   1  -4   6       0.045       0.133       0.091 o 
   1  -4   7      19.037      18.888       0.632 o 
   1  -4   8       0.178       0.382       0.132 o 
   1  -4   9      24.331      23.748       0.906 o 
   1  -4  10      24.469      25.932       1.142 o 
   1  -4  11       3.222       3.069       0.328 o 
   1  -4  12       0.523       0.698       0.243 o 
   1  -3   1      35.765      36.250       0.887 o 
   1  -3   2       8.631       7.744       0.263 o 
   1  -3   3     367.528     348.249       8.042 o 
   1  -3   4      41.099      43.850       1.095 o 
   1  -3   5      11.676      13.584       0.397 o 
   1  -3   6       0.001       0.101       0.065 o 
   1  -3   7       3.801       3.338       0.191 o 
   1  -3   8      44.453      45.936       1.215 o 
   1  -3   9     141.851     145.202       3.415 o 
   1  -3  10      64.675      63.522       1.700 o 
   1  -3  11       0.663       0.702       0.179 o 
   1  -3  12       1.138       1.009       0.257 o 
   1  -3  13       0.045       0.190       0.390 o 
   1  -2   1     371.744     358.650       7.994 o 
   1  -2   2     413.764     437.927       9.936 o 
   1  -2   3      11.125       9.847       0.295 o 
   1  -2   4       0.199       0.156       0.057 o 
   1  -2   5      25.466      25.372       0.708 o 
   1  -2   6      10.307      10.587       0.387 o 
   1  -2   7       2.108       2.257       0.145 o 
   1  -2   8      20.615      19.712       0.588 o 
   1  -2   9      27.606      27.801       0.817 o 
   1  -2  10     107.569     106.368       2.708 o 
   1  -2  11     145.878     146.294       3.628 o 
   1  -2  12      17.351      18.224       0.886 o 
   1  -1   1    1144.435    1131.583      25.148 o 
   1  -1   3     159.066     162.027       3.647 o 
   1  -1   4       0.678       1.379       0.106 o 
   1  -1   5     328.271     316.225       7.065 o 
   1  -1   6       1.378       1.955       0.122 o 
   1  -1   7      13.453      13.593       0.413 o 
   1  -1   8      47.347      49.550       1.399 o 
   1  -1   9      19.712      20.385       0.663 o 
   1  -1  10       0.365       0.300       0.149 o 
   1  -1  11      96.520      95.726       2.460 o 
   1  -1  12      10.301      11.149       0.546 o 
   1   0   0     512.296     368.473     282.146 o 
   1   0   1     128.015     132.030       2.986 o 
   1   0   2    1733.681    1782.010      39.529 o 
   1   0   3     453.503     434.060       9.661 o 
   1   0   4     534.902     551.404      12.242 o 
   1   0   5     120.337     115.355       2.632 o 
   1   0   6       0.007       0.104       0.062 o 
   1   0   7       0.296       0.483       0.099 o 
   1   0   8      49.958      51.575       1.398 o 
   1   0   9      23.540      24.255       0.777 o 
   1   0  10       3.923       3.706       0.276 o 
   1   0  11       8.161       8.270       0.435 o 
   1   1   0     378.829     389.188       8.655 o 
   1   1   1     503.226     537.432      11.931 o 
   1   1   2      98.372     103.013       2.339 o 
   1   1   3      90.839      94.888       2.234 o 
   1   1   4     458.799     463.806      10.297 o 
   1   1   5      27.869      25.216       0.711 o 
   1   1   6       0.035       0.112       0.072 o 
   1   1   7       0.378       0.460       0.115 o 
   1   1   8       1.975       1.826       0.211 o 
   1   1   9      52.366      51.052       1.420 o 
   1   1  10      48.297      47.534       1.471 o 
   1   2   0     146.482     144.756       3.257 o 
   1   2   1     175.545     184.813       4.142 o 
   1   2   2      27.871      26.226       0.697 o 
   1   2   3     707.434     726.474      16.203 o 
   1   2   4     189.453     187.557       4.356 o 
   1   2   5      28.196      27.287       0.739 o 
   1   2   6      86.635      87.894       2.280 o 
   1   2   7       0.080       0.157       0.132 o 
   1   2   8       2.349       2.569       0.234 o 
   1   2   9      21.358      21.729       0.861 o 
   1   3   0      54.115      49.851       1.220 o 
   1   3   1       2.443       2.280       0.193 o 
   1   3   2       1.279       1.165       0.169 o 
   1   3   3     280.776     282.087       6.401 o 
   1   3   4     114.225     113.217       2.682 o 
   1   3   5      81.561      81.383       2.059 o 
   1   3   6     116.505     114.700       3.290 o 
   1   3   7      12.475      12.271       0.537 o 
   1   4   0       0.498       0.554       0.102 o 
   1   4   1      35.663      36.401       0.996 o 
   1   4   2      22.854      22.822       0.712 o 
   1   4   3      10.696      11.050       0.482 o 
   1   4   4       0.074       0.219       0.125 o 
   1   4   5      66.892      66.739       1.946 o 
   1   4   6      12.989      14.084       1.574 o 
   1   5   0      28.351      28.151       1.085 o 
   1   5   1      20.142      20.674       0.771 o 
   1   5   2     151.031     149.878       3.653 o 
   1   5   3       0.957       0.926       0.195 o 
   1   6   0       2.903       3.387       0.625 o 
   2  -7   4      23.598      29.329       2.427 o 
   2  -7   5      10.201      10.830       1.456 o 
   2  -7   7       0.037       0.265       0.302 o 
   2  -6   1      47.916      46.805       1.639 o 
   2  -6   2      55.974      52.154       2.055 o 
   2  -6   3      21.504      21.205       0.730 o 
   2  -6   4       0.076       0.065       0.131 o 
   2  -6   5      10.394      10.871       0.525 o 
   2  -6   6      13.832      15.567       0.627 o 
   2  -6   7       3.219       3.898       0.309 o 
   2  -6   8       0.001       0.219       0.146 o 
   2  -6   9       1.796       1.377       0.308 o 
   2  -6  10       3.976       4.273       0.456 o 
   2  -5   1       0.438       0.680       0.123 o 
   2  -5   2     153.972     148.893       3.471 o 
   2  -5   3     238.264     232.471       5.273 o 
   2  -5   4       4.995       4.606       0.272 o 
   2  -5   5      43.880      43.655       1.252 o 
   2  -5   6      37.234      39.336       1.142 o 
   2  -5   7       5.175       6.117       0.410 o 
   2  -5   8       0.002       0.133       0.130 o 
   2  -5   9       1.012       0.756       0.179 o 
   2  -5  10       1.973       2.219       0.363 o 
   2  -5  11       7.837       6.930       0.517 o 
   2  -5  12       5.317       6.337       0.558 o 
   2  -4   1       0.052       0.010       0.074 o 
   2  -4   2     106.691     107.898       2.571 o 
   2  -4   3      22.703      22.706       0.641 o 
   2  -4   4       0.050       0.230       0.082 o 
   2  -4   5     122.317     120.125       2.833 o 
   2  -4   6      23.566      24.012       0.695 o 
   2  -4   7       0.926       0.743       0.163 o 
   2  -4   8       0.834       0.933       0.236 o 
   2  -4   9       1.260       0.833       0.299 o 
   2  -4  10      15.085      14.087       0.678 o 
   2  -4  11      48.143      49.164       1.796 o 
   2  -4  12      19.577      20.620       1.018 o 
   2  -3   1      99.764      99.697       2.293 o 
   2  -3   2     414.391     422.982       9.454 o 
   2  -3   3     158.161     149.409       3.425 o 
   2  -3   4     108.067     116.050       2.675 o 
   2  -3   5      19.448      18.596       0.520 o 
   2  -3   6      10.384      10.168       0.483 o 
   2  -3   7       4.097       4.281       0.229 o 
   2  -3   8       0.019       0.093       0.096 o 
   2  -3   9       0.150       0.765       0.150 o 
   2  -3  10       3.590       3.376       0.362 o 
   2  -3  11      10.157      10.106       0.489 o 
   2  -3  12      48.328      49.113       1.514 o 
   2  -2   1     107.904     108.063       2.459 o 
   2  -2   2      83.144      78.346       1.838 o 
   2  -2   3     763.148     755.908      16.796 o 
   2  -2   4    2797.521    2781.177      60.749 o 
   2  -2   5      48.121      49.923       1.205 o 
   2  -2   6      24.795      24.689       0.682 o 
   2  -2   7     126.792     122.932       2.843 o 
   2  -2   8       2.635       2.531       0.197 o 
   2  -2   9       4.447       4.267       0.249 o 
   2  -2  10       5.016       5.269       0.319 o 
   2  -2  11      23.899      24.200       1.097 o 
   2  -2  12       0.014       0.430       0.188 o 
   2  -1   1      67.491      73.213       1.728 o 
   2  -1   2     841.923     891.167      19.802 o 
   2  -1   3      13.221      11.647       0.315 o 
   2  -1   4     787.067     802.530      17.773 o 
   2  -1   5     213.465     201.620       4.541 o 
   2  -1   6     201.432     209.377       4.720 o 
   2  -1   7      81.081      78.955       1.867 o 
   2  -1   8       3.765       3.534       0.253 o 
   2  -1   9       0.000       0.133       0.177 o 
   2  -1  10      25.531      26.885       0.861 o 
   2  -1  11       3.716       4.116       0.319 o 
   2  -1  12       0.193       0.721       0.541 o 
   2   0   0     367.084     385.495       8.610 o 
   2   0   1     217.663     234.979       5.249 o 
   2   0   2     242.577     243.891       5.447 o 
   2   0   3     170.290     172.173       3.868 o 
   2   0   4      68.843      63.622       1.483 o 
   2   0   5     118.794     114.803       2.626 o 
   2   0   6     244.388     250.528       5.629 o 
   2   0   7      19.803      20.027       0.578 o 
   2   0   8       0.303       0.498       0.123 o 
   2   0   9       1.456       1.536       0.180 o 
   2   0  10       0.758       0.886       0.215 o 
   2   0  11      29.038      28.481       0.979 o 
   2   1   0       0.113       0.327       0.059 o 
   2   1   1     133.215     144.016       3.266 o 
   2   1   2     146.401     149.764       3.378 o 
   2   1   3     143.869     146.759       3.312 o 
   2   1   4      15.250      15.357       0.435 o 
   2   1   5     523.408     524.122      11.590 o 
   2   1   6     140.171     137.988       3.174 o 
   2   1   7      38.997      38.936       1.055 o 
   2   1   8      54.751      55.763       1.863 o 
   2   1   9       1.297       1.182       0.180 o 
   2   1  10       0.062       0.288       0.196 o 
   2   2   0      81.031      79.910       1.834 o 
   2   2   1       8.197       7.531       0.264 o 
   2   2   2      29.188      26.003       0.664 o 
   2   2   3      21.818      21.665       0.690 o 
   2   2   4       1.241       1.008       0.109 o 
   2   2   5     265.512     258.660       5.821 o 
   2   2   6      74.739      74.394       1.843 o 
   2   2   7      69.535      68.260       1.822 o 
   2   2   8      98.369      95.487       2.423 o 
   2   3   0     116.789     120.042       2.758 o 
   2   3   1      95.436      95.834       2.261 o 
   2   3   2       0.245       0.514       0.097 o 
   2   3   3      19.122      19.536       0.696 o 
   2   3   4       5.042       5.201       0.269 o 
   2   3   5       8.284       9.082       0.391 o 
   2   3   6       0.861       0.809       0.161 o 
   2   3   7      51.156      51.366       1.552 o 
   2   4   0      56.107      57.169       1.487 o 
   2   4   1      50.143      50.213       1.318 o 
   2   4   2      49.483      49.973       1.339 o 
   2   4   3      31.557      32.558       0.959 o 
   2   4   4     139.439     140.153       3.755 o 
   2   4   5       0.096       0.281       0.184 o 
   2   5   0      83.170      84.702       2.207 o 
   2   5   1       8.305       8.254       0.644 o 
   2   5   2      15.878      16.700       0.716 o 
   2   5   3       2.250       2.477       0.757 o 
   3  -7   3      28.502      26.365       2.253 o 
   3  -7   4      20.791      19.483       1.742 o 
   3  -7   5       2.521       3.185       0.623 o 
   3  -7   6       0.008       0.223       0.302 o 
   3  -7   7       5.015       6.882       0.948 o 
   3  -7   8       4.922       7.015       1.155 o 
   3  -6   1       1.666       1.797       0.386 o 
   3  -6   2       1.241       1.294       0.394 o 
   3  -6   3       0.605       0.961       0.277 o 
   3  -6   4      91.094      84.974       2.443 o 
   3  -6   5      83.784      82.604       2.469 o 
   3  -6   6       1.022       0.719       0.160 o 
   3  -6   7      17.009      17.987       0.706 o 
   3  -6   8      16.571      18.275       0.840 o 
   3  -6   9       2.678       3.351       0.348 o 
   3  -6  10       0.002       0.229       0.191 o 
   3  -5   1      33.859      33.927       0.934 o 
   3  -5   2       5.935       5.965       0.333 o 
   3  -5   3       3.554       4.130       0.252 o 
   3  -5   4      32.030      29.468       1.040 o 
   3  -5   5       8.397       9.261       0.448 o 
   3  -5   6       0.020       0.136       0.149 o 
   3  -5   7      35.467      37.308       1.134 o 
   3  -5   8       9.705      11.072       0.543 o 
   3  -5   9       0.004       0.081       0.203 o 
   3  -5  10       0.461       0.715       0.200 o 
   3  -5  11       0.166       0.166       0.194 o 
   3  -4   1      39.735      38.551       1.058 o 
   3  -4   2      39.775      42.174       1.068 o 
   3  -4   3      43.361      43.432       1.098 o 
   3  -4   4     139.206     135.281       3.222 o 
   3  -4   5      60.150      57.687       1.462 o 
   3  -4   6      34.541      35.071       0.965 o 
   3  -4   7       9.009      10.010       0.516 o 
   3  -4   8       6.473       5.886       0.420 o 
   3  -4   9       0.776       0.970       0.194 o 
   3  -4  10       1.493       2.054       0.384 o 
   3  -4  11       1.107       1.157       0.339 o 
   3  -4  12       0.218       0.608       0.324 o 
   3  -3   1      39.728      38.283       0.974 o 
   3  -3   2      36.839      36.950       0.930 o 
   3  -3   3       4.134       4.241       0.208 o 
   3  -3   4      16.124      15.031       0.466 o 
   3  -3   5     349.408     342.155       7.858 o 
   3  -3   6     774.137     775.406      16.965 o 
   3  -3   7      20.413      22.515       0.677 o 
   3  -3   8      27.811      26.194       0.787 o 
   3  -3   9      43.544      43.945       1.238 o 
   3  -3  10       1.842       2.045       0.248 o 
   3  -3  11       1.034       0.876       0.231 o 
   3  -3  12       0.093       0.565       0.284 o 
   3  -2   1     260.120     271.788       6.070 o 
   3  -2   2      63.915      60.698       1.422 o 
   3  -2   3       0.372       0.494       0.056 o 
   3  -2   4     461.188     471.857      10.481 o 
   3  -2   5       0.228       0.342       0.086 o 
   3  -2   6     336.786     333.697       7.507 o 
   3  -2   7      71.146      67.762       1.683 o 
   3  -2   8      83.163      84.014       2.060 o 
   3  -2   9      44.418      45.015       1.194 o 
   3  -2  10       3.886       3.819       0.378 o 
   3  -2  11       0.407       0.374       0.168 o 
   3  -2  12       9.449       9.615       0.580 o 
   3  -1   1     114.717     115.216       2.635 o 
   3  -1   2     283.355     299.234       6.682 o 
   3  -1   3      53.072      50.369       1.179 o 
   3  -1   4      54.616      52.971       1.248 o 
   3  -1   5      11.762      11.200       0.331 o 
   3  -1   6      12.673      10.811       0.343 o 
   3  -1   7      70.022      66.746       1.605 o 
   3  -1   8     103.158     105.617       2.573 o 
   3  -1   9       9.651      10.336       0.462 o 
   3  -1  10       0.777       0.916       0.172 o 
   3  -1  11       2.984       3.450       0.374 o 
   3   0   0     175.046     185.292       4.153 o 
   3   0   1     290.812     286.390       6.391 o 
   3   0   2      24.992      29.093       0.698 o 
   3   0   3     157.734     162.826       3.715 o 
   3   0   4      87.487      93.161       2.142 o 
   3   0   5      60.725      59.159       1.406 o 
   3   0   6       8.190       8.640       0.345 o 
   3   0   7     284.083     284.525       6.448 o 
   3   0   8      88.745      87.968       2.154 o 
   3   0   9      28.361      29.332       1.124 o 
   3   0  10      25.097      26.247       1.036 o 
   3   0  11       2.722       4.306       1.075 o 
   3   1   0     350.718     337.424       7.511 o 
   3   1   1    1083.197    1090.133      24.059 o 
   3   1   2      76.680      76.250       1.756 o 
   3   1   3      24.289      23.560       0.600 o 
   3   1   4       2.220       2.035       0.144 o 
   3   1   5      36.351      36.045       0.923 o 
   3   1   6       1.477       1.251       0.192 o 
   3   1   7     165.572     165.894       4.168 o 
   3   1   8      39.215      40.609       1.340 o 
   3   1   9      46.410      44.402       1.304 o 
   3   1  10      62.209      62.094       3.462 o 
   3   2   0     700.070     684.661      15.112 o 
   3   2   1     335.014     343.352       7.638 o 
   3   2   2     170.322     171.701       3.906 o 
   3   2   3     103.491     102.202       2.412 o 
   3   2   4       0.485       0.630       0.093 o 
   3   2   5       4.323       4.514       0.237 o 
   3   2   6       0.193       0.257       0.112 o 
   3   2   7       6.025       6.535       0.360 o 
   3   2   8       0.665       1.150       0.241 o 
   3   3   0     315.101     316.919       7.164 o 
   3   3   1      48.338      48.581       1.292 o 
   3   3   2      79.652      78.818       1.923 o 
   3   3   3      86.294      88.564       2.160 o 
   3   3   4      56.707      56.044       1.688 o 
   3   3   5      39.544      40.323       1.334 o 
   3   3   6      88.936      89.340       2.315 o 
   3   3   7       1.591       1.203       0.574 o 
   3   4   0      16.683      15.208       0.549 o 
   3   4   1      24.932      25.264       0.802 o 
   3   4   2     106.028     108.500       2.885 o 
   3   4   3      14.114      14.794       0.610 o 
   3   4   4      38.686      40.235       1.236 o 
   3   4   5       3.097       3.544       0.850 o 
   3   5   0       4.342       4.361       0.473 o 
   3   5   1      42.983      41.068       1.300 o 
   3   5   2     103.431     103.397       2.670 o 
   4  -7   3       1.492       1.620       0.449 o 
   4  -7   4       0.419       0.357       0.371 o 
   4  -7   5       0.113       1.269       0.437 o 
   4  -7   6      41.699      38.057       1.994 o 
   4  -7   7      22.198      22.857       1.683 o 
   4  -7   8       0.027       0.114       0.361 o 
   4  -6   1      31.569      30.038       1.435 o 
   4  -6   2      23.159      24.743       0.975 o 
   4  -6   3      17.125      18.993       0.903 o 
   4  -6   4       8.635       8.805       0.761 o 
   4  -6   5       6.591       8.242       0.583 o 
   4  -6   6       8.046       7.249       0.560 o 
   4  -6   7       1.591       1.711       0.297 o 
   4  -6   8       0.376       0.898       0.193 o 
   4  -6   9       8.755       9.238       0.786 o 
   4  -6  10       2.749       3.786       0.399 o 
   4  -5   1      37.749      36.402       1.567 o 
   4  -5   2      16.249      15.999       0.850 o 
   4  -5   3      33.007      35.293       1.078 o 
   4  -5   4      15.545      15.816       0.555 o 
   4  -5   5      16.517      14.339       0.567 o 
   4  -5   6      41.802      40.906       1.166 o 
   4  -5   7      20.653      19.751       0.728 o 
   4  -5   8       7.100       6.747       0.400 o 
   4  -5   9       2.909       3.996       0.359 o 
   4  -5  10       1.200       1.424       0.256 o 
   4  -5  11       0.139       0.521       0.231 o 
   4  -4   1      71.925      68.751       1.675 o 
   4  -4   2     110.729     114.428       2.681 o 
   4  -4   3      38.524      36.297       0.955 o 
   4  -4   4      31.804      34.039       0.914 o 
   4  -4   5       0.931       1.202       0.234 o 
   4  -4   6       2.373       1.988       0.190 o 
   4  -4   7     154.500     149.032       3.690 o 
   4  -4   8     226.643     222.316       5.128 o 
   4  -4   9       8.890       9.253       0.798 o 
   4  -4  10      11.756      12.435       0.697 o 
   4  -4  11      12.902      13.469       0.775 o 
   4  -4  12       0.649       0.639       0.242 o 
   4  -3   1     142.310     135.646       3.089 o 
   4  -3   2     273.271     279.868       6.340 o 
   4  -3   3     128.411     128.244       2.990 o 
   4  -3   4      22.888      22.498       0.713 o 
   4  -3   5      15.606      16.348       0.567 o 
   4  -3   6     219.538     221.116       5.453 o 
   4  -3   7       0.010       0.016       0.083 o 
   4  -3   8     125.830     122.057       3.123 o 
   4  -3   9      20.110      19.967       0.681 o 
   4  -3  10      28.387      27.384       0.978 o 
   4  -3  11      19.758      18.852       0.860 o 
   4  -3  12       1.332       1.505       0.292 o 
   4  -2   1     694.824     691.882      15.321 o 
   4  -2   2      55.260      53.939       1.277 o 
   4  -2   3     116.966     113.808       2.606 o 
   4  -2   4     112.160     118.710       2.721 o 
   4  -2   5       8.779       8.231       0.275 o 
   4  -2   6       4.373       4.381       0.198 o 
   4  -2   7       2.824       2.688       0.158 o 
   4  -2   8       1.151       1.150       0.147 o 
   4  -2   9      25.884      26.387       0.830 o 
   4  -2  10      32.898      33.984       1.092 o 
   4  -2  11       3.627       4.731       0.366 o 
   4  -2  12       0.626       1.307       0.462 o 
   4  -1   1     355.985     361.352       8.048 o 
   4  -1   2      55.744      61.553       1.433 o 
   4  -1   3     142.702     127.786       2.892 o 
   4  -1   4      60.081      63.939       1.525 o 
   4  -1   5      86.226      86.943       2.039 o 
   4  -1   6      47.746      50.781       1.247 o 
   4  -1   7      10.343       9.913       0.518 o 
   4  -1   8       4.526       4.705       0.242 o 
   4  -1   9     122.169     124.571       3.158 o 
   4  -1  10      43.359      42.581       1.521 o 
   4  -1  11      12.990      13.734       0.671 o 
   4   0   0    2244.553    2228.688      48.996 o 
   4   0   1      10.046       9.510       0.265 o 
   4   0   2     326.183     329.706       7.347 o 
   4   0   3     693.753     678.507      15.074 o 
   4   0   4      51.608      53.250       1.345 o 
   4   0   5      39.399      39.590       0.998 o 
   4   0   6       1.194       1.177       0.122 o 
   4   0   7      39.086      38.976       1.049 o 
   4   0   8       1.533       1.723       0.207 o 
   4   0   9      72.227      71.376       1.905 o 
   4   0  10      16.464      16.937       0.708 o 
   4   1   0     219.648     217.258       4.870 o 
   4   1   1     128.228     132.474       2.997 o 
   4   1   2     535.214     528.581      11.713 o 
   4   1   3     338.774     337.668       7.522 o 
   4   1   4     149.959     153.798       3.498 o 
   4   1   5      74.737      73.094       1.764 o 
   4   1   6       0.949       0.974       0.141 o 
   4   1   7       0.007       0.354       0.149 o 
   4   1   8       4.466       4.460       0.319 o 
   4   1   9       4.862       4.260       0.480 o 
   4   2   0     588.009     598.534      13.221 o 
   4   2   1      26.966      29.315       0.814 o 
   4   2   2     271.616     268.631       6.052 o 
   4   2   3      37.775      37.417       0.957 o 
   4   2   4      83.153      84.083       2.017 o 
   4   2   5     101.087     100.810       2.425 o 
   4   2   6      41.619      40.969       1.258 o 
   4   2   7      37.275      37.790       1.167 o 
   4   2   8      39.682      41.156       1.493 o 
   4   3   0      44.454      46.264       1.177 o 
   4   3   1      27.861      28.334       0.903 o 
   4   3   2      18.691      17.803       0.707 o 
   4   3   3      29.565      29.893       0.950 o 
   4   3   4      92.438      94.876       2.455 o 
   4   3   5      21.339      21.785       0.930 o 
   4   3   6      54.937      55.838       1.699 o 
   4   4   0      16.892      17.350       0.674 o 
   4   4   1      49.535      49.087       1.464 o 
   4   4   2       1.375       1.157       0.181 o 
   4   4   3      52.808      51.178       1.478 o 
   4   4   4     110.247     111.676       2.886 o 
   4   5   0       0.044       0.288       0.156 o 
   4   5   1      12.373      12.607       0.739 o 
   5  -7   3      15.393      16.086       1.234 o 
   5  -7   4       9.838      10.236       1.622 o 
   5  -7   5       6.560       7.435       0.731 o 
   5  -7   6       7.898       8.225       1.061 o 
   5  -7   7       5.334       7.362       1.235 o 
   5  -6   1       1.692       1.588       0.305 o 
   5  -6   2      22.391      22.358       1.131 o 
   5  -6   3      11.920      10.843       0.762 o 
   5  -6   4       6.915       6.275       0.840 o 
   5  -6   5      16.399      18.266       1.202 o 
   5  -6   6       4.396       4.877       0.469 o 
   5  -6   7       5.393       4.197       0.527 o 
   5  -6   8      12.027      11.173       0.970 o 
   5  -6   9       5.331       4.643       1.396 o 
   5  -6  10       0.768       1.086       0.491 o 
   5  -5   1      21.555      21.928       1.042 o 
   5  -5   2       7.713       7.508       0.502 o 
   5  -5   3      30.745      29.369       1.188 o 
   5  -5   4      40.826      40.535       1.531 o 
   5  -5   5      24.704      26.569       0.952 o 
   5  -5   6      19.482      20.176       0.715 o 
   5  -5   7       2.977       3.704       0.293 o 
   5  -5   8       0.323       0.403       0.214 o 
   5  -5   9      61.643      60.782       1.735 o 
   5  -5  10      61.260      61.047       1.862 o 
   5  -5  11       2.874       3.669       0.565 o 
   5  -4   1     397.002     390.608       8.631 o 
   5  -4   2       0.947       0.741       0.119 o 
   5  -4   3      76.370      71.325       1.705 o 
   5  -4   4     126.330     128.106       3.066 o 
   5  -4   5      42.483      43.769       1.185 o 
   5  -4   6      14.026      14.258       0.572 o 
   5  -4   7      27.892      30.428       1.156 o 
   5  -4   8     111.463     115.113       2.846 o 
   5  -4   9       0.021       0.090       0.157 o 
   5  -4  10      37.086      35.679       1.989 o 
   5  -4  11       4.171       4.555       0.413 o 
   5  -4  12       7.856       8.239       1.297 o 
   5  -3   1      34.612      31.163       0.823 o 
   5  -3   2     183.010     181.615       4.125 o 
   5  -3   3     208.371     208.727       4.704 o 
   5  -3   4      43.041      40.519       1.041 o 
   5  -3   5      52.712      51.447       1.326 o 
   5  -3   6      40.590      40.748       1.100 o 
   5  -3   7       1.032       0.965       0.170 o 
   5  -3   8       0.641       0.858       0.157 o 
   5  -3   9       8.735       9.103       0.594 o 
   5  -3  10       0.316       0.515       0.148 o 
   5  -3  11       6.491       5.490       0.456 o 
   5  -2   1     482.159     481.454      11.036 o 
   5  -2   2     274.609     272.661       6.100 o 
   5  -2   3     149.949     150.491       3.547 o 
   5  -2   4      21.057      22.077       0.633 o 
   5  -2   5      56.122      50.754       1.239 o 
   5  -2   6      65.120      65.697       1.708 o 
   5  -2   7      26.445      26.883       0.821 o 
   5  -2   8      21.655      21.150       0.659 o 
   5  -2   9       0.313       0.396       0.179 o 
   5  -2  10       1.638       2.239       0.388 o 
   5  -2  11      44.458      43.363       1.533 o 
   5  -1   1      12.456      11.773       0.343 o 
   5  -1   2     768.628     771.234      17.047 o 
   5  -1   3      13.743      12.031       0.337 o 
   5  -1   4     179.474     186.022       4.192 o 
   5  -1   5     281.134     274.344       6.137 o 
   5  -1   6      39.352      39.399       1.012 o 
   5  -1   7      34.068      34.564       1.083 o 
   5  -1   8       3.924       3.456       0.234 o 
   5  -1   9      30.769      31.419       1.108 o 
   5  -1  10       1.588       1.912       0.286 o 
   5  -1  11      23.886      23.211       2.243 o 
   5   0   0     998.493     998.455      22.038 o 
   5   0   1      39.413      37.342       0.893 o 
   5   0   2     114.999     115.594       2.628 o 
   5   0   3      59.518      56.294       1.375 o 
   5   0   4     286.652     289.577       6.646 o 
   5   0   5     244.326     244.096       5.489 o 
   5   0   6      89.054      90.448       2.220 o 
   5   0   7      38.783      39.322       1.093 o 
   5   0   8       1.092       0.682       0.147 o 
   5   0   9       1.761       1.626       0.213 o 
   5   0  10       7.051       7.254       0.452 o 
   5   1   0       0.165       0.235       0.052 o 
   5   1   1     135.093     127.729       2.901 o 
   5   1   2     532.221     532.761      11.794 o 
   5   1   3      28.331      28.125       0.779 o 
   5   1   4     138.608     142.203       3.268 o 
   5   1   5      26.480      25.618       0.777 o 
   5   1   6      63.748      62.753       1.598 o 
   5   1   7      81.573      82.040       2.061 o 
   5   1   8      19.341      18.898       0.735 o 
   5   1   9      27.014      25.055       2.189 o 
   5   2   0      26.316      26.795       0.701 o 
   5   2   1      17.212      19.063       0.551 o 
   5   2   2      95.449      96.588       2.268 o 
   5   2   3      23.107      22.212       0.646 o 
   5   2   4      13.119      13.576       0.559 o 
   5   2   5      21.931      21.254       0.691 o 
   5   2   6      57.063      56.939       1.568 o 
   5   2   7      26.088      25.500       0.941 o 
   5   3   0     114.526     116.759       2.915 o 
   5   3   1      22.340      22.369       0.708 o 
   5   3   2       9.252       9.022       0.389 o 
   5   3   3      31.138      30.394       0.950 o 
   5   3   4       0.031       0.311       0.142 o 
   5   3   5      50.015      50.099       1.821 o 
   5   3   6      84.339      79.772       3.033 o 
   5   4   0     111.913     118.804       2.889 o 
   5   4   1      57.000      56.166       1.591 o 
   5   4   2       0.608       0.586       0.184 o 
   5   4   3      17.431      18.101       0.731 o 
   5   5   0      65.178      63.138       1.831 o 
   6  -7   3       0.023       0.149       0.623 o 
   6  -7   4       6.517       6.073       0.817 o 
   6  -7   5       2.492       2.186       0.544 o 
   6  -7   6       1.787       1.573       0.964 o 
   6  -7   7       5.541       5.459       1.356 o 
   6  -6   1       0.438       0.647       0.222 o 
   6  -6   2       6.096       4.874       0.538 o 
   6  -6   3       2.518       2.293       0.376 o 
   6  -6   4       3.211       3.375       0.382 o 
   6  -6   5       7.694       7.833       0.631 o 
   6  -6   6      11.934      12.158       0.740 o 
   6  -6   7      12.743      13.724       0.951 o 
   6  -6   8       7.747       9.577       1.485 o 
   6  -6   9       2.404       3.178       0.623 o 
   6  -5   1      51.664      51.444       1.608 o 
   6  -5   2     133.810     126.128       3.208 o 
   6  -5   3     138.615     138.584       4.301 o 
   6  -5   4       1.001       1.596       0.230 o 
   6  -5   5      28.549      26.707       1.571 o 
   6  -5   6      45.118      43.550       2.118 o 
   6  -5   7      11.847      12.581       0.714 o 
   6  -5   8       5.689       6.718       1.028 o 
   6  -5   9      24.494      27.483       2.503 o 
   6  -5  10      49.371      51.990       1.752 o 
   6  -5  11       0.017       0.170       0.237 o 
   6  -4   1     263.986     263.109       5.927 o 
   6  -4   2      30.313      30.493       0.918 o 
   6  -4   3      23.790      21.378       1.200 o 
   6  -4   4      48.244      47.795       1.820 o 
   6  -4   5      54.169      56.376       2.841 o 
   6  -4   6      25.349      22.071       0.738 o 
   6  -4   7      15.700      15.728       0.690 o 
   6  -4   8       8.585       8.438       0.478 o 
   6  -4  10       2.976       3.597       0.487 o 
   6  -4  11       6.569       7.370       0.512 o 
   6  -3   1       1.169       1.028       0.114 o 
   6  -3   2     202.017     203.576       4.653 o 
   6  -3   3     151.458     151.590       3.462 o 
   6  -3   4      91.605      85.481       2.109 o 
   6  -3   5      35.310      35.832       1.060 o 
   6  -3   6       9.793       8.852       0.382 o 
   6  -3   7      20.189      19.506       0.780 o 
   6  -3   8      37.981      37.897       1.114 o 
   6  -3   9       4.079       4.282       0.304 o 
   6  -3  10       8.583       8.171       0.458 o 
   6  -3  11       0.246       0.577       0.215 o 
   6  -2   1       0.148       0.308       0.061 o 
   6  -2   2      93.290      97.299       2.321 o 
   6  -2   3       0.465       0.555       0.071 o 
   6  -2   4     223.618     226.776       5.102 o 
   6  -2   5       9.628       8.623       0.340 o 
   6  -2   6      84.811      83.501       2.082 o 
   6  -2   7      89.589      92.484       2.235 o 
   6  -2   8      26.015      25.662       0.920 o 
   6  -2   9      17.574      17.981       0.628 o 
   6  -2  10       3.390       3.839       0.567 o 
   6  -2  11      18.474      19.128       0.856 o 
   6  -1   1     255.925     250.948       5.698 o 
   6  -1   2     644.605     653.554      14.605 o 
   6  -1   3      22.797      23.662       0.615 o 
   6  -1   4      33.924      34.871       0.895 o 
   6  -1   5      18.902      17.625       0.516 o 
   6  -1   6     140.371     139.013       3.285 o 
   6  -1   7     123.182     123.195       3.002 o 
   6  -1   8      38.122      36.532       1.055 o 
   6  -1   9      14.279      15.086       0.590 o 
   6  -1  10       0.695       0.721       0.195 o 
   6   0   0     330.027     321.340       7.180 o 
   6   0   1     154.237     153.002       3.456 o 
   6   0   2      16.465      16.444       0.449 o 
   6   0   3     188.897     183.957       4.157 o 
   6   0   4     332.859     333.826       7.439 o 
   6   0   5      10.496       9.678       0.359 o 
   6   0   6      49.689      51.433       1.384 o 
   6   0   7      14.085      14.406       0.540 o 
   6   0   8      36.291      34.753       1.051 o 
   6   0   9      46.486      47.091       1.412 o 
   6   1   0     244.661     245.292       5.506 o 
   6   1   1     358.172     359.855       8.011 o 
   6   1   2      43.185      44.225       1.098 o 
   6   1   3       0.630       0.826       0.101 o 
   6   1   4     112.941     109.848       2.575 o 
   6   1   5      13.229      12.879       0.473 o 
   6   1   6       5.967       6.377       0.424 o 
   6   1   7       9.076       9.231       0.459 o 
   6   1   8      26.718      27.879       1.009 o 
   6   2   0      44.061      45.113       1.118 o 
   6   2   1     221.220     223.290       5.040 o 
   6   2   2     114.633     114.970       2.970 o 
   6   2   3      19.623      19.210       0.622 o 
   6   2   4       1.776       2.410       0.212 o 
   6   2   5      12.395      12.424       0.511 o 
   6   2   6       0.201       0.761       0.215 o 
   6   3   0      91.821      92.162       2.220 o 
   6   3   1      75.044      74.081       1.917 o 
   6   3   2     149.745     152.404       3.845 o 
   6   3   3      69.036      70.435       1.995 o 
   6   3   4       2.721       2.814       0.259 o 
   6   3   5      20.344      20.929       0.813 o 
   6   4   0      62.120      62.728       1.692 o 
   6   4   1      64.666      64.410       1.770 o 
   6   4   2      73.970      74.348       2.020 o 
   6   4   3       2.548       2.989       0.838 o 
   7  -7   3       0.182       0.782       0.588 o 
   7  -7   4       1.458       0.444       0.499 o 
   7  -7   6       1.588       1.086       0.579 o 
   7  -6   1      18.704      19.758       1.086 o 
   7  -6   2      25.445      24.900       1.412 o 
   7  -6   3      16.212      17.411       1.026 o 
   7  -6   4      68.099      63.147       2.199 o 
   7  -6   5      40.882      39.205       1.478 o 
   7  -6   6       1.041       1.561       0.320 o 
   7  -6   7       8.194       6.870       1.149 o 
   7  -6   8      11.467      12.142       0.959 o 
   7  -6   9       2.345       2.212       0.448 o 
   7  -5   1      47.881      48.983       1.568 o 
   7  -5   2      99.512     105.166       2.684 o 
   7  -5   3     173.203     174.381       4.265 o 
   7  -5   4      13.331      14.709       0.913 o 
   7  -5   5      10.966      10.984       1.081 o 
   7  -5   6       8.769       8.187       0.733 o 
   7  -5   7      13.984      15.426       1.288 o 
   7  -5   8       8.031       7.911       1.305 o 
   7  -5   9       2.641       3.484       0.743 o 
   7  -5  10       0.434       1.196       0.536 o 
   7  -4   1     105.406      99.721       2.455 o 
   7  -4   2      41.210      40.844       1.369 o 
   7  -4   3       4.082       4.060       0.634 o 
   7  -4   4     146.525     148.533       3.776 o 
   7  -4   5      44.657      46.557       1.643 o 
   7  -4   6      23.948      22.349       1.074 o 
   7  -4   7       6.508       7.934       1.328 o 
   7  -4   8       1.778       1.480       0.250 o 
   7  -4   9       6.951       7.137       0.501 o 
   7  -4  10      13.322      12.523       0.636 o 
   7  -4  11       0.042       0.166       0.223 o 
   7  -3   1      68.904      68.080       1.693 o 
   7  -3   2     116.745     115.194       3.091 o 
   7  -3   3       0.228       0.370       0.117 o 
   7  -3   4      59.896      59.716       1.850 o 
   7  -3   5       0.284       0.382       0.103 o 
   7  -3   6      70.012      68.645       1.737 o 
   7  -3   7       4.506       4.510       0.314 o 
   7  -3   8      27.017      25.666       0.851 o 
   7  -3   9      25.774      24.572       1.243 o 
   7  -3  10      12.350      12.938       0.605 o 
   7  -3  11       5.888       6.183       0.506 o 
   7  -2   1      62.501      60.127       1.506 o 
   7  -2   2      99.020     101.301       2.675 o 
   7  -2   3     177.102     172.976       3.922 o 
   7  -2   4     297.951     299.378       6.834 o 
   7  -2   5      21.802      23.154       0.662 o 
   7  -2   6       7.956       8.384       0.338 o 
   7  -2   7       4.148       4.247       0.251 o 
   7  -2   8      57.839      55.862       1.464 o 
   7  -2   9      47.275      45.975       1.607 o 
   7  -2  10      11.021      10.882       0.684 o 
   7  -1   1     245.306     238.025       5.353 o 
   7  -1   2     145.789     145.297       3.308 o 
   7  -1   3      89.521      89.119       2.092 o 
   7  -1   4      31.108      30.542       0.806 o 
   7  -1   5     172.408     169.007       3.864 o 
   7  -1   6     163.716     163.800       3.947 o 
   7  -1   7       0.560       0.942       0.165 o 
   7  -1   8      13.223      13.338       0.531 o 
   7  -1   9       5.720       5.869       0.370 o 
   7  -1  10      14.899      14.239       0.769 o 
   7   0   0       0.821       1.339       0.098 o 
   7   0   1     108.948     109.988       2.620 o 
   7   0   2     211.967     214.506       4.910 o 
   7   0   3     188.752     185.241       4.206 o 
   7   0   4      41.981      43.104       1.121 o 
   7   0   5       3.533       3.240       0.270 o 
   7   0   6      81.388      80.710       2.243 o 
   7   0   7       4.582       5.065       0.318 o 
   7   0   8       1.501       1.827       0.226 o 
   7   0   9       1.762       2.436       0.284 o 
   7   1   0      79.041      75.708       1.786 o 
   7   1   1     117.956     120.248       2.994 o 
   7   1   2      43.399      45.332       1.152 o 
   7   1   3     231.571     228.848       5.190 o 
   7   1   4      74.453      74.078       1.866 o 
   7   1   5      12.344      13.191       0.603 o 
   7   1   6       0.014       0.385       0.157 o 
   7   1   7       2.779       3.327       0.307 o 
   7   2   0      56.643      53.619       1.325 o 
   7   2   1     101.933     104.856       2.484 o 
   7   2   2      56.938      56.771       1.449 o 
   7   2   3      72.778      72.051       1.807 o 
   7   2   4     149.680     152.281       3.715 o 
   7   2   5      56.844      57.921       1.656 o 
   7   2   6       4.411       4.279       0.384 o 
   7   3   0       0.015       0.275       0.104 o 
   7   3   1       0.101       0.181       0.115 o 
   7   3   2      57.432      56.886       1.573 o 
   7   3   3      53.572      53.492       1.527 o 
   7   3   4      63.410      64.587       1.857 o 
   7   4   0      26.301      26.751       0.948 o 
   7   4   1       8.301       8.223       0.528 o 
   7   4   2       9.107       8.966       0.931 o 
   8  -6   1      11.333      10.226       0.923 o 
   8  -6   2      13.696      13.296       0.908 o 
   8  -6   3      19.284      20.834       1.149 o 
   8  -6   4      62.792      63.313       2.477 o 
   8  -6   5      85.892      89.179       2.867 o 
   8  -6   6       3.677       5.089       0.510 o 
   8  -6   7       3.697       3.223       0.554 o 
   8  -6   8       0.890       0.625       0.356 o 
   8  -6   9       3.249       3.523       0.857 o 
   8  -5   1       0.011       0.382       0.161 o 
   8  -5   2      13.120      13.815       0.722 o 
   8  -5   3      32.723      31.352       1.401 o 
   8  -5   4       8.087       8.101       0.572 o 
   8  -5   5       8.557       9.684       1.293 o 
   8  -5   6      76.864      77.110       2.495 o 
   8  -5   7      12.583      13.354       1.131 o 
   8  -5   8       4.631       4.238       0.994 o 
   8  -5   9       0.805       1.495       0.785 o 
   8  -4   1       4.991       4.753       0.315 o 
   8  -4   2      10.100      10.415       0.576 o 
   8  -4   3      44.066      41.398       1.991 o 
   8  -4   4      29.862      29.624       1.226 o 
   8  -4   5       0.596       0.727       0.261 o 
   8  -4   6      33.153      32.984       1.394 o 
   8  -4   7       0.166       0.691       0.269 o 
   8  -4   8      21.417      21.645       1.184 o 
   8  -4   9       1.600       1.817       0.413 o 
   8  -4  10       5.455       4.882       0.972 o 
   8  -3   1      78.029      78.502       1.973 o 
   8  -3   2      57.659      57.101       1.597 o 
   8  -3   3      25.694      23.048       0.804 o 
   8  -3   4      66.388      67.331       1.817 o 
   8  -3   5      84.935      82.378       2.254 o 
   8  -3   6     130.904     133.008       3.376 o 
   8  -3   7      14.404      15.500       0.694 o 
   8  -3   8       1.126       1.054       0.172 o 
   8  -3   9       0.802       0.843       0.183 o 
   8  -3  10      18.895      18.059       0.793 o 
   8  -2   1      40.417      40.585       1.081 o 
   8  -2   2      33.815      36.059       0.990 o 
   8  -2   3      85.359      80.508       1.997 o 
   8  -2   4      58.890      58.358       1.533 o 
   8  -2   5      37.580      36.458       0.972 o 
   8  -2   6      27.676      26.497       0.860 o 
   8  -2   7     110.733     109.154       2.972 o 
   8  -2   8      72.848      73.149       1.983 o 
   8  -2   9       0.406       0.130       0.168 o 
   8  -2  10       2.493       1.980       0.301 o 
   8  -1   1       2.399       2.227       0.200 o 
   8  -1   2       0.641       0.511       0.082 o 
   8  -1   3      67.376      65.553       1.607 o 
   8  -1   4     127.920     129.304       3.091 o 
   8  -1   5      57.193      57.277       1.450 o 
   8  -1   6      30.820      30.043       0.874 o 
   8  -1   7       8.059       7.653       0.385 o 
   8  -1   8      41.357      41.314       1.458 o 
   8  -1   9       1.043       0.996       0.213 o 
   8   0   0      43.024      41.786       1.037 o 
   8   0   1      77.320      74.765       1.781 o 
   8   0   2      28.491      29.754       0.803 o 
   8   0   3      50.282      49.275       1.254 o 
   8   0   4      39.578      39.837       1.068 o 
   8   0   5     162.717     161.980       3.766 o 
   8   0   6      31.511      32.126       0.980 o 
   8   0   7       5.944       6.221       0.513 o 
   8   0   8       0.566       0.579       0.168 o 
   8   1   0      84.698      85.918       2.036 o 
   8   1   1      56.074      55.609       1.469 o 
   8   1   2      37.679      38.101       1.048 o 
   8   1   3      61.618      62.323       1.761 o 
   8   1   4      21.236      21.185       0.734 o 
   8   1   5      58.324      57.593       1.603 o 
   8   1   6     110.164     109.323       2.873 o 
   8   1   7      32.612      34.493       1.176 o 
   8   2   0     324.648     326.129       7.299 o 
   8   2   1      17.775      18.389       0.633 o 
   8   2   2       4.576       4.883       0.282 o 
   8   2   3       0.187       0.394       0.156 o 
   8   2   4      33.305      32.742       1.196 o 
   8   2   5      33.070      33.523       1.186 o 
   8   3   0     130.376     130.867       3.188 o 
   8   3   1      11.668      11.805       0.524 o 
   8   3   2      38.387      38.112       1.665 o 
   8   3   3      12.767      13.128       0.633 o 
   8   4   0       4.764       5.371       0.369 o 
   8   4   1       0.559       1.177       0.573 o 
   9  -6   1       7.414       6.833       0.665 o 
   9  -6   2       0.764       1.351       0.333 o 
   9  -6   3       0.384       0.605       0.308 o 
   9  -6   4       2.412       2.223       0.423 o 
   9  -6   5       5.645       5.231       0.515 o 
   9  -6   6       0.643       0.677       0.242 o 
   9  -6   7       7.154       7.884       0.667 o 
   9  -6   8      29.459      31.169       1.616 o 
   9  -5   1       2.622       2.400       0.577 o 
   9  -5   2      11.005      11.544       0.671 o 
   9  -5   4       3.349       3.097       0.835 o 
   9  -5   5      17.757      17.266       1.005 o 
   9  -5   6       2.402       2.662       0.562 o 
   9  -5   7       0.604       0.398       0.334 o 
   9  -5   8      13.527      15.802       1.194 o 
   9  -4   1       0.217       0.276       0.158 o 
   9  -4   2      17.041      17.998       0.954 o 
   9  -4   3      24.684      24.434       0.991 o 
   9  -4   4      15.353      14.023       0.822 o 
   9  -4   5       9.143       7.517       0.626 o 
   9  -4   6      29.458      31.044       1.386 o 
   9  -4   7      33.169      31.740       1.459 o 
   9  -4   8      50.814      52.847       2.342 o 
   9  -4   9       6.429       6.767       0.816 o 
   9  -4  10       0.093       0.147       0.562 o 
   9  -3   1      40.537      38.649       1.125 o 
   9  -3   2       1.649       1.663       0.206 o 
   9  -3   3      14.404      14.490       0.811 o 
   9  -3   4      16.400      15.987       0.777 o 
   9  -3   5      16.314      16.262       0.766 o 
   9  -3   6      19.700      18.965       1.226 o 
   9  -3   7      10.966      10.377       0.775 o 
   9  -3   8      15.435      15.572       0.864 o 
   9  -3   9      52.997      56.652       2.162 o 
   9  -3  10      29.023      27.275       1.740 o 
   9  -2   1     567.237     571.379      12.485 o 
   9  -2   2       0.844       1.233       0.191 o 
   9  -2   3      10.537      10.294       0.462 o 
   9  -2   4       0.646       0.463       0.133 o 
   9  -2   5      26.381      27.682       0.961 o 
   9  -2   6      58.246      58.994       2.061 o 
   9  -2   7       7.204       7.710       0.528 o 
   9  -2   8      19.545      18.024       0.711 o 
   9  -2   9       6.167       5.610       0.419 o 
   9  -1   1     225.495     230.049       5.386 o 
   9  -1   2      38.639      36.002       1.906 o 
   9  -1   3      52.877      52.774       1.479 o 
   9  -1   4       4.419       4.152       0.392 o 
   9  -1   5      14.875      15.377       0.618 o 
   9  -1   6      31.530      30.749       0.911 o 
   9  -1   7      78.648      76.655       2.262 o 
   9  -1   8       8.250       8.379       0.676 o 
   9  -1   9       2.172       2.056       0.522 o 
   9   0   0      47.866      51.533       1.422 o 
   9   0   1       3.400       3.221       0.204 o 
   9   0   2      95.213      93.684       2.243 o 
   9   0   3      47.347      47.926       1.266 o 
   9   0   4      18.799      19.139       0.753 o 
   9   0   5      22.448      21.858       0.856 o 
   9   0   6       4.859       5.706       0.366 o 
   9   0   7      37.542      36.819       1.198 o 
   9   0   8      60.033      60.261       3.576 o 
   9   1   0      97.364      97.508       2.437 o 
   9   1   1     117.430     117.505       3.015 o 
   9   1   2     276.288     275.804       6.366 o 
   9   1   3      26.799      27.248       0.853 o 
   9   1   4       9.819       9.976       0.460 o 
   9   1   5       0.245       0.380       0.186 o 
   9   1   6      11.209      11.432       0.581 o 
   9   2   0       1.172       1.009       0.200 o 
   9   2   1      41.076      40.145       1.114 o 
   9   2   2     129.907     130.497       3.138 o 
   9   2   3      10.693      11.720       0.507 o 
   9   2   4      44.488      43.119       1.489 o 
   9   3   0      70.255      69.611       1.838 o 
   9   3   1      11.994      12.117       0.743 o 
   9   3   2       1.105       1.363       0.239 o 
  10  -6   1     122.042     127.244       4.683 o 
  10  -6   2      17.780      20.008       1.178 o 
  10  -6   3       0.770       0.950       0.330 o 
  10  -6   4       6.297       7.244       0.765 o 
  10  -6   5       0.728       1.129       0.394 o 
  10  -6   6       1.052       0.988       0.300 o 
  10  -6   7       4.729       4.806       0.529 o 
  10  -5   1      38.625      38.200       1.412 o 
  10  -5   2       0.513       1.035       0.230 o 
  10  -5   3       0.084       0.512       0.282 o 
  10  -5   4       6.148       7.911       0.689 o 
  10  -5   5       5.639       4.975       0.702 o 
  10  -5   6       3.066       2.505       0.476 o 
  10  -5   7       3.293       3.854       0.563 o 
  10  -5   8       8.338       7.419       0.835 o 
  10  -4   1     102.154     106.238       4.140 o 
  10  -4   2      57.252      55.930       1.661 o 
  10  -4   3      18.510      17.829       0.852 o 
  10  -4   4       0.015       0.267       0.293 o 
  10  -4   5       5.423       5.248       0.543 o 
  10  -4   6       4.184       4.026       0.502 o 
  10  -4   7       1.499       1.974       0.617 o 
  10  -4   8       4.008       4.523       0.625 o 
  10  -4   9       2.162       2.096       0.464 o 
  10  -3   1      17.233      16.284       1.037 o 
  10  -3   2     444.241     445.639      10.612 o 
  10  -3   3     252.380     251.903       6.784 o 
  10  -3   4       0.930       1.144       0.262 o 
  10  -3   5      10.528      11.039       0.644 o 
  10  -3   6       0.557       0.886       0.249 o 
  10  -3   7       8.156       9.248       0.989 o 
  10  -3   8      18.464      18.629       1.118 o 
  10  -3   9       0.020       0.317       0.373 o 
  10  -2   1      37.409      37.864       1.069 o 
  10  -2   2      73.358      71.853       1.853 o 
  10  -2   3     140.823     139.839       3.672 o 
  10  -2   4      22.176      20.956       1.042 o 
  10  -2   5      32.442      33.394       1.216 o 
  10  -2   6       0.028       0.062       0.520 o 
  10  -2   7       3.960       4.118       0.648 o 
  10  -2   8      19.307      18.678       1.254 o 
  10  -1   1     129.317     131.466       3.449 o 
  10  -1   2      13.868      16.146       0.662 o 
  10  -1   3       7.074       6.699       0.963 o 
  10  -1   4      66.041      66.203       2.244 o 
  10  -1   5      28.440      28.629       1.142 o 
  10  -1   6       7.348       7.366       0.507 o 
  10  -1   7       4.376       4.994       0.355 o 
  10  -1   8       0.563       1.078       0.225 o 
  10   0   0      18.392      19.022       0.689 o 
  10   0   1     223.261     218.349       5.060 o 
  10   0   2      58.728      58.953       1.941 o 
  10   0   3      85.265      85.699       2.222 o 
  10   0   4     182.496     178.685       4.184 o 
  10   0   5      28.557      28.124       0.957 o 
  10   0   6       8.229       8.326       0.469 o 
  10   0   7       0.412       0.752       0.219 o 
  10   1   0       9.438       9.358       0.377 o 
  10   1   1      45.330      46.116       1.259 o 
  10   1   2       0.035       0.124       0.111 o 
  10   1   3      39.442      38.409       1.135 o 
  10   1   4      88.678      89.065       2.287 o 
  10   1   5       9.138       8.479       0.485 o 
  10   2   0       0.009       0.150       0.105 o 
  10   2   1      54.232      53.765       1.705 o 
  10   2   2      40.234      40.511       1.193 o 
  10   2   3       6.657       6.654       0.500 o 
  10   3   0       8.011       9.244       0.489 o 
  10   3   1       3.510       3.384       0.391 o 
  11  -6   1       0.079       0.150       0.505 o 
  11  -6   2       0.040       0.050       0.236 o 
  11  -6   3      15.251      15.096       1.155 o 
  11  -6   4       0.042       0.196       0.243 o 
  11  -6   5       0.019       0.141       0.294 o 
  11  -6   6       1.789       0.995       0.791 o 
  11  -5   1      14.221      14.983       0.841 o 
  11  -5   2      47.882      48.465       1.587 o 
  11  -5   3      44.316      44.480       4.123 o 
  11  -5   4      24.009      22.658       1.487 o 
  11  -5   5       6.445       6.170       0.647 o 
  11  -5   6       0.092       0.442       0.314 o 
  11  -5   7       2.266       1.768       0.999 o 
  11  -4   1       4.350       4.800       0.455 o 
  11  -4   2       4.621       4.333       0.379 o 
  11  -4   3      13.612      14.100       1.116 o 
  11  -4   4     217.785     203.121       8.050 o 
  11  -4   5      94.901      93.847       2.898 o 
  11  -4   6       2.166       3.087       0.500 o 
  11  -4   7       5.004       5.471       0.633 o 
  11  -4   8       0.461       1.382       0.494 o 
  11  -3   1       9.965       8.582       0.486 o 
  11  -3   2       0.149       0.357       0.164 o 
  11  -3   3      35.077      35.067       1.180 o 
  11  -3   4      43.664      40.313       1.334 o 
  11  -3   5      61.366      60.814       2.093 o 
  11  -3   6       9.439       8.954       0.926 o 
  11  -3   7      15.644      16.316       1.042 o 
  11  -3   8       0.444       0.513       0.267 o 
  11  -2   1       0.103       0.190       0.102 o 
  11  -2   2      72.498      74.503       2.158 o 
  11  -2   3      36.690      37.326       1.949 o 
  11  -2   4       2.040       2.793       0.366 o 
  11  -2   5       6.030       6.542       0.608 o 
  11  -2   6      31.466      32.547       1.484 o 
  11  -2   7      12.148      13.521       0.962 o 
  11  -2   8       2.009       3.167       0.939 o 
  11  -1   1       2.437       2.026       0.239 o 
  11  -1   2      14.775      16.215       0.784 o 
  11  -1   3     132.730     130.906       3.367 o 
  11  -1   4      23.170      23.489       1.282 o 
  11  -1   5      47.592      51.593       1.903 o 
  11  -1   6      96.375      97.868       2.852 o 
  11  -1   7      20.120      21.342       1.246 o 
  11   0   0      43.213      45.451       1.425 o 
  11   0   1       0.790       1.374       0.348 o 
  11   0   2       1.036       1.321       0.260 o 
  11   0   3      17.388      17.247       1.748 o 
  11   0   4       0.564       0.448       0.225 o 
  11   0   5      23.942      23.823       1.362 o 
  11   0   6      43.295      43.884       2.197 o 
  11   1   0      59.001      59.193       1.777 o 
  11   1   1      12.450      13.092       0.742 o 
  11   1   2       0.130       0.133       0.181 o 
  11   1   3      33.123      31.998       1.021 o 
  11   1   4      15.428      15.806       0.689 o 
  11   2   0       8.557       9.278       0.436 o 
  11   2   1      16.133      15.664       0.619 o 
  11   2   2      15.148      15.074       0.689 o 
  11   3   0      31.826      32.652       1.893 o 
  12  -6   1       1.661       2.518       0.778 o 
  12  -6   2       0.545       3.616       0.939 o 
  12  -6   3       6.449       9.158       1.436 o 
  12  -5   1       3.397       4.112       0.431 o 
  12  -5   2       1.618       2.029       0.395 o 
  12  -5   3       0.331       0.244       0.542 o 
  12  -5   4       0.186       0.267       0.243 o 
  12  -5   5       7.676       6.889       0.889 o 
  12  -5   6      84.596      82.452       2.871 o 
  12  -5   7      30.872      36.003       2.821 o 
  12  -4   1      12.219      12.338       0.924 o 
  12  -4   2       1.108       0.895       0.332 o 
  12  -4   3       1.836       1.587       0.351 o 
  12  -4   4       5.341       4.434       0.465 o 
  12  -4   5      23.875      25.242       1.777 o 
  12  -4   6      18.389      15.152       1.029 o 
  12  -4   7      19.487      20.163       1.516 o 
  12  -3   1       1.526       1.273       0.251 o 
  12  -3   2       9.314       9.788       0.557 o 
  12  -3   3       0.101       0.125       0.221 o 
  12  -3   4      33.117      33.426       1.308 o 
  12  -3   5       4.618       4.963       0.553 o 
  12  -3   6       0.024       0.034       0.280 o 
  12  -3   7       2.679       2.828       0.709 o 
  12  -2   1       8.113       8.202       0.449 o 
  12  -2   2       5.658       5.764       0.593 o 
  12  -2   3       8.658       8.210       0.554 o 
  12  -2   4      13.453      14.382       1.094 o 
  12  -2   5      56.155      61.310       2.507 o 
  12  -2   6       5.753       7.560       1.134 o 
  12  -2   7      21.065      22.659       1.331 o 
  12  -1   1     158.848     160.368       5.178 o 
  12  -1   2      27.210      27.681       1.638 o 
  12  -1   3       0.885       1.169       0.258 o 
  12  -1   5       3.519       3.593       0.454 o 
  12  -1   6       1.592       1.116       0.355 o 
  12   0   0      85.545      86.901       4.070 o 
  12   0   1     191.919     191.701       4.698 o 
  12   0   2      52.947      53.026       1.813 o 
  12   0   3      10.240       9.591       1.060 o 
  12   0   4       0.215       0.232       0.272 o 
  12   0   5      13.699      14.462       1.225 o 
  12   1   0      77.536      77.488       2.249 o 
  12   1   1      54.130      52.823       1.734 o 
  12   1   2       9.925       9.772       0.698 o 
  12   1   3      19.986      19.475       1.045 o 
  12   2   0      56.216      56.343       1.932 o 
  12   2   1      14.855      15.032       1.039 o 
  13  -5   1       1.958       1.452       0.292 o 
  13  -5   2      28.037      29.142       1.454 o 
  13  -5   3       5.859       5.806       0.779 o 
  13  -5   4       0.351       0.750       0.380 o 
  13  -5   5       0.041       0.792       0.346 o 
  13  -4   1      51.040      51.774       1.814 o 
  13  -4   2      30.244      31.896       1.314 o 
  13  -4   3       1.924       1.922       0.403 o 
  13  -4   4       3.802       4.396       0.484 o 
  13  -4   5       0.693       0.277       0.506 o 
  13  -4   6      10.340      11.115       3.052 o 
  13  -3   1      89.412      90.062       4.811 o 
  13  -3   2      19.851      18.887       0.935 o 
  13  -3   3       2.874       3.430       0.612 o 
  13  -3   4       6.805       7.137       0.701 o 
  13  -3   5       7.427       7.852       0.864 o 
  13  -3   6       9.953      10.200       0.927 o 
  13  -2   1     111.510     112.991       2.958 o 
  13  -2   2      31.550      31.351       1.144 o 
  13  -2   3      81.718      84.857       2.740 o 
  13  -2   4      13.804      14.630       0.979 o 
  13  -2   5       3.618       4.154       0.568 o 
  13  -2   6       0.256       0.319       0.497 o 
  13  -1   1      42.752      43.403       1.476 o 
  13  -1   2      48.284      48.186       1.671 o 
  13  -1   3     126.100     125.496       4.636 o 
  13  -1   4      32.022      31.827       1.514 o 
  13  -1   5       5.737       6.756       0.622 o 
  13   0   0      23.500      23.191       0.983 o 
  13   0   1       6.152       5.538       0.975 o 
  13   0   2      44.114      46.416       1.705 o 
  13   0   3      31.322      31.726       1.379 o 
  13   1   0       7.375       6.987       0.822 o 
  13   1   1       2.072       1.935       0.365 o 
  13   1   2      42.237      43.568       3.181 o 
  14  -5   1       3.162       2.236       0.607 o 
  14  -5   2      16.678      16.011       1.296 o 
  14  -5   3      15.607      17.595       1.398 o 
  14  -4   1      25.145      23.374       1.893 o 
  14  -4   2       3.085       3.006       0.522 o 
  14  -4   3      34.476      32.391       2.134 o 
  14  -4   4       6.338       5.647       0.659 o 
  14  -3   1       0.740       1.030       0.306 o 
  14  -3   2      41.773      41.453       1.580 o 
  14  -3   3      49.616      51.533       3.892 o 
  14  -3   4      17.418      17.538       1.120 o 
  14  -3   5      29.232      29.457       1.795 o 
  14  -2   1      19.458      19.387       0.873 o 
  14  -2   2       8.202       7.669       0.586 o 
  14  -2   3      14.571      13.799       1.567 o 
  14  -2   4      22.763      23.770       2.222 o 
  14  -1   2      25.150      26.716       1.214 o 
  14  -1   3       4.717       4.878       0.525 o 
  14  -1   4      16.260      19.287       1.893 o 
  14   0   0       2.444       2.695       0.678 o 
  14   0   1      61.398      60.939       1.979 o 
  14   0   2       0.335       0.106       0.227 o 
  15  -4   1       0.053       0.508       0.741 o 
  15  -4   2       4.232       3.380       0.958 o 
  15  -4   3       1.619       1.279       0.554 o 
  15  -3   1      22.489      19.750       2.061 o 
  15  -3   2      13.940      12.843       0.989 o 
  15  -3   3      14.080      13.727       1.189 o 
  15  -2   1      16.206      17.166       1.325 o 
  15  -2   2       0.162       0.219       0.266 o 
  15  -2   3       1.630       0.722       0.536 o 
  15  -1   1      48.763      47.826       1.797 o 
  15   0   0      21.452      17.397       1.873 o 
