# Supplementary material for: X-ray diffraction data as a source of the vibrational free-energy contribution in polymorphic systems
Source: IUCrJ. 2019 May 8;6(Pt 4):558–71. doi: 10.1107/S2052252519003014 (PMC6608639; doi:10.1107/S2052252519003014)
Supplement: Supplementary file 13 [file m-06-00558-Y_150Ksup13.hkl]

#
# fcf, LIST 6 option, 
# 
data_Y_150K
_shelx_title ' written by MoPro v16'
_shelx_refln_list_code        6
_shelx_F_calc_maximum      225.42
_exptl_crystal_F_000       150.00
_reflns_d_resolution_high  0.5861

loop_
 _symmetry_equiv_pos_as_xyz
'x, y, z'
'-x, -y, -z'

_cell_length_a     9.5271
_cell_length_b     4.2607
_cell_length_c     7.7960
_cell_angle_alpha 113.185
_cell_angle_beta   95.505
_cell_angle_gamma 106.166


_shelx_F_squared_multiplier     1.000

loop_
 _refln_index_h
 _refln_index_k
 _refln_index_l
 _refln_F_squared_meas
 _refln_F_squared_sigma
 _refln_F_calc
 _refln_phase_calc
 -16   1   1       0.678       0.543       0.032    0.0 
 -16   1   3      10.061       1.527       3.259    0.0 
 -16   2   0       1.589       0.457       1.133  180.0 
 -16   2   1       8.448       0.905       2.750    0.0 
 -16   2   2      15.805       1.303       3.645    0.0 
 -16   3   0      26.226       2.250       5.308    0.0 
 -16   3   1      17.046       1.819       4.115  180.0 
 -15   0   1      57.982       2.083       7.337  180.0 
 -15   0   2       2.430       0.360       1.396    0.0 
 -15   0   3       0.424       0.470       0.339  180.0 
 -15   0   4       1.836       0.331       1.327  180.0 
 -15   0   5       4.222       0.843       1.965    0.0 
 -15   0   6      10.163       1.553       3.225    0.0 
 -15   1   0      36.285       1.392       6.041  180.0 
 -15   1   1      21.414       1.015       4.710    0.0 
 -15   1   2       4.809       0.421       2.141  180.0 
 -15   1   3      23.537       1.155       4.698    0.0 
 -15   1   4      19.132       1.030       4.571    0.0 
 -15   1   5     129.071       6.309      11.503  180.0 
 -15   1   6       0.627       0.355       1.087    0.0 
 -15   2   0      24.121       1.168       4.833    0.0 
 -15   2   1      27.687       1.104       5.270  180.0 
 -15   2   2      49.333       1.958       7.064    0.0 
 -15   2   3      37.265       2.310       6.232  180.0 
 -15   2   4       3.136       0.524       1.711    0.0 
 -15   2   5       5.347       0.659       2.593    0.0 
 -15   3   0      12.927       0.979       3.608  180.0 
 -15   3   1       7.665       1.640       2.910    0.0 
 -15   3   2      65.641       2.499       8.074  180.0 
 -15   3   3       9.420       1.009       3.121    0.0 
 -15   3   4       3.359       0.582       2.000  180.0 
 -15   4   0      15.286       1.383       4.101    0.0 
 -15   4   1       5.319       1.015       2.133  180.0 
 -15   4   2       5.695       1.047       2.851    0.0 
 -14  -1   1      25.732       1.326       5.090  180.0 
 -14  -1   2      25.759       1.147       5.164    0.0 
 -14  -1   3      82.041       2.490       9.048  180.0 
 -14  -1   4       2.345       0.401       1.648    0.0 
 -14  -1   5       0.956       0.296       0.612  180.0 
 -14  -1   6       0.501       0.263       0.464  180.0 
 -14   0   1      58.007       2.502       7.564    0.0 
 -14   0   2      46.992       1.933       6.859  180.0 
 -14   0   3      32.913       1.613       5.897    0.0 
 -14   0   4      10.827       0.761       3.359  180.0 
 -14   0   5      36.992       2.052       5.974    0.0 
 -14   0   6      27.808       1.315       5.374    0.0 
 -14   0   7     107.216       3.457      10.184  180.0 
 -14   1   0       0.298       0.184       0.247    0.0 
 -14   1   1      24.194       0.973       4.891  180.0 
 -14   1   2      47.554       1.873       6.829    0.0 
 -14   1   3      48.834       1.644       6.884  180.0 
 -14   1   4      68.260       2.314       8.267    0.0 
 -14   1   5      70.932       2.572       8.480  180.0 
 -14   1   6       6.509       0.614       2.580    0.0 
 -14   1   7       7.582       0.777       2.863    0.0 
 -14   2   0      14.713       0.769       3.806  180.0 
 -14   2   1      26.657       1.194       5.029    0.0 
 -14   2   2      16.119       1.356       4.150  180.0 
 -14   2   3      20.206       2.066       4.557    0.0 
 -14   2   4     110.783       3.175      10.455  180.0 
 -14   2   5      12.743       1.164       3.505    0.0 
 -14   2   6      11.629       0.978       3.344  180.0 
 -14   3   0      10.237       1.386       3.223  180.0 
 -14   3   1       1.015       0.353       0.773  180.0 
 -14   3   2      27.845       1.716       5.248    0.0 
 -14   3   3       5.159       0.529       2.225  180.0 
 -14   3   4      25.188       1.232       4.968    0.0 
 -14   3   5       3.346       0.543       1.717  180.0 
 -14   4   0       0.263       0.433       0.039    0.0 
 -14   4   1       4.715       0.702       2.037  180.0 
 -14   4   2      12.861       0.806       3.383  180.0 
 -14   4   3      17.918       1.680       3.930    0.0 
 -13  -2   1       3.111       0.589       1.608  180.0 
 -13  -2   2      51.811       2.279       7.096    0.0 
 -13  -2   3      14.585       0.772       3.861  180.0 
 -13  -2   4      31.863       1.309       5.723    0.0 
 -13  -2   5      83.576       2.533       9.070  180.0 
 -13  -2   6       2.888       0.436       1.386    0.0 
 -13  -2   7       0.320       1.065       0.686  180.0 
 -13  -1   1      70.899       2.232       8.455  180.0 
 -13  -1   2       6.642       0.652       2.556  180.0 
 -13  -1   3      56.852       1.855       7.465    0.0 
 -13  -1   4      47.131       1.970       6.599  180.0 
 -13  -1   5      38.201       1.565       6.290    0.0 
 -13  -1   6      18.761       1.044       4.254  180.0 
 -13  -1   7      34.421       1.506       5.760    0.0 
 -13  -1   8      32.985       1.787       5.615    0.0 
 -13   0   1       3.698       0.410       1.866    0.0 
 -13   0   2       0.039       0.154       0.193  180.0 
 -13   0   3      33.582       1.289       5.761  180.0 
 -13   0   4      60.905       2.406       7.763    0.0 
 -13   0   5      52.645       1.733       7.234  180.0 
 -13   0   6      77.080       2.310       8.705    0.0 
 -13   0   7      99.714       2.992       9.945  180.0 
 -13   0   8       6.913       0.934       2.702    0.0 
 -13   1   0      17.552       0.976       4.089    0.0 
 -13   1   1      17.391       0.712       4.276    0.0 
 -13   1   2      11.564       0.623       3.421  180.0 
 -13   1   3      26.027       1.143       4.988    0.0 
 -13   1   4      16.267       0.830       4.061  180.0 
 -13   1   5      34.584       1.592       5.942    0.0 
 -13   1   6     119.851       6.149      10.968  180.0 
 -13   1   7      13.385       1.185       3.678    0.0 
 -13   1   8      20.273       1.801       4.658  180.0 
 -13   2   0      77.580       2.794       8.698  180.0 
 -13   2   1       0.314       0.173       0.182    0.0 
 -13   2   2      22.894       0.967       4.824  180.0 
 -13   2   3       4.614       0.497       2.195  180.0 
 -13   2   4      24.686       1.291       4.963    0.0 
 -13   2   5       5.945       0.790       2.312  180.0 
 -13   2   6      41.694       3.685       6.622    0.0 
 -13   2   7       3.681       0.557       1.897  180.0 
 -13   3   0       4.023       0.467       1.930    0.0 
 -13   3   1      26.486       1.160       5.073    0.0 
 -13   3   2       7.769       0.484       2.707    0.0 
 -13   3   3       4.699       0.559       1.917  180.0 
 -13   3   4      27.220       1.245       4.984  180.0 
 -13   3   5      19.769       1.303       4.336    0.0 
 -13   3   6       2.951       0.520       1.758  180.0 
 -13   4   0      33.770       1.487       5.773  180.0 
 -13   4   1       4.626       0.559       1.909    0.0 
 -13   4   2      32.215       1.405       5.794    0.0 
 -13   4   3      11.938       0.724       3.440  180.0 
 -13   4   4       5.745       0.723       2.332    0.0 
 -13   5   0      35.939       1.541       5.873    0.0 
 -13   5   1     132.982       3.895      11.578  180.0 
 -13   5   2       0.378       0.304       0.781    0.0 
 -12  -3   3       2.899       0.488       1.637  180.0 
 -12  -3   4      31.443       1.233       5.447    0.0 
 -12  -3   5       5.123       0.745       2.266  180.0 
 -12  -3   6      29.907       2.453       5.529    0.0 
 -12  -3   7      52.274       3.119       7.382  180.0 
 -12  -2   1       4.464       0.447       2.020  180.0 
 -12  -2   2      19.237       0.928       4.441    0.0 
 -12  -2   3      79.954       2.287       8.911  180.0 
 -12  -2   4      10.165       0.596       3.124  180.0 
 -12  -2   5      33.710       1.445       5.805    0.0 
 -12  -2   6      30.102       1.235       5.494  180.0 
 -12  -2   7      30.973       1.273       5.719    0.0 
 -12  -2   8      19.291       1.096       4.301  180.0 
 -12  -2   9      16.817       2.837       4.179    0.0 
 -12  -1   1       7.651       0.539       2.816  180.0 
 -12  -1   2      13.209       0.655       3.620    0.0 
 -12  -1   3      19.338       0.819       4.352    0.0 
 -12  -1   4       0.388       0.206       0.557  180.0 
 -12  -1   5      34.140       1.647       5.685  180.0 
 -12  -1   6      50.747       1.678       7.105    0.0 
 -12  -1   7      38.334       1.412       6.227  180.0 
 -12  -1   8      72.044       2.761       8.387    0.0 
 -12  -1   9      96.333       2.808       9.792  180.0 
 -12   0   1      72.469       2.029       8.474  180.0 
 -12   0   2      27.459       1.251       5.209    0.0 
 -12   0   3      14.351       0.708       3.772    0.0 
 -12   0   4       4.822       0.405       2.052  180.0 
 -12   0   5      15.743       0.770       3.905    0.0 
 -12   0   6      11.319       0.725       3.476  180.0 
 -12   0   7      37.797       1.386       6.140    0.0 
 -12   0   8      88.629       2.967       9.404  180.0 
 -12   0   9      14.329       1.327       3.705    0.0 
 -12   1   0      35.795       1.441       6.073  180.0 
 -12   1   1     174.494       5.064      13.229    0.0 
 -12   1   2     143.719       3.645      11.772  180.0 
 -12   1   3       1.884       0.308       1.364    0.0 
 -12   1   4      34.229       1.139       5.977  180.0 
 -12   1   5       6.281       0.839       2.754  180.0 
 -12   1   6      12.351       1.139       3.343    0.0 
 -12   1   7       5.748       0.634       2.424  180.0 
 -12   1   8      44.828       1.938       6.833    0.0 
 -12   1   9       3.136       0.818       1.526  180.0 
 -12   2   0      32.773       1.084       5.978    0.0 
 -12   2   1     141.760       3.825      11.865  180.0 
 -12   2   2       5.548       0.465       2.169    0.0 
 -12   2   3      22.965       1.218       4.492    0.0 
 -12   2   4      35.271       1.420       6.008    0.0 
 -12   2   5       1.939       0.306       1.173  180.0 
 -12   2   6      28.472       2.014       5.492  180.0 
 -12   2   7      16.499       1.503       3.735    0.0 
 -12   2   8       2.625       0.800       1.944  180.0 
 -12   3   0      53.598       1.757       7.368  180.0 
 -12   3   1     102.448       2.723      10.165    0.0 
 -12   3   2      65.003       2.054       8.005  180.0 
 -12   3   3       4.450       0.405       1.983    0.0 
 -12   3   4      25.961       1.774       5.107    0.0 
 -12   3   5       4.638       0.571       2.030  180.0 
 -12   3   6       7.404       1.018       2.662    0.0 
 -12   4   0      45.978       1.667       6.645    0.0 
 -12   4   1       2.335       0.321       1.673  180.0 
 -12   4   2      94.859       2.807       9.654    0.0 
 -12   4   3     245.263       5.852      15.421  180.0 
 -12   4   4       0.207       0.253       0.161    0.0 
 -12   4   5       1.827       0.527       1.108    0.0 
 -12   5   0       7.185       0.558       2.661  180.0 
 -12   5   1       0.662       0.264       0.915  180.0 
 -12   5   2       5.078       0.477       2.100  180.0 
 -12   5   3      36.139       1.653       6.284    0.0 
 -11  -3   1      11.746       0.717       3.448  180.0 
 -11  -3   2      41.596       1.365       6.576    0.0 
 -11  -3   3       6.332       0.387       2.619  180.0 
 -11  -3   4      35.537       1.089       5.929    0.0 
 -11  -3   5      62.210       1.920       7.915  180.0 
 -11  -3   6       7.667       0.705       2.649  180.0 
 -11  -3   7      11.583       0.732       3.526    0.0 
 -11  -3   8      15.896       1.349       3.980  180.0 
 -11  -2   1      60.536       1.616       7.835    0.0 
 -11  -2   2      72.619       2.001       8.534  180.0 
 -11  -2   3      12.892       0.816       3.647  180.0 
 -11  -2   4       4.791       0.356       2.061    0.0 
 -11  -2   5      39.316       1.593       6.207    0.0 
 -11  -2   6       0.475       0.201       0.595  180.0 
 -11  -2   7      23.836       1.045       4.647  180.0 
 -11  -2   8      26.747       1.447       5.126    0.0 
 -11  -2   9      21.821       0.972       4.600  180.0 
 -11  -2  10      52.558       2.679       7.326    0.0 
 -11  -1   1     199.643       4.987      14.218  180.0 
 -11  -1   2     108.610       2.798      10.386    0.0 
 -11  -1   3      95.093       2.809       9.776  180.0 
 -11  -1   4      23.853       0.989       4.925    0.0 
 -11  -1   5       4.973       0.601       2.212    0.0 
 -11  -1   6       0.777       0.353       0.444  180.0 
 -11  -1   7       6.155       0.474       2.329    0.0 
 -11  -1   8       6.519       0.507       2.481  180.0 
 -11  -1   9      26.524       1.082       4.972    0.0 
 -11  -1  10      45.867       1.817       6.678  180.0 
 -11   0   1     189.406       5.548      13.818    0.0 
 -11   0   2      36.080       1.144       5.871  180.0 
 -11   0   3     264.300       6.131      16.169    0.0 
 -11   0   4     185.062       4.473      13.378  180.0 
 -11   0   5       5.738       0.476       2.501    0.0 
 -11   0   6      37.224       2.125       6.065  180.0 
 -11   0   7       3.605       0.325       1.905  180.0 
 -11   0   8       1.880       0.336       1.392    0.0 
 -11   0   9       4.907       0.655       2.365  180.0 
 -11   0  10      27.475       1.479       5.408    0.0 
 -11   1   0       1.733       0.257       1.393    0.0 
 -11   1   1      13.479       0.635       3.724  180.0 
 -11   1   2      48.515       2.005       7.264    0.0 
 -11   1   3     198.084       4.889      14.084  180.0 
 -11   1   4       4.448       0.636       2.055    0.0 
 -11   1   5       7.623       0.635       2.637    0.0 
 -11   1   6      67.761       2.143       8.161    0.0 
 -11   1   7       0.670       0.276       0.375  180.0 
 -11   1   8      22.198       1.319       4.676  180.0 
 -11   1   9       5.315       0.627       2.481    0.0 
 -11   2   0       8.492       0.530       3.049  180.0 
 -11   2   1       0.208       0.120       0.312    0.0 
 -11   2   2      96.062       2.772       9.969  180.0 
 -11   2   3     203.215       6.031      13.979    0.0 
 -11   2   4      86.081       2.939       9.094  180.0 
 -11   2   5       2.567       0.354       1.636    0.0 
 -11   2   6       8.474       0.614       3.064    0.0 
 -11   2   7       0.508       0.220       0.512  180.0 
 -11   2   8       8.783       1.714       2.899    0.0 
 -11   3   0       1.047       0.197       1.202    0.0 
 -11   3   1      13.287       0.717       3.750  180.0 
 -11   3   2      74.968       2.426       8.447    0.0 
 -11   3   3       5.178       0.398       2.166  180.0 
 -11   3   4     194.596       6.596      13.836    0.0 
 -11   3   5     304.053       7.915      17.481  180.0 
 -11   3   6       0.044       0.243       0.355  180.0 
 -11   4   0       0.147       0.279       0.215  180.0 
 -11   4   1       3.159       0.336       1.764    0.0 
 -11   4   2      20.519       0.905       4.402  180.0 
 -11   4   3       4.073       0.644       2.073  180.0 
 -11   4   4      14.637       1.230       3.703  180.0 
 -11   4   5      77.515       3.002       8.633    0.0 
 -11   4   6       6.583       0.757       2.818  180.0 
 -11   5   0       0.889       0.236       0.719    0.0 
 -11   5   1       1.164       0.260       0.853  180.0 
 -11   5   2       0.600       0.213       0.133    0.0 
 -11   5   3       8.277       0.900       2.819  180.0 
 -11   5   4      10.331       1.507       3.064    0.0 
 -11   6   0       0.256       0.254       0.503    0.0 
 -10  -4   3       6.994       0.424       2.541  180.0 
 -10  -4   4      28.429       1.060       5.323    0.0 
 -10  -4   5       7.736       0.434       2.882  180.0 
 -10  -4   6      36.419       1.160       6.070    0.0 
 -10  -4   7      34.010       1.208       5.936  180.0 
 -10  -4   8       1.864       0.340       1.512  180.0 
 -10  -3   1       7.687       0.430       2.771    0.0 
 -10  -3   2       5.882       0.342       2.386  180.0 
 -10  -3   3      55.679       1.519       7.678    0.0 
 -10  -3   4      50.344       1.414       7.099  180.0 
 -10  -3   5      19.515       0.814       4.286  180.0 
 -10  -3   6       0.945       0.200       0.476    0.0 
 -10  -3   7      41.527       1.508       6.459    0.0 
 -10  -3   8       0.567       0.329       0.466  180.0 
 -10  -3   9      10.962       0.732       3.172  180.0 
 -10  -3  10       7.328       1.250       2.825    0.0 
 -10  -2   1       9.632       0.415       3.027  180.0 
 -10  -2   2      45.424       1.227       6.672    0.0 
 -10  -2   3     184.032       4.247      13.671  180.0 
 -10  -2   4     122.364       2.915      11.027    0.0 
 -10  -2   5      77.912       2.222       8.868  180.0 
 -10  -2   6      11.896       0.659       3.550    0.0 
 -10  -2   7       0.574       0.233       0.352    0.0 
 -10  -2   8       0.932       0.225       0.706    0.0 
 -10  -2   9       1.731       0.291       1.062    0.0 
 -10  -2  10       1.752       0.414       1.218  180.0 
 -10  -2  11       8.522       1.438       3.126    0.0 
 -10  -1   1       5.465       0.270       2.279  180.0 
 -10  -1   2      46.998       1.338       6.821  180.0 
 -10  -1   3     171.395       4.089      13.155    0.0 
 -10  -1   4      28.087       1.015       5.218  180.0 
 -10  -1   5     294.659       6.771      17.020    0.0 
 -10  -1   6     160.250       3.960      12.469  180.0 
 -10  -1   7       8.459       0.946       3.062    0.0 
 -10  -1   8      27.870       1.151       5.323  180.0 
 -10  -1   9       0.175       0.173       0.456  180.0 
 -10  -1  10       0.180       0.209       0.082  180.0 
 -10  -1  11       4.608       0.732       1.969  180.0 
 -10   0   1       1.323       0.179       0.795    0.0 
 -10   0   2       0.029       0.118       0.084  180.0 
 -10   0   3      18.553       0.649       4.517  180.0 
 -10   0   4      44.132       1.527       6.863    0.0 
 -10   0   5     189.802       4.636      13.796  180.0 
 -10   0   6       3.141       0.377       1.750    0.0 
 -10   0   7       0.307       0.188       0.449    0.0 
 -10   0   8      68.164       2.157       8.150    0.0 
 -10   0  10      10.423       1.246       3.038  180.0 
 -10   1   0     107.345       3.046      10.309    0.0 
 -10   1   1       0.812       0.135       1.058    0.0 
 -10   1   2       2.662       0.207       1.614  180.0 
 -10   1   3       0.756       0.149       0.837  180.0 
 -10   1   4     130.902       3.269      11.638  180.0 
 -10   1   5     249.248       5.738      15.915    0.0 
 -10   1   6      71.699       2.031       8.311  180.0 
 -10   1   7       1.587       0.284       1.221    0.0 
 -10   1   8       0.172       0.161       0.687    0.0 
 -10   1   9       0.322       0.267       0.382    0.0 
 -10   1  10       8.429       1.275       2.784    0.0 
 -10   2   0      19.362       0.660       4.350  180.0 
 -10   2   1      19.704       0.718       4.519    0.0 
 -10   2   2       1.203       0.175       0.988    0.0 
 -10   2   3      11.624       0.635       3.582  180.0 
 -10   2   4      74.343       2.267       8.500    0.0 
 -10   2   5       8.567       0.571       2.960  180.0 
 -10   2   6     275.568       7.932      16.735    0.0 
 -10   2   7     283.327       7.651      16.754  180.0 
 -10   2   8       0.135       0.246       0.377  180.0 
 -10   2   9       2.439       0.455       1.668  180.0 
 -10   3   0      19.174       0.712       4.387    0.0 
 -10   3   1      17.926       0.946       4.153  180.0 
 -10   3   2       3.564       0.375       1.755    0.0 
 -10   3   3       3.940       0.355       2.057    0.0 
 -10   3   4      27.748       1.119       5.207  180.0 
 -10   3   5      14.399       0.711       3.907  180.0 
 -10   3   6      29.186       1.414       5.389  180.0 
 -10   3   7     101.086       3.137      10.038    0.0 
 -10   4   0      85.482       3.308       9.460  180.0 
 -10   4   1      21.706       0.900       4.576    0.0 
 -10   4   2       0.261       0.177       0.200    0.0 
 -10   4   3       0.182       0.144       0.073  180.0 
 -10   4   4       0.317       0.187       0.531    0.0 
 -10   4   5      10.796       1.245       3.364  180.0 
 -10   4   6      12.716       1.315       3.495    0.0 
 -10   5   0       1.450       0.393       1.067    0.0 
 -10   5   1       4.130       0.389       1.955  180.0 
 -10   5   2       1.126       0.277       0.860    0.0 
 -10   5   3       3.680       0.456       1.886    0.0 
 -10   5   4       0.170       0.211       0.351  180.0 
 -10   6   0       2.345       0.421       1.699  180.0 
  -9  -4   1       1.629       0.266       1.394  180.0 
  -9  -4   2       2.571       0.271       1.523  180.0 
  -9  -4   3       1.747       0.205       1.349    0.0 
  -9  -4   4       3.449       0.275       1.831  180.0 
  -9  -4   5      37.885       1.193       6.237    0.0 
  -9  -4   6      18.606       0.740       4.339  180.0 
  -9  -4   7      17.747       0.759       4.304  180.0 
  -9  -4   8       0.397       0.172       0.535  180.0 
  -9  -4   9      27.385       1.051       5.285    0.0 
  -9  -3   1      46.563       1.311       6.994    0.0 
  -9  -3   2       0.089       0.127       0.083  180.0 
  -9  -3   3       3.776       0.250       1.781  180.0 
  -9  -3   4      27.145       0.869       5.222    0.0 
  -9  -3   5     134.197       3.342      11.611  180.0 
  -9  -3   6     101.503       2.543      10.018    0.0 
  -9  -3   7      37.726       1.146       6.215  180.0 
  -9  -3   8       3.792       0.309       1.988    0.0 
  -9  -3   9       1.199       0.227       0.906  180.0 
  -9  -3  10       1.138       0.272       1.036    0.0 
  -9  -2   1      63.503       1.595       7.970  180.0 
  -9  -2   2      19.391       0.602       4.507    0.0 
  -9  -2   3      12.717       0.432       3.543  180.0 
  -9  -2   4      39.590       1.157       6.210  180.0 
  -9  -2   5      92.077       2.367       9.615    0.0 
  -9  -2   6      23.033       0.767       4.793  180.0 
  -9  -2   7     232.009       5.810      15.098    0.0 
  -9  -2   8      97.333       2.940       9.612  180.0 
  -9  -2   9       8.633       0.592       2.842    0.0 
  -9  -2  10      17.469       0.904       4.167  180.0 
  -9  -2  11       0.380       0.256       0.631    0.0 
  -9  -1   1     245.945       5.565      15.645    0.0 
  -9  -1   2      23.107       0.662       4.897  180.0 
  -9  -1   3      16.686       0.516       3.974    0.0 
  -9  -1   4       0.333       0.118       0.742  180.0 
  -9  -1   5      12.237       0.542       3.670  180.0 
  -9  -1   6      23.908       1.088       5.127    0.0 
  -9  -1   7     127.026       3.244      11.198  180.0 
  -9  -1   8       1.846       0.259       1.378    0.0 
  -9  -1   9       1.007       0.220       0.826  180.0 
  -9  -1  10      43.175       1.907       6.520    0.0 
  -9   0   1     231.367       5.280      15.282  180.0 
  -9   0   2     124.195       2.957      11.133    0.0 
  -9   0   3       0.883       0.155       1.116    0.0 
  -9   0   4       0.857       0.197       1.098    0.0 
  -9   0   5       2.787       0.277       1.596  180.0 
  -9   0   6     131.546       3.225      11.652  180.0 
  -9   0   7     219.274       6.395      14.743    0.0 
  -9   0   8      38.705       1.431       6.215  180.0 
  -9   0   9       0.682       0.233       0.799    0.0 
  -9   0  10       0.701       0.286       1.003  180.0 
  -9   0  11       0.559       0.313       0.433    0.0 
  -9   1   0      83.200       2.020       9.112  180.0 
  -9   1   1      28.096       0.859       5.288  180.0 
  -9   1   2      94.664       2.589       9.800  180.0 
  -9   1   3      24.378       0.750       4.852    0.0 
  -9   1   4       0.316       0.117       0.058  180.0 
  -9   1   5       3.934       0.268       2.137  180.0 
  -9   1   6      46.254       1.360       6.841    0.0 
  -9   1   7      14.830       0.676       3.971  180.0 
  -9   1   8     284.576       7.177      16.904    0.0 
  -9   1   9     186.326       5.775      13.564  180.0 
  -9   1  10       0.075       0.248       0.162    0.0 
  -9   2   0     653.122      14.446      25.608    0.0 
  -9   2   1      10.104       0.464       3.131  180.0 
  -9   2   2      67.363       2.094       8.271    0.0 
  -9   2   3      42.149       1.197       6.457  180.0 
  -9   2   4      17.805       0.702       4.082    0.0 
  -9   2   5       4.723       0.444       2.358    0.0 
  -9   2   6      16.113       0.601       4.069  180.0 
  -9   2   7      31.855       1.159       5.590  180.0 
  -9   2   8      40.746       1.758       6.506  180.0 
  -9   2   9      95.226       3.220       9.770    0.0 
  -9   3   0      91.657       2.589       9.525  180.0 
  -9   3   1     157.894       4.055      12.475    0.0 
  -9   3   2     171.043       4.560      13.089  180.0 
  -9   3   3      29.410       1.450       5.216    0.0 
  -9   3   4       1.905       0.324       1.389  180.0 
  -9   3   5       0.676       0.283       0.883    0.0 
  -9   3   6       0.597       0.194       0.993    0.0 
  -9   3   7      10.000       0.742       2.907  180.0 
  -9   3   8       9.649       0.777       3.071    0.0 
  -9   4   0       0.540       0.178       0.615    0.0 
  -9   4   1      62.300       1.878       7.879  180.0 
  -9   4   2       9.167       0.477       3.024    0.0 
  -9   4   3      18.646       0.757       4.188  180.0 
  -9   4   4       1.513       0.244       1.126    0.0 
  -9   4   5       0.653       0.422       1.328    0.0 
  -9   4   6       0.420       0.205       0.420    0.0 
  -9   5   0      43.367       2.222       6.347  180.0 
  -9   5   1     174.148       4.206      13.176    0.0 
  -9   5   2       2.413       0.618       1.348  180.0 
  -9   5   3       8.273       0.950       2.930    0.0 
  -9   5   4      16.353       1.017       3.961  180.0 
  -9   6   0       0.054       0.543       0.134    0.0 
  -9   6   1      34.915       1.420       5.905  180.0 
  -8  -5   6       1.750       0.393       1.255  180.0 
  -8  -4   1      11.363       0.536       3.451    0.0 
  -8  -4   2      63.360       1.787       8.040  180.0 
  -8  -4   3      36.073       1.207       6.011    0.0 
  -8  -4   4       0.190       0.128       0.234  180.0 
  -8  -4   5       0.263       0.140       0.351  180.0 
  -8  -4   6      11.988       0.572       3.653    0.0 
  -8  -4   7      78.867       2.143       9.000  180.0 
  -8  -4   8      58.366       1.799       7.596    0.0 
  -8  -4   9      10.132       0.528       3.264  180.0 
  -8  -4  10       0.406       0.263       0.815    0.0 
  -8  -3   1      23.422       0.784       4.974  180.0 
  -8  -3   2       2.906       0.208       1.789    0.0 
  -8  -3   3      71.930       1.830       8.553  180.0 
  -8  -3   4      26.675       0.800       5.199    0.0 
  -8  -3   5      14.749       0.564       3.926  180.0 
  -8  -3   6      18.405       0.661       4.309  180.0 
  -8  -3   7      30.983       0.970       5.578    0.0 
  -8  -3   8      18.034       0.820       4.258  180.0 
  -8  -3   9     133.167       3.431      11.347    0.0 
  -8  -3  10      40.459       1.353       6.176  180.0 
  -8  -3  11       4.606       0.479       2.169    0.0 
  -8  -2   1     109.854       2.582      10.560    0.0 
  -8  -2   2      98.177       2.333       9.842  180.0 
  -8  -2   3     220.076       5.128      14.867    0.0 
  -8  -2   4      29.992       0.850       5.486  180.0 
  -8  -2   5      36.447       1.026       6.032    0.0 
  -8  -2   6       0.718       0.134       0.929  180.0 
  -8  -2   7       3.520       0.257       1.661  180.0 
  -8  -2   8       7.349       0.374       2.874    0.0 
  -8  -2   9      59.821       1.733       7.755  180.0 
  -8  -2  10       0.770       0.193       0.755    0.0 
  -8  -2  11       1.014       0.328       0.943  180.0 
  -8  -2  12      17.158       1.399       4.312    0.0 
  -8  -1   1       0.584       0.126       0.831  180.0 
  -8  -1   2      82.515       1.962       8.954    0.0 
  -8  -1   3     296.580       6.655      17.274  180.0 
  -8  -1   4      86.579       2.147       9.336    0.0 
  -8  -1   5       0.142       0.082       0.444  180.0 
  -8  -1   6       9.469       0.403       3.179    0.0 
  -8  -1   7       2.308       0.236       1.579  180.0 
  -8  -1   8      97.060       2.531       9.747  180.0 
  -8  -1   9     133.121       3.646      11.351    0.0 
  -8  -1  10      16.054       0.947       3.780  180.0 
  -8  -1  11       0.700       0.641       0.390    0.0 
  -8   0   1     236.738       5.319      15.500    0.0 
  -8   0   2      67.264       1.631       8.186  180.0 
  -8   0   3       6.230       0.295       2.568  180.0 
  -8   0   4     158.114       3.948      12.653  180.0 
  -8   0   5      19.131       0.675       4.456    0.0 
  -8   0   6       1.793       0.211       1.325  180.0 
  -8   0   7       0.105       0.130       0.045    0.0 
  -8   0   8      19.950       0.836       4.488    0.0 
  -8   0   9      20.780       0.986       4.602  180.0 
  -8   0  10     206.382       6.481      14.303    0.0 
  -8   0  11      91.344       3.098       9.394  180.0 
  -8   1   0      13.444       0.461       3.684  180.0 
  -8   1   1     960.590      21.012      31.237  180.0 
  -8   1   2     802.960      18.055      28.248    0.0 
  -8   1   3       2.160       0.184       1.516  180.0 
  -8   1   4     133.165       3.538      11.641    0.0 
  -8   1   5      66.762       1.711       8.342  180.0 
  -8   1   6      26.030       0.874       4.985    0.0 
  -8   1   7       4.296       0.319       1.953    0.0 
  -8   1   8       2.076       0.311       1.331  180.0 
  -8   1   9      37.641       1.350       6.192  180.0 
  -8   1  10      43.655       1.701       6.516  180.0 
  -8   2   0      21.869       0.701       4.578    0.0 
  -8   2   1      60.366       1.552       7.932    0.0 
  -8   2   2     141.776       3.689      11.846  180.0 
  -8   2   3     199.868       4.860      14.250    0.0 
  -8   2   4     232.939       5.406      15.081  180.0 
  -8   2   5      30.852       1.259       5.579    0.0 
  -8   2   6       9.720       0.512       3.219  180.0 
  -8   2   7       2.091       0.332       1.465    0.0 
  -8   2   8       1.651       0.336       1.220    0.0 
  -8   2   9       2.255       0.387       1.504  180.0 
  -8   2  10       3.160       0.855       2.083    0.0 
  -8   3   0      32.317       0.990       5.784    0.0 
  -8   3   1       0.073       0.099       0.387    0.0 
  -8   3   2       0.128       0.110       0.353    0.0 
  -8   3   3      99.171       2.675       9.884  180.0 
  -8   3   4      28.717       1.362       5.351    0.0 
  -8   3   5      29.594       0.993       5.554  180.0 
  -8   3   6       1.561       0.262       1.316    0.0 
  -8   3   7       0.237       0.176       0.073  180.0 
  -8   3   8       0.599       0.230       0.784    0.0 
  -8   4   0      12.642       0.645       3.535  180.0 
  -8   4   1       7.502       0.412       2.736  180.0 
  -8   4   2      88.922       2.265       9.456  180.0 
  -8   4   3     240.035       6.911      15.419    0.0 
  -8   4   4       1.345       0.251       1.102  180.0 
  -8   4   5      30.444       1.370       5.601    0.0 
  -8   4   6      24.292       1.106       4.851  180.0 
  -8   5   0       0.545       0.202       0.061  180.0 
  -8   5   1      27.597       1.041       5.227    0.0 
  -8   5   2       2.655       0.384       1.414    0.0 
  -8   5   3      73.171       2.403       8.489  180.0 
  -8   5   4      43.842       1.895       6.567    0.0 
  -8   6   0       1.387       0.320       1.093    0.0 
  -8   6   1       7.112       0.664       2.367    0.0 
  -8   6   2       6.473       1.071       2.687    0.0 
  -7  -5   3      10.042       0.541       3.192    0.0 
  -7  -5   4      51.579       1.549       7.204  180.0 
  -7  -5   5      16.268       0.690       4.112    0.0 
  -7  -5   6       0.298       0.149       0.396  180.0 
  -7  -5   7       0.394       0.163       0.532    0.0 
  -7  -5   8       4.925       0.392       2.445    0.0 
  -7  -4   1      10.140       0.556       3.206  180.0 
  -7  -4   2      73.705       2.015       8.634    0.0 
  -7  -4   3       7.288       0.396       2.887  180.0 
  -7  -4   4       4.996       0.317       2.272    0.0 
  -7  -4   5      55.561       1.574       7.376  180.0 
  -7  -4   6      23.027       1.007       4.825    0.0 
  -7  -4   7      11.542       0.648       3.428  180.0 
  -7  -4   8       4.112       0.347       2.058  180.0 
  -7  -4   9       6.268       0.426       2.686    0.0 
  -7  -4  10      12.132       0.581       3.461  180.0 
  -7  -4  11      54.421       1.725       7.243    0.0 
  -7  -3   1      10.517       0.444       3.177    0.0 
  -7  -3   2     265.237       6.011      16.157  180.0 
  -7  -3   3      76.235       1.902       8.696    0.0 
  -7  -3   4      69.881       1.854       8.347  180.0 
  -7  -3   5     143.724       3.522      12.107    0.0 
  -7  -3   6      32.351       0.965       5.580  180.0 
  -7  -3   7      32.564       1.005       5.735    0.0 
  -7  -3   8       1.304       0.282       1.223  180.0 
  -7  -3   9       0.268       0.137       0.234    0.0 
  -7  -3  10       1.112       0.258       1.069    0.0 
  -7  -3  11      21.000       1.104       4.609  180.0 
  -7  -3  12       0.455       0.201       0.117  180.0 
  -7  -2   1      37.154       1.169       6.144  180.0 
  -7  -2   2      48.162       1.221       6.849    0.0 
  -7  -2   3       0.267       0.085       0.387    0.0 
  -7  -2   4      85.283       2.087       8.988    0.0 
  -7  -2   5     233.954       5.333      15.316  180.0 
  -7  -2   6      44.339       1.246       6.587    0.0 
  -7  -2   7       2.940       0.228       1.831  180.0 
  -7  -2   8      14.948       0.562       4.010    0.0 
  -7  -2   9       1.172       0.214       0.965  180.0 
  -7  -2  10      46.196       1.310       6.804  180.0 
  -7  -2  11      55.984       1.747       7.501    0.0 
  -7  -2  12       2.557       0.363       1.757  180.0 
  -7  -1   1      83.611       1.962       9.511    0.0 
  -7  -1   2      33.741       0.860       5.882  180.0 
  -7  -1   3     164.347       3.748      12.982    0.0 
  -7  -1   4      31.069       0.827       5.524  180.0 
  -7  -1   5       1.147       0.117       1.135    0.0 
  -7  -1   6     128.235       3.059      11.282  180.0 
  -7  -1   7      12.351       0.530       3.582    0.0 
  -7  -1   8       7.276       0.334       2.632  180.0 
  -7  -1   9       1.793       0.240       1.401    0.0 
  -7  -1  10       5.968       0.464       2.313    0.0 
  -7  -1  11      20.934       1.867       4.453  180.0 
  -7  -1  12     103.930       3.878      10.251    0.0 
  -7   0   1       1.935       0.110       1.056    0.0 
  -7   0   2      31.737       0.808       5.727  180.0 
  -7   0   3    1237.423      28.007      35.785  180.0 
  -7   0   4     600.271      13.264      24.487    0.0 
  -7   0   5       1.082       0.128       0.942  180.0 
  -7   0   6     151.019       3.530      12.386    0.0 
  -7   0   7      73.531       1.863       8.655  180.0 
  -7   0   8      20.477       1.000       4.347    0.0 
  -7   0   9       1.369       0.286       0.974    0.0 
  -7   0  10       2.092       0.343       1.615    0.0 
  -7   0  11      31.321       1.400       5.468  180.0 
  -7   1   0      58.573       1.469       7.381    0.0 
  -7   1   1      84.507       2.030       9.104  180.0 
  -7   1   2     111.351       2.607      10.379    0.0 
  -7   1   3      97.356       2.431       9.892    0.0 
  -7   1   4     164.488       3.915      12.765  180.0 
  -7   1   5     186.371       4.260      13.706    0.0 
  -7   1   6     201.724       4.893      14.072  180.0 
  -7   1   7      35.269       1.057       5.955    0.0 
  -7   1   8      15.222       0.656       4.082  180.0 
  -7   1   9       1.473       0.292       1.286    0.0 
  -7   1  10       0.846       0.266       0.884    0.0 
  -7   1  11       0.365       0.502       0.098    0.0 
  -7   2   0     167.969       4.373      13.056  180.0 
  -7   2   1     133.017       3.216      11.543    0.0 
  -7   2   2      45.663       1.165       7.107    0.0 
  -7   2   3       3.473       0.224       2.019    0.0 
  -7   2   4       0.227       0.080       0.346  180.0 
  -7   2   5     111.959       3.164      10.702  180.0 
  -7   2   6      43.822       1.216       6.609    0.0 
  -7   2   7      31.261       1.358       5.539  180.0 
  -7   2   8       2.112       0.240       1.494    0.0 
  -7   2   9       2.814       0.345       1.473  180.0 
  -7   2  10       0.411       0.342       0.545    0.0 
  -7   3   0      27.986       0.847       5.297    0.0 
  -7   3   1      24.894       0.758       5.154  180.0 
  -7   3   2      14.118       0.490       3.809  180.0 
  -7   3   3      17.121       0.723       4.039  180.0 
  -7   3   4     128.811       3.435      11.472  180.0 
  -7   3   5     232.252       5.819      15.214    0.0 
  -7   3   6       1.255       0.222       1.268  180.0 
  -7   3   7      55.446       1.666       7.373    0.0 
  -7   3   8      22.553       0.944       4.708  180.0 
  -7   4   0      29.132       1.108       5.392  180.0 
  -7   4   1       0.458       0.141       0.608    0.0 
  -7   4   2       3.181       0.229       1.745  180.0 
  -7   4   3      74.629       2.218       8.528    0.0 
  -7   4   4       9.282       0.525       3.174    0.0 
  -7   4   5      99.873       3.288       9.910  180.0 
  -7   4   6      35.180       1.507       6.014    0.0 
  -7   4   7      53.412       2.346       7.400  180.0 
  -7   5   0      33.190       1.232       5.876    0.0 
  -7   5   1      21.049       1.206       4.477  180.0 
  -7   5   2       3.526       0.370       1.718    0.0 
  -7   5   3       2.429       0.380       1.583    0.0 
  -7   5   4      17.969       2.258       4.181    0.0 
  -7   5   5      26.458       2.130       5.104  180.0 
  -7   6   0      11.485       0.723       3.552  180.0 
  -7   6   1      17.007       0.916       4.221    0.0 
  -7   6   2       7.817       0.848       2.889  180.0 
  -6  -5   1       4.484       0.353       2.030  180.0 
  -6  -5   2      13.943       0.641       3.771    0.0 
  -6  -5   3       8.665       0.663       2.808  180.0 
  -6  -5   4      28.997       1.007       5.426    0.0 
  -6  -5   5       1.081       0.252       1.034  180.0 
  -6  -5   6       4.742       0.387       2.139    0.0 
  -6  -5   7      28.929       1.060       5.201  180.0 
  -6  -5   8      14.740       0.711       3.717    0.0 
  -6  -5   9       8.383       0.486       2.622  180.0 
  -6  -4   1       0.132       0.117       0.125  180.0 
  -6  -4   2       1.799       0.178       1.308    0.0 
  -6  -4   3       6.209       0.370       2.389    0.0 
  -6  -4   4     171.582       4.127      13.101  180.0 
  -6  -4   5      33.600       1.037       5.748    0.0 
  -6  -4   6      34.248       1.180       5.846  180.0 
  -6  -4   7      72.420       1.939       8.579    0.0 
  -6  -4   8      25.088       0.832       4.758  180.0 
  -6  -4   9      18.371       0.689       4.125    0.0 
  -6  -4  10       1.681       0.279       1.355  180.0 
  -6  -4  11       2.161       0.258       1.360    0.0 
  -6  -3   1     101.176       2.491      10.050    0.0 
  -6  -3   2      48.590       1.255       7.036  180.0 
  -6  -3   3      10.803       0.446       3.199  180.0 
  -6  -3   4      17.265       0.594       4.255    0.0 
  -6  -3   5       1.202       0.163       1.237    0.0 
  -6  -3   6      50.090       1.800       6.897    0.0 
  -6  -3   7     117.534       2.823      11.040  180.0 
  -6  -3   8      18.196       0.744       4.206    0.0 
  -6  -3   9       5.329       0.405       2.087  180.0 
  -6  -3  10      11.602       0.507       3.498    0.0 
  -6  -3  11       0.565       0.162       0.503  180.0 
  -6  -3  12      17.439       0.772       4.191  180.0 
  -6  -2   1     179.117       4.087      13.132  180.0 
  -6  -2   2      72.637       1.744       8.805    0.0 
  -6  -2   3      64.137       1.712       8.101    0.0 
  -6  -2   4      25.662       0.739       5.215  180.0 
  -6  -2   5      65.185       1.673       8.026    0.0 
  -6  -2   6       7.786       0.358       2.960  180.0 
  -6  -2   7       8.499       0.344       2.893    0.0 
  -6  -2   8      59.854       1.535       7.775  180.0 
  -6  -2   9       5.992       0.336       2.481    0.0 
  -6  -2  10      10.336       0.461       3.227  180.0 
  -6  -2  11       3.485       0.332       1.765    0.0 
  -6  -2  12       1.289       0.204       0.963    0.0 
  -6  -1   1     126.677       2.910      10.977    0.0 
  -6  -1   2      11.793       0.370       3.371  180.0 
  -6  -1   3      25.381       0.672       4.828    0.0 
  -6  -1   4      11.159       0.468       3.241  180.0 
  -6  -1   5    1006.595      22.781      31.486  180.0 
  -6  -1   6     291.300       6.756      17.049    0.0 
  -6  -1   7       1.001       0.114       1.125  180.0 
  -6  -1   8     116.067       2.863      10.750    0.0 
  -6  -1   9      47.669       1.605       6.925  180.0 
  -6  -1  10      10.153       0.505       3.133    0.0 
  -6  -1  12      10.230       1.917       3.339    0.0 
  -6   0   1     369.057       8.306      19.203  180.0 
  -6   0   2      68.195       1.663       8.143    0.0 
  -6   0   3     167.276       3.846      12.944  180.0 
  -6   0   4     206.073       4.929      14.230    0.0 
  -6   0   5      98.628       2.339       9.892    0.0 
  -6   0   6     142.524       3.261      11.890  180.0 
  -6   0   7     114.610       2.668      10.703    0.0 
  -6   0   8     124.230       3.259      11.251  180.0 
  -6   0   9      33.195       1.473       5.589    0.0 
  -6   0  10      13.711       0.813       3.623  180.0 
  -6   0  11       0.527       0.324       0.579    0.0 
  -6   1   0     131.255       3.042      11.564  180.0 
  -6   1   1     105.341       2.562      10.416    0.0 
  -6   1   2     383.953       8.590      19.659  180.0 
  -6   1   3     141.877       3.250      11.655    0.0 
  -6   1   4      26.863       0.757       5.409    0.0 
  -6   1   5      20.180       0.595       4.656    0.0 
  -6   1   6       0.440       0.110       0.543  180.0 
  -6   1   7      94.559       2.351       9.675  180.0 
  -6   1   8      37.199       1.179       6.139    0.0 
  -6   1   9      19.061       0.876       4.319  180.0 
  -6   1  10       2.819       0.351       1.675    0.0 
  -6   1  11       4.845       0.485       2.034  180.0 
  -6   2   0     275.601       6.734      16.576    0.0 
  -6   2   1      47.644       1.181       6.816  180.0 
  -6   2   2      98.512       2.348      10.050    0.0 
  -6   2   3      61.893       1.536       7.826  180.0 
  -6   2   4      11.295       0.394       3.397  180.0 
  -6   2   5      23.226       0.821       4.822  180.0 
  -6   2   6     126.768       3.053      11.190  180.0 
  -6   2   7     164.778       3.917      12.785    0.0 
  -6   2   8       2.590       0.279       1.734  180.0 
  -6   2   9      51.685       1.561       7.267    0.0 
  -6   2  10      14.730       1.237       3.840  180.0 
  -6   3   0     127.441       2.987      11.509  180.0 
  -6   3   1     178.877       4.117      13.428    0.0 
  -6   3   2      59.644       1.502       7.707  180.0 
  -6   3   3       2.114       0.160       1.488    0.0 
  -6   3   4      19.925       0.743       4.472  180.0 
  -6   3   5     123.361       3.091      11.002    0.0 
  -6   3   6      21.234       1.323       4.560    0.0 
  -6   3   7      89.952       2.888       9.447  180.0 
  -6   3   8      20.093       0.918       4.748    0.0 
  -6   4   0     111.601       2.715      10.554    0.0 
  -6   4   1      80.087       2.044       8.976  180.0 
  -6   4   2      82.564       2.404       9.083    0.0 
  -6   4   3      30.102       0.974       5.540  180.0 
  -6   4   4       6.933       0.488       2.483    0.0 
  -6   4   5       0.256       0.215       0.279  180.0 
  -6   4   6      31.042       2.252       5.494    0.0 
  -6   4   7      19.003       1.114       4.449  180.0 
  -6   5   0      28.560       1.213       5.288  180.0 
  -6   5   1      25.372       0.980       4.922    0.0 
  -6   5   2      27.339       1.019       5.141  180.0 
  -6   5   3      40.794       1.699       6.401    0.0 
  -6   5   4      14.464       1.455       3.729  180.0 
  -6   5   5      50.382       3.033       6.884  180.0 
  -6   6   0       1.365       0.277       1.173  180.0 
  -6   6   1      12.294       0.766       3.535  180.0 
  -6   6   2      14.819       0.989       3.720    0.0 
  -5  -5   1      45.584       1.476       6.762  180.0 
  -5  -5   2      34.780       1.302       5.813    0.0 
  -5  -5   3       0.393       0.146       0.680  180.0 
  -5  -5   4       4.585       0.467       2.181    0.0 
  -5  -5   5       4.103       0.299       2.165    0.0 
  -5  -5   6      81.746       2.173       9.004  180.0 
  -5  -5   7       8.858       0.482       3.070    0.0 
  -5  -5   8      11.124       0.561       3.357  180.0 
  -5  -5   9      28.657       1.029       5.356    0.0 
  -5  -5  10      12.411       0.630       3.298  180.0 
  -5  -4   1      55.718       2.093       7.386    0.0 
  -5  -4   2      78.042       1.982       8.701  180.0 
  -5  -4   3      81.613       2.352       8.951    0.0 
  -5  -4   4      39.853       1.190       6.317  180.0 
  -5  -4   5       0.694       0.171       0.658  180.0 
  -5  -4   6       2.878       0.342       1.906    0.0 
  -5  -4   7       2.624       0.353       1.603    0.0 
  -5  -4   8      16.058       0.617       4.049    0.0 
  -5  -4   9      43.432       1.276       6.767  180.0 
  -5  -4  10       6.201       0.410       2.286    0.0 
  -5  -4  11       3.088       0.292       1.574  180.0 
  -5  -4  12       5.278       0.393       2.301    0.0 
  -5  -3   1     131.472       3.105      11.477  180.0 
  -5  -3   2      39.650       1.068       6.107    0.0 
  -5  -3   3     179.548       4.239      13.443  180.0 
  -5  -3   4      41.543       1.108       6.418    0.0 
  -5  -3   5      30.976       0.860       5.482    0.0 
  -5  -3   6      12.427       0.463       3.740  180.0 
  -5  -3   7      13.300       0.584       3.863    0.0 
  -5  -3   8       0.934       0.139       0.943  180.0 
  -5  -3   9       7.401       0.374       2.655    0.0 
  -5  -3  10      15.989       0.608       4.124  180.0 
  -5  -3  11       2.929       0.256       1.628    0.0 
  -5  -3  12       8.997       0.540       2.785  180.0 
  -5  -2   1     369.300       8.258      19.364    0.0 
  -5  -2   2     165.026       3.788      12.719  180.0 
  -5  -2   3     133.262       3.095      11.387    0.0 
  -5  -2   4      26.628       0.724       5.071  180.0 
  -5  -2   5      45.416       1.161       6.811    0.0 
  -5  -2   6       0.256       0.091       0.398    0.0 
  -5  -2   7     530.251      11.825      22.828  180.0 
  -5  -2   8      98.618       2.369       9.941    0.0 
  -5  -2   9       1.911       0.201       1.273  180.0 
  -5  -2  10      58.907       1.548       7.633    0.0 
  -5  -2  11      19.739       0.739       4.507  180.0 
  -5  -2  12       3.471       0.302       1.829    0.0 
  -5  -1   1     212.224       4.789      14.576  180.0 
  -5  -1   2     385.085       8.602      20.109    0.0 
  -5  -1   3     338.767       7.615      18.520  180.0 
  -5  -1   4      48.519       1.184       6.776    0.0 
  -5  -1   5     263.073       5.986      16.303  180.0 
  -5  -1   6     182.104       4.323      13.439    0.0 
  -5  -1   7      69.976       1.703       8.219    0.0 
  -5  -1   8      85.066       2.167       9.130  180.0 
  -5  -1   9      43.835       1.415       6.756    0.0 
  -5  -1  10      63.614       1.827       8.005  180.0 
  -5  -1  11      19.469       0.849       4.352    0.0 
  -5  -1  12       4.957       0.533       2.240  180.0 
  -5   0   1     227.337       5.102      14.976    0.0 
  -5   0   2     134.869       3.109      12.085  180.0 
  -5   0   3     175.538       4.132      13.477    0.0 
  -5   0   4     360.744       8.207      19.047  180.0 
  -5   0   5     102.658       2.363      10.133    0.0 
  -5   0   6       1.640       0.110       1.305    0.0 
  -5   0   7      41.268       1.087       6.584    0.0 
  -5   0   8       0.158       0.095       0.229  180.0 
  -5   0   9      47.181       1.335       6.992  180.0 
  -5   0  10      21.087       0.944       4.508    0.0 
  -5   0  11       7.482       0.611       2.697  180.0 
  -5   1   0     126.186       2.931      11.088    0.0 
  -5   1   1       0.264       0.049       0.374    0.0 
  -5   1   2     422.150       9.428      20.331    0.0 
  -5   1   3      21.773       0.538       4.623  180.0 
  -5   1   4     187.761       4.242      13.888    0.0 
  -5   1   5      74.176       1.738       8.521  180.0 
  -5   1   6       7.170       0.268       2.701  180.0 
  -5   1   7      24.711       0.740       5.008  180.0 
  -5   1   8      81.754       2.112       8.988  180.0 
  -5   1   9      85.833       2.725       9.320    0.0 
  -5   1  10       3.896       0.402       1.998  180.0 
  -5   1  11      29.899       1.332       5.541    0.0 
  -5   2   0     183.011       4.272      13.311  180.0 
  -5   2   1      32.534       0.866       5.709  180.0 
  -5   2   2     353.120       8.301      19.034  180.0 
  -5   2   3     205.019       4.642      14.345    0.0 
  -5   2   4      77.342       1.952       8.804  180.0 
  -5   2   5       8.655       0.496       2.949    0.0 
  -5   2   6      46.282       1.409       6.793  180.0 
  -5   2   7     134.310       3.306      11.461    0.0 
  -5   2   8      22.911       0.879       4.808    0.0 
  -5   2   9      54.269       1.684       7.403  180.0 
  -5   2  10      10.674       0.705       3.361    0.0 
  -5   3   0      44.520       1.195       6.829    0.0 
  -5   3   1     254.192       5.748      15.916  180.0 
  -5   3   2     134.341       3.132      11.589    0.0 
  -5   3   3     126.696       3.185      11.255  180.0 
  -5   3   4     121.190       2.945      11.185    0.0 
  -5   3   5      33.010       1.344       5.627  180.0 
  -5   3   6       9.955       0.644       3.121    0.0 
  -5   3   7       6.270       0.483       2.634  180.0 
  -5   3   8      36.431       1.440       6.039    0.0 
  -5   4   0     194.967       4.505      14.080    0.0 
  -5   4   1      87.224       2.328       9.485    0.0 
  -5   4   2      28.148       1.094       5.224  180.0 
  -5   4   3      34.231       1.112       5.683    0.0 
  -5   4   4      45.769       1.500       6.652  180.0 
  -5   4   5      67.463       2.649       8.171    0.0 
  -5   4   6      11.611       1.042       3.514  180.0 
  -5   4   7      48.669       3.053       6.946  180.0 
  -5   5   0      16.499       0.838       4.090  180.0 
  -5   5   1       0.302       0.277       0.422  180.0 
  -5   5   2       2.329       0.276       1.496  180.0 
  -5   5   3      27.403       1.501       5.227  180.0 
  -5   5   4      20.083       1.097       4.165    0.0 
  -5   5   5      15.595       1.673       3.835  180.0 
  -5   6   0       5.862       0.507       2.405  180.0 
  -5   6   1       0.507       0.217       0.589    0.0 
  -5   6   2       2.424       0.417       1.266  180.0 
  -4  -6   4      16.976       0.864       4.034    0.0 
  -4  -6   5       1.644       0.230       1.025  180.0 
  -4  -6   6       4.624       0.474       2.036    0.0 
  -4  -6   7       3.617       0.345       2.032    0.0 
  -4  -6   8      25.879       1.404       5.358  180.0 
  -4  -5   1      26.410       1.051       5.169    0.0 
  -4  -5   2      56.255       1.597       7.441  180.0 
  -4  -5   3      34.029       1.084       5.818    0.0 
  -4  -5   4      47.650       1.430       6.919  180.0 
  -4  -5   5      45.419       1.299       6.796    0.0 
  -4  -5   6      28.301       1.048       5.286  180.0 
  -4  -5   7       0.795       0.172       0.520    0.0 
  -4  -5   8       0.424       0.167       0.435    0.0 
  -4  -5   9       3.235       0.305       1.711    0.0 
  -4  -5  10       3.198       0.309       1.829    0.0 
  -4  -5  11      11.374       0.610       3.536  180.0 
  -4  -4   1      14.300       0.531       3.762  180.0 
  -4  -4   2      68.819       2.229       8.304    0.0 
  -4  -4   3      54.653       1.441       7.353  180.0 
  -4  -4   4      29.812       0.906       5.387    0.0 
  -4  -4   5     112.590       2.820      10.649  180.0 
  -4  -4   6      16.044       0.676       3.915    0.0 
  -4  -4   7      11.392       0.517       3.398    0.0 
  -4  -4   8       3.795       0.285       2.078  180.0 
  -4  -4   9       1.057       0.184       1.187    0.0 
  -4  -4  10       0.214       0.140       0.214    0.0 
  -4  -4  11       2.331       0.240       1.531    0.0 
  -4  -4  12       2.092       0.520       1.585  180.0 
  -4  -3   1      40.615       1.059       6.211  180.0 
  -4  -3   2       6.335       0.380       2.442    0.0 
  -4  -3   3     229.520       5.340      15.196    0.0 
  -4  -3   4      80.170       1.946       8.887  180.0 
  -4  -3   5      97.192       2.384       9.974    0.0 
  -4  -3   6      31.836       1.019       5.722  180.0 
  -4  -3   7      31.652       0.916       5.652    0.0 
  -4  -3   8       4.240       0.394       2.076    0.0 
  -4  -3   9     212.513       5.230      14.689  180.0 
  -4  -3  10      24.108       0.901       5.012    0.0 
  -4  -3  11       1.314       0.244       1.002  180.0 
  -4  -3  12      19.744       0.806       4.417    0.0 
  -4  -3  13       6.241       0.803       2.441  180.0 
  -4  -2   1      36.382       0.908       6.427  180.0 
  -4  -2   2       2.743       0.162       1.883  180.0 
  -4  -2   3     204.047       4.688      14.227  180.0 
  -4  -2   4     259.287       5.841      16.259    0.0 
  -4  -2   5     175.434       4.012      13.339  180.0 
  -4  -2   6      45.285       1.303       6.624    0.0 
  -4  -2   7     234.990       5.371      15.464  180.0 
  -4  -2   8     118.663       2.813      10.785    0.0 
  -4  -2   9      40.727       1.321       6.229    0.0 
  -4  -2  10      31.932       1.056       5.582  180.0 
  -4  -2  11      12.343       0.571       3.538    0.0 
  -4  -2  12      25.523       0.948       5.050  180.0 
  -4  -2  13       6.245       0.694       2.794    0.0 
  -4  -1   1      62.076       1.465       8.259    0.0 
  -4  -1   2     728.235      16.194      26.840  180.0 
  -4  -1   3     107.550       2.468      10.354    0.0 
  -4  -1   4      91.317       2.240       9.645  180.0 
  -4  -1   5     165.734       3.773      13.098    0.0 
  -4  -1   6     179.246       4.165      13.328  180.0 
  -4  -1   7      54.979       1.509       7.554    0.0 
  -4  -1   8       8.184       0.316       2.952  180.0 
  -4  -1   9      38.837       1.075       6.192    0.0 
  -4  -1  10       0.244       0.115       0.155  180.0 
  -4  -1  11      15.570       0.631       4.006  180.0 
  -4  -1  12       7.146       0.452       2.648    0.0 
  -4   0   1      25.005       0.620       5.119    0.0 
  -4   0   2     110.096       2.514      10.321    0.0 
  -4   0   3       1.905       0.093       1.145  180.0 
  -4   0   4     238.344       5.347      15.242    0.0 
  -4   0   5      23.658       0.614       4.952  180.0 
  -4   0   6     177.442       4.067      13.394    0.0 
  -4   0   7      41.784       1.060       6.445  180.0 
  -4   0   8       2.275       0.224       1.362  180.0 
  -4   0   9      17.862       0.715       4.373  180.0 
  -4   0  10      37.819       1.133       6.151  180.0 
  -4   0  11      35.827       1.202       6.062    0.0 
  -4   0  12       2.788       0.747       1.718  180.0 
  -4   1   0     720.241      16.075      26.495    0.0 
  -4   1   1    1067.694      23.742      32.365    0.0 
  -4   1   2      58.437       1.370       7.339  180.0 
  -4   1   3      48.922       1.132       6.803  180.0 
  -4   1   4     443.162       9.912      21.208  180.0 
  -4   1   5     156.504       3.834      12.508    0.0 
  -4   1   6      65.753       1.603       8.000  180.0 
  -4   1   7      18.586       0.567       4.375    0.0 
  -4   1   8      56.922       1.440       7.576  180.0 
  -4   1   9      97.622       2.408       9.868    0.0 
  -4   1  10      16.551       1.023       3.879    0.0 
  -4   1  11      24.850       1.137       4.885  180.0 
  -4   2   0     596.128      13.639      24.109  180.0 
  -4   2   1      17.621       0.440       4.237    0.0 
  -4   2   2      48.130       1.129       6.816    0.0 
  -4   2   3     171.325       3.864      13.017  180.0 
  -4   2   4     133.907       3.101      11.527    0.0 
  -4   2   5     152.017       3.489      12.289  180.0 
  -4   2   6     112.180       2.673      10.571    0.0 
  -4   2   7      23.760       0.809       4.943  180.0 
  -4   2   8      11.656       0.545       3.382    0.0 
  -4   2   9      18.968       0.836       4.349  180.0 
  -4   2  10      31.071       1.199       5.645    0.0 
  -4   3   0       0.218       0.045       0.200  180.0 
  -4   3   1     824.197      18.179      28.721  180.0 
  -4   3   2     249.848       5.604      15.724    0.0 
  -4   3   3     120.528       3.584      11.056    0.0 
  -4   3   4      13.637       0.639       3.795  180.0 
  -4   3   5      32.441       1.062       5.661    0.0 
  -4   3   6      56.594       1.876       7.389  180.0 
  -4   3   7      75.176       2.284       8.643    0.0 
  -4   3   8       4.887       0.542       2.162  180.0 
  -4   4   0      17.683       0.621       4.353    0.0 
  -4   4   1      74.401       1.952       8.695    0.0 
  -4   4   2      38.397       1.179       6.101  180.0 
  -4   4   3       0.084       0.187       0.181  180.0 
  -4   4   4       3.130       0.450       1.789  180.0 
  -4   4   5      36.168       1.473       5.827  180.0 
  -4   4   6      16.745       1.402       3.964    0.0 
  -4   5   0      43.240       1.346       6.534    0.0 
  -4   5   1       5.564       0.399       2.388  180.0 
  -4   5   2       7.254       0.471       2.595  180.0 
  -4   5   3       0.192       0.183       0.473  180.0 
  -4   5   4       0.522       0.414       0.722  180.0 
  -4   6   0      39.898       1.801       6.289  180.0 
  -4   6   1       1.344       0.414       1.327    0.0 
  -4   6   2      16.498       1.047       4.175  180.0 
  -3  -6   2       0.484       0.203       0.671    0.0 
  -3  -6   3       8.526       0.617       3.036    0.0 
  -3  -6   4      24.972       0.927       4.962  180.0 
  -3  -6   5      15.942       0.706       3.930    0.0 
  -3  -6   6      21.230       0.822       4.485  180.0 
  -3  -6   7      21.724       0.886       4.623    0.0 
  -3  -6   8      16.772       0.788       3.913  180.0 
  -3  -6   9       1.415       0.237       0.748    0.0 
  -3  -5   1      42.917       1.327       6.344    0.0 
  -3  -5   2      16.142       0.646       3.824  180.0 
  -3  -5   3       5.491       0.344       2.354  180.0 
  -3  -5   4      27.899       0.913       5.446    0.0 
  -3  -5   5      13.572       0.731       3.774  180.0 
  -3  -5   6      16.333       0.614       4.028    0.0 
  -3  -5   7      46.723       1.446       6.868  180.0 
  -3  -5   8       3.811       0.410       1.927    0.0 
  -3  -5   9       3.410       0.304       1.998    0.0 
  -3  -5  10       0.758       0.185       1.066  180.0 
  -3  -5  11       0.302       0.183       0.194  180.0 
  -3  -4   1      20.171       0.728       4.540  180.0 
  -3  -4   2       9.337       0.483       3.055  180.0 
  -3  -4   3      44.866       1.246       6.849  180.0 
  -3  -4   4       0.852       0.127       0.776    0.0 
  -3  -4   5      86.128       2.210       9.262    0.0 
  -3  -4   6      32.717       0.980       5.812  180.0 
  -3  -4   7      54.853       1.562       7.272    0.0 
  -3  -4   8      22.232       0.748       4.774  180.0 
  -3  -4   9      14.500       0.604       3.684    0.0 
  -3  -4  10       6.783       0.560       2.553    0.0 
  -3  -4  11      69.622       2.036       8.462  180.0 
  -3  -4  12       5.191       0.402       2.319    0.0 
  -3  -3   1      10.383       0.347       3.289    0.0 
  -3  -3   2     419.810       9.340      20.441    0.0 
  -3  -3   3       0.491       0.091       0.689  180.0 
  -3  -3   4       4.178       0.202       2.018  180.0 
  -3  -3   5     121.500       3.063      10.908  180.0 
  -3  -3   6     112.705       2.773      10.686    0.0 
  -3  -3   7      62.165       1.640       7.854  180.0 
  -3  -3   8      41.130       1.132       6.438    0.0 
  -3  -3   9     155.379       3.666      12.343  180.0 
  -3  -3  10      56.244       1.686       7.380    0.0 
  -3  -3  11      16.768       0.656       4.146    0.0 
  -3  -3  12       7.698       0.554       2.812  180.0 
  -3  -3  13       2.181       0.582       1.532    0.0 
  -3  -2   1     218.129       4.998      14.722  180.0 
  -3  -2   2     117.568       2.684      10.898    0.0 
  -3  -2   3      34.222       0.869       5.717    0.0 
  -3  -2   4     236.471       5.341      15.412  180.0 
  -3  -2   5      36.312       1.096       5.877    0.0 
  -3  -2   6      53.894       1.337       7.307  180.0 
  -3  -2   7      77.856       1.882       8.869    0.0 
  -3  -2   8      64.752       1.603       8.162  180.0 
  -3  -2   9      24.246       0.740       5.065    0.0 
  -3  -2  10      22.506       0.819       4.742  180.0 
  -3  -2  11      21.998       0.855       4.565    0.0 
  -3  -2  12       0.205       0.161       0.276  180.0 
  -3  -2  13       3.125       0.489       1.749  180.0 
  -3  -1   1      35.809       0.881       6.004    0.0 
  -3  -1   2    2392.838      52.733      49.533  180.0 
  -3  -1   3      30.526       0.793       5.969    0.0 
  -3  -1   4      67.474       1.645       8.104    0.0 
  -3  -1   5       0.582       0.116       0.828  180.0 
  -3  -1   6      74.195       1.748       8.413    0.0 
  -3  -1   7      24.970       0.761       5.035  180.0 
  -3  -1   8     109.156       2.673      10.356    0.0 
  -3  -1   9       9.915       0.402       3.060  180.0 
  -3  -1  10       0.194       0.166       0.081  180.0 
  -3  -1  11       9.858       0.482       3.198  180.0 
  -3  -1  12      14.726       0.648       3.789  180.0 
  -3   0   1     440.438       9.857      20.438  180.0 
  -3   0   2     900.343      20.124      29.508    0.0 
  -3   0   3     829.921      18.505      28.346    0.0 
  -3   0   4       1.411       0.092       0.949  180.0 
  -3   0   5      15.379       0.409       4.047  180.0 
  -3   0   6     267.052       6.199      16.545  180.0 
  -3   0   7      79.192       1.897       8.978    0.0 
  -3   0   8      45.023       1.281       6.581  180.0 
  -3   0   9      16.645       0.755       4.285    0.0 
  -3   0  10      47.693       1.360       6.886  180.0 
  -3   0  11      54.431       1.562       7.255    0.0 
  -3   0  12       6.657       0.516       2.521    0.0 
  -3   1   0     179.241       4.183      13.203  180.0 
  -3   1   1    1520.688      34.379      38.614    0.0 
  -3   1   2    1153.704      26.209      33.719  180.0 
  -3   1   3       0.918       0.068       0.918    0.0 
  -3   1   4      18.683       0.479       4.257    0.0 
  -3   1   5      69.763       1.635       8.163  180.0 
  -3   1   6     103.516       2.413      10.291    0.0 
  -3   1   7     121.891       2.870      11.013  180.0 
  -3   1   8      63.231       1.591       7.931    0.0 
  -3   1   9      12.504       0.510       3.626  180.0 
  -3   1  10      10.097       0.496       3.212    0.0 
  -3   1  11      21.352       1.043       4.706  180.0 
  -3   2   0     522.790      11.654      22.836    0.0 
  -3   2   1     143.593       3.236      11.636  180.0 
  -3   2   2      22.643       0.571       4.536    0.0 
  -3   2   3    1238.912      27.718      35.024  180.0 
  -3   2   4     212.653       4.789      14.478    0.0 
  -3   2   5      87.339       2.069       9.501    0.0 
  -3   2   6       2.475       0.217       1.693  180.0 
  -3   2   7      24.092       0.706       4.949    0.0 
  -3   2   8      47.067       1.317       6.989  180.0 
  -3   2   9      51.951       1.709       7.392    0.0 
  -3   3   0     257.859       5.789      16.079  180.0 
  -3   3   1      70.903       1.707       8.344    0.0 
  -3   3   2      34.333       0.859       5.843    0.0 
  -3   3   3     187.497       4.348      13.591    0.0 
  -3   3   4      60.362       1.528       7.673  180.0 
  -3   3   5       0.239       0.102       0.185    0.0 
  -3   3   6       4.805       0.411       2.086  180.0 
  -3   3   7      22.424       1.002       4.956  180.0 
  -3   3   8      13.332       1.448       3.404    0.0 
  -3   4   0      24.796       0.786       5.086    0.0 
  -3   4   1      66.638       1.632       8.130  180.0 
  -3   4   2      74.773       1.818       8.658    0.0 
  -3   4   3      12.383       0.576       3.611  180.0 
  -3   4   4       5.050       0.428       2.073  180.0 
  -3   4   5       4.001       0.540       1.864  180.0 
  -3   4   6       0.479       0.266       0.147  180.0 
  -3   5   0      29.257       1.135       5.214  180.0 
  -3   5   1      43.170       1.464       6.436    0.0 
  -3   5   2      84.995       2.439       9.044  180.0 
  -3   5   3       6.434       0.726       2.650    0.0 
  -3   5   4      30.551       1.425       5.529  180.0 
  -3   6   0      15.630       0.863       3.985    0.0 
  -3   6   1      39.398       1.919       6.165  180.0 
  -3   6   2      18.948       1.943       4.336    0.0 
  -2  -6   1      20.939       0.872       4.563    0.0 
  -2  -6   2       4.433       0.348       2.040  180.0 
  -2  -6   3      26.076       0.940       5.138    0.0 
  -2  -6   4      12.498       0.591       3.396  180.0 
  -2  -6   5       1.228       0.218       1.137  180.0 
  -2  -6   6       7.128       0.543       2.841    0.0 
  -2  -6   7       2.141       0.442       1.447  180.0 
  -2  -6   8       5.745       0.399       2.423    0.0 
  -2  -6   9      13.548       0.734       3.697  180.0 
  -2  -6  10       0.618       0.392       0.647    0.0 
  -2  -5   1      10.034       0.541       3.179  180.0 
  -2  -5   2       8.001       0.412       2.802    0.0 
  -2  -5   3      11.948       0.515       3.424  180.0 
  -2  -5   4       0.452       0.172       0.197  180.0 
  -2  -5   5      31.931       1.225       5.643  180.0 
  -2  -5   6       0.245       0.112       0.568    0.0 
  -2  -5   7      20.159       0.935       4.608    0.0 
  -2  -5   8      11.710       0.727       3.449  180.0 
  -2  -5   9      20.855       0.878       4.551    0.0 
  -2  -5  10      10.428       0.610       3.077  180.0 
  -2  -5  11       4.151       0.450       1.950    0.0 
  -2  -5  12       4.263       0.724       2.298    0.0 
  -2  -4   1      43.821       1.206       6.644    0.0 
  -2  -4   2     196.446       4.527      13.917  180.0 
  -2  -4   3       0.436       0.128       0.800    0.0 
  -2  -4   4     200.455       4.613      14.326    0.0 
  -2  -4   5       2.796       0.275       1.748    0.0 
  -2  -4   6       3.661       0.259       1.858  180.0 
  -2  -4   7      51.428       1.403       7.114  180.0 
  -2  -4   8      32.451       1.064       5.818    0.0 
  -2  -4   9      17.762       1.010       4.085  180.0 
  -2  -4  10      25.113       1.043       5.087    0.0 
  -2  -4  11      80.127       2.383       8.782  180.0 
  -2  -4  12      19.972       0.829       4.223    0.0 
  -2  -4  13       5.983       1.181       2.433    0.0 
  -2  -3   1     246.237       5.627      15.710  180.0 
  -2  -3   2     538.886      12.681      23.051    0.0 
  -2  -3   3     226.378       5.338      15.272  180.0 
  -2  -3   4      28.349       0.780       5.227    0.0 
  -2  -3   5       9.930       0.413       2.958    0.0 
  -2  -3   6      36.409       1.098       6.176  180.0 
  -2  -3   7      15.292       0.629       3.794    0.0 
  -2  -3   8      19.833       0.666       4.500  180.0 
  -2  -3   9      21.673       0.752       4.610    0.0 
  -2  -3  10      15.779       0.769       4.112  180.0 
  -2  -3  11      11.987       0.533       3.411    0.0 
  -2  -3  12      19.300       0.840       4.172  180.0 
  -2  -3  13       7.811       0.772       2.859    0.0 
  -2  -2   1     862.051      19.108      29.280    0.0 
  -2  -2   2     123.167       2.822      11.141  180.0 
  -2  -2   3     123.203       2.833      11.441    0.0 
  -2  -2   4    1158.112      25.510      33.798  180.0 
  -2  -2   5      17.204       0.507       4.658    0.0 
  -2  -2   6      16.243       0.506       4.019    0.0 
  -2  -2   7       0.005       0.081       0.194    0.0 
  -2  -2   8      16.257       0.650       3.963    0.0 
  -2  -2   9      16.796       0.651       4.018  180.0 
  -2  -2  10      40.652       1.228       6.288    0.0 
  -2  -2  11       0.240       0.189       0.629  180.0 
  -2  -2  12       0.365       0.178       0.543    0.0 
  -2  -2  13       4.187       0.625       1.984  180.0 
  -2  -1   1     420.972       9.402      20.291  180.0 
  -2  -1   2      99.699       2.282       9.553    0.0 
  -2  -1   3     336.756       7.685      18.461  180.0 
  -2  -1   4     370.924       8.296      19.183    0.0 
  -2  -1   5     197.689       4.548      13.952    0.0 
  -2  -1   6       0.653       0.073       0.879    0.0 
  -2  -1   7       2.531       0.147       1.728  180.0 
  -2  -1   8     103.210       2.443      10.225  180.0 
  -2  -1   9      31.331       0.890       5.546    0.0 
  -2  -1  10      24.468       0.810       4.744  180.0 
  -2  -1  11       9.469       0.471       3.105    0.0 
  -2  -1  12      27.247       1.194       5.231  180.0 
  -2   0   1      56.272       1.404       7.318    0.0 
  -2   0   2     268.711       6.013      15.892  180.0 
  -2   0   3    1744.522      38.853      41.629    0.0 
  -2   0   4     755.047      16.818      27.410  180.0 
  -2   0   5       0.553       0.058       0.869    0.0 
  -2   0   6       2.365       0.144       1.623    0.0 
  -2   0   7      18.189       0.621       4.060  180.0 
  -2   0   8      69.386       1.717       8.294    0.0 
  -2   0   9      61.155       1.592       7.857  180.0 
  -2   0  10      22.515       0.787       4.828    0.0 
  -2   0  11       4.591       0.335       2.146  180.0 
  -2   0  12       6.257       0.687       2.583    0.0 
  -2   1   0     253.061       5.765      15.927    0.0 
  -2   1   1     292.059       6.693      16.785  180.0 
  -2   1   2     618.281      14.206      24.146    0.0 
  -2   1   3     125.808       2.955      10.822  180.0 
  -2   1   4     102.044       2.323       9.788    0.0 
  -2   1   5    1139.781      25.118      33.683  180.0 
  -2   1   6     127.169       2.929      11.049    0.0 
  -2   1   7      30.135       0.808       5.543    0.0 
  -2   1   8       0.326       0.100       0.206  180.0 
  -2   1   9      13.024       0.496       3.661    0.0 
  -2   1  10      30.685       0.990       5.630  180.0 
  -2   1  11      24.155       0.996       5.041    0.0 
  -2   2   0      33.555       0.803       6.079  180.0 
  -2   2   1      26.745       0.647       4.992    0.0 
  -2   2   2     479.941      10.690      22.185  180.0 
  -2   2   3      33.600       0.808       5.537    0.0 
  -2   2   4      36.431       0.906       6.027    0.0 
  -2   2   5     283.011       6.352      16.762    0.0 
  -2   2   6      60.878       1.505       7.764  180.0 
  -2   2   7       0.690       0.120       0.614    0.0 
  -2   2   8       5.066       0.289       2.304  180.0 
  -2   2   9       9.629       0.451       3.122  180.0 
  -2   2  10       8.259       1.610       2.846    0.0 
  -2   3   0      71.264       1.664       8.507    0.0 
  -2   3   1      14.230       0.398       4.009  180.0 
  -2   3   2      47.718       1.165       7.177    0.0 
  -2   3   3     100.249       2.456       9.835  180.0 
  -2   3   4      77.521       1.920       8.922    0.0 
  -2   3   5      16.935       0.624       4.257  180.0 
  -2   3   6       0.801       0.148       0.940  180.0 
  -2   3   7       8.089       0.560       2.838  180.0 
  -2   3   8       0.451       0.244       0.200    0.0 
  -2   4   0       2.203       0.153       1.660  180.0 
  -2   4   1      36.047       0.958       6.007    0.0 
  -2   4   2      29.582       0.861       5.407  180.0 
  -2   4   3      56.502       1.523       7.501    0.0 
  -2   4   4     119.606       2.871      10.985  180.0 
  -2   4   5      12.753       0.910       3.611    0.0 
  -2   4   6      38.498       1.635       6.208  180.0 
  -2   5   0      14.702       0.532       3.838  180.0 
  -2   5   1       1.115       0.176       0.925  180.0 
  -2   5   2      20.026       0.932       4.629    0.0 
  -2   5   3      49.001       2.185       7.032  180.0 
  -2   5   4      22.725       1.724       4.634    0.0 
  -2   6   0      32.739       1.335       5.792    0.0 
  -2   6   1       1.062       0.455       1.051  180.0 
  -1  -6   1       4.116       0.347       1.989  180.0 
  -1  -6   2      33.611       1.154       5.654    0.0 
  -1  -6   3       2.491       0.358       1.536  180.0 
  -1  -6   4       3.078       0.355       1.697    0.0 
  -1  -6   5       5.922       0.557       2.086  180.0 
  -1  -6   6       1.766       0.224       1.137    0.0 
  -1  -6   7      15.865       0.885       3.900  180.0 
  -1  -6   8       0.948       0.184       0.689    0.0 
  -1  -6   9       2.767       0.366       1.779    0.0 
  -1  -6  10       3.681       0.368       1.892  180.0 
  -1  -5   1      17.418       0.654       4.275    0.0 
  -1  -5   2      24.005       0.949       4.931  180.0 
  -1  -5   3      30.929       1.101       5.587    0.0 
  -1  -5   4      90.239       2.570       9.465  180.0 
  -1  -5   5       1.497       0.252       1.448  180.0 
  -1  -5   6      75.137       2.007       8.763    0.0 
  -1  -5   7       5.406       0.319       2.060    0.0 
  -1  -5   8       2.194       0.232       1.504  180.0 
  -1  -5   9      15.301       0.676       3.877  180.0 
  -1  -5  10       6.987       0.433       2.625    0.0 
  -1  -5  11       3.594       0.358       1.799  180.0 
  -1  -5  12      12.717       1.039       3.506    0.0 
  -1  -4   1      45.811       1.221       6.777  180.0 
  -1  -4   2      51.968       1.331       7.143    0.0 
  -1  -4   3     147.108       3.462      12.220  180.0 
  -1  -4   4     334.689       7.502      18.301    0.0 
  -1  -4   5     135.602       3.189      11.693  180.0 
  -1  -4   6       4.411       0.266       2.162    0.0 
  -1  -4   7       1.579       0.181       1.404    0.0 
  -1  -4   8       2.261       0.221       1.640  180.0 
  -1  -4   9       5.433       0.374       2.327    0.0 
  -1  -4  10       4.007       0.313       1.997  180.0 
  -1  -4  11       3.001       0.289       1.586    0.0 
  -1  -4  12       2.407       0.363       1.551  180.0 
  -1  -4  13       5.042       0.841       2.220    0.0 
  -1  -3   1       0.374       0.068       0.681    0.0 
  -1  -3   2      52.978       1.296       7.277  180.0 
  -1  -3   3     339.310       7.625      18.445    0.0 
  -1  -3   4      39.208       1.269       6.221  180.0 
  -1  -3   5     147.832       3.491      12.371    0.0 
  -1  -3   6     449.092      10.083      20.753  180.0 
  -1  -3   7       5.294       0.380       2.518    0.0 
  -1  -3   8       0.542       0.127       0.616    0.0 
  -1  -3   9       0.508       0.130       0.759    0.0 
  -1  -3  10       1.649       0.191       1.382    0.0 
  -1  -3  11       6.799       0.384       2.584  180.0 
  -1  -3  12       8.114       0.474       2.788    0.0 
  -1  -3  13       0.238       0.186       0.509    0.0 
  -1  -2   1      30.729       0.765       5.155  180.0 
  -1  -2   2       0.990       0.081       1.140  180.0 
  -1  -2   3     251.441       5.672      16.122  180.0 
  -1  -2   4      18.309       0.593       3.745    0.0 
  -1  -2   5     143.485       3.294      12.499  180.0 
  -1  -2   6     146.178       3.353      12.060    0.0 
  -1  -2   7      37.649       0.989       6.078    0.0 
  -1  -2   8       0.881       0.172       1.141    0.0 
  -1  -2   9       0.403       0.104       0.762  180.0 
  -1  -2  10      26.673       0.956       5.235  180.0 
  -1  -2  11      10.459       0.545       3.191    0.0 
  -1  -2  12       8.225       0.485       2.778  180.0 
  -1  -2  13       3.123       0.506       1.793    0.0 
  -1  -1   1     325.768       7.285      17.291    0.0 
  -1  -1   2     117.080       2.679      10.123  180.0 
  -1  -1   3      20.057       0.514       4.611    0.0 
  -1  -1   4     136.646       3.108      11.500  180.0 
  -1  -1   5     955.685      21.195      30.881    0.0 
  -1  -1   6     314.566       7.195      17.845  180.0 
  -1  -1   7       1.810       0.121       1.401    0.0 
  -1  -1   8       0.269       0.090       0.171  180.0 
  -1  -1   9       4.511       0.290       1.902  180.0 
  -1  -1  10      34.446       1.040       5.813    0.0 
  -1  -1  11      21.358       0.891       4.595  180.0 
  -1  -1  12       5.318       0.376       2.259    0.0 
  -1   0   1     135.265       3.284      11.295    0.0 
  -1   0   2     263.977       5.961      16.098    0.0 
  -1   0   3     169.301       3.799      12.587  180.0 
  -1   0   4     228.056       5.150      15.056    0.0 
  -1   0   5     106.591       2.442      10.298  180.0 
  -1   0   6     159.928       3.651      12.337    0.0 
  -1   0   7     682.057      15.045      26.196  180.0 
  -1   0   8      62.342       1.579       7.955    0.0 
  -1   0   9       3.737       0.251       1.936    0.0 
  -1   0  10       0.452       0.160       0.418    0.0 
  -1   0  11       5.080       0.378       2.286    0.0 
  -1   1   0      96.605       2.211       9.305  180.0 
  -1   1   1     483.917      10.966      20.904  180.0 
  -1   1   2      14.125       0.353       3.712  180.0 
  -1   1   3      31.733       0.749       5.504    0.0 
  -1   1   4     399.141       9.024      20.031  180.0 
  -1   1   5       2.615       0.127       1.584    0.0 
  -1   1   6      19.031       0.538       4.474    0.0 
  -1   1   7     263.010       5.961      16.297    0.0 
  -1   1   8      43.115       1.203       6.500  180.0 
  -1   1   9       1.262       0.152       0.911    0.0 
  -1   1  10       5.047       0.355       2.346  180.0 
  -1   1  11       1.884       0.449       1.361  180.0 
  -1   2   0     946.910      21.054      30.991  180.0 
  -1   2   1     155.642       3.505      12.191    0.0 
  -1   2   2      71.523       1.669       8.517    0.0 
  -1   2   3       0.971       0.076       1.177  180.0 
  -1   2   4      68.543       1.609       8.386    0.0 
  -1   2   5      99.384       2.315       9.909  180.0 
  -1   2   6      46.311       1.190       6.819    0.0 
  -1   2   7      16.877       0.652       4.226  180.0 
  -1   2   8       0.173       0.130       0.252    0.0 
  -1   2   9       7.479       0.397       2.875  180.0 
  -1   3   0     278.698       6.322      16.639    0.0 
  -1   3   1       8.600       0.301       3.005  180.0 
  -1   3   2       1.229       0.138       1.270  180.0 
  -1   3   3      27.132       0.738       5.277    0.0 
  -1   3   4      17.108       0.598       4.263  180.0 
  -1   3   5      63.713       1.594       8.121    0.0 
  -1   3   6     119.862       2.902      10.923  180.0 
  -1   3   7      13.752       0.615       3.846    0.0 
  -1   3   8      35.646       1.448       6.003  180.0 
  -1   4   0     180.407       4.159      13.442  180.0 
  -1   4   1       0.606       0.104       0.633    0.0 
  -1   4   2      52.329       1.346       7.043  180.0 
  -1   4   3       0.531       0.114       0.816  180.0 
  -1   4   4      18.175       0.723       4.316    0.0 
  -1   4   5      46.936       1.354       6.859  180.0 
  -1   4   6      16.904       1.034       4.018    0.0 
  -1   5   0      82.339       2.143       9.134    0.0 
  -1   5   1      56.486       1.514       7.526  180.0 
  -1   5   2      59.640       1.604       7.782    0.0 
  -1   5   3       3.763       0.466       1.852  180.0 
  -1   5   4       0.008       0.200       0.425    0.0 
  -1   6   0       6.288       0.647       2.536    0.0 
  -1   6   1      27.023       1.403       5.207    0.0 
   0  -6   1      10.148       0.543       3.012  180.0 
   0  -6   2       8.306       0.502       2.987  180.0 
   0  -6   3       4.214       0.314       2.290    0.0 
   0  -6   4       8.538       0.457       2.968  180.0 
   0  -6   5      15.363       0.773       3.929    0.0 
   0  -6   6      27.204       0.924       5.238  180.0 
   0  -6   7       4.222       0.344       2.419  180.0 
   0  -6   8      23.250       0.911       5.115    0.0 
   0  -6   9       3.266       0.332       1.632    0.0 
   0  -6  10       1.644       0.460       0.984  180.0 
   0  -5   1      30.427       1.165       5.407    0.0 
   0  -5   2       0.551       0.150       0.894    0.0 
   0  -5   3      12.733       0.510       3.696  180.0 
   0  -5   4      15.486       0.603       4.042    0.0 
   0  -5   5      73.923       1.896       8.812  180.0 
   0  -5   6     172.180       4.020      13.072    0.0 
   0  -5   7      54.161       1.460       7.349  180.0 
   0  -5   8       0.295       0.138       0.363    0.0 
   0  -5   9       0.321       0.148       0.344    0.0 
   0  -5  10       0.169       0.158       0.207  180.0 
   0  -5  11       1.430       0.263       1.177    0.0 
   0  -5  12       0.344       0.201       0.495  180.0 
   0  -4   1       1.857       0.157       1.434  180.0 
   0  -4   2      37.273       1.035       5.976    0.0 
   0  -4   3       0.628       0.099       0.831  180.0 
   0  -4   4      19.112       0.611       4.479  180.0 
   0  -4   5      83.785       2.069       9.153    0.0 
   0  -4   6      17.141       0.979       4.267  180.0 
   0  -4   7     104.166       2.517      10.194    0.0 
   0  -4   8     148.407       3.819      11.987  180.0 
   0  -4   9       2.776       0.248       1.482    0.0 
   0  -4  10       0.752       0.230       0.519  180.0 
   0  -4  11       1.169       0.206       0.988    0.0 
   0  -4  12       0.261       0.265       0.264    0.0 
   0  -3   1     139.522       3.186      11.798    0.0 
   0  -3   2      79.125       1.865       8.755  180.0 
   0  -3   3       0.152       0.106       0.722    0.0 
   0  -3   4       0.211       0.067       0.403    0.0 
   0  -3   5      77.684       1.882       8.853  180.0 
   0  -3   6       1.924       0.144       1.352    0.0 
   0  -3   7      50.950       1.334       7.349  180.0 
   0  -3   8      59.594       1.527       7.638    0.0 
   0  -3   9       8.954       0.444       3.098    0.0 
   0  -3  10       0.279       0.127       0.707    0.0 
   0  -3  11       0.653       0.172       0.611  180.0 
   0  -3  12       4.544       0.535       2.299  180.0 
   0  -3  13       3.137       1.540       1.757    0.0 
   0  -2   1     619.889      13.805      24.900  180.0 
   0  -2   2     126.549       2.908      11.195    0.0 
   0  -2   3      96.888       2.252       9.538    0.0 
   0  -2   4      13.503       0.385       3.221  180.0 
   0  -2   5       6.372       0.225       2.689    0.0 
   0  -2   6      83.631       1.975       9.041  180.0 
   0  -2   7     346.907       7.784      18.443    0.0 
   0  -2   8     136.955       3.281      11.877  180.0 
   0  -2   9       1.381       0.143       1.090    0.0 
   0  -2  10       0.608       0.145       0.670  180.0 
   0  -2  11       1.614       0.220       0.922  180.0 
   0  -2  12      13.635       0.646       3.568    0.0 
   0  -2  13       6.334       1.219       2.226  180.0 
   0  -1   1      50.602       1.196       6.824  180.0 
   0  -1   2      72.048       1.666       7.854    0.0 
   0  -1   3      79.036       1.816       8.837    0.0 
   0  -1   4      80.205       1.864       8.892    0.0 
   0  -1   5      37.476       0.943       5.915  180.0 
   0  -1   6      65.711       1.554       8.126    0.0 
   0  -1   7      54.554       1.324       7.466  180.0 
   0  -1   8     148.532       3.508      12.092    0.0 
   0  -1   9     308.023       7.174      17.527  180.0 
   0  -1  10      31.668       0.984       5.622    0.0 
   0  -1  11       0.304       0.152       0.034  180.0 
   0  -1  12       0.483       0.199       0.438    0.0 
   0   0   1     608.346      13.975      25.136  180.0 
   0   0   2      17.930       0.434       3.941  180.0 
   0   0   3     550.928      12.297      23.312  180.0 
   0   0   4       0.227       0.045       0.284  180.0 
   0   0   5      32.711       0.796       5.507    0.0 
   0   0   6     166.709       3.823      12.773  180.0 
   0   0   7       4.360       0.214       2.096  180.0 
   0   0   8       4.086       0.301       2.108    0.0 
   0   0   9     158.432       3.846      12.686    0.0 
   0   0  10      21.157       0.722       4.637  180.0 
   0   0  11       1.240       0.189       0.965    0.0 
   0   1   0    1643.675      37.125      39.763  180.0 
   0   1   1     546.345      12.195      23.414    0.0 
   0   1   2    1139.868      25.369      33.728  180.0 
   0   1   3     146.139       3.322      11.912    0.0 
   0   1   4      17.826       0.469       4.263    0.0 
   0   1   5       0.184       0.059       0.174    0.0 
   0   1   6      64.447       1.564       8.036    0.0 
   0   1   7      60.975       1.542       7.738  180.0 
   0   1   8      16.178       0.668       3.956    0.0 
   0   1   9      11.148       0.449       3.419  180.0 
   0   1  10       0.558       0.140       0.836    0.0 
   0   2   0      55.661       1.293       7.175  180.0 
   0   2   1      49.839       1.157       6.538  180.0 
   0   2   2     505.307      11.262      22.506    0.0 
   0   2   3      20.102       0.536       4.670  180.0 
   0   2   4       0.440       0.087       0.855  180.0 
   0   2   5       9.910       0.374       3.119    0.0 
   0   2   6       6.664       0.290       2.581  180.0 
   0   2   7      60.125       1.536       7.919    0.0 
   0   2   8      77.994       2.000       8.915  180.0 
   0   2   9       9.621       0.465       3.285    0.0 
   0   3   0      19.803       0.536       4.520  180.0 
   0   3   1     664.959      14.709      25.574    0.0 
   0   3   2     198.616       4.532      14.135  180.0 
   0   3   3       7.698       0.298       2.740    0.0 
   0   3   4      83.882       2.025       8.963  180.0 
   0   3   5       0.403       0.111       0.474  180.0 
   0   3   6       8.533       0.402       3.032    0.0 
   0   3   7      33.953       1.062       5.748  180.0 
   0   3   8       7.677       0.486       2.722    0.0 
   0   4   0       1.670       0.150       1.379  180.0 
   0   4   1     170.150       3.925      13.065  180.0 
   0   4   2     106.079       2.541      10.434    0.0 
   0   4   3      69.691       1.765       8.305  180.0 
   0   4   4      88.430       2.282       9.453    0.0 
   0   4   5       7.977       0.431       2.677  180.0 
   0   4   6       0.412       0.151       0.683    0.0 
   0   5   0      28.206       0.874       5.217  180.0 
   0   5   1      10.135       0.455       3.173  180.0 
   0   5   2       1.994       0.243       1.307    0.0 
   0   5   3      47.914       1.407       6.895    0.0 
   0   5   4       9.574       0.624       3.127  180.0 
   0   6   0      89.223       2.410       9.334    0.0 
   1  -7   5       1.826       0.666       1.128    0.0 
   1  -7   6       2.001       0.272       1.544  180.0 
   1  -7   7       5.189       0.441       2.348    0.0 
   1  -6   1       9.009       0.781       2.897  180.0 
   1  -6   2      25.654       0.884       4.935  180.0 
   1  -6   3      19.593       0.734       4.173    0.0 
   1  -6   4       0.403       0.163       0.708    0.0 
   1  -6   5       1.391       0.220       1.466  180.0 
   1  -6   6       3.347       0.300       1.913    0.0 
   1  -6   7      34.594       1.146       5.983  180.0 
   1  -6   8      70.485       2.044       8.352    0.0 
   1  -6   9      16.080       0.817       3.851  180.0 
   1  -6  10       0.270       0.184       0.472  180.0 
   1  -6  11       0.449       0.505       0.076  180.0 
   1  -5   1      67.100       1.801       8.315  180.0 
   1  -5   2       0.655       0.117       1.037  180.0 
   1  -5   3       7.687       0.390       2.721  180.0 
   1  -5   4      22.275       0.785       4.574    0.0 
   1  -5   5       2.043       0.177       1.356  180.0 
   1  -5   6       2.830       0.285       1.721  180.0 
   1  -5   7      12.350       0.497       3.713    0.0 
   1  -5   8       8.358       0.660       2.754  180.0 
   1  -5   9      49.660       1.746       7.067    0.0 
   1  -5  10      38.263       1.279       6.172  180.0 
   1  -5  11       1.218       0.337       0.888    0.0 
   1  -5  12       0.952       0.266       0.573  180.0 
   1  -4   1     441.117       9.793      20.994    0.0 
   1  -4   2      10.032       0.425       3.164  180.0 
   1  -4   3      74.626       1.823       8.816    0.0 
   1  -4   4      52.545       1.354       7.073  180.0 
   1  -4   5       3.734       0.267       2.097    0.0 
   1  -4   6       0.206       0.090       0.527    0.0 
   1  -4   7      12.875       0.488       3.641  180.0 
   1  -4   8       0.412       0.133       0.471  180.0 
   1  -4   9      16.802       0.993       4.233  180.0 
   1  -4  10      16.396       0.885       3.959    0.0 
   1  -4  11       3.127       0.452       1.851    0.0 
   1  -4  12       0.471       0.236       0.180    0.0 
   1  -3   1      32.557       0.831       5.741  180.0 
   1  -3   2       8.988       0.293       3.154  180.0 
   1  -3   3     306.458       7.012      17.992  180.0 
   1  -3   4      40.634       1.013       6.028    0.0 
   1  -3   5      14.025       0.408       3.533    0.0 
   1  -3   6       0.106       0.061       0.258  180.0 
   1  -3   7       3.103       0.185       1.857    0.0 
   1  -3   8      39.114       1.071       6.112  180.0 
   1  -3   9     114.635       2.768      10.562    0.0 
   1  -3  10      51.679       1.635       7.128  180.0 
   1  -3  11       0.997       0.180       0.586    0.0 
   1  -3  12       0.474       0.188       0.403  180.0 
   1  -2   1     356.455       7.976      19.171    0.0 
   1  -2   2     425.610       9.614      19.864  180.0 
   1  -2   3       7.369       0.237       2.943    0.0 
   1  -2   4       0.250       0.072       0.313    0.0 
   1  -2   5      18.842       0.524       4.310    0.0 
   1  -2   6       9.451       0.323       3.081    0.0 
   1  -2   7       3.009       0.166       1.726  180.0 
   1  -2   8      17.338       0.540       4.241    0.0 
   1  -2   9      21.669       0.845       4.586  180.0 
   1  -2  10      88.505       2.337       9.318    0.0 
   1  -2  11     114.565       2.852      10.631  180.0 
   1  -2  12      13.768       0.652       3.657    0.0 
   1  -1   1    1133.263      27.512      33.770  180.0 
   1  -1   3     165.078       3.717      12.703  180.0 
   1  -1   4       0.679       0.085       0.505    0.0 
   1  -1   5     284.481       6.383      17.220  180.0 
   1  -1   6       1.216       0.098       0.953    0.0 
   1  -1   7      15.196       0.467       3.865    0.0 
   1  -1   8      42.737       1.138       6.295  180.0 
   1  -1   9      18.411       0.622       4.196  180.0 
   1  -1  10       0.422       0.143       0.690    0.0 
   1  -1  11      68.360       1.866       8.301    0.0 
   1  -1  12       7.962       0.586       2.774  180.0 
   1   0   0     384.223     286.605      22.791    0.0 
   1   0   1     133.168       4.963      11.297  180.0 
   1   0   2    1770.718      39.644      41.499  180.0 
   1   0   3     421.056       9.401      20.994    0.0 
   1   0   4     525.876      11.720      22.577  180.0 
   1   0   5     108.980       2.505      10.641    0.0 
   1   0   6       0.141       0.064       0.223    0.0 
   1   0   7       0.108       0.076       0.234    0.0 
   1   0   8      44.894       1.187       6.609    0.0 
   1   0   9      19.646       0.670       4.407  180.0 
   1   0  10       2.741       0.253       1.632    0.0 
   1   0  11       5.342       0.343       2.276  180.0 
   1   1   0     379.486       8.474      19.268    0.0 
   1   1   1     523.381      11.677      22.121  180.0 
   1   1   2     102.711       2.334       9.819  180.0 
   1   1   3      91.782       2.103       9.287  180.0 
   1   1   4     440.473      10.158      20.828    0.0 
   1   1   5      21.777       0.590       4.885  180.0 
   1   1   6       0.049       0.070       0.350  180.0 
   1   1   7       0.366       0.094       0.557    0.0 
   1   1   8       2.278       0.172       1.477  180.0 
   1   1   9      43.620       1.253       6.640    0.0 
   1   1  10      35.428       1.112       6.025  180.0 
   1   2   0     135.538       3.062      11.782  180.0 
   1   2   1     178.632       4.014      12.962    0.0 
   1   2   2      23.863       0.720       5.073  180.0 
   1   2   3     677.047      15.047      25.666    0.0 
   1   2   4     175.538       3.985      13.303  180.0 
   1   2   5      24.172       0.670       4.947    0.0 
   1   2   6      75.077       1.838       8.524  180.0 
   1   2   7       0.289       0.117       0.260    0.0 
   1   2   8       2.352       0.224       1.503    0.0 
   1   2   9      18.184       0.763       4.130  180.0 
   1   3   0      42.110       1.080       6.804    0.0 
   1   3   1       3.267       0.217       1.807    0.0 
   1   3   2       0.886       0.148       1.120  180.0 
   1   3   3     247.745       5.684      15.850  180.0 
   1   3   4      96.835       2.372       9.908    0.0 
   1   3   5      72.115       1.808       8.418  180.0 
   1   3   6      94.478       2.651       9.939    0.0 
   1   3   7       9.897       0.619       3.141  180.0 
   1   4   0       0.475       0.096       0.740    0.0 
   1   4   1      30.032       0.857       5.338    0.0 
   1   4   2      16.824       0.571       4.232  180.0 
   1   4   3      10.109       0.425       3.103  180.0 
   1   4   4       0.274       0.143       0.155    0.0 
   1   4   5      55.023       1.514       7.301    0.0 
   1   4   6      10.215       1.316       3.170  180.0 
   1   5   0      23.982       0.823       4.917  180.0 
   1   5   1      18.844       0.763       4.151  180.0 
   1   5   2     121.401       3.031      10.931    0.0 
   1   5   3       0.909       0.324       0.758  180.0 
   1   6   0       3.245       0.711       1.632    0.0 
   2  -7   4      16.569       1.776       3.783  180.0 
   2  -7   5       7.713       0.739       2.612    0.0 
   2  -7   6       0.156       0.374       0.489    0.0 
   2  -7   7       0.254       0.652       0.240  180.0 
   2  -7   8       0.716       0.327       0.848    0.0 
   2  -6   1      39.129       1.468       6.210  180.0 
   2  -6   2      40.189       1.470       6.604    0.0 
   2  -6   3      15.262       0.584       3.872  180.0 
   2  -6   4       0.300       0.136       0.487  180.0 
   2  -6   5       6.585       0.397       2.376  180.0 
   2  -6   6       9.714       0.475       3.029    0.0 
   2  -6   7       3.220       0.277       1.505  180.0 
   2  -6   8       0.196       0.164       0.088  180.0 
   2  -6   9       0.453       0.197       0.999    0.0 
   2  -6  10       2.939       0.480       1.709  180.0 
   2  -5   1       0.416       0.123       0.454  180.0 
   2  -5   2     125.238       3.110      11.443  180.0 
   2  -5   3     196.140       4.807      14.019    0.0 
   2  -5   4       3.256       0.235       2.008  180.0 
   2  -5   5      31.998       0.962       5.625    0.0 
   2  -5   6      31.231       0.952       5.423  180.0 
   2  -5   7       4.316       0.430       1.844    0.0 
   2  -5   8       0.079       0.124       0.251    0.0 
   2  -5   9       0.222       0.201       0.536  180.0 
   2  -5  10       2.363       0.304       1.290  180.0 
   2  -5  11       4.691       0.560       2.212  180.0 
   2  -5  12       3.021       0.419       1.619    0.0 
   2  -4   1       0.052       0.075       0.296  180.0 
   2  -4   2      94.535       2.242       9.767    0.0 
   2  -4   3      19.086       0.732       4.380  180.0 
   2  -4   4       0.200       0.079       0.498  180.0 
   2  -4   5      92.234       2.196       9.710  180.0 
   2  -4   6      19.784       0.603       4.349    0.0 
   2  -4   7       0.929       0.134       1.109    0.0 
   2  -4   8       0.326       0.141       0.555    0.0 
   2  -4   9       0.891       0.272       1.004    0.0 
   2  -4  10      11.218       0.606       3.339  180.0 
   2  -4  11      32.112       1.200       5.826    0.0 
   2  -4  12      12.666       1.198       3.724  180.0 
   2  -3   1      95.117       2.196       9.751    0.0 
   2  -3   2     391.715       8.839      19.697  180.0 
   2  -3   3     143.038       3.300      12.330    0.0 
   2  -3   4     101.821       2.373       9.715  180.0 
   2  -3   5      13.793       0.444       3.762    0.0 
   2  -3   6       4.995       0.315       2.350  180.0 
   2  -3   7       1.920       0.187       1.391    0.0 
   2  -3   8       0.166       0.109       0.065  180.0 
   2  -3   9       0.261       0.116       0.061    0.0 
   2  -3  10       2.276       0.327       1.631    0.0 
   2  -3  11       6.503       0.407       2.595  180.0 
   2  -3  12      35.666       1.209       5.958    0.0 
   2  -2   1     109.625       2.496      10.387  180.0 
   2  -2   2      73.499       1.733       8.836  180.0 
   2  -2   3     734.911      16.372      27.224  180.0 
   2  -2   4    2628.769      58.172      51.396    0.0 
   2  -2   5      51.021       1.243       6.997  180.0 
   2  -2   6      18.455       0.588       4.300    0.0 
   2  -2   7     101.134       2.444      10.128  180.0 
   2  -2   8       2.047       0.170       1.351    0.0 
   2  -2   9       5.399       0.396       2.282    0.0 
   2  -2  10       3.997       0.282       1.840  180.0 
   2  -2  11      20.098       0.750       4.435  180.0 
   2  -2  12       0.317       0.196       0.266    0.0 
   2  -1   1      74.980       1.882       8.304    0.0 
   2  -1   2     866.578      19.430      28.615    0.0 
   2  -1   3      11.406       0.321       3.615  180.0 
   2  -1   4     760.474      16.933      27.411  180.0 
   2  -1   5     189.451       4.286      14.180    0.0 
   2  -1   6     187.009       4.391      13.368  180.0 
   2  -1   7      69.439       1.723       8.442    0.0 
   2  -1   8       1.989       0.165       1.603  180.0 
   2  -1   9       0.137       0.117       0.352  180.0 
   2  -1  10      20.832       0.789       4.526    0.0 
   2  -1  11       3.033       0.338       1.661  180.0 
   2  -1  12       0.192       0.339       0.241    0.0 
   2   0   0     391.998       8.862      19.291  180.0 
   2   0   1     230.133       5.152      14.532    0.0 
   2   0   2     244.495       5.471      15.504    0.0 
   2   0   3     164.082       3.737      12.682  180.0 
   2   0   4      59.378       1.424       7.986  180.0 
   2   0   5     104.243       2.399      10.391  180.0 
   2   0   6     225.106       5.188      14.717    0.0 
   2   0   7      16.473       0.515       3.954  180.0 
   2   0   8       0.244       0.107       0.279    0.0 
   2   0   9       1.402       0.162       1.030  180.0 
   2   0  10       1.004       0.170       1.003  180.0 
   2   0  11      23.328       0.935       4.790    0.0 
   2   1   0       0.585       0.051       0.556    0.0 
   2   1   1     144.716       3.262      11.545  180.0 
   2   1   2     146.705       3.313      11.957  180.0 
   2   1   3     140.416       3.180      11.738    0.0 
   2   1   4      14.376       0.434       3.809  180.0 
   2   1   5     477.717      10.838      21.813    0.0 
   2   1   6     129.354       3.015      11.330  180.0 
   2   1   7      31.556       0.939       5.642    0.0 
   2   1   8      42.217       1.191       6.463  180.0 
   2   1   9       1.265       0.175       1.044    0.0 
   2   1  10       0.843       0.195       0.391    0.0 
   2   2   0      79.338       1.823       8.953  180.0 
   2   2   1       7.596       0.240       2.882    0.0 
   2   2   2      22.486       0.586       5.049    0.0 
   2   2   3      21.724       0.662       4.601    0.0 
   2   2   4       0.949       0.111       1.004  180.0 
   2   2   5     226.422       5.133      15.248  180.0 
   2   2   6      64.892       1.814       8.007    0.0 
   2   2   7      57.831       1.548       7.689  180.0 
   2   2   8      74.906       1.971       8.898    0.0 
   2   3   0     114.355       2.640      10.562    0.0 
   2   3   1      87.999       2.095       9.367  180.0 
   2   3   2       0.497       0.103       0.499    0.0 
   2   3   3      15.703       0.612       3.901    0.0 
   2   3   4       4.315       0.249       2.021  180.0 
   2   3   5       7.994       0.423       2.680  180.0 
   2   3   6       0.460       0.134       0.623  180.0 
   2   3   7      38.192       1.243       6.295    0.0 
   2   4   0      49.326       1.286       6.979  180.0 
   2   4   1      46.986       1.311       6.819    0.0 
   2   4   2      41.714       1.153       6.490  180.0 
   2   4   3      27.984       0.851       5.198  180.0 
   2   4   4     113.921       2.858      10.601    0.0 
   2   4   5       0.141       0.132       0.313    0.0 
   2   5   0      66.524       1.806       8.077    0.0 
   2   5   1       8.022       0.447       2.745  180.0 
   2   5   2      13.852       0.631       3.688    0.0 
   2   5   3       2.458       0.699       1.324  180.0 
   3  -7   3      21.254       2.001       4.661  180.0 
   3  -7   4      12.814       1.817       3.857    0.0 
   3  -7   5       1.246       0.445       1.120  180.0 
   3  -7   7       2.590       1.366       1.528  180.0 
   3  -7   8       3.440       0.518       1.699    0.0 
   3  -6   1       2.057       0.346       0.913  180.0 
   3  -6   2       1.027       0.235       0.990  180.0 
   3  -6   3       0.535       0.333       0.469  180.0 
   3  -6   4      67.287       2.066       8.469  180.0 
   3  -6   5      61.418       1.635       7.929    0.0 
   3  -6   6       0.774       0.154       0.839  180.0 
   3  -6   7      10.849       0.543       3.258    0.0 
   3  -6   8      12.442       0.571       3.423  180.0 
   3  -6   9       2.420       0.309       1.221    0.0 
   3  -6  11       1.431       0.756       0.781    0.0 
   3  -5   1      26.139       0.761       5.140    0.0 
   3  -5   2       5.518       0.317       2.258  180.0 
   3  -5   3       3.363       0.313       1.624    0.0 
   3  -5   4      22.668       0.727       5.093    0.0 
   3  -5   5       6.345       0.391       2.488  180.0 
   3  -5   6       0.228       0.108       0.350  180.0 
   3  -5   7      22.930       0.812       4.742  180.0 
   3  -5   8       8.367       0.455       2.625    0.0 
   3  -5   9       0.524       0.183       0.219    0.0 
   3  -5  10       0.586       0.210       0.335    0.0 
   3  -5  11       0.310       0.254       0.326    0.0 
   3  -5  12       3.892       0.987       1.597  180.0 
   3  -4   1      33.130       0.952       5.834  180.0 
   3  -4   2      34.807       0.910       5.627    0.0 
   3  -4   3      41.192       1.054       6.293    0.0 
   3  -4   4     119.337       2.792      11.058  180.0 
   3  -4   5      52.435       1.391       7.415    0.0 
   3  -4   6      26.641       0.807       5.143  180.0 
   3  -4   7       5.783       0.407       2.238    0.0 
   3  -4   8       2.385       0.234       1.665  180.0 
   3  -4   9       0.320       0.157       0.433    0.0 
   3  -4  10       1.449       0.248       0.949  180.0 
   3  -4  11       0.681       0.213       0.698    0.0 
   3  -4  12       0.414       0.219       0.311    0.0 
   3  -3   1      34.789       0.916       6.065    0.0 
   3  -3   2      28.573       0.747       5.349  180.0 
   3  -3   3       3.821       0.187       2.032  180.0 
   3  -3   4      12.000       0.427       3.663  180.0 
   3  -3   5     314.447       7.530      17.938  180.0 
   3  -3   6     677.047      15.033      26.086    0.0 
   3  -3   7      21.934       0.736       4.452  180.0 
   3  -3   8      18.113       0.713       4.348    0.0 
   3  -3   9      31.129       1.035       5.512  180.0 
   3  -3  10       1.005       0.164       1.052    0.0 
   3  -3  11       1.258       0.196       1.144    0.0 
   3  -3  12       0.362       0.277       0.412    0.0 
   3  -2   1     256.515       5.876      15.686  180.0 
   3  -2   2      53.384       1.341       7.508    0.0 
   3  -2   3       0.509       0.061       0.569    0.0 
   3  -2   4     430.674       9.623      20.573    0.0 
   3  -2   5       0.321       0.081       0.520  180.0 
   3  -2   6     295.129       6.830      17.239  180.0 
   3  -2   7      61.128       1.525       7.977    0.0 
   3  -2   8      67.370       1.648       8.166  180.0 
   3  -2   9      34.869       0.979       5.922    0.0 
   3  -2  10       2.584       0.309       1.554  180.0 
   3  -2  11       0.937       0.205       0.895  180.0 
   3  -2  12       7.329       0.504       2.619    0.0 
   3  -1   1     111.128       2.548      10.481    0.0 
   3  -1   2     294.080       6.588      16.605  180.0 
   3  -1   3      43.664       1.026       6.896    0.0 
   3  -1   4      51.484       1.216       7.361    0.0 
   3  -1   5       9.492       0.330       3.124  180.0 
   3  -1   6       9.505       0.315       3.302  180.0 
   3  -1   7      56.413       1.382       7.656  180.0 
   3  -1   8      82.105       1.987       9.060    0.0 
   3  -1   9       7.549       0.347       2.570  180.0 
   3  -1  10       0.125       0.123       0.571    0.0 
   3  -1  11       2.150       0.444       1.364  180.0 
   3   0   0     184.542       4.144      13.228    0.0 
   3   0   1     278.957       6.242      16.748  180.0 
   3   0   2      30.942       0.734       5.167    0.0 
   3   0   3     150.623       3.403      12.084  180.0 
   3   0   4      90.697       2.091       9.297  180.0 
   3   0   5      53.741       1.327       7.468    0.0 
   3   0   6       8.775       0.359       2.834  180.0 
   3   0   7     246.069       5.575      15.668    0.0 
   3   0   8      74.773       1.869       8.781  180.0 
   3   0   9      21.497       0.715       4.566    0.0 
   3   0  10      17.392       0.697       4.109  180.0 
   3   0  11       0.948       0.521       1.450    0.0 
   3   1   0     334.413       7.476      18.686  180.0 
   3   1   1    1058.192      23.488      32.431    0.0 
   3   1   2      74.342       1.725       8.602  180.0 
   3   1   3      22.168       0.569       4.783    0.0 
   3   1   4       1.706       0.122       1.382    0.0 
   3   1   5      32.104       0.844       5.670    0.0 
   3   1   6       1.065       0.176       1.063  180.0 
   3   1   7     135.792       3.223      11.691  180.0 
   3   1   8      33.483       1.196       5.774    0.0 
   3   1   9      36.331       1.118       6.114  180.0 
   3   1  10      43.188       2.819       6.786    0.0 
   3   2   0     636.117      14.114      25.689    0.0 
   3   2   1     331.824       7.414      17.934  180.0 
   3   2   2     163.598       3.721      12.674    0.0 
   3   2   3      93.532       2.202       9.693  180.0 
   3   2   4       0.531       0.087       0.665    0.0 
   3   2   5       3.327       0.192       1.842    0.0 
   3   2   6       0.270       0.137       0.376    0.0 
   3   2   7       5.750       0.334       2.289  180.0 
   3   2   8       0.257       0.165       0.496  180.0 
   3   3   0     285.927       6.417      16.809  180.0 
   3   3   1      42.139       1.098       6.537    0.0 
   3   3   2      71.753       1.772       8.483  180.0 
   3   3   3      81.271       1.991       8.874    0.0 
   3   3   4      46.612       1.266       6.858  180.0 
   3   3   5      34.348       1.101       5.787  180.0 
   3   3   6      73.420       1.960       8.429    0.0 
   3   3   7       1.111       0.625       1.055    0.0 
   3   4   0      13.591       0.597       3.723    0.0 
   3   4   1      21.111       0.853       4.534  180.0 
   3   4   2      87.044       2.203       9.324    0.0 
   3   4   3      14.227       0.612       3.586  180.0 
   3   4   4      34.706       1.332       5.657    0.0 
   3   4   5       2.069       0.681       1.513  180.0 
   3   5   0       3.079       0.279       1.724  180.0 
   3   5   1      34.344       1.132       5.859    0.0 
   3   5   2      79.476       2.138       8.996  180.0 
   4  -7   3       1.426       0.429       0.852  180.0 
   4  -7   4       0.167       0.296       0.560    0.0 
   4  -7   5       0.159       0.312       0.052  180.0 
   4  -7   6      26.767       2.178       5.465  180.0 
   4  -7   7      15.811       1.180       3.860    0.0 
   4  -7   8       0.177       0.386       0.104  180.0 
   4  -6   1      24.468       1.077       4.926    0.0 
   4  -6   2      17.466       0.968       4.015  180.0 
   4  -6   3      12.676       0.725       3.465    0.0 
   4  -6   4       7.266       0.985       2.658  180.0 
   4  -6   5       6.632       0.530       2.166    0.0 
   4  -6   6       4.756       0.836       2.391    0.0 
   4  -6   7       0.747       0.400       0.942  180.0 
   4  -6   8       0.827       0.247       0.841  180.0 
   4  -6   9       4.022       0.447       2.067  180.0 
   4  -6  10       2.402       0.401       1.300    0.0 
   4  -5   1      27.969       1.050       5.451  180.0 
   4  -5   2      11.912       0.621       3.473    0.0 
   4  -5   3      27.025       0.909       5.066  180.0 
   4  -5   4      11.152       0.483       3.238    0.0 
   4  -5   5      13.106       0.485       3.759    0.0 
   4  -5   6      31.892       0.960       5.840  180.0 
   4  -5   7      17.326       0.841       4.203    0.0 
   4  -5   8       4.572       0.365       2.105  180.0 
   4  -5   9       1.445       0.241       0.993    0.0 
   4  -5  10       0.341       0.281       0.462  180.0 
   4  -5  11       0.207       0.195       0.110    0.0 
   4  -4   1      55.161       1.418       7.526    0.0 
   4  -4   2      96.616       2.256       9.657  180.0 
   4  -4   3      30.098       0.821       5.738    0.0 
   4  -4   4      23.467       0.681       4.708  180.0 
   4  -4   5       0.847       0.137       0.835    0.0 
   4  -4   6       1.223       0.176       1.232  180.0 
   4  -4   7     127.547       3.089      11.489  180.0 
   4  -4   8     183.311       4.325      13.543    0.0 
   4  -4   9       8.743       0.569       2.816  180.0 
   4  -4  10       6.434       0.509       2.562    0.0 
   4  -4  11       7.941       0.789       2.753  180.0 
   4  -4  12       0.743       0.297       0.539    0.0 
   4  -3   1     122.419       2.806      11.288  180.0 
   4  -3   2     253.650       5.726      15.718    0.0 
   4  -3   3     110.366       2.681      10.576  180.0 
   4  -3   4      16.230       0.503       4.139    0.0 
   4  -3   5      14.453       0.480       3.792  180.0 
   4  -3   6     189.594       4.399      13.654    0.0 
   4  -3   7       0.044       0.090       0.092  180.0 
   4  -3   8      97.618       2.441       9.996  180.0 
   4  -3   9      16.211       0.598       4.116    0.0 
   4  -3  10      20.326       0.732       4.476  180.0 
   4  -3  11      14.292       0.959       3.694    0.0 
   4  -3  12       0.680       0.216       0.797  180.0 
   4  -2   1     673.258      14.985      25.899    0.0 
   4  -2   2      51.123       1.208       7.323  180.0 
   4  -2   3     100.194       2.340      10.166    0.0 
   4  -2   4     105.760       2.446       9.989  180.0 
   4  -2   5       5.510       0.246       2.539    0.0 
   4  -2   6       3.835       0.171       2.117    0.0 
   4  -2   7       2.982       0.211       1.692    0.0 
   4  -2   8       0.814       0.140       0.983  180.0 
   4  -2   9      18.400       0.665       4.359  180.0 
   4  -2  10      22.348       0.858       4.740    0.0 
   4  -2  11       2.557       0.281       1.423  180.0 
   4  -2  12       0.524       0.377       0.512    0.0 
   4  -1   1     350.858       7.844      18.695  180.0 
   4  -1   2      58.192       1.357       7.181    0.0 
   4  -1   3     114.721       2.609      11.406  180.0 
   4  -1   4      62.500       1.463       7.642    0.0 
   4  -1   5      71.396       1.686       8.371  180.0 
   4  -1   6      47.735       1.177       6.764  180.0 
   4  -1   7       8.302       0.307       2.995    0.0 
   4  -1   8       4.589       0.246       2.114  180.0 
   4  -1   9     100.623       2.497       9.901    0.0 
   4  -1  10      33.919       1.109       5.896  180.0 
   4  -1  11       8.289       0.624       2.857    0.0 
   4   0   0    2151.736      47.697      46.730  180.0 
   4   0   1      10.217       0.285       3.215    0.0 
   4   0   2     319.476       7.141      17.772  180.0 
   4   0   3     639.630      14.238      25.511    0.0 
   4   0   4      49.990       1.299       6.939  180.0 
   4   0   5      32.947       0.957       5.797    0.0 
   4   0   6       0.738       0.107       0.971  180.0 
   4   0   7      31.306       0.881       5.639    0.0 
   4   0   8       1.085       0.152       1.103  180.0 
   4   0   9      54.754       1.708       7.374  180.0 
   4   0  10      13.485       0.614       3.726    0.0 
   4   1   0     207.062       4.661      14.552    0.0 
   4   1   1     122.121       2.775      10.905  180.0 
   4   1   2     507.172      11.286      22.591    0.0 
   4   1   3     320.649       7.192      17.942  180.0 
   4   1   4     137.650       3.213      11.624    0.0 
   4   1   5      62.759       1.551       8.053  180.0 
   4   1   6       0.839       0.122       0.899    0.0 
   4   1   7       0.460       0.125       0.025    0.0 
   4   1   8       3.101       0.305       1.847    0.0 
   4   1   9       4.518       0.432       2.089  180.0 
   4   2   0     574.221      12.740      23.645    0.0 
   4   2   1      25.410       0.661       4.897    0.0 
   4   2   2     246.028       5.541      15.697  180.0 
   4   2   3      33.302       0.908       5.838    0.0 
   4   2   4      75.014       1.823       8.615  180.0 
   4   2   5      87.980       2.246       9.428    0.0 
   4   2   6      33.051       0.966       5.705  180.0 
   4   2   7      30.597       0.971       5.554  180.0 
   4   2   8      30.363       1.076       5.553    0.0 
   4   3   0      46.107       1.176       6.579  180.0 
   4   3   1      24.226       0.733       4.864  180.0 
   4   3   2      15.139       0.563       4.029    0.0 
   4   3   3      24.840       0.837       4.931  180.0 
   4   3   4      78.593       2.000       8.726    0.0 
   4   3   5      18.397       0.691       4.370  180.0 
   4   3   6      44.538       1.530       6.566    0.0 
   4   4   0      13.717       0.528       3.700  180.0 
   4   4   1      40.011       1.239       6.319    0.0 
   4   4   2       0.880       0.213       0.968  180.0 
   4   4   3      41.823       1.301       6.594    0.0 
   4   4   4      84.454       2.277       9.311  180.0 
   4   5   0       0.000       0.174       0.050    0.0 
   4   5   1       9.755       0.510       3.251    0.0 
   5  -7   3      11.364       1.178       3.317    0.0 
   5  -7   4       7.110       0.865       2.418  180.0 
   5  -7   5       4.347       0.569       2.023    0.0 
   5  -7   6       5.526       1.451       2.444  180.0 
   5  -7   7       5.541       0.689       1.860    0.0 
   5  -6   1       0.991       0.386       0.942  180.0 
   5  -6   2      15.962       1.722       4.024    0.0 
   5  -6   3       8.161       0.675       2.883  180.0 
   5  -6   4       4.574       0.681       2.098    0.0 
   5  -6   5      12.274       0.839       3.306  180.0 
   5  -6   6       2.267       0.459       1.534    0.0 
   5  -6   7       3.038       0.563       2.058    0.0 
   5  -6   8       8.907       0.875       3.038  180.0 
   5  -6   9       4.147       0.561       2.070    0.0 
   5  -6  10       0.516       0.470       0.559  180.0 
   5  -5   1      17.108       0.836       4.162    0.0 
   5  -5   2       7.449       0.439       2.710    0.0 
   5  -5   3      19.606       0.981       4.476    0.0 
   5  -5   4      31.540       1.077       5.554  180.0 
   5  -5   5      18.814       0.918       4.333    0.0 
   5  -5   6      14.061       0.572       3.461  180.0 
   5  -5   7       3.088       0.266       1.484    0.0 
   5  -5   8       0.366       0.147       0.317  180.0 
   5  -5   9      46.507       1.493       6.941  180.0 
   5  -5  10      48.605       1.945       6.770    0.0 
   5  -5  11       2.770       0.430       1.518  180.0 
   5  -4   1     357.325       8.154      19.003  180.0 
   5  -4   2       0.353       0.103       0.713  180.0 
   5  -4   3      57.391       1.432       7.806  180.0 
   5  -4   4     105.802       2.531      10.218    0.0 
   5  -4   5      31.784       1.132       5.698  180.0 
   5  -4   6       9.422       0.629       3.041    0.0 
   5  -4   7      25.384       0.869       4.827  180.0 
   5  -4   8      89.792       2.705       9.289    0.0 
   5  -4   9       0.339       0.192       0.043  180.0 
   5  -4  10      24.820       1.320       5.106  180.0 
   5  -4  11       3.203       0.359       1.843    0.0 
   5  -4  12       3.630       0.954       2.182  180.0 
   5  -3   1      32.048       0.866       5.860    0.0 
   5  -3   2     170.264       4.039      13.016  180.0 
   5  -3   3     186.211       4.232      13.787    0.0 
   5  -3   4      35.557       0.968       6.222  180.0 
   5  -3   5      41.749       1.147       6.399    0.0 
   5  -3   6      32.764       0.931       5.581  180.0 
   5  -3   7       0.409       0.120       0.641    0.0 
   5  -3   8       0.612       0.147       0.615  180.0 
   5  -3   9       8.046       0.432       2.712    0.0 
   5  -3  10       0.276       0.146       0.558  180.0 
   5  -3  11       3.718       0.442       1.987  180.0 
   5  -3  12       4.612       1.039       2.062    0.0 
   5  -2   1     456.637      10.226      21.310    0.0 
   5  -2   2     252.664       5.676      15.953    0.0 
   5  -2   3     140.291       3.231      11.859  180.0 
   5  -2   4      18.018       0.505       4.116    0.0 
   5  -2   5      40.922       1.020       6.815  180.0 
   5  -2   6      58.032       1.422       7.536    0.0 
   5  -2   7      16.436       0.514       4.108  180.0 
   5  -2   8      19.435       0.723       4.421  180.0 
   5  -2   9       0.563       0.161       0.545    0.0 
   5  -2  10       1.834       0.303       1.286  180.0 
   5  -2  11      31.728       1.424       5.711    0.0 
   5  -1   1      12.174       0.336       3.496    0.0 
   5  -1   2     745.442      16.571      27.099  180.0 
   5  -1   3      13.389       0.368       3.922    0.0 
   5  -1   4     169.131       3.845      12.675  180.0 
   5  -1   5     241.852       5.446      15.687    0.0 
   5  -1   6      33.926       0.994       5.892  180.0 
   5  -1   7      25.020       0.716       5.041    0.0 
   5  -1   8       3.214       0.228       1.683  180.0 
   5  -1   9      23.353       0.801       4.791    0.0 
   5  -1  10       1.344       0.229       1.134  180.0 
   5  -1  11      19.103       1.994       4.000  180.0 
   5   0   0     994.123      22.317      31.390  180.0 
   5   0   1      35.597       0.854       6.136    0.0 
   5   0   2     109.876       2.501      10.488    0.0 
   5   0   3      53.200       1.305       7.457  180.0 
   5   0   4     273.501       6.203      16.376    0.0 
   5   0   5     219.614       4.973      14.905  180.0 
   5   0   6      76.274       1.861       8.622    0.0 
   5   0   7      31.567       0.922       5.561  180.0 
   5   0   8       0.871       0.156       0.895    0.0 
   5   0   9       0.750       0.193       1.000  180.0 
   5   0  10       5.356       0.496       2.274    0.0 
   5   1   0       0.809       0.093       0.753    0.0 
   5   1   1     126.339       2.879      11.630  180.0 
   5   1   2     503.675      11.230      22.229    0.0 
   5   1   3      23.059       0.633       4.891    0.0 
   5   1   4     127.787       2.965      11.119  180.0 
   5   1   5      23.112       0.674       4.894    0.0 
   5   1   6      54.399       1.490       7.317  180.0 
   5   1   7      67.364       1.946       8.207    0.0 
   5   1   8      14.747       0.625       3.687  180.0 
   5   1   9      18.384       1.394       4.645  180.0 
   5   2   0      25.142       0.663       4.992    0.0 
   5   2   1      14.722       0.455       3.676  180.0 
   5   2   2      91.429       2.153       9.394  180.0 
   5   2   3      19.305       0.582       4.472  180.0 
   5   2   4      11.458       0.432       3.380    0.0 
   5   2   5      18.002       0.610       4.152  180.0 
   5   2   6      46.573       1.367       6.740    0.0 
   5   2   7      23.582       1.016       4.723  180.0 
   5   3   0     105.822       2.532      10.195    0.0 
   5   3   1      21.082       0.786       4.559  180.0 
   5   3   2       7.370       0.349       2.732  180.0 
   5   3   3      25.874       0.845       5.053    0.0 
   5   3   4       0.051       0.146       0.171  180.0 
   5   3   5      38.592       1.278       6.381    0.0 
   5   3   6      60.557       2.590       8.036  180.0 
   5   4   0     100.734       2.500       9.876  180.0 
   5   4   1      50.249       1.394       7.066    0.0 
   5   4   2       0.769       0.162       0.853  180.0 
   5   4   3      15.352       0.657       3.829    0.0 
   5   5   0      51.045       1.726       7.074    0.0 
   6  -7   3       0.645       0.329       0.099    0.0 
   6  -7   4       4.247       1.131       1.985    0.0 
   6  -7   5       1.099       0.687       1.220  180.0 
   6  -7   7       4.714       1.378       1.717  180.0 
   6  -6   1       0.098       0.192       0.366  180.0 
   6  -6   2       4.162       0.500       2.353  180.0 
   6  -6   3       1.696       0.356       1.310    0.0 
   6  -6   4       3.917       0.413       1.777    0.0 
   6  -6   5       3.677       0.425       1.897    0.0 
   6  -6   6       8.640       0.631       2.819  180.0 
   6  -6   7       8.975       0.771       2.889    0.0 
   6  -6   8       3.309       0.513       2.022  180.0 
   6  -6   9       1.908       0.447       1.272    0.0 
   6  -5   1      39.948       1.504       6.292    0.0 
   6  -5   2     114.830       3.011      10.857    0.0 
   6  -5   3     121.024       3.054      11.003  180.0 
   6  -5   4       0.612       0.168       0.662  180.0 
   6  -5   5      18.156       1.159       4.395  180.0 
   6  -5   6      34.302       1.292       5.730    0.0 
   6  -5   7       6.401       0.705       2.756  180.0 
   6  -5   8       3.830       0.928       1.789    0.0 
   6  -5   9      20.800       1.199       4.292  180.0 
   6  -5  10      38.442       2.031       5.872    0.0 
   6  -5  11       0.550       0.219       0.040  180.0 
   6  -4   1     232.510       5.449      15.188  180.0 
   6  -4   2      27.399       1.055       5.082    0.0 
   6  -4   3      19.678       1.041       4.771    0.0 
   6  -4   4      37.615       3.430       6.522  180.0 
   6  -4   5      47.200       1.549       6.748    0.0 
   6  -4   6      17.621       0.643       4.496  180.0 
   6  -4   7      10.010       0.503       3.170    0.0 
   6  -4   8       5.922       0.406       2.223  180.0 
   6  -4  10       2.400       0.288       1.397  180.0 
   6  -4  11       5.267       0.458       2.218    0.0 
   6  -3   1       0.860       0.114       1.078  180.0 
   6  -3   2     184.901       4.269      13.592  180.0 
   6  -3   3     133.017       3.819      11.463    0.0 
   6  -3   4      73.274       1.833       8.817    0.0 
   6  -3   5      31.151       0.926       5.537  180.0 
   6  -3   6       5.932       0.344       2.578    0.0 
   6  -3   7      15.130       0.565       3.835  180.0 
   6  -3   8      28.270       1.028       5.343    0.0 
   6  -3   9       1.666       0.241       1.201  180.0 
   6  -3  10       6.077       0.397       2.680  180.0 
   6  -3  11       0.200       0.202       0.335  180.0 
   6  -2   1       0.506       0.081       0.553    0.0 
   6  -2   2      87.693       2.050       9.149    0.0 
   6  -2   3       0.691       0.074       0.804    0.0 
   6  -2   4     208.679       4.858      14.322  180.0 
   6  -2   5       9.246       0.361       3.318    0.0 
   6  -2   6      67.796       1.659       8.216  180.0 
   6  -2   7      72.224       2.013       8.414    0.0 
   6  -2   8      20.595       0.664       4.580  180.0 
   6  -2   9      10.873       0.474       3.312    0.0 
   6  -2  10       2.517       0.268       1.468  180.0 
   6  -2  11      12.775       0.679       3.540    0.0 
   6  -1   1     239.905       5.401      15.702    0.0 
   6  -1   2     603.309      13.483      24.498  180.0 
   6  -1   3      21.975       0.581       4.609    0.0 
   6  -1   4      32.805       0.920       5.600    0.0 
   6  -1   5      17.225       0.510       4.324  180.0 
   6  -1   6     125.033       2.917      11.159    0.0 
   6  -1   7     103.102       2.486      10.174  180.0 
   6  -1   8      28.895       0.884       5.366    0.0 
   6  -1   9      11.163       0.568       3.154  180.0 
   6  -1  10       0.607       0.175       0.620    0.0 
   6   0   0     300.623       6.734      17.786    0.0 
   6   0   1     146.679       3.363      12.098  180.0 
   6   0   2      16.557       0.476       4.115    0.0 
   6   0   3     174.093       3.958      13.334  180.0 
   6   0   4     294.524       6.610      17.195    0.0 
   6   0   5       7.582       0.327       2.756    0.0 
   6   0   6      44.094       1.190       6.529  180.0 
   6   0   7      12.292       0.610       3.510    0.0 
   6   0   8      27.542       0.889       5.256  180.0 
   6   0   9      34.133       1.114       5.917    0.0 
   6   1   0     241.776       5.452      15.466  180.0 
   6   1   1     332.370       7.433      18.136    0.0 
   6   1   2      40.945       1.055       6.311    0.0 
   6   1   3       0.470       0.085       0.550  180.0 
   6   1   4      94.588       2.251       9.851  180.0 
   6   1   5      11.013       0.604       3.294  180.0 
   6   1   6       5.308       0.320       2.236    0.0 
   6   1   7       6.427       0.407       2.544  180.0 
   6   1   8      19.716       0.804       4.452    0.0 
   6   2   0      43.940       1.263       6.504    0.0 
   6   2   1     206.459       4.691      14.309  180.0 
   6   2   2     103.667       2.540      10.119    0.0 
   6   2   3      17.758       0.578       4.213  180.0 
   6   2   4       1.431       0.163       1.199  180.0 
   6   2   5       9.169       0.439       3.188    0.0 
   6   2   6       0.277       0.149       0.275    0.0 
   6   3   0      79.297       2.112       8.806  180.0 
   6   3   1      66.163       1.751       8.142    0.0 
   6   3   2     134.374       3.276      11.433  180.0 
   6   3   3      61.689       1.986       7.704    0.0 
   6   3   4       2.766       0.260       1.575  180.0 
   6   3   5      16.585       0.787       4.082    0.0 
   6   4   0      48.415       1.504       7.005    0.0 
   6   4   1      52.937       2.104       7.283  180.0 
   6   4   2      60.128       1.701       7.615    0.0 
   6   4   3       0.641       0.375       1.415  180.0 
   7  -7   3       0.184       0.518       0.119  180.0 
   7  -7   4       1.421       0.658       1.184  180.0 
   7  -7   5       0.062       0.365       0.060    0.0 
   7  -7   6       2.642       0.908       1.262    0.0 
   7  -6   1      12.763       1.291       3.516    0.0 
   7  -6   2      18.897       0.947       4.325  180.0 
   7  -6   3       9.975       0.782       3.180    0.0 
   7  -6   4      53.162       3.705       7.495    0.0 
   7  -6   5      33.109       1.748       5.883  180.0 
   7  -6   6       0.980       0.267       0.663  180.0 
   7  -6   7       4.243       0.707       2.096  180.0 
   7  -6   8       8.439       0.797       2.668    0.0 
   7  -6   9       1.271       0.380       1.084  180.0 
   7  -5   1      39.767       2.308       6.158  180.0 
   7  -5   2      87.510       2.338       8.974    0.0 
   7  -5   3     140.796       3.615      11.784  180.0 
   7  -5   4      11.462       0.927       3.230    0.0 
   7  -5   5       9.391       0.614       3.163    0.0 
   7  -5   6       5.044       0.866       2.766  180.0 
   7  -5   7      11.226       1.207       3.248    0.0 
   7  -5   8       5.467       0.672       2.339  180.0 
   7  -5   9       1.269       0.360       1.084    0.0 
   7  -4   1      85.335       2.183       9.500    0.0 
   7  -4   2      30.804       1.299       5.550  180.0 
   7  -4   3       4.033       0.496       1.837    0.0 
   7  -4   4     132.283       5.680      11.071  180.0 
   7  -4   5      37.255       1.455       5.886    0.0 
   7  -4   6      17.094       1.621       4.241    0.0 
   7  -4   7       5.614       0.965       2.236  180.0 
   7  -4   8       0.643       0.340       0.920    0.0 
   7  -4   9       4.632       0.362       2.099  180.0 
   7  -4  10       8.552       0.582       2.849    0.0 
   7  -4  11       0.113       0.176       0.256    0.0 
   7  -3   1      62.261       1.581       7.932  180.0 
   7  -3   2      96.746       2.447       9.732    0.0 
   7  -3   3       0.416       0.161       0.641    0.0 
   7  -3   4      49.286       1.482       6.955    0.0 
   7  -3   5       0.445       0.119       0.229  180.0 
   7  -3   6      59.874       1.559       7.804  180.0 
   7  -3   7       4.337       0.282       2.264    0.0 
   7  -3   8      16.678       0.644       4.275  180.0 
   7  -3   9      18.350       0.721       4.253    0.0 
   7  -3  10       8.954       0.502       2.965  180.0 
   7  -3  11       2.214       0.348       1.705    0.0 
   7  -2   1      53.138       1.359       7.498    0.0 
   7  -2   2      94.285       2.324       9.479  180.0 
   7  -2   3     152.144       3.622      12.589    0.0 
   7  -2   4     257.374       6.014      15.970  180.0 
   7  -2   5      20.246       0.658       4.362    0.0 
   7  -2   6       7.489       0.362       2.661    0.0 
   7  -2   7       4.983       0.334       2.216  180.0 
   7  -2   8      46.261       1.397       6.878    0.0 
   7  -2   9      34.506       1.079       5.964  180.0 
   7  -2  10       7.077       0.461       2.715    0.0 
   7  -1   1     216.502       4.876      14.999  180.0 
   7  -1   2     135.477       3.136      11.663    0.0 
   7  -1   3      77.417       2.021       8.946  180.0 
   7  -1   4      26.466       0.730       5.235    0.0 
   7  -1   5     149.217       3.448      12.273  180.0 
   7  -1   6     137.860       3.295      11.729    0.0 
   7  -1   7       0.423       0.116       0.414    0.0 
   7  -1   8      11.305       0.481       3.295  180.0 
   7  -1   9       4.441       0.308       2.142    0.0 
   7  -1  10      10.179       0.700       3.166  180.0 
   7   0   0       0.986       0.084       0.745  180.0 
   7   0   1     102.072       2.464      10.076    0.0 
   7   0   2     203.728       4.648      14.180  180.0 
   7   0   3     163.823       3.758      12.755    0.0 
   7   0   4      35.954       0.969       6.114    0.0 
   7   0   5       2.622       0.246       1.752    0.0 
   7   0   6      63.046       1.654       7.969  180.0 
   7   0   7       2.972       0.277       1.805  180.0 
   7   0   8       1.330       0.219       1.085    0.0 
   7   0   9       1.744       0.246       1.007  180.0 
   7   1   0      66.467       1.591       8.338    0.0 
   7   1   1     107.607       2.506      10.223  180.0 
   7   1   2      44.014       1.128       6.476    0.0 
   7   1   3     205.629       4.929      14.343  180.0 
   7   1   4      64.815       1.671       7.977    0.0 
   7   1   5      10.344       0.449       3.206  180.0 
   7   1   6       0.131       0.130       0.075  180.0 
   7   1   7       2.837       0.298       1.533    0.0 
   7   2   0      48.064       1.219       7.043  180.0 
   7   2   1      93.182       2.300       9.430    0.0 
   7   2   2      48.735       1.315       6.911  180.0 
   7   2   3      63.974       1.636       8.027    0.0 
   7   2   4     131.992       3.203      11.269  180.0 
   7   2   5      46.820       1.403       6.802    0.0 
   7   2   6       4.076       0.372       1.913  180.0 
   7   3   0       0.334       0.105       0.366  180.0 
   7   3   1       0.300       0.133       0.318    0.0 
   7   3   2      45.378       1.342       6.775    0.0 
   7   3   3      43.734       1.305       6.637  180.0 
   7   3   4      49.593       1.519       7.019    0.0 
   7   4   0      24.212       0.889       4.825    0.0 
   7   4   1       8.086       0.454       2.787  180.0 
   7   4   2       4.811       0.805       2.546  180.0 
   8  -6   1       7.375       0.780       2.862  180.0 
   8  -6   2       8.985       0.770       3.056    0.0 
   8  -6   3      15.280       1.489       3.731  180.0 
   8  -6   4      48.324       1.919       6.840    0.0 
   8  -6   5      67.393       2.196       7.894  180.0 
   8  -6   6       3.655       0.712       1.613    0.0 
   8  -6   7       2.994       0.601       1.793    0.0 
   8  -6   8       0.299       0.488       0.966  180.0 
   8  -6   9       2.043       0.753       1.463    0.0 
   8  -5   1       0.223       0.141       0.195  180.0 
   8  -5   2       8.799       0.583       3.078  180.0 
   8  -5   3      24.842       1.053       4.964    0.0 
   8  -5   4       5.481       0.477       2.142  180.0 
   8  -5   5       8.710       0.698       2.566    0.0 
   8  -5   6      57.140       2.085       7.583  180.0 
   8  -5   7      11.011       1.057       2.955    0.0 
   8  -5   8       2.987       0.996       1.738    0.0 
   8  -5   9       0.477       0.371       0.708  180.0 
   8  -5  10       0.090       0.335       0.083    0.0 
   8  -4   1       3.606       0.288       1.862  180.0 
   8  -4   2       8.277       0.530       2.896    0.0 
   8  -4   3      35.179       2.092       6.028  180.0 
   8  -4   4      18.719       0.960       4.364    0.0 
   8  -4   5       0.658       0.330       0.889    0.0 
   8  -4   6      24.131       1.859       4.827    0.0 
   8  -4   7       0.112       0.226       0.084  180.0 
   8  -4   8      16.782       2.292       4.219  180.0 
   8  -4   9       1.504       0.362       1.324    0.0 
   8  -4  10       3.911       0.571       1.716  180.0 
   8  -3   1      70.324       1.824       8.291    0.0 
   8  -3   2      50.399       1.392       7.106  180.0 
   8  -3   3      19.817       0.746       4.644    0.0 
   8  -3   4      56.106       1.603       7.373  180.0 
   8  -3   5      67.106       2.015       8.257    0.0 
   8  -3   6     103.274       2.794      10.057  180.0 
   8  -3   7      13.906       0.628       3.395    0.0 
   8  -3   8       1.166       0.192       1.037    0.0 
   8  -3   9       1.484       0.243       1.158  180.0 
   8  -3  10      13.192       0.637       3.731    0.0 
   8  -2   1      39.501       1.144       6.292  180.0 
   8  -2   2      33.855       0.956       5.674    0.0 
   8  -2   3      67.139       1.771       8.460  180.0 
   8  -2   4      51.351       1.275       7.210    0.0 
   8  -2   5      29.272       0.844       5.455  180.0 
   8  -2   6      20.451       0.643       4.630    0.0 
   8  -2   7      86.806       2.368       9.404  180.0 
   8  -2   8      58.819       1.677       7.580    0.0 
   8  -2   9       0.809       0.268       0.736  180.0 
   8  -2  10       2.259       0.488       1.412  180.0 
   8  -1   1       2.270       0.219       1.521  180.0 
   8  -1   2       0.425       0.089       0.753    0.0 
   8  -1   3      57.916       1.426       7.741    0.0 
   8  -1   4     114.069       2.695      10.693  180.0 
   8  -1   5      43.439       1.192       6.564    0.0 
   8  -1   6      26.578       0.840       5.127    0.0 
   8  -1   7       4.933       0.310       2.340    0.0 
   8  -1   8      26.824       0.901       5.352  180.0 
   8  -1   9       0.645       0.170       0.742  180.0 
   8   0   0      39.408       1.001       6.446  180.0 
   8   0   1      67.253       1.643       8.458    0.0 
   8   0   2      24.236       0.700       4.847    0.0 
   8   0   3      44.084       1.145       6.626  180.0 
   8   0   4      38.025       1.244       6.076    0.0 
   8   0   5     133.288       3.157      11.570  180.0 
   8   0   6      25.581       0.844       5.004    0.0 
   8   0   7       4.356       0.309       2.050  180.0 
   8   0   8       0.256       0.165       0.497    0.0 
   8   1   0      80.846       1.992       8.969    0.0 
   8   1   1      50.757       1.360       7.234  180.0 
   8   1   2      34.077       0.964       5.777  180.0 
   8   1   3      52.562       1.399       7.236    0.0 
   8   1   4      18.751       0.730       4.144  180.0 
   8   1   5      50.412       1.528       7.072    0.0 
   8   1   6      87.282       2.311       9.385  180.0 
   8   1   7      24.069       1.023       4.928    0.0 
   8   2   0     296.307       6.674      17.031  180.0 
   8   2   1      17.838       0.588       4.283    0.0 
   8   2   2       4.743       0.277       2.065  180.0 
   8   2   3       0.506       0.129       0.357    0.0 
   8   2   4      25.250       1.076       5.054    0.0 
   8   2   5      27.527       1.100       5.175  180.0 
   8   3   0     114.144       2.761      10.598    0.0 
   8   3   1      10.520       0.512       3.292  180.0 
   8   3   2      33.819       1.123       5.784    0.0 
   8   3   3      11.824       0.594       3.346  180.0 
   8   4   0       3.010       0.281       1.816    0.0 
   8   4   1       1.075       0.538       0.717    0.0 
   9  -6   1       6.242       0.655       2.554    0.0 
   9  -6   2       0.511       0.428       0.549    0.0 
   9  -6   3       1.301       0.337       0.627  180.0 
   9  -6   4       1.798       0.500       1.164  180.0 
   9  -6   5       2.594       0.392       1.819    0.0 
   9  -6   6       0.487       0.250       0.405  180.0 
   9  -6   7       5.753       0.570       2.227    0.0 
   9  -6   8      20.202       1.293       4.410  180.0 
   9  -5   1       2.052       0.320       1.533  180.0 
   9  -5   2       8.827       0.695       2.805  180.0 
   9  -5   3       0.413       0.200       0.230    0.0 
   9  -5   4       2.746       0.423       1.640    0.0 
   9  -5   5      11.873       0.854       3.537  180.0 
   9  -5   6       0.747       0.794       0.799    0.0 
   9  -5   7       0.891       0.342       0.825    0.0 
   9  -5   8       8.504       0.801       2.819    0.0 
   9  -5   9       0.210       0.458       0.205    0.0 
   9  -4   1       0.260       0.151       0.159  180.0 
   9  -4   2      13.776       0.697       3.514    0.0 
   9  -4   3      18.862       0.877       4.418    0.0 
   9  -4   4      12.308       0.935       3.546  180.0 
   9  -4   5       6.373       1.084       2.670    0.0 
   9  -4   6      22.469       2.098       4.571  180.0 
   9  -4   7      24.399       1.284       4.836    0.0 
   9  -4   8      37.289       1.706       5.914  180.0 
   9  -4   9       5.938       0.679       2.164    0.0 
   9  -4  10       0.235       0.297       0.382    0.0 
   9  -3   1      31.959       0.995       5.714    0.0 
   9  -3   2       1.687       0.264       1.364    0.0 
   9  -3   3      15.851       1.087       3.881  180.0 
   9  -3   4      13.053       0.739       3.786    0.0 
   9  -3   5      11.763       0.656       3.468  180.0 
   9  -3   6      16.367       0.827       3.969    0.0 
   9  -3   7       6.633       1.018       2.669  180.0 
   9  -3   8      10.933       0.726       3.218    0.0 
   9  -3   9      40.346       1.767       6.194  180.0 
   9  -3  10      22.889       1.586       4.615    0.0 
   9  -2   1     504.421      11.394      22.517  180.0 
   9  -2   2       0.414       0.160       0.636  180.0 
   9  -2   3       7.663       0.383       2.821  180.0 
   9  -2   4       0.633       0.238       0.676    0.0 
   9  -2   5      20.147       1.035       4.661    0.0 
   9  -2   6      49.546       1.633       6.892  180.0 
   9  -2   7       4.581       0.309       1.955    0.0 
   9  -2   8      16.504       0.677       3.992    0.0 
   9  -2   9       3.095       0.329       1.811    0.0 
   9  -1   1     205.951       5.921      14.344    0.0 
   9  -1   2      32.879       1.742       5.896  180.0 
   9  -1   3      44.526       1.163       6.758    0.0 
   9  -1   4       3.096       0.293       1.748    0.0 
   9  -1   5      12.939       0.527       3.584  180.0 
   9  -1   6      25.726       0.804       5.228    0.0 
   9  -1   7      58.502       1.604       7.619  180.0 
   9  -1   8       6.391       0.390       2.424    0.0 
   9  -1   9       1.159       0.318       1.073  180.0 
   9   0   0      45.552       1.143       6.541    0.0 
   9   0   1       3.790       0.198       1.902  180.0 
   9   0   2      82.699       2.015       9.149    0.0 
   9   0   3      40.988       1.119       6.357  180.0 
   9   0   4      16.171       0.730       4.031  180.0 
   9   0   5      19.412       0.837       4.267    0.0 
   9   0   6       4.325       0.323       1.940  180.0 
   9   0   7      30.243       1.142       5.487    0.0 
   9   0   8      45.899       3.312       6.629  180.0 
   9   1   0      90.711       2.206       9.460  180.0 
   9   1   1     107.264       2.589      10.370    0.0 
   9   1   2     242.327       5.532      15.512  180.0 
   9   1   3      26.482       0.853       5.069    0.0 
   9   1   4       7.409       0.388       2.757  180.0 
   9   1   5       0.409       0.181       0.376    0.0 
   9   1   6       7.443       0.596       2.783    0.0 
   9   2   0       1.081       0.170       1.006    0.0 
   9   2   1      35.791       1.021       6.153  180.0 
   9   2   2     110.394       2.706      10.420    0.0 
   9   2   3      10.537       0.687       3.167  180.0 
   9   2   4      35.255       1.411       6.072    0.0 
   9   3   0      54.413       1.566       7.408  180.0 
   9   3   1       9.839       0.741       3.149    0.0 
   9   3   2       0.998       0.303       0.832    0.0 
  10  -6   1      88.112       2.921       9.508    0.0 
  10  -6   2      14.733       1.010       3.540  180.0 
  10  -6   3       0.722       0.293       0.840  180.0 
  10  -6   4       4.804       0.594       1.996  180.0 
  10  -6   5       1.216       0.313       0.856    0.0 
  10  -6   6       0.362       0.280       0.905    0.0 
  10  -6   7       2.358       0.495       1.609  180.0 
  10  -5   1      28.478       1.509       5.325  180.0 
  10  -5   2       0.808       0.276       0.414    0.0 
  10  -5   3       0.051       0.192       0.155    0.0 
  10  -5   4       4.289       0.538       1.867    0.0 
  10  -5   5       3.280       1.066       1.950    0.0 
  10  -5   6       1.425       0.423       1.562  180.0 
  10  -5   7       2.201       0.445       1.539    0.0 
  10  -5   8       5.799       0.682       2.213  180.0 
  10  -4   1      82.237       2.695       9.136    0.0 
  10  -4   2      46.456       1.491       6.802  180.0 
  10  -4   3      12.478       0.724       3.569    0.0 
  10  -4   4       0.323       0.399       0.253    0.0 
  10  -4   5       6.005       0.797       2.427  180.0 
  10  -4   6       3.045       0.501       1.812    0.0 
  10  -4   7       0.993       0.576       0.964  180.0 
  10  -4   8       3.734       0.842       1.649    0.0 
  10  -4   9       1.166       0.359       1.003  180.0 
  10  -3   1      13.831       0.686       3.911  180.0 
  10  -3   2     382.975       9.233      19.490    0.0 
  10  -3   3     216.181       5.098      14.520  180.0 
  10  -3   4       1.364       0.341       1.072    0.0 
  10  -3   5       5.780       0.665       2.558  180.0 
  10  -3   6       0.561       0.315       0.593    0.0 
  10  -3   7       6.093       0.619       2.476    0.0 
  10  -3   8      12.984       0.946       3.643  180.0 
  10  -3   9       0.610       0.287       0.442  180.0 
  10  -2   1      35.327       1.280       5.910  180.0 
  10  -2   2      59.703       1.617       7.878  180.0 
  10  -2   3     118.291       3.778      10.835    0.0 
  10  -2   4      17.870       0.885       4.325  180.0 
  10  -2   5      23.493       0.996       5.013    0.0 
  10  -2   6       0.536       0.243       0.022    0.0 
  10  -2   7       2.757       0.699       1.861  180.0 
  10  -2   8      13.726       0.990       3.899    0.0 
  10  -1   1     112.441       2.780      10.526  180.0 
  10  -1   2      12.634       0.587       3.342    0.0 
  10  -1   3       5.093       0.509       2.495  180.0 
  10  -1   4      51.040       1.799       7.225    0.0 
  10  -1   5      22.237       1.001       4.617  180.0 
  10  -1   6       5.458       0.522       2.455  180.0 
  10  -1   7       3.495       0.299       1.839    0.0 
  10  -1   8       0.495       0.168       0.681  180.0 
  10   0   0      17.565       0.877       4.167  180.0 
  10   0   1     199.828       4.731      14.042    0.0 
  10   0   2      55.067       1.733       7.178  180.0 
  10   0   3      74.656       1.889       8.625    0.0 
  10   0   4     149.174       3.549      12.270  180.0 
  10   0   5      23.960       0.851       4.980    0.0 
  10   0   6       5.484       0.376       2.328  180.0 
  10   0   7       0.567       0.197       0.504    0.0 
  10   1   0       7.892       0.356       2.755    0.0 
  10   1   1      36.033       1.134       6.034  180.0 
  10   1   2       0.027       0.130       0.209    0.0 
  10   1   3      33.577       1.029       5.799  180.0 
  10   1   4      71.810       1.914       8.347    0.0 
  10   1   5       8.266       0.514       2.908  180.0 
  10   2   0       0.249       0.116       0.105    0.0 
  10   2   1      42.606       1.292       6.559    0.0 
  10   2   2      31.335       1.150       5.586  180.0 
  10   2   3       5.207       0.371       2.347    0.0 
  10   3   0       7.934       0.426       2.772  180.0 
  10   3   1       3.178       0.329       1.789  180.0 
  11  -6   1       0.059       0.217       0.066    0.0 
  11  -6   2       0.530       0.289       0.071  180.0 
  11  -6   3       8.866       1.389       3.097  180.0 
  11  -6   4       0.329       0.402       0.082  180.0 
  11  -6   5       0.042       0.301       0.460    0.0 
  11  -6   6       1.874       0.528       0.860    0.0 
  11  -5   1      12.986       0.795       3.397    0.0 
  11  -5   2      34.924       1.299       5.928  180.0 
  11  -5   3      31.857       1.483       5.745    0.0 
  11  -5   4      18.613       1.975       4.203  180.0 
  11  -5   5       4.190       0.558       1.880    0.0 
  11  -5   6       0.285       0.315       0.140    0.0 
  11  -5   7       2.210       0.476       1.519  180.0 
  11  -5   8       0.785       0.590       0.568    0.0 
  11  -4   1       3.312       0.354       1.979  180.0 
  11  -4   2       2.819       0.430       1.708    0.0 
  11  -4   3      10.420       0.956       3.338  180.0 
  11  -4   4     174.185       5.720      13.035    0.0 
  11  -4   5      74.311       2.519       8.574  180.0 
  11  -4   6       2.204       0.553       1.367    0.0 
  11  -4   7       2.222       0.467       1.567  180.0 
  11  -4   8       0.195       0.244       0.511    0.0 
  11  -3   1       7.776       0.477       2.932    0.0 
  11  -3   2       0.327       0.151       0.089    0.0 
  11  -3   3      30.463       1.103       5.494  180.0 
  11  -3   4      29.733       1.101       5.642  180.0 
  11  -3   5      46.432       2.305       6.753    0.0 
  11  -3   6       7.415       1.544       2.715  180.0 
  11  -3   7      11.552       0.889       3.250    0.0 
  11  -3   8       0.355       0.423       0.612  180.0 
  11  -2   2      63.390       1.808       7.900    0.0 
  11  -2   3      27.862       1.017       5.338  180.0 
  11  -2   4       1.499       0.273       1.101    0.0 
  11  -2   5       4.382       0.743       2.077  180.0 
  11  -2   6      23.399       2.200       4.645    0.0 
  11  -2   7       7.837       0.750       2.766  180.0 
  11  -2   8       1.422       0.490       1.248  180.0 
  11  -1   1       2.196       0.334       1.697  180.0 
  11  -1   2      15.134       0.693       3.827  180.0 
  11  -1   3     110.012       3.564      10.474    0.0 
  11  -1   4      20.899       0.975       4.349  180.0 
  11  -1   5      38.589       1.468       6.206    0.0 
  11  -1   6      73.920       2.345       8.568  180.0 
  11  -1   7      13.778       0.994       3.930    0.0 
  11   0   0      38.946       1.795       6.197  180.0 
  11   0   1       0.708       0.466       0.574  180.0 
  11   0   2       1.271       0.256       0.926    0.0 
  11   0   3      12.043       0.741       3.613  180.0 
  11   0   4       0.601       0.229       0.604  180.0 
  11   0   5      19.844       1.489       4.244  180.0 
  11   0   6      32.752       1.620       5.582    0.0 
  11   1   0      54.960       1.729       7.396    0.0 
  11   1   1      11.839       0.724       3.334  180.0 
  11   1   2       0.185       0.109       0.326    0.0 
  11   1   3      24.462       0.841       4.995    0.0 
  11   1   4      11.767       0.577       3.432  180.0 
  11   2   0       8.766       0.421       2.859  180.0 
  11   2   1      14.359       0.614       3.833    0.0 
  11   2   2      13.635       0.597       3.590  180.0 
  11   3   0      21.398       2.137       5.001    0.0 
  12  -6   1       1.981       0.708       1.037  180.0 
  12  -6   2       1.207       0.588       0.550    0.0 
  12  -6   3       4.866       1.091       2.188    0.0 
  12  -6   4      10.027       1.503       3.245  180.0 
  12  -5   1       3.073       0.509       1.600    0.0 
  12  -5   2       1.223       0.286       1.095  180.0 
  12  -5   3       0.582       0.493       0.597  180.0 
  12  -5   4       0.565       0.431       0.183    0.0 
  12  -5   5       6.697       0.717       2.385  180.0 
  12  -5   6      57.305       2.316       7.721    0.0 
  12  -5   7      23.254       2.297       4.710  180.0 
  12  -4   1       9.278       0.665       3.058  180.0 
  12  -4   2       1.030       0.244       0.791    0.0 
  12  -4   3       0.647       0.234       1.203    0.0 
  12  -4   4       5.406       0.524       2.350    0.0 
  12  -4   5      20.192       1.339       4.355  180.0 
  12  -4   6      11.097       0.890       3.313  180.0 
  12  -4   7      12.514       1.223       3.573    0.0 
  12  -3   1       1.223       0.240       1.125    0.0 
  12  -3   2       6.641       0.759       2.597  180.0 
  12  -3   4      25.289       1.270       5.104    0.0 
  12  -3   5       3.449       0.527       1.732  180.0 
  12  -3   6       0.106       0.257       0.138  180.0 
  12  -3   7       1.441       0.697       1.204  180.0 
  12  -2   1       5.792       0.385       2.422  180.0 
  12  -2   2       4.899       0.395       2.204    0.0 
  12  -2   3       7.505       0.553       2.696  180.0 
  12  -2   4      13.763       0.940       3.589  180.0 
  12  -2   5      40.679       1.756       6.501    0.0 
  12  -2   6       5.364       0.728       2.079  180.0 
  12  -2   7      15.005       1.977       3.931    0.0 
  12  -1   1     129.579       3.603      11.463    0.0 
  12  -1   2      22.449       1.224       4.755  180.0 
  12  -1   3       1.432       0.288       1.007    0.0 
  12  -1   4       0.092       0.254       0.042  180.0 
  12  -1   5       2.259       0.373       1.509  180.0 
  12  -1   6       0.716       0.364       1.064  180.0 
  12   0   0      73.998       2.128       8.612    0.0 
  12   0   1     164.281       4.190      12.857  180.0 
  12   0   2      43.010       1.970       6.752    0.0 
  12   0   3       9.001       0.851       2.845  180.0 
  12   0   4       0.306       0.243       0.396    0.0 
  12   0   5      11.475       1.167       3.097    0.0 
  12   1   0      63.446       2.153       7.906  180.0 
  12   1   1      46.592       1.644       6.726    0.0 
  12   1   2       8.370       1.180       2.981  180.0 
  12   1   3      15.300       1.181       4.056    0.0 
  12   2   0      44.387       1.601       6.739    0.0 
  12   2   1      11.207       0.901       3.574  180.0 
  13  -5   1       1.128       0.272       1.165  180.0 
  13  -5   2      19.676       1.179       4.245    0.0 
  13  -5   3       5.360       0.763       1.979  180.0 
  13  -5   5       0.290       0.286       0.154    0.0 
  13  -4   1      38.146       2.056       6.226    0.0 
  13  -4   2      22.222       1.094       4.778  180.0 
  13  -4   3       1.478       0.419       1.136    0.0 
  13  -4   4       3.293       0.434       1.437  180.0 
  13  -4   5       0.321       0.369       0.887  180.0 
  13  -4   6       8.137       1.585       2.702    0.0 
  13  -3   1      69.297       2.740       8.265  180.0 
  13  -3   2      14.446       1.184       3.886    0.0 
  13  -3   3       1.611       0.333       1.248  180.0 
  13  -3   4       4.489       0.559       2.264    0.0 
  13  -3   5       3.996       0.571       2.230  180.0 
  13  -3   6       8.395       0.807       2.949  180.0 
  13  -2   1      91.012       2.509       9.567    0.0 
  13  -2   2      27.534       1.078       5.212  180.0 
  13  -2   3      62.947       2.174       7.724    0.0 
  13  -2   4      13.128       0.966       3.264  180.0 
  13  -2   5       3.118       1.017       1.697    0.0 
  13  -1   1      35.000       2.001       5.910  180.0 
  13  -1   2      41.485       1.548       6.378    0.0 
  13  -1   3      96.914       2.845      10.044  180.0 
  13  -1   4      23.087       1.483       5.003    0.0 
  13  -1   5       4.727       0.519       1.982  180.0 
  13   0   0      20.729       1.296       4.544    0.0 
  13   0   1       5.369       0.519       2.232  180.0 
  13   0   2      35.108       1.459       5.703  180.0 
  13   0   3      23.945       1.191       4.997    0.0 
  13   1   0       5.605       0.495       2.286    0.0 
  13   1   1       2.044       0.423       1.370  180.0 
  13   1   2      34.044       4.416       5.681    0.0 
  14  -5   1       1.861       0.424       1.432    0.0 
  14  -5   2      12.282       0.862       3.474  180.0 
  14  -5   3      11.385       1.612       3.283    0.0 
  14  -4   1      20.505       1.176       4.505    0.0 
  14  -4   2       2.015       0.403       1.406    0.0 
  14  -4   3      22.909       1.350       4.809  180.0 
  14  -4   4       3.960       0.593       2.008    0.0 
  14  -3   1       0.051       0.272       0.698  180.0 
  14  -3   2      31.892       1.608       5.680  180.0 
  14  -3   3      35.682       1.942       6.179    0.0 
  14  -3   4      12.515       0.955       3.660  180.0 
  14  -3   5      19.436       1.247       4.253    0.0 
  14  -2   1      16.632       0.817       3.971    0.0 
  14  -2   2       5.595       0.705       2.406    0.0 
  14  -2   3      10.563       1.037       3.333  180.0 
  14  -2   4      17.662       1.932       4.285    0.0 
  14  -1   1       0.063       0.245       0.161  180.0 
  14  -1   2      20.330       1.303       4.535    0.0 
  14  -1   3       4.281       0.529       2.023  180.0 
  14  -1   4      10.273       1.370       3.231  180.0 
  14   0   0       1.417       0.285       1.230  180.0 
  14   0   1      45.825       1.725       6.795  180.0 
  14   0   2       0.652       0.412       0.505    0.0 
  15  -4   2       3.171       1.003       1.781  180.0 
  15  -4   3       1.259       0.470       0.952  180.0 
  15  -3   1      19.506       1.233       4.131    0.0 
  15  -3   2       9.070       0.722       3.257  180.0 
  15  -3   3      11.050       0.921       3.208    0.0 
  15  -2   1      13.204       0.763       3.576  180.0 
  15  -2   2       0.305       0.395       0.323    0.0 
  15  -2   3       1.526       0.658       1.194  180.0 
  15  -1   1      40.011       1.767       6.193    0.0 
  15  -1   2       0.152       0.348       0.254    0.0 
  15   0   0      15.271       1.858       4.197    0.0 
