# Supplementary material for: X-ray diffraction data as a source of the vibrational free-energy contribution in polymorphic systems
Source: IUCrJ. 2019 May 8;6(Pt 4):558–71. doi: 10.1107/S2052252519003014 (PMC6608639; doi:10.1107/S2052252519003014)
Supplement: Supplementary file 14 [file m-06-00558-Y_175Ksup14.hkl]

#
# fcf, LIST 4 option, 
# 
data_Y_175K
_shelx_title ' written by MoPro v16'
_shelx_refln_list_code        4
_shelx_F_calc_maximum      220.91
_exptl_crystal_F_000       150.00
_reflns_d_resolution_high  0.5838

loop_
 _symmetry_equiv_pos_as_xyz
'x, y, z'
'-x, -y, -z'

_cell_length_a     9.5357
_cell_length_b     4.2661
_cell_length_c     7.8240
_cell_angle_alpha 113.316
_cell_angle_beta   95.508
_cell_angle_gamma 106.124


_shelx_F_squared_multiplier     1.000

loop_ 
 _refln_index_h 
 _refln_index_k 
 _refln_index_l 
 _refln_F_squared_calc 
 _refln_F_squared_meas 
 _refln_F_squared_sigma 
 _refln_observed_status 
 -16   1   1       0.007       0.109       0.403 o 
 -16   1   2       2.453       3.349       0.979 o 
 -16   1   3       9.109      10.653       1.611 o 
 -16   2   0       1.043       1.230       0.320 o 
 -16   2   1       4.637       4.393       0.666 o 
 -16   2   2      10.733       9.185       0.999 o 
 -16   3   0      21.529      22.750       2.120 o 
 -16   3   1      12.560      12.438       1.575 o 
 -15   0   1      40.439      43.690       2.435 o 
 -15   0   2       1.569       2.139       0.490 o 
 -15   0   3       0.054       0.341       0.303 o 
 -15   0   4       1.865       1.962       0.334 o 
 -15   0   5       4.079       3.575       0.748 o 
 -15   0   6       8.225       6.518       1.270 o 
 -15   1   0      29.072      28.535       1.820 o 
 -15   1   1      17.452      18.428       1.230 o 
 -15   1   2       3.535       3.628       0.408 o 
 -15   1   3      15.777      16.076       0.817 o 
 -15   1   4      17.173      15.871       0.822 o 
 -15   1   5     111.208     109.178       3.598 o 
 -15   1   6       1.514       0.866       0.377 o 
 -15   2   0      17.056      16.869       1.314 o 
 -15   2   1      21.485      20.699       0.990 o 
 -15   2   2      40.557      39.513       1.973 o 
 -15   2   3      29.566      28.435       1.519 o 
 -15   2   4       2.130       1.846       0.424 o 
 -15   2   5       5.654       5.024       0.608 o 
 -15   3   0       9.868       9.510       0.859 o 
 -15   3   1       6.056       7.070       0.748 o 
 -15   3   2      48.803      50.264       2.162 o 
 -15   3   3       7.876       7.943       1.183 o 
 -15   3   4       3.092       2.932       0.559 o 
 -15   4   0      11.639      12.594       1.336 o 
 -15   4   1       3.286       5.069       0.979 o 
 -15   4   2       5.049       4.447       0.780 o 
 -14  -1   1      23.599      23.441       1.118 o 
 -14  -1   2      22.505      21.546       1.046 o 
 -14  -1   3      64.447      66.692       2.175 o 
 -14  -1   4       2.361       2.912       0.388 o 
 -14  -1   5       0.190       0.218       0.259 o 
 -14  -1   6       0.472       0.832       0.358 o 
 -14   0   1      47.847      50.427       1.827 o 
 -14   0   2      40.337      41.153       1.518 o 
 -14   0   3      28.655      28.570       1.604 o 
 -14   0   4       8.744       8.826       0.635 o 
 -14   0   5      27.370      30.808       1.410 o 
 -14   0   6      24.160      24.520       1.248 o 
 -14   0   7      90.281      87.767       3.602 o 
 -14   1   0       0.069       0.224       0.171 o 
 -14   1   1      19.883      20.753       1.617 o 
 -14   1   2      37.865      40.415       1.388 o 
 -14   1   3      39.959      38.874       1.497 o 
 -14   1   4      56.894      57.763       2.408 o 
 -14   1   5      56.070      55.662       2.791 o 
 -14   1   6       4.995       4.985       0.602 o 
 -14   1   7       7.205       5.955       1.559 o 
 -14   2   0      12.193      11.722       0.689 o 
 -14   2   1      21.457      21.277       0.901 o 
 -14   2   2      14.561      14.492       0.804 o 
 -14   2   3      16.259      15.583       1.077 o 
 -14   2   4      88.816      93.305       3.079 o 
 -14   2   5      10.136      10.975       1.561 o 
 -14   2   6       8.325       7.761       0.977 o 
 -14   3   0       8.146       8.495       0.779 o 
 -14   3   1       0.226       0.376       0.296 o 
 -14   3   2      22.276      21.792       1.104 o 
 -14   3   3       3.766       4.212       0.462 o 
 -14   3   4      18.100      18.574       1.060 o 
 -14   3   5       2.162       2.389       0.571 o 
 -14   4   1       3.913       4.355       0.595 o 
 -14   4   2       7.738       7.854       0.597 o 
 -14   4   3      11.220      12.325       0.868 o 
 -13  -2   1       2.456       3.228       1.669 o 
 -13  -2   2      42.577      42.467       1.892 o 
 -13  -2   3      14.884      14.572       1.115 o 
 -13  -2   4      27.317      25.955       1.176 o 
 -13  -2   5      65.246      65.224       2.155 o 
 -13  -2   6       1.754       2.557       0.419 o 
 -13  -2   7       0.188       0.353       0.254 o 
 -13  -1   1      55.355      54.204       1.827 o 
 -13  -1   2       5.060       5.492       0.495 o 
 -13  -1   3      49.994      49.278       1.697 o 
 -13  -1   4      38.640      40.201       1.487 o 
 -13  -1   5      32.601      30.280       1.523 o 
 -13  -1   6      14.246      14.107       0.964 o 
 -13  -1   7      25.506      25.340       1.603 o 
 -13  -1   8      26.504      26.368       1.208 o 
 -13   0   1       1.936       2.352       0.293 o 
 -13   0   2       0.005       0.211       0.154 o 
 -13   0   3      29.082      31.116       1.215 o 
 -13   0   4      52.158      53.812       1.895 o 
 -13   0   5      46.005      43.475       1.542 o 
 -13   0   6      62.583      63.351       2.466 o 
 -13   0   7      77.449      77.278       2.991 o 
 -13   0   8       5.556       5.486       0.653 o 
 -13   1   0      12.905      12.387       0.917 o 
 -13   1   1      16.210      16.182       0.780 o 
 -13   1   2      11.262      12.268       0.626 o 
 -13   1   3      23.115      22.057       0.962 o 
 -13   1   4      15.148      14.829       0.769 o 
 -13   1   5      29.475      29.349       1.548 o 
 -13   1   6     101.436     101.005       3.257 o 
 -13   1   7      11.011      10.819       0.910 o 
 -13   1   8      16.220      15.857       1.145 o 
 -13   2   0      61.773      62.920       1.839 o 
 -13   2   2      19.419      19.763       0.970 o 
 -13   2   3       3.770       3.641       0.520 o 
 -13   2   4      22.493      23.739       2.039 o 
 -13   2   5       4.174       4.451       0.661 o 
 -13   2   6      34.892      33.188       2.337 o 
 -13   2   7       2.770       2.217       0.463 o 
 -13   3   0       2.911       3.527       0.405 o 
 -13   3   1      22.183      23.040       1.549 o 
 -13   3   2       4.966       5.363       0.549 o 
 -13   3   3       3.586       4.680       0.567 o 
 -13   3   4      19.518      22.860       1.146 o 
 -13   3   5      15.005      14.621       1.078 o 
 -13   3   6       2.265       1.657       0.415 o 
 -13   4   0      26.035      23.927       1.177 o 
 -13   4   1       2.476       2.858       0.587 o 
 -13   4   2      29.330      31.856       1.856 o 
 -13   4   3      10.351       9.730       0.660 o 
 -13   4   4       4.079       4.730       1.149 o 
 -13   5   0      26.670      26.804       1.654 o 
 -13   5   1     101.945     102.206       2.982 o 
 -13   5   2       0.628       0.508       0.290 o 
 -12  -3   3       2.683       3.615       0.520 o 
 -12  -3   4      26.072      26.392       1.127 o 
 -12  -3   5       5.701       6.778       0.578 o 
 -12  -3   6      24.523      23.287       1.384 o 
 -12  -3   7      41.884      39.938       2.740 o 
 -12  -2   1       3.235       1.996       0.390 o 
 -12  -2   2      14.154      13.949       1.431 o 
 -12  -2   3      63.189      65.206       1.985 o 
 -12  -2   4       8.014       8.502       0.545 o 
 -12  -2   5      31.921      33.529       1.232 o 
 -12  -2   6      26.386      25.717       1.239 o 
 -12  -2   7      25.942      25.031       1.139 o 
 -12  -2   8      14.473      12.720       1.034 o 
 -12  -2   9      12.520      14.446       1.398 o 
 -12  -1   1       6.335       7.050       0.517 o 
 -12  -1   2      12.409      13.542       0.674 o 
 -12  -1   3      13.146      13.449       0.697 o 
 -12  -1   4       0.106       0.138       0.195 o 
 -12  -1   5      29.007      28.500       1.264 o 
 -12  -1   6      44.529      44.400       1.549 o 
 -12  -1   7      34.136      34.660       1.338 o 
 -12  -1   8      56.205      56.051       1.797 o 
 -12  -1   9      73.324      73.169       2.937 o 
 -12   0   1      60.260      60.404       1.978 o 
 -12   0   2      23.011      22.157       0.868 o 
 -12   0   3      13.854      12.781       0.698 o 
 -12   0   4       5.130       5.206       0.646 o 
 -12   0   5      15.133      15.534       1.152 o 
 -12   0   6      11.623      10.579       0.712 o 
 -12   0   7      32.551      31.249       2.169 o 
 -12   0   8      73.839      69.621       4.276 o 
 -12   0   9      10.830      10.072       0.767 o 
 -12   1   0      34.222      33.957       1.143 o 
 -12   1   1     149.886     152.135       4.977 o 
 -12   1   2     119.051     120.084       3.987 o 
 -12   1   3       1.375       1.789       0.327 o 
 -12   1   4      30.526      29.833       1.043 o 
 -12   1   5       7.002       5.962       0.592 o 
 -12   1   6      11.549      11.098       0.721 o 
 -12   1   7       4.723       4.489       0.628 o 
 -12   1   8      37.759      36.402       1.747 o 
 -12   1   9       1.839       1.849       0.685 o 
 -12   2   0      29.931      27.631       0.983 o 
 -12   2   1     116.888     117.317       2.964 o 
 -12   2   2       4.090       4.739       0.324 o 
 -12   2   3      19.284      20.390       0.945 o 
 -12   2   4      28.657      29.614       1.111 o 
 -12   2   5       1.351       2.175       0.343 o 
 -12   2   6      25.732      27.280       2.431 o 
 -12   2   7      11.682      11.978       1.615 o 
 -12   2   8       2.968       2.147       0.567 o 
 -12   3   0      43.824      44.413       1.571 o 
 -12   3   1      83.289      85.677       3.977 o 
 -12   3   2      53.863      53.749       1.810 o 
 -12   3   3       2.999       3.376       0.368 o 
 -12   3   4      25.012      25.141       1.975 o 
 -12   3   5       4.146       3.482       0.514 o 
 -12   3   6       5.591       6.691       0.717 o 
 -12   4   0      32.244      33.472       1.452 o 
 -12   4   1       2.213       2.453       0.324 o 
 -12   4   2      75.017      72.859       2.454 o 
 -12   4   3     193.899     198.184       6.902 o 
 -12   4   5       1.183       2.090       0.624 o 
 -12   5   0       3.814       4.078       0.437 o 
 -12   5   1       1.037       0.666       0.292 o 
 -12   5   2       2.588       2.790       0.365 o 
 -12   5   3      29.448      27.762       1.959 o 
 -11  -3   1      10.781      10.815       0.533 o 
 -11  -3   2      34.971      33.532       1.091 o 
 -11  -3   3       5.128       5.146       0.327 o 
 -11  -3   4      25.873      26.638       0.870 o 
 -11  -3   5      49.667      50.653       1.693 o 
 -11  -3   6       5.660       5.738       0.511 o 
 -11  -3   7      12.475      12.404       0.834 o 
 -11  -3   8      12.989      13.656       0.942 o 
 -11  -2   1      52.330      50.077       1.382 o 
 -11  -2   2      61.701      63.925       2.060 o 
 -11  -2   3      10.854      10.040       0.527 o 
 -11  -2   4       4.890       5.884       0.398 o 
 -11  -2   5      28.278      29.296       1.164 o 
 -11  -2   6       0.159       0.048       0.166 o 
 -11  -2   7      19.479      20.197       1.008 o 
 -11  -2   8      22.594      23.772       1.389 o 
 -11  -2   9      17.914      15.878       0.813 o 
 -11  -2  10      40.736      41.002       2.049 o 
 -11  -1   1     179.164     175.029       4.268 o 
 -11  -1   2      94.329      96.211       2.595 o 
 -11  -1   3      82.784      83.496       2.197 o 
 -11  -1   4      20.923      20.916       0.881 o 
 -11  -1   5       5.603       6.531       0.473 o 
 -11  -1   6       0.713       1.223       0.297 o 
 -11  -1   7       5.804       6.020       0.478 o 
 -11  -1   8       5.982       6.510       1.011 o 
 -11  -1   9      21.340      21.529       1.164 o 
 -11  -1  10      35.217      34.808       2.011 o 
 -11   0   1     171.085     169.139       4.077 o 
 -11   0   2      33.755      33.114       1.386 o 
 -11   0   3     229.861     230.948       6.377 o 
 -11   0   4     157.228     158.206       3.932 o 
 -11   0   5       4.883       4.626       0.502 o 
 -11   0   6      30.807      30.256       1.377 o 
 -11   0   7       3.770       3.732       0.347 o 
 -11   0   8       2.560       3.071       0.401 o 
 -11   0   9       4.580       5.310       0.538 o 
 -11   0  10      22.653      25.189       2.580 o 
 -11   1   0       1.932       1.790       0.209 o 
 -11   1   1      11.977      11.530       0.878 o 
 -11   1   2      48.081      43.211       1.777 o 
 -11   1   3     176.462     177.244       4.546 o 
 -11   1   4       3.746       4.543       0.360 o 
 -11   1   5       7.726       7.118       0.520 o 
 -11   1   6      55.116      52.815       1.780 o 
 -11   1   7       0.126       0.411       0.219 o 
 -11   1   8      19.460      21.313       1.082 o 
 -11   1   9       5.237       4.644       0.746 o 
 -11   1  10       2.511       2.874       0.807 o 
 -11   2   0       7.804       7.338       0.416 o 
 -11   2   1       0.130       0.177       0.115 o 
 -11   2   2      86.127      83.858       2.196 o 
 -11   2   3     168.381     166.848       4.414 o 
 -11   2   4      72.983      73.889       2.090 o 
 -11   2   5       2.092       1.694       0.390 o 
 -11   2   6      10.399       8.123       0.937 o 
 -11   2   7       0.483       0.446       0.316 o 
 -11   2   8       6.942       6.871       0.858 o 
 -11   3   0       1.035       0.985       0.248 o 
 -11   3   1      11.540      11.716       1.234 o 
 -11   3   2      59.566      61.607       2.349 o 
 -11   3   3       3.847       3.947       0.399 o 
 -11   3   4     160.150     154.760       4.316 o 
 -11   3   5     260.964     262.993       7.846 o 
 -11   3   6       0.179       0.214       0.270 o 
 -11   3   7       0.014       0.157       0.281 o 
 -11   4   0       0.070       0.409       0.244 o 
 -11   4   1       2.322       2.578       0.519 o 
 -11   4   2      13.796      13.986       0.737 o 
 -11   4   3       4.067       3.864       0.492 o 
 -11   4   4       9.761       9.784       1.039 o 
 -11   4   5      59.007      66.008       3.685 o 
 -11   4   6       6.091       7.280       0.814 o 
 -11   5   0       0.360       0.561       0.214 o 
 -11   5   1       0.564       1.085       0.222 o 
 -11   5   3       5.163       7.476       1.355 o 
 -11   5   4       6.079       5.685       1.170 o 
 -10  -4   3       6.110       6.725       0.413 o 
 -10  -4   4      21.584      21.741       0.849 o 
 -10  -4   5       5.897       5.143       0.419 o 
 -10  -4   6      26.835      27.249       0.951 o 
 -10  -4   7      27.091      27.021       1.057 o 
 -10  -4   8       1.723       1.523       0.455 o 
 -10  -3   1       7.654       7.338       0.430 o 
 -10  -3   2       5.365       5.298       0.406 o 
 -10  -3   3      50.320      48.763       1.412 o 
 -10  -3   4      42.494      41.975       1.256 o 
 -10  -3   5      15.364      15.190       0.575 o 
 -10  -3   6       0.702       0.694       0.144 o 
 -10  -3   7      30.384      29.880       1.229 o 
 -10  -3   8       0.116       0.274       0.275 o 
 -10  -3   9       8.885      10.432       0.716 o 
 -10  -3  10       6.438       7.318       1.231 o 
 -10  -2   1       9.162       9.294       0.403 o 
 -10  -2   2      42.746      44.595       1.260 o 
 -10  -2   3     166.107     165.807       3.868 o 
 -10  -2   4     106.190     108.101       2.642 o 
 -10  -2   5      67.920      68.114       2.019 o 
 -10  -2   6      10.081       9.587       0.590 o 
 -10  -2   7       0.440       0.757       0.213 o 
 -10  -2   8       0.049       0.212       0.350 o 
 -10  -2   9       1.374       1.417       0.254 o 
 -10  -2  10       1.482       1.567       0.314 o 
 -10  -2  11       8.068       6.585       0.762 o 
 -10  -1   1       3.369       3.317       0.200 o 
 -10  -1   2      44.142      45.384       1.314 o 
 -10  -1   3     162.019     162.713       3.928 o 
 -10  -1   4      27.208      27.499       1.478 o 
 -10  -1   5     253.489     254.418       5.967 o 
 -10  -1   6     135.408     138.685       4.079 o 
 -10  -1   7       7.357       7.235       0.496 o 
 -10  -1   8      22.323      21.036       1.128 o 
 -10  -1   9       0.332       0.510       0.179 o 
 -10  -1  10       0.055       0.345       0.309 o 
 -10  -1  11       3.063       4.062       1.330 o 
 -10   0   1       0.167       0.404       0.211 o 
 -10   0   2       0.046       0.234       0.124 o 
 -10   0   3      19.447      17.682       0.640 o 
 -10   0   4      45.531      42.373       1.330 o 
 -10   0   5     173.010     176.081       4.595 o 
 -10   0   6       2.608       2.720       0.461 o 
 -10   0   7       0.584       0.706       0.212 o 
 -10   0   8      54.143      54.209       2.373 o 
 -10   0  10       8.432       8.969       0.818 o 
 -10   1   0      96.646      97.949       2.968 o 
 -10   1   1       1.028       0.688       0.149 o 
 -10   1   2       2.966       2.844       0.208 o 
 -10   1   3       0.410       0.463       0.128 o 
 -10   1   4     121.640     115.636       3.453 o 
 -10   1   5     225.873     221.169       5.237 o 
 -10   1   6      62.418      64.201       1.872 o 
 -10   1   7       0.988       0.709       0.198 o 
 -10   1   8       1.057       1.132       0.217 o 
 -10   1  10       6.528       6.737       0.736 o 
 -10   2   0      14.286      14.963       0.641 o 
 -10   2   1      17.906      17.850       0.630 o 
 -10   2   2       0.963       0.761       0.204 o 
 -10   2   3      11.855      11.263       0.768 o 
 -10   2   4      65.739      67.305       2.807 o 
 -10   2   5       7.344       6.438       0.502 o 
 -10   2   6     239.676     239.790       5.811 o 
 -10   2   7     243.021     245.599       5.995 o 
 -10   2   8       0.237       0.102       0.242 o 
 -10   2   9       1.705       1.228       0.360 o 
 -10   3   0      14.730      13.665       0.577 o 
 -10   3   1      14.468      13.587       0.826 o 
 -10   3   2       2.288       2.528       0.317 o 
 -10   3   3       3.378       3.723       0.294 o 
 -10   3   4      22.842      21.132       0.947 o 
 -10   3   5      13.430      14.370       0.700 o 
 -10   3   6      22.642      21.838       1.197 o 
 -10   3   7      82.041      82.399       2.767 o 
 -10   4   0      71.962      70.378       2.037 o 
 -10   4   1      17.985      18.624       0.836 o 
 -10   4   2       0.042       0.099       0.156 o 
 -10   4   3       0.014       0.092       0.143 o 
 -10   4   4       0.150       0.126       0.143 o 
 -10   4   5       8.228       7.677       0.708 o 
 -10   4   6       8.968       9.075       0.686 o 
 -10   5   0       0.528       0.445       0.215 o 
 -10   5   1       2.343       2.715       0.328 o 
 -10   5   2       0.572       0.590       0.214 o 
 -10   5   3       2.930       3.673       0.520 o 
 -10   5   4       0.114       0.669       0.513 o 
 -10   6   0       2.299       2.653       0.446 o 
  -9  -4   1       1.694       1.928       0.289 o 
  -9  -4   2       2.753       3.100       0.296 o 
  -9  -4   3       2.060       1.978       0.214 o 
  -9  -4   4       3.109       3.131       0.297 o 
  -9  -4   5      32.272      31.919       1.054 o 
  -9  -4   6      14.797      15.236       0.652 o 
  -9  -4   7      15.546      15.907       0.725 o 
  -9  -4   8       0.008       0.350       0.164 o 
  -9  -4   9      19.314      19.552       0.823 o 
  -9  -3   1      38.893      38.917       1.141 o 
  -9  -3   2       0.001       0.341       0.108 o 
  -9  -3   3       3.842       4.113       0.271 o 
  -9  -3   4      26.634      26.860       0.824 o 
  -9  -3   5     116.166     116.368       2.839 o 
  -9  -3   6      85.366      88.913       2.277 o 
  -9  -3   7      31.954      32.715       1.054 o 
  -9  -3   8       2.492       2.674       0.270 o 
  -9  -3   9       0.234       0.244       0.210 o 
  -9  -3  10       0.322       0.485       0.236 o 
  -9  -3  11       0.160       0.459       0.440 o 
  -9  -2   1      51.465      51.508       1.338 o 
  -9  -2   2      16.395      15.789       0.519 o 
  -9  -2   3       8.791       9.064       0.345 o 
  -9  -2   4      37.699      38.802       1.054 o 
  -9  -2   5      87.216      88.712       2.185 o 
  -9  -2   6      22.470      22.250       0.736 o 
  -9  -2   7     192.528     196.454       4.800 o 
  -9  -2   8      77.045      80.264       2.341 o 
  -9  -2   9       6.100       7.398       0.733 o 
  -9  -2  10      12.478      12.318       0.751 o 
  -9  -2  11       0.207       0.562       0.217 o 
  -9  -1   1     221.655     219.942       5.002 o 
  -9  -1   2      21.051      19.604       0.583 o 
  -9  -1   3      11.241      12.042       0.469 o 
  -9  -1   4       0.252       0.166       0.108 o 
  -9  -1   5      13.728      12.580       0.713 o 
  -9  -1   6      26.347      23.797       0.918 o 
  -9  -1   7     111.047     109.873       3.375 o 
  -9  -1   8       1.456       1.491       0.339 o 
  -9  -1   9       0.165       0.142       0.174 o 
  -9  -1  10      32.518      30.207       1.900 o 
  -9   0   1     210.623     209.636       4.827 o 
  -9   0   2     115.653     115.130       3.055 o 
  -9   0   3       1.366       1.033       0.139 o 
  -9   0   4       0.485       0.378       0.138 o 
  -9   0   5       1.707       1.668       0.253 o 
  -9   0   6     122.010     118.597       3.686 o 
  -9   0   7     193.801     195.688       5.960 o 
  -9   0   8      34.806      35.831       1.884 o 
  -9   0   9       0.248       0.235       0.194 o 
  -9   0  10       0.280       0.287       0.401 o 
  -9   1   0      76.706      77.583       1.983 o 
  -9   1   1      28.004      27.155       0.891 o 
  -9   1   2      83.802      80.893       2.269 o 
  -9   1   3      21.609      22.887       0.723 o 
  -9   1   4       0.033       0.226       0.098 o 
  -9   1   5       5.013       4.578       0.368 o 
  -9   1   6      44.110      45.765       1.355 o 
  -9   1   7      13.540      12.887       0.603 o 
  -9   1   8     243.807     239.736       6.020 o 
  -9   1   9     156.033     155.047       3.977 o 
  -9   2   0     597.347     597.396      13.557 o 
  -9   2   1       9.206       9.419       0.460 o 
  -9   2   2      59.498      58.972       1.660 o 
  -9   2   3      35.880      35.338       1.051 o 
  -9   2   4      13.573      14.507       0.525 o 
  -9   2   5       4.793       4.361       0.286 o 
  -9   2   6      15.738      15.488       0.733 o 
  -9   2   7      26.681      26.328       1.261 o 
  -9   2   8      33.789      33.697       1.261 o 
  -9   2   9      77.215      74.683       2.469 o 
  -9   3   0      79.762      79.243       2.115 o 
  -9   3   1     136.455     135.919       5.149 o 
  -9   3   2     149.223     149.159       3.674 o 
  -9   3   3      23.772      25.185       1.022 o 
  -9   3   4       1.464       1.511       0.208 o 
  -9   3   5       0.541       1.023       0.207 o 
  -9   3   6       0.802       1.000       0.252 o 
  -9   3   7       6.505       6.598       0.688 o 
  -9   3   8       7.261       7.793       0.641 o 
  -9   4   0       0.144       0.540       0.177 o 
  -9   4   1      49.244      49.970       1.492 o 
  -9   4   2       6.396       5.877       0.418 o 
  -9   4   3      13.399      13.416       0.912 o 
  -9   4   4       1.075       1.303       0.346 o 
  -9   4   5       1.835       1.992       0.365 o 
  -9   4   6       0.119       0.006       0.183 o 
  -9   5   0      30.862      32.782       1.515 o 
  -9   5   1     137.565     141.030       3.528 o 
  -9   5   2       1.396       0.996       0.282 o 
  -9   5   3       5.652       6.084       0.599 o 
  -9   5   4      11.760      11.235       0.837 o 
  -9   6   1      25.136      24.466       1.159 o 
  -8  -5   4       0.465       0.423       0.411 o 
  -8  -5   5       0.149       0.408       0.885 o 
  -8  -5   6       1.435       1.232       0.305 o 
  -8  -5   7      13.656      12.908       1.794 o 
  -8  -4   1       9.299       9.429       0.478 o 
  -8  -4   2      49.956      50.755       1.457 o 
  -8  -4   3      28.221      27.835       0.894 o 
  -8  -4   4       0.012       0.149       0.120 o 
  -8  -4   5       0.411       0.505       0.147 o 
  -8  -4   6      12.886      11.638       0.766 o 
  -8  -4   7      65.935      67.291       2.058 o 
  -8  -4   8      46.649      48.440       1.499 o 
  -8  -4   9       7.985       7.626       0.502 o 
  -8  -4  10       0.202       0.134       0.188 o 
  -8  -3   1      23.191      22.025       0.704 o 
  -8  -3   2       2.396       2.127       0.177 o 
  -8  -3   3      58.057      58.636       1.535 o 
  -8  -3   4      21.916      21.085       0.670 o 
  -8  -3   5      10.442       9.568       0.433 o 
  -8  -3   6      18.245      18.266       0.810 o 
  -8  -3   7      28.606      29.612       1.055 o 
  -8  -3   8      16.950      17.344       0.698 o 
  -8  -3   9     101.777     104.544       3.251 o 
  -8  -3  10      29.469      30.871       1.043 o 
  -8  -3  11       3.280       3.113       0.476 o 
  -8  -2   1     103.048     101.867       2.499 o 
  -8  -2   2      88.695      90.036       2.256 o 
  -8  -2   3     199.454     198.125       4.546 o 
  -8  -2   4      25.381      25.249       0.744 o 
  -8  -2   5      27.155      28.323       0.844 o 
  -8  -2   6       0.501       0.572       0.129 o 
  -8  -2   7       3.195       2.984       0.250 o 
  -8  -2   8       8.560       7.585       0.567 o 
  -8  -2   9      49.469      49.733       1.647 o 
  -8  -2  10       0.333       0.689       0.212 o 
  -8  -2  11       0.264       0.238       0.163 o 
  -8  -2  12      12.822      12.566       1.229 o 
  -8  -1   1       1.000       0.867       0.106 o 
  -8  -1   2      73.446      75.893       1.819 o 
  -8  -1   3     275.219     270.698       6.096 o 
  -8  -1   4      80.466      80.729       1.987 o 
  -8  -1   5       0.048       0.214       0.090 o 
  -8  -1   6       7.167       6.555       0.305 o 
  -8  -1   7       1.494       1.073       0.187 o 
  -8  -1   8      82.542      82.924       2.295 o 
  -8  -1   9     111.130     115.802       3.004 o 
  -8  -1  10      12.504      11.441       0.675 o 
  -8  -1  11       0.012       0.100       0.242 o 
  -8   0   1     231.146     222.803       5.151 o 
  -8   0   2      66.293      65.910       1.553 o 
  -8   0   3       7.713       7.590       0.522 o 
  -8   0   4     143.169     141.924       3.381 o 
  -8   0   5      18.199      17.706       0.649 o 
  -8   0   6       0.853       0.877       0.142 o 
  -8   0   7       0.099       0.340       0.156 o 
  -8   0   8      18.454      19.031       0.904 o 
  -8   0   9      18.254      15.915       0.846 o 
  -8   0  10     169.090     166.214       5.082 o 
  -8   0  11      71.188      70.704       2.631 o 
  -8   1   0      11.364      11.606       0.474 o 
  -8   1   1     908.841     883.437      19.391 o 
  -8   1   2     763.870     772.444      17.876 o 
  -8   1   3       2.254       2.475       0.213 o 
  -8   1   4     122.206     118.493       2.935 o 
  -8   1   5      60.590      58.050       1.701 o 
  -8   1   6      20.165      21.812       0.782 o 
  -8   1   7       3.646       3.619       0.308 o 
  -8   1   8       2.112       1.615       0.241 o 
  -8   1   9      31.297      29.790       1.160 o 
  -8   1  10      32.868      35.052       1.482 o 
  -8   2   0      18.986      18.952       0.682 o 
  -8   2   1      55.761      55.152       1.478 o 
  -8   2   2     129.534     131.529       3.124 o 
  -8   2   3     187.383     187.275       4.401 o 
  -8   2   4     206.855     209.531       4.982 o 
  -8   2   5      27.037      26.706       0.858 o 
  -8   2   6       8.260       7.386       0.499 o 
  -8   2   7       1.597       1.775       0.210 o 
  -8   2   8       1.401       1.499       0.265 o 
  -8   2   9       1.788       2.162       0.286 o 
  -8   2  10       3.235       5.224       1.017 o 
  -8   3   0      27.475      26.085       0.832 o 
  -8   3   1       0.294       0.135       0.109 o 
  -8   3   2       0.045       0.201       0.107 o 
  -8   3   3      85.063      84.850       2.276 o 
  -8   3   4      22.659      22.171       1.005 o 
  -8   3   5      25.353      25.508       1.274 o 
  -8   3   6       1.449       1.519       0.387 o 
  -8   3   8       0.391       0.431       0.168 o 
  -8   4   0       9.748       8.764       0.450 o 
  -8   4   1       6.678       7.575       0.423 o 
  -8   4   2      74.592      74.346       2.004 o 
  -8   4   3     202.525     204.635       7.070 o 
  -8   4   4       0.796       0.967       0.220 o 
  -8   4   5      24.048      24.513       1.225 o 
  -8   4   6      18.397      18.626       0.986 o 
  -8   4   7       0.002       0.014       0.281 o 
  -8   5   0       0.034       0.057       0.144 o 
  -8   5   1      23.621      24.460       0.969 o 
  -8   5   2       1.059       1.715       0.280 o 
  -8   5   3      56.411      61.591       3.006 o 
  -8   5   4      34.758      34.479       1.552 o 
  -8   6   0       0.689       0.664       0.244 o 
  -8   6   1       3.733       4.531       0.472 o 
  -8   6   2       7.002       6.465       1.301 o 
  -7  -5   3       7.108       7.292       0.551 o 
  -7  -5   4      38.710      38.890       1.391 o 
  -7  -5   5      12.488      12.652       0.642 o 
  -7  -5   6       0.052       0.107       0.204 o 
  -7  -5   7       0.041       0.279       0.162 o 
  -7  -5   8       5.564       5.039       0.399 o 
  -7  -4   1       9.575       9.526       0.527 o 
  -7  -4   2      62.830      63.403       1.694 o 
  -7  -4   3       7.779       7.394       0.370 o 
  -7  -4   4       3.469       3.318       0.260 o 
  -7  -4   5      40.679      40.607       1.175 o 
  -7  -4   6      18.167      17.435       0.705 o 
  -7  -4   7       7.365       7.164       0.460 o 
  -7  -4   8       4.201       3.578       0.316 o 
  -7  -4   9       6.328       5.561       0.372 o 
  -7  -4  10      10.474      10.762       0.629 o 
  -7  -4  11      37.817      38.999       1.285 o 
  -7  -3   1      11.290      10.868       0.411 o 
  -7  -3   2     232.883     234.358       5.347 o 
  -7  -3   3      70.274      70.887       1.915 o 
  -7  -3   4      61.827      62.157       1.615 o 
  -7  -3   5     126.652     128.348       3.078 o 
  -7  -3   6      25.331      24.323       0.783 o 
  -7  -3   7      23.216      23.591       0.784 o 
  -7  -3   8       1.019       0.973       0.161 o 
  -7  -3   9       0.005       0.153       0.118 o 
  -7  -3  10       1.334       1.001       0.221 o 
  -7  -3  11      15.473      14.210       0.640 o 
  -7  -2   1      38.198      38.050       0.979 o 
  -7  -2   2      48.267      48.293       1.223 o 
  -7  -2   3       0.058       0.131       0.133 o 
  -7  -2   4      72.191      74.602       2.009 o 
  -7  -2   5     212.556     210.205       4.822 o 
  -7  -2   6      38.221      37.526       1.196 o 
  -7  -2   7       2.080       2.030       0.196 o 
  -7  -2   8      11.958      11.295       0.514 o 
  -7  -2   9       0.411       0.324       0.141 o 
  -7  -2  10      37.905      38.932       1.154 o 
  -7  -2  11      45.558      48.360       2.162 o 
  -7  -2  12       2.575       2.617       0.362 o 
  -7  -1   1      85.837      80.874       1.919 o 
  -7  -1   2      35.746      35.929       0.916 o 
  -7  -1   3     167.482     166.576       3.802 o 
  -7  -1   4      30.404      31.524       0.868 o 
  -7  -1   5       0.610       0.532       0.095 o 
  -7  -1   6     109.833     111.528       2.830 o 
  -7  -1   7      11.085      10.136       0.391 o 
  -7  -1   8       4.470       5.049       0.275 o 
  -7  -1   9       0.874       0.987       0.196 o 
  -7  -1  10       4.482       4.480       0.405 o 
  -7  -1  11      16.526      18.089       1.137 o 
  -7  -1  12      82.077      80.558       2.913 o 
  -7   0   1       0.546       1.234       0.088 o 
  -7   0   2      29.845      28.215       0.722 o 
  -7   0   3    1222.962    1181.192      26.196 o 
  -7   0   4     587.731     586.971      13.009 o 
  -7   0   5       0.841       0.920       0.127 o 
  -7   0   6     135.740     131.428       3.112 o 
  -7   0   7      64.056      62.641       1.675 o 
  -7   0   8      14.305      15.426       0.803 o 
  -7   0   9       1.116       1.722       0.356 o 
  -7   0  10       1.736       1.627       0.316 o 
  -7   0  11      22.894      23.713       1.315 o 
  -7   1   0      53.704      56.985       1.346 o 
  -7   1   1      76.549      76.587       1.867 o 
  -7   1   2      97.515     101.838       2.452 o 
  -7   1   3      92.570      92.033       2.208 o 
  -7   1   4     154.840     158.078       3.611 o 
  -7   1   5     176.481     175.645       4.033 o 
  -7   1   6     181.561     181.877       4.789 o 
  -7   1   7      30.078      30.905       1.107 o 
  -7   1   8      12.939      12.329       0.577 o 
  -7   1   9       1.154       1.049       0.208 o 
  -7   1  10       0.819       1.021       0.282 o 
  -7   1  11       0.005       0.537       0.542 o 
  -7   2   0     157.250     159.537       3.905 o 
  -7   2   1     124.979     129.302       3.250 o 
  -7   2   2      47.199      43.685       1.314 o 
  -7   2   3       3.709       3.354       0.235 o 
  -7   2   4       0.146       0.324       0.088 o 
  -7   2   5     103.871     101.035       2.693 o 
  -7   2   6      36.186      37.855       1.084 o 
  -7   2   7      25.203      25.704       0.872 o 
  -7   2   8       1.766       1.672       0.218 o 
  -7   2   9       1.247       1.636       0.231 o 
  -7   2  10       0.111       0.394       0.217 o 
  -7   3   0      24.070      24.136       0.897 o 
  -7   3   1      22.689      21.735       0.959 o 
  -7   3   2      12.843      12.696       0.458 o 
  -7   3   3      14.858      15.020       0.527 o 
  -7   3   4     115.990     114.967       3.053 o 
  -7   3   5     205.956     213.572       5.039 o 
  -7   3   6       1.038       1.166       0.247 o 
  -7   3   7      43.207      42.065       1.369 o 
  -7   3   8      17.347      19.058       0.848 o 
  -7   4   0      23.588      24.567       0.889 o 
  -7   4   2       2.802       2.518       0.238 o 
  -7   4   3      64.052      65.693       2.190 o 
  -7   4   4       7.763       8.039       0.522 o 
  -7   4   5      80.878      82.665       2.636 o 
  -7   4   6      29.796      28.146       1.326 o 
  -7   4   7      43.703      45.474       4.118 o 
  -7   5   0      26.755      24.997       1.810 o 
  -7   5   1      15.365      14.983       0.885 o 
  -7   5   2       2.137       2.593       0.333 o 
  -7   5   3       1.744       1.608       0.327 o 
  -7   5   4      15.431      17.644       2.430 o 
  -7   5   5      23.153      23.899       1.955 o 
  -7   6   0       9.108       8.945       0.810 o 
  -7   6   1      13.392      13.419       1.017 o 
  -7   6   2       5.254       5.823       1.238 o 
  -6  -5   1       4.039       3.949       0.480 o 
  -6  -5   2      12.603      12.276       0.750 o 
  -6  -5   3       7.393       7.347       0.431 o 
  -6  -5   4      23.530      21.763       0.824 o 
  -6  -5   5       0.899       1.215       0.215 o 
  -6  -5   6       2.690       2.770       0.378 o 
  -6  -5   7      18.412      18.332       0.870 o 
  -6  -5   8       9.941      10.186       0.581 o 
  -6  -5   9       3.973       4.413       0.357 o 
  -6  -4   1       0.009       0.140       0.158 o 
  -6  -4   2       0.760       0.920       0.141 o 
  -6  -4   3       6.717       6.857       0.354 o 
  -6  -4   4     147.213     146.284       3.521 o 
  -6  -4   5      30.369      31.828       0.997 o 
  -6  -4   6      28.093      26.986       0.936 o 
  -6  -4   7      58.980      60.511       1.680 o 
  -6  -4   8      17.218      19.884       0.713 o 
  -6  -4   9      10.760      11.662       0.632 o 
  -6  -4  10       1.306       1.353       0.198 o 
  -6  -4  11       1.196       1.925       0.262 o 
  -6  -3   1      86.811      89.141       2.173 o 
  -6  -3   2      41.502      39.573       1.053 o 
  -6  -3   3      11.674      11.647       0.476 o 
  -6  -3   4      18.942      19.148       0.762 o 
  -6  -3   5       1.089       0.861       0.125 o 
  -6  -3   6      39.145      40.429       1.113 o 
  -6  -3   7     104.386     103.258       2.574 o 
  -6  -3   8      14.359      15.403       0.794 o 
  -6  -3   9       2.679       3.458       0.256 o 
  -6  -3  10       8.582       7.570       0.399 o 
  -6  -3  11       0.074       0.086       0.130 o 
  -6  -3  12      13.293      13.107       0.621 o 
  -6  -2   1     152.618     156.060       3.584 o 
  -6  -2   2      68.097      65.318       1.584 o 
  -6  -2   3      62.525      61.139       1.574 o 
  -6  -2   4      29.810      27.903       0.771 o 
  -6  -2   5      64.507      66.099       1.707 o 
  -6  -2   6       7.898       7.999       0.344 o 
  -6  -2   7       5.773       5.983       0.284 o 
  -6  -2   8      47.335      47.758       1.366 o 
  -6  -2   9       4.828       4.296       0.310 o 
  -6  -2  10       6.808       7.319       0.383 o 
  -6  -2  11       1.698       2.006       0.245 o 
  -6  -2  12       0.659       0.587       0.175 o 
  -6  -1   1     112.955     118.830       2.760 o 
  -6  -1   2       8.598       8.824       0.315 o 
  -6  -1   3      19.223      20.362       0.563 o 
  -6  -1   4       8.704       8.645       0.319 o 
  -6  -1   5     941.449     951.890      21.354 o 
  -6  -1   6     284.187     286.323       6.459 o 
  -6  -1   7       1.117       0.712       0.122 o 
  -6  -1   8      95.528      96.387       2.757 o 
  -6  -1   9      38.888      38.656       1.322 o 
  -6  -1  10       6.420       6.927       0.477 o 
  -6  -1  11       0.015       0.111       0.254 o 
  -6  -1  12       8.221       9.957       0.884 o 
  -6   0   1     353.582     358.981       8.021 o 
  -6   0   2      64.181      65.902       1.591 o 
  -6   0   3     150.865     151.227       3.485 o 
  -6   0   4     183.377     188.306       4.260 o 
  -6   0   5      93.502      94.366       2.194 o 
  -6   0   6     135.447     138.141       3.193 o 
  -6   0   7     105.793     104.886       2.465 o 
  -6   0   8     112.611     109.661       3.216 o 
  -6   0   9      25.432      25.841       1.227 o 
  -6   0  10       9.265       8.262       0.889 o 
  -6   0  11       0.173       0.190       0.262 o 
  -6   1   0     130.464     127.419       2.969 o 
  -6   1   1     101.161      99.758       2.503 o 
  -6   1   2     367.971     364.640       8.301 o 
  -6   1   3     130.637     137.245       3.155 o 
  -6   1   4      30.048      27.474       0.742 o 
  -6   1   5      18.738      16.950       0.524 o 
  -6   1   6       0.222       0.393       0.133 o 
  -6   1   7      83.661      82.753       2.098 o 
  -6   1   8      31.190      30.422       1.080 o 
  -6   1   9      14.397      14.707       0.679 o 
  -6   1  10       2.042       1.487       0.354 o 
  -6   1  11       2.589       2.843       0.384 o 
  -6   2   0     253.686     254.128       5.754 o 
  -6   2   1      44.065      45.860       1.256 o 
  -6   2   2      90.757      87.128       2.127 o 
  -6   2   3      56.661      58.865       1.435 o 
  -6   2   4      11.466      11.646       0.487 o 
  -6   2   5      20.943      20.396       0.675 o 
  -6   2   6     113.066     112.324       2.743 o 
  -6   2   7     147.089     148.688       3.917 o 
  -6   2   8       2.214       2.287       0.251 o 
  -6   2   9      40.642      41.352       1.728 o 
  -6   2  10      11.191      11.280       0.734 o 
  -6   3   0     113.184     110.923       2.633 o 
  -6   3   1     163.000     160.334       3.701 o 
  -6   3   2      52.501      54.279       1.504 o 
  -6   3   3       1.668       1.582       0.163 o 
  -6   3   4      17.083      17.314       0.886 o 
  -6   3   5     107.243     110.776       3.969 o 
  -6   3   6      17.593      18.104       0.858 o 
  -6   3   7      75.125      75.018       2.105 o 
  -6   3   8      18.836      17.682       0.856 o 
  -6   4   0      95.466      96.665       2.515 o 
  -6   4   1      68.051      67.829       2.316 o 
  -6   4   2      70.500      70.399       2.005 o 
  -6   4   3      24.867      25.063       0.859 o 
  -6   4   4       4.931       5.435       0.419 o 
  -6   4   5       0.090       0.464       0.231 o 
  -6   4   6      25.278      26.657       1.289 o 
  -6   4   7      17.733      17.682       1.089 o 
  -6   5   0      22.378      24.172       1.102 o 
  -6   5   1      17.919      19.150       0.790 o 
  -6   5   2      21.012      22.118       0.891 o 
  -6   5   3      31.993      33.201       1.277 o 
  -6   5   4       9.958       9.319       0.858 o 
  -6   5   5      38.493      36.559       2.488 o 
  -6   6   0       1.294       1.208       0.404 o 
  -6   6   1       7.946       9.187       0.661 o 
  -6   6   2       9.614       9.125       0.785 o 
  -5  -5   1      36.402      35.279       1.192 o 
  -5  -5   2      24.326      24.278       0.968 o 
  -5  -5   3       0.204       0.339       0.186 o 
  -5  -5   4       2.615       3.422       0.309 o 
  -5  -5   5       5.265       5.173       0.331 o 
  -5  -5   6      65.220      65.105       1.809 o 
  -5  -5   7       8.416       8.738       0.609 o 
  -5  -5   8       8.256       8.581       0.488 o 
  -5  -5   9      20.768      20.387       0.831 o 
  -5  -5  10       7.426       9.118       0.535 o 
  -5  -4   1      47.131      47.021       1.375 o 
  -5  -4   2      61.723      62.725       1.821 o 
  -5  -4   3      66.775      66.418       1.719 o 
  -5  -4   4      31.098      32.179       1.014 o 
  -5  -4   5       0.902       1.309       0.164 o 
  -5  -4   6       3.860       3.302       0.260 o 
  -5  -4   7       1.999       2.036       0.217 o 
  -5  -4   8      11.601      11.731       0.520 o 
  -5  -4   9      35.689      35.376       1.350 o 
  -5  -4  10       3.826       3.954       0.332 o 
  -5  -4  11       1.353       1.886       0.286 o 
  -5  -4  12       3.303       3.233       0.436 o 
  -5  -3   1     121.638     119.627       2.803 o 
  -5  -3   2      34.717      35.917       1.055 o 
  -5  -3   3     154.742     150.205       3.510 o 
  -5  -3   4      34.147      34.111       0.945 o 
  -5  -3   5      28.328      28.367       0.803 o 
  -5  -3   6      16.146      14.266       0.576 o 
  -5  -3   7      14.741      15.719       0.622 o 
  -5  -3   8       0.516       0.544       0.122 o 
  -5  -3   9       4.289       4.219       0.277 o 
  -5  -3  10      11.221      11.973       0.592 o 
  -5  -3  11       1.819       1.253       0.195 o 
  -5  -3  12       4.704       5.100       0.407 o 
  -5  -2   1     348.538     344.167       7.710 o 
  -5  -2   2     158.820     162.085       3.729 o 
  -5  -2   3     115.663     117.943       2.765 o 
  -5  -2   4      20.311      20.941       0.600 o 
  -5  -2   5      39.297      37.586       0.990 o 
  -5  -2   6       0.531       0.618       0.108 o 
  -5  -2   7     477.622     491.398      10.941 o 
  -5  -2   8      94.751      95.179       2.301 o 
  -5  -2   9       1.280       1.595       0.199 o 
  -5  -2  10      43.006      44.630       1.236 o 
  -5  -2  11      14.928      15.322       0.632 o 
  -5  -2  12       1.721       1.447       0.225 o 
  -5  -2  13       0.288       0.483       0.445 o 
  -5  -1   1     205.375     206.037       4.657 o 
  -5  -1   2     386.811     365.379       8.341 o 
  -5  -1   3     330.422     328.622       7.371 o 
  -5  -1   4      42.597      44.940       1.153 o 
  -5  -1   5     233.515     227.138       5.153 o 
  -5  -1   6     159.417     161.891       3.732 o 
  -5  -1   7      62.607      62.766       1.629 o 
  -5  -1   8      78.744      79.402       2.130 o 
  -5  -1   9      40.301      39.136       1.196 o 
  -5  -1  10      53.243      53.023       1.466 o 
  -5  -1  11      14.359      15.296       0.734 o 
  -5  -1  12       2.917       3.308       0.521 o 
  -5   0   1     228.351     235.903       5.485 o 
  -5   0   2     143.478     131.848       3.089 o 
  -5   0   3     175.417     170.418       3.852 o 
  -5   0   4     346.052     347.365       7.769 o 
  -5   0   5      94.218      95.816       2.233 o 
  -5   0   6       2.208       1.984       0.121 o 
  -5   0   7      36.300      34.649       1.024 o 
  -5   0   9      40.992      40.991       1.179 o 
  -5   0  10      15.975      17.003       1.215 o 
  -5   0  11       4.976       5.250       0.532 o 
  -5   1   0     118.080     123.375       2.879 o 
  -5   1   1       0.236       0.368       0.056 o 
  -5   1   2     406.332     423.061       9.564 o 
  -5   1   3      21.271      20.851       0.539 o 
  -5   1   4     175.349     171.914       4.000 o 
  -5   1   5      66.917      67.611       1.641 o 
  -5   1   6       7.511       7.667       0.282 o 
  -5   1   7      21.052      20.053       0.633 o 
  -5   1   8      72.435      72.292       1.905 o 
  -5   1   9      76.739      80.390       2.346 o 
  -5   1  10       3.085       3.231       0.418 o 
  -5   1  11      21.661      22.352       1.075 o 
  -5   2   0     172.303     177.448       4.063 o 
  -5   2   1      32.171      32.654       0.829 o 
  -5   2   2     338.517     331.996       7.610 o 
  -5   2   3     193.323     191.604       4.385 o 
  -5   2   4      70.201      71.520       2.095 o 
  -5   2   5       7.347       7.378       0.531 o 
  -5   2   6      38.724      39.870       1.143 o 
  -5   2   7     113.407     116.858       3.026 o 
  -5   2   8      19.474      19.182       0.917 o 
  -5   2   9      46.179      45.338       1.485 o 
  -5   2  10       9.574       9.470       0.814 o 
  -5   3   0      43.326      41.042       1.065 o 
  -5   3   1     235.283     236.107       5.362 o 
  -5   3   2     121.365     118.818       2.929 o 
  -5   3   3     112.384     111.416       3.006 o 
  -5   3   4     111.830     110.580       3.795 o 
  -5   3   5      26.449      27.170       0.968 o 
  -5   3   6       7.884       7.676       0.481 o 
  -5   3   7       5.662       4.803       0.645 o 
  -5   3   8      29.524      29.325       1.723 o 
  -5   4   0     183.319     178.482       4.160 o 
  -5   4   1      76.019      75.872       1.919 o 
  -5   4   2      22.837      23.525       1.200 o 
  -5   4   3      26.037      25.517       0.968 o 
  -5   4   4      37.325      37.412       1.305 o 
  -5   4   5      53.423      55.621       3.739 o 
  -5   4   6       9.239      10.305       1.009 o 
  -5   4   7      39.585      38.787       2.656 o 
  -5   5   0      15.654      14.585       0.966 o 
  -5   5   1       0.019       0.282       0.224 o 
  -5   5   2       2.178       2.636       0.285 o 
  -5   5   3      20.165      20.329       0.869 o 
  -5   5   4      12.946      15.140       0.961 o 
  -5   5   5      11.274      11.263       1.399 o 
  -5   6   0       4.542       6.583       0.526 o 
  -5   6   1       0.186       0.353       0.191 o 
  -5   6   2       1.165       1.868       0.330 o 
  -4  -6   4      10.477      10.701       0.570 o 
  -4  -6   5       0.604       0.763       0.187 o 
  -4  -6   6       2.111       2.535       0.310 o 
  -4  -6   7       4.174       3.974       0.398 o 
  -4  -6   8      21.273      20.584       1.250 o 
  -4  -6   9       1.314       1.361       0.659 o 
  -4  -5   1      22.886      24.048       0.860 o 
  -4  -5   2      47.131      45.914       1.356 o 
  -4  -5   3      27.473      27.763       0.930 o 
  -4  -5   4      36.309      36.291       1.260 o 
  -4  -5   5      36.319      35.689       1.084 o 
  -4  -5   6      19.969      22.109       0.770 o 
  -4  -5   7       0.051       0.469       0.154 o 
  -4  -5   8       0.244       0.081       0.144 o 
  -4  -5   9       2.283       2.523       0.277 o 
  -4  -5  10       1.804       2.295       0.275 o 
  -4  -5  11       8.584       8.572       0.527 o 
  -4  -4   1      12.946      13.234       0.575 o 
  -4  -4   2      61.426      60.849       1.577 o 
  -4  -4   3      48.081      47.516       1.279 o 
  -4  -4   4      25.332      25.396       1.009 o 
  -4  -4   5      90.609      88.696       2.224 o 
  -4  -4   6      11.204      11.214       0.459 o 
  -4  -4   7      10.658      10.461       0.472 o 
  -4  -4   8       5.498       4.327       0.401 o 
  -4  -4   9       1.416       1.016       0.250 o 
  -4  -4  10       0.161       0.279       0.145 o 
  -4  -4  11       0.985       1.380       0.238 o 
  -4  -4  12       1.211       1.284       0.220 o 
  -4  -3   1      31.560      33.555       0.901 o 
  -4  -3   2       6.103       6.136       0.310 o 
  -4  -3   3     208.796     205.983       4.697 o 
  -4  -3   4      76.004      76.284       2.033 o 
  -4  -3   5      81.504      81.315       1.965 o 
  -4  -3   6      25.712      25.396       0.776 o 
  -4  -3   7      25.528      25.980       0.889 o 
  -4  -3   8       5.588       5.543       0.321 o 
  -4  -3   9     186.377     186.022       4.595 o 
  -4  -3  10      23.661      24.080       0.871 o 
  -4  -3  11       0.659       0.812       0.155 o 
  -4  -3  12      12.257      12.085       0.685 o 
  -4  -3  13       3.725       3.137       0.459 o 
  -4  -2   1      46.071      41.235       1.018 o 
  -4  -2   2       2.315       1.673       0.136 o 
  -4  -2   3     191.921     188.547       4.308 o 
  -4  -2   4     247.910     242.725       5.709 o 
  -4  -2   5     161.781     158.329       3.639 o 
  -4  -2   6      38.726      39.446       1.064 o 
  -4  -2   7     200.790     200.459       4.591 o 
  -4  -2   8      96.814     101.676       2.685 o 
  -4  -2   9      33.521      34.500       0.989 o 
  -4  -2  10      28.780      28.874       0.914 o 
  -4  -2  11      10.419       9.657       0.499 o 
  -4  -2  12      19.156      20.009       0.816 o 
  -4  -2  13       5.275       5.608       0.599 o 
  -4  -1   1      68.012      60.830       1.442 o 
  -4  -1   2     730.068     739.321      16.408 o 
  -4  -1   3     113.690     113.692       2.612 o 
  -4  -1   4      88.091      87.981       2.043 o 
  -4  -1   5     162.380     156.091       3.574 o 
  -4  -1   6     163.969     164.064       3.858 o 
  -4  -1   7      47.101      46.262       1.230 o 
  -4  -1   8       6.924       6.277       0.377 o 
  -4  -1   9      30.386      29.997       0.880 o 
  -4  -1  10       0.003       0.167       0.115 o 
  -4  -1  11      11.964      10.952       0.509 o 
  -4  -1  12       4.943       5.296       0.435 o 
  -4   0   1      24.721      23.620       0.608 o 
  -4   0   2     108.585     113.292       2.579 o 
  -4   0   3       1.293       1.862       0.097 o 
  -4   0   4     229.928     237.006       5.322 o 
  -4   0   5      24.379      23.904       0.652 o 
  -4   0   6     159.507     158.148       3.658 o 
  -4   0   7      35.126      35.027       0.913 o 
  -4   0   8       1.907       2.361       0.203 o 
  -4   0   9      14.305      13.746       0.528 o 
  -4   0  10      32.946      33.638       1.042 o 
  -4   0  11      31.031      29.898       1.001 o 
  -4   0  12       2.183       2.116       0.679 o 
  -4   1   0     686.261     704.791      15.679 o 
  -4   1   1    1029.655    1053.125      23.720 o 
  -4   1   2      56.931      62.682       1.466 o 
  -4   1   3      45.862      49.310       1.142 o 
  -4   1   4     431.103     427.354       9.555 o 
  -4   1   5     147.595     145.469       3.360 o 
  -4   1   6      56.666      57.704       1.401 o 
  -4   1   7      15.988      14.416       0.469 o 
  -4   1   8      46.755      46.500       1.502 o 
  -4   1   9      79.318      79.244       2.200 o 
  -4   1  10      11.916      12.006       0.929 o 
  -4   1  11      19.915      21.406       1.066 o 
  -4   2   0     560.359     574.066      12.768 o 
  -4   2   1      18.087      17.690       0.444 o 
  -4   2   2      44.599      45.905       1.071 o 
  -4   2   3     165.501     165.294       3.734 o 
  -4   2   4     124.578     124.888       2.944 o 
  -4   2   5     136.063     136.241       3.137 o 
  -4   2   6      99.982      98.257       2.699 o 
  -4   2   7      20.448      19.736       0.842 o 
  -4   2   8       8.827       9.330       0.576 o 
  -4   2   9      14.651      13.631       0.689 o 
  -4   2  10      24.952      22.538       0.986 o 
  -4   3   0       0.083       0.311       0.050 o 
  -4   3   1     774.650     779.627      17.554 o 
  -4   3   2     235.205     240.710       5.416 o 
  -4   3   3     111.830     110.312       2.770 o 
  -4   3   4      12.304      11.921       0.544 o 
  -4   3   5      27.264      28.268       1.045 o 
  -4   3   6      47.050      46.306       2.463 o 
  -4   3   7      59.713      62.307       2.744 o 
  -4   3   8       3.280       3.484       0.479 o 
  -4   4   0      18.283      17.200       0.611 o 
  -4   4   1      65.781      63.910       1.727 o 
  -4   4   2      34.400      35.757       1.155 o 
  -4   4   3       0.003       0.114       0.124 o 
  -4   4   4       3.158       4.087       0.432 o 
  -4   4   5      26.994      29.665       1.307 o 
  -4   4   6      12.262      13.239       0.882 o 
  -4   5   0      33.157      32.778       1.101 o 
  -4   5   1       3.837       3.636       0.320 o 
  -4   5   2       5.805       5.396       0.397 o 
  -4   5   3       0.279       0.412       0.183 o 
  -4   5   4       0.417       0.517       0.261 o 
  -4   6   0      29.077      28.837       1.216 o 
  -4   6   1       1.236       0.991       0.247 o 
  -4   6   2      13.317      13.585       0.963 o 
  -3  -6   2       0.177       0.273       0.184 o 
  -3  -6   3       7.462       7.076       0.477 o 
  -3  -6   4      19.893      19.859       0.904 o 
  -3  -6   5      11.440      10.865       0.554 o 
  -3  -6   6      13.714      15.705       0.699 o 
  -3  -6   7      15.500      16.170       0.744 o 
  -3  -6   8       9.981      11.348       0.623 o 
  -3  -6   9       0.237       0.418       0.202 o 
  -3  -5   1      30.020      31.388       1.014 o 
  -3  -5   2      11.857      14.035       0.583 o 
  -3  -5   3       4.783       5.146       0.340 o 
  -3  -5   4      25.322      23.245       0.933 o 
  -3  -5   5      11.792      11.998       0.522 o 
  -3  -5   6      12.841      13.083       0.534 o 
  -3  -5   7      33.720      33.298       1.067 o 
  -3  -5   8       2.193       2.761       0.266 o 
  -3  -5   9       3.650       2.913       0.378 o 
  -3  -5  10       1.613       1.193       0.211 o 
  -3  -5  11       0.011       0.205       0.178 o 
  -3  -5  12       0.448       0.374       0.500 o 
  -3  -4   1      15.020      14.687       0.522 o 
  -3  -4   2       9.703       9.124       0.418 o 
  -3  -4   3      38.152      37.284       1.044 o 
  -3  -4   4       0.883       0.953       0.135 o 
  -3  -4   5      72.165      70.067       1.799 o 
  -3  -4   6      30.559      29.409       0.877 o 
  -3  -4   7      38.802      40.750       1.184 o 
  -3  -4   8      16.866      17.941       0.661 o 
  -3  -4   9       9.644      10.534       0.766 o 
  -3  -4  10       7.171       7.563       0.490 o 
  -3  -4  11      57.739      55.174       1.639 o 
  -3  -4  12       5.021       5.038       0.400 o 
  -3  -3   1       8.678       8.304       0.312 o 
  -3  -3   2     400.014     402.180       8.962 o 
  -3  -3   3       1.849       2.284       0.160 o 
  -3  -3   4       3.198       3.116       0.304 o 
  -3  -3   5     106.709     110.428       2.927 o 
  -3  -3   6     101.213      99.000       2.393 o 
  -3  -3   7      50.109      49.591       1.302 o 
  -3  -3   8      34.131      34.899       1.003 o 
  -3  -3   9     119.698     124.273       3.000 o 
  -3  -3  10      41.624      44.314       1.249 o 
  -3  -3  11      13.500      13.831       0.587 o 
  -3  -3  12       7.208       7.342       0.458 o 
  -3  -3  13       1.890       1.747       0.258 o 
  -3  -2   1     200.676     201.248       4.540 o 
  -3  -2   2     109.061     106.121       2.448 o 
  -3  -2   3      34.991      35.917       0.907 o 
  -3  -2   4     240.979     238.612       5.394 o 
  -3  -2   5      37.571      38.923       1.011 o 
  -3  -2   6      47.220      48.137       1.246 o 
  -3  -2   7      69.584      67.729       1.666 o 
  -3  -2   8      56.244      55.309       1.403 o 
  -3  -2   9      18.657      17.619       0.594 o 
  -3  -2  10      17.733      17.519       0.760 o 
  -3  -2  11      15.301      16.341       0.929 o 
  -3  -2  12       0.032       0.131       0.178 o 
  -3  -2  13       1.886       1.783       0.526 o 
  -3  -1   1      33.853      34.298       0.858 o 
  -3  -1   2    2366.632    2311.989      50.715 o 
  -3  -1   3      33.210      28.407       0.721 o 
  -3  -1   4      67.804      69.971       1.662 o 
  -3  -1   5       0.929       1.199       0.123 o 
  -3  -1   6      66.161      69.032       1.641 o 
  -3  -1   7      24.262      23.156       0.637 o 
  -3  -1   8      88.659      90.157       2.223 o 
  -3  -1   9       6.407       6.284       0.309 o 
  -3  -1  10       0.010       0.127       0.112 o 
  -3  -1  11       6.565       6.567       0.384 o 
  -3  -1  12      11.980      12.091       0.579 o 
  -3   0   1     414.666     446.404       9.987 o 
  -3   0   2     856.956     885.354      20.065 o 
  -3   0   3     804.225     837.074      18.631 o 
  -3   0   4       2.027       2.587       0.124 o 
  -3   0   5      15.556      14.680       0.441 o 
  -3   0   6     255.877     254.182       5.713 o 
  -3   0   7      74.264      73.142       1.860 o 
  -3   0   8      35.691      37.018       1.037 o 
  -3   0   9      14.329      13.512       0.643 o 
  -3   0  10      36.372      35.748       1.520 o 
  -3   0  11      39.526      40.085       1.245 o 
  -3   0  12       4.560       5.047       0.421 o 
  -3   1   0     171.987     177.785       4.045 o 
  -3   1   1    1462.982    1498.775      33.970 o 
  -3   1   2    1110.923    1134.754      25.439 o 
  -3   1   3       0.816       0.842       0.052 o 
  -3   1   4      18.772      19.282       0.525 o 
  -3   1   5      67.585      70.269       1.648 o 
  -3   1   6     100.906      99.329       2.432 o 
  -3   1   7     107.033     105.573       2.514 o 
  -3   1   8      53.919      52.953       1.351 o 
  -3   1   9      10.669       9.736       0.444 o 
  -3   1  10       7.204       7.143       0.511 o 
  -3   1  11      16.113      14.900       0.983 o 
  -3   2   0     497.449     501.487      11.176 o 
  -3   2   1     129.268     137.901       3.112 o 
  -3   2   2      19.213      21.412       0.534 o 
  -3   2   3    1166.977    1182.866      26.405 o 
  -3   2   4     199.444     202.507       4.569 o 
  -3   2   5      84.844      83.226       1.978 o 
  -3   2   6       2.679       2.492       0.205 o 
  -3   2   7      20.914      21.286       0.642 o 
  -3   2   8      41.442      40.237       1.277 o 
  -3   2   9      42.265      41.108       1.386 o 
  -3   2  10       0.055       0.146       0.301 o 
  -3   3   0     235.398     234.614       5.279 o 
  -3   3   1      59.755      61.447       1.502 o 
  -3   3   2      33.312      34.162       0.865 o 
  -3   3   3     168.626     170.766       3.907 o 
  -3   3   4      53.222      55.733       1.419 o 
  -3   3   5       0.029       0.087       0.087 o 
  -3   3   6       4.091       3.574       0.374 o 
  -3   3   7      19.746      20.486       1.265 o 
  -3   3   8       9.366      11.068       0.820 o 
  -3   4   0      21.643      20.977       0.731 o 
  -3   4   1      55.356      56.130       1.389 o 
  -3   4   2      62.983      62.840       1.551 o 
  -3   4   3      10.357       9.810       0.795 o 
  -3   4   4       4.056       4.137       0.488 o 
  -3   4   5       3.123       3.414       0.492 o 
  -3   4   6       0.034       0.203       0.368 o 
  -3   5   0      21.252      22.109       1.109 o 
  -3   5   1      33.619      32.408       1.874 o 
  -3   5   2      65.689      62.237       1.949 o 
  -3   5   3       5.369       5.425       0.593 o 
  -3   5   4      23.734      25.170       1.641 o 
  -3   6   0      11.506      11.550       0.912 o 
  -3   6   1      28.739      28.249       1.697 o 
  -3   6   2      12.730      13.423       1.692 o 
  -2  -6   1      15.476      15.623       0.685 o 
  -2  -6   2       2.544       2.689       0.266 o 
  -2  -6   3      18.305      19.256       0.826 o 
  -2  -6   4       8.928       9.898       0.511 o 
  -2  -6   5       0.962       0.725       0.178 o 
  -2  -6   6       6.467       5.363       0.404 o 
  -2  -6   7       1.607       1.820       0.327 o 
  -2  -6   8       4.030       4.386       0.351 o 
  -2  -6   9       8.368       8.152       0.500 o 
  -2  -6  10       0.154       0.642       0.365 o 
  -2  -5   1       8.069       7.958       0.487 o 
  -2  -5   2       5.624       5.492       0.412 o 
  -2  -5   3       7.051       7.637       0.513 o 
  -2  -5   4       0.125       0.268       0.144 o 
  -2  -5   5      24.988      24.307       0.915 o 
  -2  -5   6       0.583       0.787       0.138 o 
  -2  -5   7      15.903      13.758       0.581 o 
  -2  -5   8       9.754       9.539       0.498 o 
  -2  -5   9      13.345      14.065       0.822 o 
  -2  -5  10       6.411       7.032       0.556 o 
  -2  -5  11       2.230       2.845       0.323 o 
  -2  -5  12       5.047       4.656       0.944 o 
  -2  -4   1      37.542      35.554       0.986 o 
  -2  -4   2     165.947     169.962       3.997 o 
  -2  -4   3       0.165       0.275       0.101 o 
  -2  -4   4     192.612     186.273       4.310 o 
  -2  -4   5       0.862       1.010       0.153 o 
  -2  -4   6       2.854       3.186       0.207 o 
  -2  -4   7      41.090      41.400       1.290 o 
  -2  -4   8      27.153      26.932       1.041 o 
  -2  -4   9      11.538      10.904       0.548 o 
  -2  -4  10      19.558      20.683       0.788 o 
  -2  -4  11      55.651      57.092       1.677 o 
  -2  -4  12      12.358      12.866       0.779 o 
  -2  -4  13       4.171       4.545       1.015 o 
  -2  -3   1     230.146     231.765       5.245 o 
  -2  -3   2     483.194     480.462      10.662 o 
  -2  -3   3     211.519     202.689       4.593 o 
  -2  -3   4      22.128      23.752       0.659 o 
  -2  -3   5      10.911      12.507       0.429 o 
  -2  -3   6      39.020      37.077       1.008 o 
  -2  -3   7      14.976      15.274       0.585 o 
  -2  -3   8      16.243      16.171       0.651 o 
  -2  -3   9      16.514      17.722       0.751 o 
  -2  -3  10      12.133      12.190       0.656 o 
  -2  -3  11       7.550       7.819       0.444 o 
  -2  -3  12      12.641      13.803       0.741 o 
  -2  -3  13       5.489       5.657       0.478 o 
  -2  -2   1     832.820     839.135      18.583 o 
  -2  -2   2     120.947     118.211       2.765 o 
  -2  -2   3     122.707     111.183       2.575 o 
  -2  -2   4    1054.527    1083.496      23.859 o 
  -2  -2   5      19.192      14.284       0.445 o 
  -2  -2   6      16.822      17.041       0.548 o 
  -2  -2   7       0.007       0.077       0.110 o 
  -2  -2   8      13.038      12.971       0.470 o 
  -2  -2   9      14.289      14.677       0.644 o 
  -2  -2  10      28.472      29.767       0.904 o 
  -2  -2  11       0.081       0.144       0.128 o 
  -2  -2  12       0.158       0.203       0.148 o 
  -2  -2  13       2.057       1.869       0.392 o 
  -2  -1   1     405.320     415.916       9.285 o 
  -2  -1   2      92.323      99.669       2.392 o 
  -2  -1   3     332.389     327.119       7.415 o 
  -2  -1   4     346.183     350.992       7.876 o 
  -2  -1   5     194.806     201.580       4.630 o 
  -2  -1   6       0.074       0.127       0.069 o 
  -2  -1   7       2.443       1.990       0.149 o 
  -2  -1   8      90.820      90.309       2.212 o 
  -2  -1   9      26.969      26.156       0.775 o 
  -2  -1  10      16.481      17.604       0.647 o 
  -2  -1  11       6.691       7.258       0.532 o 
  -2  -1  12      19.255      20.225       0.797 o 
  -2   0   1      55.473      58.137       1.478 o 
  -2   0   2     250.114     270.225       6.054 o 
  -2   0   3    1687.347    1720.188      38.511 o 
  -2   0   4     726.269     735.121      16.361 o 
  -2   0   5       0.577       0.454       0.049 o 
  -2   0   6       3.719       3.224       0.147 o 
  -2   0   7      17.868      19.728       0.603 o 
  -2   0   8      64.243      62.857       1.764 o 
  -2   0   9      51.704      50.376       1.395 o 
  -2   0  10      18.274      19.725       0.723 o 
  -2   0  11       3.425       3.643       0.320 o 
  -2   0  12       4.053       4.085       0.497 o 
  -2   1   0     248.745     248.798       5.616 o 
  -2   1   1     279.473     289.577       6.482 o 
  -2   1   2     569.863     604.370      13.610 o 
  -2   1   3     114.975     123.814       2.804 o 
  -2   1   4      89.256      94.447       2.163 o 
  -2   1   5    1060.085    1051.554      23.172 o 
  -2   1   6     113.330     113.897       2.637 o 
  -2   1   7      28.757      27.718       0.754 o 
  -2   1   8       0.140       0.370       0.099 o 
  -2   1   9      10.971      10.482       0.420 o 
  -2   1  10      25.513      24.222       0.835 o 
  -2   1  11      18.314      20.075       0.819 o 
  -2   2   0      32.555      29.485       0.719 o 
  -2   2   1      23.651      25.736       0.635 o 
  -2   2   2     466.269     455.323      10.141 o 
  -2   2   3      28.080      30.794       0.747 o 
  -2   2   4      35.260      35.302       0.881 o 
  -2   2   5     254.817     254.314       5.732 o 
  -2   2   6      52.876      54.354       1.361 o 
  -2   2   7       0.250       0.594       0.141 o 
  -2   2   8       4.554       4.913       0.281 o 
  -2   2   9       7.485       7.683       0.398 o 
  -2   2  10       6.621       6.631       0.811 o 
  -2   3   0      63.426      62.135       1.465 o 
  -2   3   1      13.965      12.831       0.378 o 
  -2   3   2      46.741      44.212       1.076 o 
  -2   3   3      85.122      89.910       2.105 o 
  -2   3   4      68.620      69.522       1.995 o 
  -2   3   5      15.169      14.495       0.519 o 
  -2   3   6       0.973       0.713       0.151 o 
  -2   3   7       6.469       7.598       0.855 o 
  -2   3   8       0.007       0.033       0.241 o 
  -2   4   0       2.323       1.990       0.232 o 
  -2   4   1      29.796      30.285       0.854 o 
  -2   4   2      24.867      24.265       0.771 o 
  -2   4   3      47.549      47.284       1.257 o 
  -2   4   4     101.150      98.675       2.416 o 
  -2   4   5      10.249      10.131       0.733 o 
  -2   4   6      30.030      27.966       1.708 o 
  -2   5   0      12.382      12.178       0.465 o 
  -2   5   1       0.382       0.668       0.162 o 
  -2   5   2      16.787      17.023       0.856 o 
  -2   5   3      38.908      40.454       1.607 o 
  -2   5   4      15.752      16.409       1.025 o 
  -2   6   0      27.043      24.174       1.176 o 
  -2   6   1       1.317       1.489       0.446 o 
  -1  -6   1       3.505       3.367       0.368 o 
  -1  -6   2      22.566      22.809       0.842 o 
  -1  -6   3       1.714       1.886       0.218 o 
  -1  -6   4       1.574       1.710       0.258 o 
  -1  -6   5       1.935       2.506       0.356 o 
  -1  -6   6       0.785       1.319       0.249 o 
  -1  -6   7      11.420      11.109       0.624 o 
  -1  -6   8       0.687       1.016       0.189 o 
  -1  -6   9       2.032       1.636       0.291 o 
  -1  -6  10       2.567       2.579       0.411 o 
  -1  -5   1      17.075      16.581       0.626 o 
  -1  -5   2      19.014      18.070       0.655 o 
  -1  -5   3      25.524      25.219       0.931 o 
  -1  -5   4      69.728      70.298       2.092 o 
  -1  -5   5       3.057       2.474       0.214 o 
  -1  -5   6      70.210      65.959       1.986 o 
  -1  -5   7       1.584       2.226       0.267 o 
  -1  -5   8       1.837       2.701       0.263 o 
  -1  -5   9      10.501       9.506       0.685 o 
  -1  -5  10       4.736       4.574       0.478 o 
  -1  -5  11       1.826       1.631       0.254 o 
  -1  -5  12       8.458       9.255       0.604 o 
  -1  -4   1      42.112      41.148       1.099 o 
  -1  -4   2      47.826      47.270       1.224 o 
  -1  -4   3     132.680     129.408       3.032 o 
  -1  -4   4     286.770     283.120       6.884 o 
  -1  -4   5     117.285     116.742       2.865 o 
  -1  -4   6       2.720       2.218       0.246 o 
  -1  -4   7       3.176       2.339       0.203 o 
  -1  -4   8       3.272       2.690       0.236 o 
  -1  -4   9       5.118       5.048       0.333 o 
  -1  -4  10       2.741       3.214       0.293 o 
  -1  -4  11       1.465       1.393       0.213 o 
  -1  -4  12       1.265       1.379       0.214 o 
  -1  -4  13       2.896       2.920       0.599 o 
  -1  -3   1       0.552       0.444       0.064 o 
  -1  -3   2      53.932      54.448       1.334 o 
  -1  -3   3     315.528     315.710       7.089 o 
  -1  -3   4      34.812      35.218       0.965 o 
  -1  -3   5     138.014     128.884       3.033 o 
  -1  -3   6     366.695     387.451       9.128 o 
  -1  -3   7       5.019       4.422       0.270 o 
  -1  -3   8       0.595       0.615       0.131 o 
  -1  -3   9       0.345       0.364       0.175 o 
  -1  -3  10       1.323       1.111       0.166 o 
  -1  -3  11       5.187       5.082       0.404 o 
  -1  -3  12       4.339       4.528       0.432 o 
  -1  -3  13       0.389       0.571       0.218 o 
  -1  -2   1      28.611      33.156       0.897 o 
  -1  -2   2       0.637       0.401       0.071 o 
  -1  -2   3     244.459     234.876       5.323 o 
  -1  -2   4      14.030      17.944       0.518 o 
  -1  -2   5     143.293     131.654       3.132 o 
  -1  -2   6     123.781     126.861       2.943 o 
  -1  -2   7      36.819      37.443       0.991 o 
  -1  -2   8       0.235       0.292       0.098 o 
  -1  -2   9       0.372       0.522       0.160 o 
  -1  -2  10      21.182      20.212       0.678 o 
  -1  -2  11       8.221       8.066       0.473 o 
  -1  -2  12       4.777       5.785       0.408 o 
  -1  -2  13       1.885       1.212       0.369 o 
  -1  -1   1     302.243     323.746       7.315 o 
  -1  -1   2     104.945     119.582       2.753 o 
  -1  -1   3      22.286      20.845       0.540 o 
  -1  -1   4     130.421     136.389       3.179 o 
  -1  -1   5     886.243     898.018      19.906 o 
  -1  -1   6     294.875     289.616       6.555 o 
  -1  -1   7       1.461       1.386       0.114 o 
  -1  -1   8       0.137       0.148       0.084 o 
  -1  -1   9       4.538       5.162       0.292 o 
  -1  -1  10      29.847      29.942       0.962 o 
  -1  -1  11      16.293      15.766       0.670 o 
  -1  -1  12       3.477       4.226       0.343 o 
  -1   0   1     125.195     131.961       3.214 o 
  -1   0   2     258.864     263.736       5.990 o 
  -1   0   3     163.328     174.182       3.947 o 
  -1   0   4     222.005     225.012       5.045 o 
  -1   0   5      98.301      97.973       2.234 o 
  -1   0   6     140.091     144.055       3.281 o 
  -1   0   7     610.677     599.248      13.817 o 
  -1   0   8      55.844      56.675       1.451 o 
  -1   0   9       3.577       3.240       0.270 o 
  -1   0  10       0.015       0.028       0.111 o 
  -1   0  11       3.966       4.536       0.392 o 
  -1   1   0      85.171      95.352       2.196 o 
  -1   1   1     436.062     483.094      10.933 o 
  -1   1   2      13.750      14.277       0.366 o 
  -1   1   3      30.695      32.181       0.772 o 
  -1   1   4     379.338     376.525       8.521 o 
  -1   1   5       2.271       2.083       0.116 o 
  -1   1   6      18.579      17.753       0.649 o 
  -1   1   7     228.139     225.043       5.140 o 
  -1   1   8      35.448      35.385       1.131 o 
  -1   1   9       0.561       0.475       0.112 o 
  -1   1  10       4.239       4.072       0.363 o 
  -1   1  11       1.271       1.238       0.452 o 
  -1   2   0     936.150     929.586      20.626 o 
  -1   2   1     144.616     153.177       3.455 o 
  -1   2   2      67.931      67.004       1.552 o 
  -1   2   3       1.204       0.859       0.070 o 
  -1   2   4      65.364      62.828       1.510 o 
  -1   2   5      87.222      89.248       2.091 o 
  -1   2   6      39.433      39.491       1.038 o 
  -1   2   7      14.441      13.997       0.518 o 
  -1   2   8       0.019       0.094       0.103 o 
  -1   2   9       5.811       5.366       0.394 o 
  -1   3   0     262.031     263.953       5.922 o 
  -1   3   1       8.541       7.605       0.260 o 
  -1   3   2       1.402       0.943       0.090 o 
  -1   3   3      23.832      22.925       0.717 o 
  -1   3   4      16.418      15.227       0.484 o 
  -1   3   5      57.031      55.883       1.629 o 
  -1   3   6      99.775      99.085       2.871 o 
  -1   3   7      11.507      11.138       0.495 o 
  -1   3   8      27.725      26.726       0.944 o 
  -1   4   0     162.314     161.525       3.818 o 
  -1   4   1       0.493       0.566       0.108 o 
  -1   4   2      43.997      45.417       1.188 o 
  -1   4   3       0.359       0.609       0.117 o 
  -1   4   4      15.286      14.785       0.553 o 
  -1   4   5      37.722      38.214       1.294 o 
  -1   4   6      12.294      12.736       0.886 o 
  -1   5   0      69.318      67.002       1.720 o 
  -1   5   1      48.364      48.895       1.341 o 
  -1   5   2      50.849      51.227       1.412 o 
  -1   5   3       3.307       3.912       0.479 o 
  -1   5   4       0.226       0.029       0.251 o 
  -1   6   0       6.168       6.239       1.077 o 
  -1   6   1      20.118      17.938       1.119 o 
   0  -6   1       7.802       8.455       0.458 o 
   0  -6   2       7.590       6.532       0.389 o 
   0  -6   3       4.884       3.877       0.298 o 
   0  -6   4       6.078       5.817       0.370 o 
   0  -6   5      11.803      11.439       0.594 o 
   0  -6   6      18.351      17.163       0.782 o 
   0  -6   7       6.341       4.645       0.358 o 
   0  -6   8      23.126      22.063       0.885 o 
   0  -6   9       0.936       1.754       0.269 o 
   0  -6  10       0.758       1.205       0.281 o 
   0  -5   1      22.591      23.230       0.743 o 
   0  -5   2       0.832       0.875       0.141 o 
   0  -5   3      12.039      11.810       0.483 o 
   0  -5   4      14.531      13.538       0.552 o 
   0  -5   5      64.405      61.449       2.366 o 
   0  -5   6     135.536     136.718       3.474 o 
   0  -5   7      42.416      44.150       1.330 o 
   0  -5   8       0.003       0.042       0.252 o 
   0  -5   9       0.530       0.300       0.157 o 
   0  -5  10       0.177       0.479       0.184 o 
   0  -5  11       1.157       1.810       0.272 o 
   0  -4   1       0.770       0.785       0.131 o 
   0  -4   2      28.787      28.833       0.859 o 
   0  -4   3       0.545       0.547       0.095 o 
   0  -4   4      20.202      18.720       0.604 o 
   0  -4   5      70.227      70.155       1.790 o 
   0  -4   6      14.878      13.698       0.543 o 
   0  -4   7      86.776      89.432       2.213 o 
   0  -4   8     109.887     112.599       3.400 o 
   0  -4   9       1.513       2.225       0.235 o 
   0  -4  10       0.103       0.413       0.202 o 
   0  -4  11       0.649       0.725       0.183 o 
   0  -4  12       0.035       0.103       0.198 o 
   0  -3   1     124.177     123.993       2.911 o 
   0  -3   2      69.252      73.140       1.734 o 
   0  -3   3       0.215       0.061       0.064 o 
   0  -3   4       0.553       0.410       0.082 o 
   0  -3   5      66.387      67.111       1.662 o 
   0  -3   6       1.609       1.947       0.193 o 
   0  -3   7      44.522      41.978       1.398 o 
   0  -3   8      43.132      43.994       1.186 o 
   0  -3   9       9.634       8.216       0.490 o 
   0  -3  10       0.023       0.147       0.117 o 
   0  -3  11       0.222       0.640       0.174 o 
   0  -3  12       3.488       2.417       0.486 o 
   0  -3  13       2.208       2.880       0.496 o 
   0  -2   1     583.186     589.861      13.119 o 
   0  -2   2     118.904     119.707       2.770 o 
   0  -2   3      93.810      98.837       2.343 o 
   0  -2   4      10.939      13.384       0.403 o 
   0  -2   5       7.023       5.851       0.222 o 
   0  -2   6      76.505      79.235       1.883 o 
   0  -2   7     291.741     295.485       6.993 o 
   0  -2   8     120.837     118.478       2.840 o 
   0  -2   9       0.751       0.899       0.126 o 
   0  -2  10       0.008       0.156       0.116 o 
   0  -2  11       1.355       1.170       0.314 o 
   0  -2  12      10.282      10.930       0.570 o 
   0  -2  13       3.456       4.697       1.051 o 
   0  -1   1      49.104      53.016       1.268 o 
   0  -1   2      69.721      81.905       1.900 o 
   0  -1   3      67.971      68.365       1.585 o 
   0  -1   4      75.629      77.205       1.793 o 
   0  -1   5      37.305      40.803       0.993 o 
   0  -1   6      62.479      61.879       1.474 o 
   0  -1   7      46.731      46.775       1.258 o 
   0  -1   8     127.450     128.267       3.225 o 
   0  -1   9     254.530     250.444       6.054 o 
   0  -1  10      25.907      26.605       0.866 o 
   0  -1  11       0.009       0.391       0.148 o 
   0   0   1     633.655     628.602      14.243 o 
   0   0   2      16.953      19.091       0.465 o 
   0   0   3     525.160     528.088      11.780 o 
   0   0   4       0.184       0.193       0.044 o 
   0   0   5      31.886      33.465       0.815 o 
   0   0   6     147.289     150.032       3.415 o 
   0   0   7       4.167       4.299       0.230 o 
   0   0   8       4.018       3.927       0.278 o 
   0   0   9     126.158     122.530       3.526 o 
   0   0  10      16.903      17.789       0.641 o 
   0   0  11       0.628       0.977       0.184 o 
   0   1   0    1570.054    1646.796      36.662 o 
   0   1   1     543.435     544.952      12.148 o 
   0   1   2    1114.435    1120.312      24.854 o 
   0   1   3     138.268     141.370       3.223 o 
   0   1   4      17.983      16.951       0.451 o 
   0   1   5       0.004       0.075       0.058 o 
   0   1   6      58.361      60.109       1.468 o 
   0   1   7      51.752      51.464       1.349 o 
   0   1   8      12.375      12.506       0.452 o 
   0   1   9       8.514       8.258       0.374 o 
   0   1  10       0.394       0.206       0.144 o 
   0   2   0      53.571      58.330       1.357 o 
   0   2   1      40.888      47.742       1.113 o 
   0   2   2     488.505     489.538      10.887 o 
   0   2   3      19.707      18.958       0.510 o 
   0   2   4       0.772       0.383       0.083 o 
   0   2   5       8.252       8.146       0.291 o 
   0   2   6       6.457       6.305       0.277 o 
   0   2   7      53.984      52.673       1.364 o 
   0   2   8      63.402      63.041       1.968 o 
   0   2   9       8.095       8.028       0.420 o 
   0   3   0      18.313      17.714       0.492 o 
   0   3   1     600.869     612.037      13.766 o 
   0   3   2     185.316     183.841       4.279 o 
   0   3   3       6.900       6.975       0.279 o 
   0   3   4      71.021      72.471       1.776 o 
   0   3   5       0.121       0.260       0.095 o 
   0   3   6       7.822       7.908       0.437 o 
   0   3   7      26.436      25.132       0.859 o 
   0   3   8       5.544       5.063       0.392 o 
   0   4   0       2.168       2.005       0.259 o 
   0   4   1     146.826     145.663       3.385 o 
   0   4   2      92.930      90.957       2.205 o 
   0   4   3      60.121      62.035       1.662 o 
   0   4   4      76.174      76.741       1.945 o 
   0   4   5       6.194       7.871       0.464 o 
   0   4   6       0.404       0.538       0.143 o 
   0   5   0      19.512      21.046       0.702 o 
   0   5   1      10.122       9.720       0.464 o 
   0   5   2       1.996       2.385       0.263 o 
   0   5   3      37.487      37.382       1.144 o 
   0   5   4       7.378       8.516       0.949 o 
   0   6   0      65.772      65.915       1.841 o 
   1  -7   5       1.180       0.265       0.172 o 
   1  -7   6       1.451       1.411       0.229 o 
   1  -7   7       3.845       3.842       0.476 o 
   1  -6   1       8.778       8.995       0.456 o 
   1  -6   2      15.926      17.623       0.805 o 
   1  -6   3      12.893      13.348       0.603 o 
   1  -6   4       0.492       0.478       0.146 o 
   1  -6   5       1.819       0.975       0.193 o 
   1  -6   6       3.083       2.552       0.265 o 
   1  -6   7      27.393      26.224       1.066 o 
   1  -6   8      50.709      51.981       1.747 o 
   1  -6   9      10.461      11.531       0.617 o 
   1  -6  10       0.376       0.617       0.196 o 
   1  -6  11       0.071       0.194       0.432 o 
   1  -5   1      54.330      53.254       1.411 o 
   1  -5   2       1.479       0.853       0.205 o 
   1  -5   3       4.028       4.333       0.285 o 
   1  -5   4      15.392      17.406       0.730 o 
   1  -5   5       1.437       1.752       0.245 o 
   1  -5   6       2.926       2.760       0.300 o 
   1  -5   7       9.649       8.507       0.398 o 
   1  -5   8       5.710       5.531       0.377 o 
   1  -5   9      37.679      39.962       1.574 o 
   1  -5  10      25.763      26.611       1.014 o 
   1  -5  11       0.471       0.871       0.264 o 
   1  -5  12       0.162       0.529       0.211 o 
   1  -4   1     386.714     388.257       8.848 o 
   1  -4   2       8.678       8.531       0.406 o 
   1  -4   3      62.477      59.333       1.479 o 
   1  -4   4      42.213      45.997       1.212 o 
   1  -4   5       3.163       3.143       0.217 o 
   1  -4   6       0.615       0.397       0.103 o 
   1  -4   7       9.097       9.348       0.393 o 
   1  -4   8       0.240       0.444       0.141 o 
   1  -4   9      12.702      12.243       0.534 o 
   1  -4  10       9.446      11.360       0.576 o 
   1  -4  11       3.399       2.862       0.396 o 
   1  -4  12       0.031       0.022       0.190 o 
   1  -3   1      29.842      29.817       0.749 o 
   1  -3   2      11.520      10.252       0.327 o 
   1  -3   3     280.939     262.933       5.961 o 
   1  -3   4      32.058      35.880       0.923 o 
   1  -3   5      13.288      14.412       0.429 o 
   1  -3   6       0.177       0.128       0.064 o 
   1  -3   7       3.012       2.391       0.170 o 
   1  -3   8      31.756      31.755       0.959 o 
   1  -3   9      86.428      87.392       2.158 o 
   1  -3  10      39.392      40.566       1.285 o 
   1  -3  11       0.148       0.202       0.134 o 
   1  -3  12       0.012       0.072       0.175 o 
   1  -2   1     365.531     353.758       7.918 o 
   1  -2   2     374.904     405.432       9.079 o 
   1  -2   3       6.048       4.695       0.174 o 
   1  -2   4       0.811       1.241       0.106 o 
   1  -2   5      12.686      12.825       0.392 o 
   1  -2   6       8.371       8.646       0.307 o 
   1  -2   7       3.652       3.973       0.195 o 
   1  -2   8      15.453      14.714       0.544 o 
   1  -2   9      15.458      15.591       0.541 o 
   1  -2  10      69.605      71.301       1.988 o 
   1  -2  11      85.986      83.632       2.384 o 
   1  -2  12      10.012      10.379       0.600 o 
   1  -1   1    1134.818    1132.411      25.454 o 
   1  -1   3     164.014     167.435       3.778 o 
   1  -1   4       0.047       0.439       0.090 o 
   1  -1   5     265.572     252.514       5.678 o 
   1  -1   6       0.594       0.882       0.086 o 
   1  -1   7      15.950      16.177       0.494 o 
   1  -1   8      32.294      32.460       0.909 o 
   1  -1   9      15.471      15.435       0.669 o 
   1  -1  10       0.534       0.694       0.163 o 
   1  -1  11      47.736      45.686       1.365 o 
   1  -1  12       5.599       5.163       0.362 o 
   1   0   0     525.543     388.823     259.420 o 
   1   0   1     127.305     134.259       3.105 o 
   1   0   2    1704.979    1749.046      38.938 o 
   1   0   3     429.307     412.112       9.201 o 
   1   0   4     483.693     498.879      11.117 o 
   1   0   5     106.428      99.426       2.332 o 
   1   0   6       0.150       0.243       0.064 o 
   1   0   7       0.001       0.221       0.088 o 
   1   0   8      36.843      37.289       1.059 o 
   1   0   9      15.827      16.222       0.584 o 
   1   0  10       1.745       2.074       0.200 o 
   1   0  11       3.144       2.842       0.259 o 
   1   1   0     362.386     373.175       8.539 o 
   1   1   1     474.836     509.020      11.344 o 
   1   1   2      94.955     100.563       2.291 o 
   1   1   3      82.165      88.016       2.023 o 
   1   1   4     408.340     412.236       9.197 o 
   1   1   5      20.554      18.731       0.522 o 
   1   1   6       0.246       0.153       0.073 o 
   1   1   7       0.264       0.509       0.141 o 
   1   1   8       2.325       2.622       0.210 o 
   1   1   9      36.556      35.796       1.243 o 
   1   1  10      26.507      28.026       0.943 o 
   1   2   0     131.189     128.402       2.938 o 
   1   2   1     159.376     169.721       3.875 o 
   1   2   2      23.249      21.140       0.555 o 
   1   2   3     612.429     632.208      14.114 o 
   1   2   4     164.929     165.648       3.775 o 
   1   2   5      21.292      21.162       0.599 o 
   1   2   6      60.992      63.666       1.601 o 
   1   2   7       0.092       0.427       0.140 o 
   1   2   8       2.097       2.042       0.287 o 
   1   2   9      13.365      14.439       0.665 o 
   1   3   0      39.629      36.130       0.898 o 
   1   3   1       4.252       4.347       0.220 o 
   1   3   2       1.312       1.268       0.179 o 
   1   3   3     222.639     221.458       5.153 o 
   1   3   4      84.310      83.009       2.016 o 
   1   3   5      61.582      62.169       1.601 o 
   1   3   6      82.663      82.275       2.213 o 
   1   3   7       7.968       8.493       0.482 o 
   1   4   0       0.594       0.713       0.103 o 
   1   4   1      22.318      22.666       0.685 o 
   1   4   2      13.573      13.401       0.513 o 
   1   4   3       9.075       9.534       0.404 o 
   1   4   4       0.077       0.237       0.113 o 
   1   4   5      42.473      41.486       1.286 o 
   1   4   6       7.621       9.039       1.214 o 
   1   5   0      20.578      21.512       0.835 o 
   1   5   1      14.794      15.763       0.635 o 
   1   5   2      94.104      96.271       2.483 o 
   1   5   3       0.291       0.452       0.207 o 
   1   6   0       2.512       3.058       0.566 o 
   2  -7   4       8.288       8.964       1.313 o 
   2  -7   5       4.744       5.236       1.075 o 
   2  -7   6       0.191       0.148       0.364 o 
   2  -7   7       0.062       0.263       0.511 o 
   2  -6   1      31.820      32.153       2.169 o 
   2  -6   2      34.288      31.266       1.258 o 
   2  -6   3       9.723       8.110       0.393 o 
   2  -6   4       0.541       0.229       0.128 o 
   2  -6   5       2.842       3.408       0.296 o 
   2  -6   6       6.069       6.890       0.439 o 
   2  -6   7       1.616       2.847       0.276 o 
   2  -6   8       0.010       0.376       0.185 o 
   2  -6   9       0.465       0.466       0.204 o 
   2  -6  10       2.058       2.359       0.361 o 
   2  -6  11      11.637      10.129       1.442 o 
   2  -5   1       0.053       0.158       0.126 o 
   2  -5   2     110.974     105.195       2.596 o 
   2  -5   3     160.061     159.160       3.817 o 
   2  -5   4       3.169       2.790       0.211 o 
   2  -5   5      22.186      22.389       0.851 o 
   2  -5   6      22.631      24.697       0.882 o 
   2  -5   7       2.209       3.226       0.259 o 
   2  -5   8       0.150       0.191       0.198 o 
   2  -5   9       0.042       0.164       0.146 o 
   2  -5  10       1.379       1.466       0.268 o 
   2  -5  11       2.851       2.492       0.327 o 
   2  -5  12       1.135       1.408       0.284 o 
   2  -4   1       0.161       0.115       0.074 o 
   2  -4   2      84.073      82.926       2.083 o 
   2  -4   3      15.878      16.017       0.494 o 
   2  -4   4       0.702       0.446       0.094 o 
   2  -4   5      70.683      69.323       1.699 o 
   2  -4   6      14.926      15.903       0.518 o 
   2  -4   7       1.436       1.278       0.173 o 
   2  -4   8       0.107       0.362       0.148 o 
   2  -4   9       0.790       0.783       0.271 o 
   2  -4  10       8.362       8.194       0.766 o 
   2  -4  11      23.567      21.513       0.944 o 
   2  -4  12       9.631      10.633       0.671 o 
   2  -3   1      90.805      90.748       2.105 o 
   2  -3   2     363.193     367.505       8.233 o 
   2  -3   3     148.670     136.999       3.171 o 
   2  -3   4      80.490      88.407       2.085 o 
   2  -3   5       9.367       9.375       0.357 o 
   2  -3   6       2.464       1.900       0.156 o 
   2  -3   7       0.638       0.910       0.123 o 
   2  -3   9       0.021       0.143       0.117 o 
   2  -3  10       1.858       1.761       0.206 o 
   2  -3  11       4.281       4.338       0.348 o 
   2  -3  12      25.803      26.297       0.992 o 
   2  -2   1     106.322     106.680       2.442 o 
   2  -2   2      72.701      65.247       1.659 o 
   2  -2   3     720.497     715.335      15.915 o 
   2  -2   4    2480.181    2473.582      55.223 o 
   2  -2   5      49.334      52.698       1.289 o 
   2  -2   6      13.328      12.729       0.417 o 
   2  -2   7      81.077      78.759       1.918 o 
   2  -2   8       1.175       1.471       0.141 o 
   2  -2   9       5.496       5.266       0.369 o 
   2  -2  10       2.131       2.496       0.245 o 
   2  -2  11      15.903      15.949       0.716 o 
   2  -2  12       0.150       0.281       0.211 o 
   2  -1   1      69.377      76.892       1.834 o 
   2  -1   2     790.570     854.298      19.261 o 
   2  -1   3      13.127      10.892       0.301 o 
   2  -1   4     710.825     723.392      16.089 o 
   2  -1   5     188.899     176.402       4.011 o 
   2  -1   6     157.176     163.444       3.726 o 
   2  -1   7      61.985      59.871       1.454 o 
   2  -1   8       1.592       0.971       0.126 o 
   2  -1   9       0.372       0.065       0.113 o 
   2  -1  10      15.784      15.265       0.728 o 
   2  -1  11       2.047       2.520       0.262 o 
   2   0   0     375.571     399.152       9.817 o 
   2   0   1     205.511     221.229       4.962 o 
   2   0   2     237.270     240.147       5.379 o 
   2   0   3     151.686     153.949       3.497 o 
   2   0   4      58.698      53.229       1.258 o 
   2   0   5      97.509      92.347       2.137 o 
   2   0   6     189.904     192.620       4.372 o 
   2   0   7      12.383      12.486       0.414 o 
   2   0   8       0.006       0.139       0.099 o 
   2   0   9       0.723       0.695       0.189 o 
   2   0  10       1.134       1.464       0.189 o 
   2   0  11      17.653      17.299       0.708 o 
   2   1   0       0.618       1.062       0.073 o 
   2   1   1     132.940     146.922       3.317 o 
   2   1   2     138.739     142.322       3.220 o 
   2   1   3     130.606     135.372       3.071 o 
   2   1   4      13.638      14.083       0.472 o 
   2   1   5     430.750     433.378       9.654 o 
   2   1   6     116.580     117.347       2.856 o 
   2   1   7      25.922      25.649       0.764 o 
   2   1   8      31.799      32.789       0.975 o 
   2   1   9       0.955       1.175       0.175 o 
   2   1  10       0.237       0.442       0.156 o 
   2   2   0      80.261      78.815       1.815 o 
   2   2   1       8.533       7.491       0.285 o 
   2   2   2      22.140      19.085       0.512 o 
   2   2   3      20.600      20.413       0.578 o 
   2   2   4       0.882       0.859       0.107 o 
   2   2   5     201.470     198.785       4.532 o 
   2   2   6      54.815      55.527       1.576 o 
   2   2   7      49.627      48.553       1.315 o 
   2   2   8      62.790      60.586       1.658 o 
   2   3   0     107.017     108.802       2.519 o 
   2   3   1      81.614      82.136       2.400 o 
   2   3   2       0.284       0.681       0.108 o 
   2   3   3      11.724      11.637       0.476 o 
   2   3   4       3.125       3.134       0.221 o 
   2   3   5       6.460       6.671       0.320 o 
   2   3   6       0.132       0.104       0.116 o 
   2   3   7      30.417      29.985       1.170 o 
   2   4   0      41.809      42.185       1.122 o 
   2   4   1      43.180      44.535       1.484 o 
   2   4   2      35.624      37.857       1.061 o 
   2   4   3      23.010      22.826       0.730 o 
   2   4   4      89.624      89.577       2.266 o 
   2   4   5       0.120       0.445       0.141 o 
   2   5   0      50.667      49.287       1.606 o 
   2   5   1       6.920       7.008       0.549 o 
   2   5   2      11.742      11.826       0.787 o 
   2   5   3       1.303       1.862       0.653 o 
   3  -7   3      17.108      16.162       1.723 o 
   3  -7   4      10.804       9.379       0.810 o 
   3  -7   5       0.446       1.176       0.445 o 
   3  -7   6       0.212       0.372       0.316 o 
   3  -7   7       0.995       0.960       0.631 o 
   3  -7   8       1.702       2.433       0.452 o 
   3  -6   1       0.349       0.722       0.427 o 
   3  -6   2       0.696       0.443       0.196 o 
   3  -6   3       0.034       0.140       0.546 o 
   3  -6   4      56.255      54.105       2.783 o 
   3  -6   5      46.342      47.877       1.458 o 
   3  -6   6       0.459       0.877       0.164 o 
   3  -6   7       6.373       6.501       0.486 o 
   3  -6   8       7.987       9.984       0.788 o 
   3  -6   9       0.811       0.913       0.212 o 
   3  -6  10       0.010       0.057       0.188 o 
   3  -6  11       0.659       0.501       0.298 o 
   3  -5   1      20.256      21.060       0.643 o 
   3  -5   2       4.229       4.742       0.393 o 
   3  -5   3       1.845       2.229       0.209 o 
   3  -5   4      20.300      17.679       0.610 o 
   3  -5   5       4.322       4.832       0.257 o 
   3  -5   6       0.446       0.694       0.173 o 
   3  -5   7      13.431      14.212       0.603 o 
   3  -5   8       4.740       5.790       0.441 o 
   3  -5   9       0.089       0.415       0.185 o 
   3  -5  10       0.022       0.300       0.265 o 
   3  -5  11       0.075       0.179       0.298 o 
   3  -5  12       1.673       1.701       0.321 o 
   3  -4   1      28.642      27.477       0.754 o 
   3  -4   2      24.389      25.940       0.881 o 
   3  -4   3      36.323      35.763       0.937 o 
   3  -4   4     107.462     105.929       2.634 o 
   3  -4   5      51.053      47.835       1.353 o 
   3  -4   6      19.355      18.592       0.632 o 
   3  -4   7       2.217       2.950       0.338 o 
   3  -4   8       0.852       0.989       0.194 o 
   3  -4   9       0.004       0.088       0.181 o 
   3  -4  10       0.575       0.998       0.235 o 
   3  -4  11       0.247       0.601       0.211 o 
   3  -3   1      33.132      32.335       0.819 o 
   3  -3   2      21.899      22.062       0.604 o 
   3  -3   3       3.805       3.777       0.193 o 
   3  -3   4      11.009       9.608       0.340 o 
   3  -3   5     296.593     288.061       6.484 o 
   3  -3   6     592.297     593.384      13.203 o 
   3  -3   7      18.744      21.192       0.639 o 
   3  -3   8      12.439      11.168       0.445 o 
   3  -3   9      20.162      20.802       0.706 o 
   3  -3  10       0.567       0.949       0.267 o 
   3  -3  11       1.339       1.170       0.193 o 
   3  -3  12       0.246       0.558       0.262 o 
   3  -2   1     229.336     239.442       5.452 o 
   3  -2   2      50.077      48.503       1.279 o 
   3  -2   3       0.264       0.429       0.070 o 
   3  -2   4     384.880     389.037       8.704 o 
   3  -2   5       0.387       0.312       0.090 o 
   3  -2   6     258.576     258.040       5.921 o 
   3  -2   7      56.453      55.140       1.425 o 
   3  -2   8      52.761      53.344       1.460 o 
   3  -2   9      27.138      27.850       0.927 o 
   3  -2  10       1.346       1.049       0.193 o 
   3  -2  11       1.044       0.718       0.204 o 
   3  -2  12       4.794       4.648       0.408 o 
   3  -1   1     103.776     104.861       2.465 o 
   3  -1   2     267.891     287.555       6.505 o 
   3  -1   3      42.023      37.919       0.905 o 
   3  -1   4      53.597      51.757       1.263 o 
   3  -1   5       7.935       7.628       0.257 o 
   3  -1   6       9.158       7.758       0.274 o 
   3  -1   7      48.194      45.260       1.138 o 
   3  -1   8      63.853      64.184       1.675 o 
   3  -1   9       4.511       4.761       0.267 o 
   3  -1  10       0.083       0.144       0.143 o 
   3  -1  11       1.094       1.124       0.357 o 
   3   0   0     173.588     182.251       4.108 o 
   3   0   1     271.345     268.471       6.013 o 
   3   0   2      28.190      32.679       0.777 o 
   3   0   3     133.694     137.075       3.113 o 
   3   0   4      83.755      88.577       2.050 o 
   3   0   5      50.368      47.996       1.163 o 
   3   0   6       7.987       8.532       0.406 o 
   3   0   7     209.743     211.560       4.934 o 
   3   0   8      65.717      62.967       1.623 o 
   3   0   9      15.314      15.953       0.676 o 
   3   0  10      11.195      10.744       0.527 o 
   3   0  11       1.562       2.050       0.758 o 
   3   1   0     347.048     333.068       7.448 o 
   3   1   1    1023.927    1037.642      22.992 o 
   3   1   2      71.770      72.482       1.674 o 
   3   1   3      21.551      21.027       0.564 o 
   3   1   4       1.546       1.448       0.105 o 
   3   1   5      28.364      28.587       0.759 o 
   3   1   6       0.896       0.811       0.106 o 
   3   1   7     110.997     111.275       2.689 o 
   3   1   8      28.037      27.928       1.025 o 
   3   1   9      29.424      28.825       1.088 o 
   3   1  10      33.498      30.711       2.316 o 
   3   2   0     621.955     607.578      13.482 o 
   3   2   1     307.139     314.411       7.032 o 
   3   2   2     151.547     152.959       3.489 o 
   3   2   3      86.054      86.500       2.082 o 
   3   2   4       0.470       0.603       0.095 o 
   3   2   5       2.556       3.054       0.198 o 
   3   2   7       4.674       5.227       0.317 o 
   3   2   8       0.066       0.131       0.155 o 
   3   3   0     254.058     253.859       5.739 o 
   3   3   1      37.170      37.469       1.087 o 
   3   3   2      64.331      64.738       1.655 o 
   3   3   3      71.625      73.071       1.902 o 
   3   3   4      38.570      40.136       1.103 o 
   3   3   5      28.042      27.845       0.867 o 
   3   3   6      55.705      56.762       1.783 o 
   3   3   7       0.814       1.142       0.598 o 
   3   4   0      11.341      10.953       0.439 o 
   3   4   1      17.030      17.122       0.640 o 
   3   4   2      70.939      74.990       2.072 o 
   3   4   3      11.856      12.804       0.592 o 
   3   4   4      26.311      27.490       0.923 o 
   3   4   5       1.606       1.292       0.597 o 
   3   5   0       1.793       2.077       0.270 o 
   3   5   1      27.314      26.820       0.943 o 
   3   5   2      62.684      62.990       1.773 o 
   4  -7   3       0.347       1.705       0.453 o 
   4  -7   4       0.266       0.066       0.474 o 
   4  -7   5       0.035       0.086       0.444 o 
   4  -7   6      21.365      20.671       2.193 o 
   4  -7   7       9.803       9.930       0.864 o 
   4  -6   1      18.660      19.016       1.122 o 
   4  -6   2      11.153      12.826       0.846 o 
   4  -6   3       8.284       8.772       0.708 o 
   4  -6   4       5.559       6.746       0.991 o 
   4  -6   5       3.291       4.284       0.460 o 
   4  -6   6       3.793       2.806       0.377 o 
   4  -6   7       0.419       0.794       0.253 o 
   4  -6   8       0.998       1.266       0.280 o 
   4  -6   9       1.837       1.955       0.313 o 
   4  -6  10       0.987       2.285       0.451 o 
   4  -6  11       0.019       0.672       0.671 o 
   4  -5   1      22.904      21.696       0.892 o 
   4  -5   2       8.875       9.190       0.638 o 
   4  -5   3      19.710      20.876       0.757 o 
   4  -5   4       6.596       6.941       0.368 o 
   4  -5   5      12.146      11.332       0.444 o 
   4  -5   6      28.049      26.687       1.090 o 
   4  -5   7      15.223      15.183       0.642 o 
   4  -5   8       2.499       2.366       0.275 o 
   4  -5   9       0.139       0.330       0.168 o 
   4  -5  10       0.003       0.086       0.280 o 
   4  -5  11       0.010       0.250       0.227 o 
   4  -4   1      43.324      41.033       1.111 o 
   4  -4   2      77.537      82.716       1.954 o 
   4  -4   3      27.714      25.718       0.918 o 
   4  -4   4      15.201      17.461       0.570 o 
   4  -4   5       0.647       1.145       0.142 o 
   4  -4   6       0.872       1.052       0.198 o 
   4  -4   7     112.555     108.927       3.271 o 
   4  -4   8     146.502     142.038       3.455 o 
   4  -4   9       6.798       8.279       0.634 o 
   4  -4  10       3.478       3.645       0.389 o 
   4  -4  11       4.011       4.460       0.460 o 
   4  -4  12       0.088       0.762       0.350 o 
   4  -3   1     112.158     106.113       2.571 o 
   4  -3   2     221.004     229.054       5.190 o 
   4  -3   3      95.419      94.700       2.286 o 
   4  -3   4      12.660      12.729       0.431 o 
   4  -3   5      13.341      14.405       0.491 o 
   4  -3   6     156.557     160.505       4.249 o 
   4  -3   7       0.053       0.154       0.097 o 
   4  -3   8      77.810      76.703       1.938 o 
   4  -3   9      14.068      14.368       0.581 o 
   4  -3  10      13.995      13.954       0.581 o 
   4  -3  11       9.095       8.620       0.570 o 
   4  -3  12       0.246       0.235       0.181 o 
   4  -2   1     639.332     643.774      14.318 o 
   4  -2   2      51.555      50.039       1.192 o 
   4  -2   3      89.104      87.113       2.041 o 
   4  -2   4      88.300      96.258       2.275 o 
   4  -2   5       4.470       3.441       0.165 o 
   4  -2   6       4.704       4.298       0.206 o 
   4  -2   7       2.947       2.923       0.176 o 
   4  -2   8       0.786       0.371       0.109 o 
   4  -2   9      13.466      12.492       0.513 o 
   4  -2  10      14.745      14.721       0.670 o 
   4  -2  11       1.096       1.254       0.225 o 
   4  -1   1     339.640     345.955       7.740 o 
   4  -1   2      47.872      55.196       1.298 o 
   4  -1   3     117.122     103.993       2.373 o 
   4  -1   4      56.192      61.016       1.435 o 
   4  -1   5      55.836      56.279       1.355 o 
   4  -1   6      42.631      45.126       1.122 o 
   4  -1   7       7.571       6.921       0.273 o 
   4  -1   8       4.503       5.041       0.300 o 
   4  -1   9      77.129      78.278       2.139 o 
   4  -1  10      26.938      26.246       0.961 o 
   4  -1  11       5.159       5.552       0.413 o 
   4   0   0    2125.083    2107.198      46.591 o 
   4   0   1      10.612      10.506       0.286 o 
   4   0   2     305.453     309.017       6.910 o 
   4   0   3     609.593     590.435      13.126 o 
   4   0   4      44.846      46.559       1.129 o 
   4   0   5      28.169      27.974       0.743 o 
   4   0   6       0.828       0.646       0.099 o 
   4   0   7      25.737      25.595       0.785 o 
   4   0   8       0.979       0.913       0.148 o 
   4   0   9      39.954      37.993       1.163 o 
   4   0  10      11.319      11.485       0.555 o 
   4   1   0     201.395     193.583       4.550 o 
   4   1   1     109.637     113.043       2.579 o 
   4   1   2     484.577     482.337      10.737 o 
   4   1   3     303.980     303.329       6.794 o 
   4   1   4     121.217     123.347       2.845 o 
   4   1   5      56.228      54.760       1.365 o 
   4   1   6       0.765       0.778       0.161 o 
   4   1   7       0.002       0.214       0.108 o 
   4   1   8       2.711       2.624       0.257 o 
   4   1   9       3.898       4.072       0.309 o 
   4   2   0     535.694     548.530      12.178 o 
   4   2   1      21.074      22.312       0.618 o 
   4   2   2     223.317     223.352       5.049 o 
   4   2   3      30.118      29.341       0.807 o 
   4   2   4      65.352      66.009       1.624 o 
   4   2   5      77.281      78.368       1.954 o 
   4   2   6      24.998      25.885       0.817 o 
   4   2   7      25.148      25.373       0.848 o 
   4   2   8      23.255      23.998       1.018 o 
   4   3   0      42.713      45.667       1.164 o 
   4   3   1      19.362      19.991       0.630 o 
   4   3   2      14.026      13.131       0.552 o 
   4   3   3      20.022      20.133       0.656 o 
   4   3   4      62.588      64.556       1.691 o 
   4   3   5      17.136      17.322       0.664 o 
   4   3   6      33.233      32.221       1.133 o 
   4   4   0      11.210      11.646       0.474 o 
   4   4   1      31.111      30.768       0.968 o 
   4   4   2       0.511       0.718       0.143 o 
   4   4   3      35.593      34.087       1.110 o 
   4   4   4      67.477      68.083       1.914 o 
   4   5   0       0.027       0.049       0.141 o 
   4   5   1       9.120       8.857       0.477 o 
   5  -7   3       7.801       8.176       0.764 o 
   5  -7   4       3.450       3.700       0.673 o 
   5  -7   5       2.513       2.949       0.778 o 
   5  -7   6       4.337       5.397       0.785 o 
   5  -7   7       2.254       3.428       0.534 o 
   5  -6   1       0.334       0.608       0.206 o 
   5  -6   2      10.902      11.342       0.794 o 
   5  -6   3       5.676       5.345       0.950 o 
   5  -6   4       2.800       3.573       0.696 o 
   5  -6   5       7.143       8.453       0.544 o 
   5  -6   6       1.096       2.009       0.393 o 
   5  -6   7       3.393       2.395       0.429 o 
   5  -6   8       7.172       6.359       0.668 o 
   5  -6   9       3.454       2.601       0.470 o 
   5  -6  10       0.082       0.118       0.790 o 
   5  -5   1      13.490      12.961       0.699 o 
   5  -5   2       7.246       6.181       0.560 o 
   5  -5   3      12.304      11.676       0.670 o 
   5  -5   4      22.630      24.290       0.913 o 
   5  -5   5      14.089      16.862       0.825 o 
   5  -5   6       7.447       9.429       0.457 o 
   5  -5   7       1.776       2.318       0.235 o 
   5  -5   8       0.010       0.220       0.145 o 
   5  -5   9      37.639      36.407       1.273 o 
   5  -5  10      33.702      32.912       1.239 o 
   5  -5  11       1.773       2.140       0.414 o 
   5  -4   1     328.380     323.973       8.049 o 
   5  -4   2       0.190       0.263       0.128 o 
   5  -4   3      47.383      44.990       1.173 o 
   5  -4   4      83.715      85.924       2.070 o 
   5  -4   5      23.888      23.245       0.736 o 
   5  -4   6       5.967       6.409       0.443 o 
   5  -4   7      19.447      21.973       1.128 o 
   5  -4   8      66.339      69.161       2.343 o 
   5  -4   9       0.042       0.447       0.199 o 
   5  -4  10      17.835      17.443       0.826 o 
   5  -4  11       2.725       2.546       0.348 o 
   5  -4  12       2.915       3.573       0.623 o 
   5  -3   1      34.290      30.897       0.788 o 
   5  -3   2     156.851     154.842       3.537 o 
   5  -3   3     170.683     172.225       4.079 o 
   5  -3   4      33.918      32.141       0.881 o 
   5  -3   5      30.702      29.922       0.851 o 
   5  -3   6      23.290      23.438       0.731 o 
   5  -3   7       0.088       0.138       0.110 o 
   5  -3   8       0.171       0.563       0.182 o 
   5  -3   9       6.234       6.559       0.386 o 
   5  -3  10       0.301       0.382       0.144 o 
   5  -3  11       2.244       2.100       0.298 o 
   5  -3  12       2.195       3.252       0.970 o 
   5  -2   1     422.068     423.345       9.592 o 
   5  -2   2     234.022     232.622       5.239 o 
   5  -2   3     130.425     131.588       3.137 o 
   5  -2   4      13.585      14.604       0.433 o 
   5  -2   5      37.398      33.341       0.858 o 
   5  -2   6      48.388      51.052       1.278 o 
   5  -2   7      10.362      10.502       0.391 o 
   5  -2   8      17.089      16.557       0.716 o 
   5  -2   9       0.272       0.177       0.123 o 
   5  -2  10       1.676       1.846       0.258 o 
   5  -2  11      23.217      22.649       1.012 o 
   5  -1   1      12.140      12.115       0.353 o 
   5  -1   2     698.384     712.186      15.821 o 
   5  -1   3      17.070      14.613       0.400 o 
   5  -1   4     143.286     151.647       3.449 o 
   5  -1   5     213.715     211.038       4.772 o 
   5  -1   6      29.839      29.883       0.812 o 
   5  -1   7      18.528      18.556       0.572 o 
   5  -1   8       2.137       2.332       0.231 o 
   5  -1   9      17.003      16.198       0.624 o 
   5  -1  10       1.036       1.312       0.212 o 
   5  -1  11      10.363      12.063       1.598 o 
   5   0   0     968.262     969.809      21.770 o 
   5   0   1      36.792      34.272       0.829 o 
   5   0   2     103.684     104.077       2.389 o 
   5   0   3      51.759      49.082       1.230 o 
   5   0   4     247.915     253.401       6.034 o 
   5   0   5     200.105     196.426       4.468 o 
   5   0   6      61.242      61.287       1.532 o 
   5   0   7      24.301      24.784       0.746 o 
   5   0   8       0.612       0.504       0.189 o 
   5   0   9       0.534       0.811       0.182 o 
   5   0  10       3.874       3.979       0.331 o 
   5   1   0       1.164       1.694       0.101 o 
   5   1   1     135.320     126.770       2.922 o 
   5   1   2     459.980     466.487      10.385 o 
   5   1   3      20.031      20.111       0.641 o 
   5   1   4     109.298     114.558       2.703 o 
   5   1   5      21.128      20.015       0.602 o 
   5   1   6      44.108      44.676       1.203 o 
   5   1   7      54.425      54.619       1.477 o 
   5   1   8       9.254       9.373       0.520 o 
   5   1   9      16.883      17.199       1.141 o 
   5   2   0      23.597      23.524       0.629 o 
   5   2   1      10.302      11.039       0.365 o 
   5   2   2      82.267      85.023       2.035 o 
   5   2   3      16.924      15.905       0.505 o 
   5   2   4       9.928       9.700       0.386 o 
   5   2   5      13.513      13.045       0.488 o 
   5   2   6      36.135      37.237       1.148 o 
   5   2   7      18.830      18.219       0.750 o 
   5   3   0      93.812      95.754       2.285 o 
   5   3   1      19.217      19.511       0.636 o 
   5   3   2       5.978       6.125       0.309 o 
   5   3   3      20.097      20.009       0.748 o 
   5   3   4       0.013       0.264       0.134 o 
   5   3   5      32.718      31.757       1.282 o 
   5   3   6      48.926      47.814       2.294 o 
   5   4   0      85.320      88.583       2.262 o 
   5   4   1      43.495      43.282       1.234 o 
   5   4   2       0.733       0.794       0.167 o 
   5   4   3      12.504      12.871       0.584 o 
   5   5   0      38.702      39.842       1.275 o 
   6  -7   3       0.096       0.286       0.272 o 
   6  -7   4       2.101       1.646       0.758 o 
   6  -7   5       0.871       0.740       0.373 o 
   6  -7   6       0.469       0.876       0.424 o 
   6  -7   7       1.508       1.918       0.519 o 
   6  -6   1       0.001       0.206       0.211 o 
   6  -6   2       5.282       3.140       0.688 o 
   6  -6   3       1.014       0.895       0.277 o 
   6  -6   4       3.253       3.713       0.400 o 
   6  -6   5       1.372       1.266       0.276 o 
   6  -6   6       5.057       5.523       0.513 o 
   6  -6   7       5.424       6.467       0.682 o 
   6  -6   8       2.311       3.343       1.274 o 
   6  -6   9       1.158       1.814       0.407 o 
   6  -5   1      28.964      29.324       1.124 o 
   6  -5   2     103.876      97.052       2.979 o 
   6  -5   3     105.690     108.128       2.790 o 
   6  -5   4       0.122       0.292       0.167 o 
   6  -5   5      12.369      12.172       0.692 o 
   6  -5   6      22.545      24.215       1.049 o 
   6  -5   7       4.478       4.854       0.464 o 
   6  -5   8       1.801       1.894       0.647 o 
   6  -5   9      13.771      14.952       0.841 o 
   6  -5  10      24.092      26.569       1.089 o 
   6  -5  11       0.036       0.352       0.213 o 
   6  -4   1     200.381     201.693       4.844 o 
   6  -4   2      22.817      23.374       0.777 o 
   6  -4   3      21.985      19.732       0.909 o 
   6  -4   4      37.655      35.589       1.705 o 
   6  -4   5      37.267      38.502       1.150 o 
   6  -4   6      15.566      14.602       0.580 o 
   6  -4   7       5.959       5.988       0.453 o 
   6  -4   8       2.587       3.154       0.312 o 
   6  -4   9       0.049       0.144       0.148 o 
   6  -4  10       1.214       0.934       0.220 o 
   6  -4  11       3.685       4.446       0.520 o 
   6  -3   1       1.221       0.979       0.130 o 
   6  -3   2     167.628     163.796       3.816 o 
   6  -3   3     111.009     111.526       2.697 o 
   6  -3   4      64.564      60.309       1.508 o 
   6  -3   5      26.001      27.433       0.806 o 
   6  -3   6       4.453       3.358       0.232 o 
   6  -3   7      10.177       9.874       0.650 o 
   6  -3   8      20.719      20.804       0.861 o 
   6  -3   9       0.358       0.319       0.128 o 
   6  -3  10       5.769       5.343       0.378 o 
   6  -3  11       0.038       0.102       0.234 o 
   6  -2   1       0.474       0.797       0.092 o 
   6  -2   2      73.530      78.154       1.855 o 
   6  -2   3       1.008       1.270       0.131 o 
   6  -2   4     185.637     189.978       4.349 o 
   6  -2   5      12.183      10.842       0.362 o 
   6  -2   6      53.417      53.664       1.432 o 
   6  -2   7      54.812      57.003       1.495 o 
   6  -2   8      16.013      15.677       0.553 o 
   6  -2   9       6.661       6.747       0.363 o 
   6  -2  10       1.424       1.774       0.241 o 
   6  -2  11       8.414       7.570       0.522 o 
   6  -1   1     237.332     231.403       5.216 o 
   6  -1   2     555.569     556.630      12.383 o 
   6  -1   3      20.265      21.206       0.568 o 
   6  -1   4      28.434      30.147       0.788 o 
   6  -1   5      18.303      16.937       0.507 o 
   6  -1   6     108.192     107.964       2.546 o 
   6  -1   7      85.908      85.778       2.187 o 
   6  -1   8      21.075      21.572       0.756 o 
   6  -1   9       6.673       6.980       0.395 o 
   6  -1  10       0.197       0.295       0.166 o 
   6   0   0     301.528     290.838       6.522 o 
   6   0   1     138.039     139.645       3.174 o 
   6   0   2      17.146      16.547       0.474 o 
   6   0   3     166.953     160.442       3.660 o 
   6   0   4     261.519     260.195       5.863 o 
   6   0   5       5.367       4.927       0.346 o 
   6   0   6      35.662      37.151       1.061 o 
   6   0   7      10.500       9.785       0.424 o 
   6   0   8      20.455      20.286       0.719 o 
   6   0   9      25.491      25.819       0.919 o 
   6   1   0     232.090     236.996       5.350 o 
   6   1   1     299.821     300.568       6.735 o 
   6   1   2      36.348      36.864       0.960 o 
   6   1   3       0.107       0.183       0.072 o 
   6   1   4      83.266      82.995       2.133 o 
   6   1   5       8.704       8.077       0.352 o 
   6   1   6       4.168       4.084       0.315 o 
   6   1   7       4.606       5.344       0.452 o 
   6   1   8      14.674      15.124       0.820 o 
   6   2   0      40.637      41.952       1.055 o 
   6   2   1     188.266     190.473       4.344 o 
   6   2   2      90.856      91.933       2.407 o 
   6   2   3      15.904      16.081       0.613 o 
   6   2   4       1.113       1.159       0.152 o 
   6   2   5       7.886       7.727       0.382 o 
   6   2   6       0.028       0.133       0.138 o 
   6   3   0      65.368      65.695       1.642 o 
   6   3   1      59.177      59.296       1.851 o 
   6   3   2     114.030     117.409       2.875 o 
   6   3   3      50.519      50.137       1.419 o 
   6   3   4       2.142       1.904       0.217 o 
   6   3   5      13.781      14.083       0.626 o 
   6   4   0      37.732      36.917       1.103 o 
   6   4   1      43.351      44.029       1.469 o 
   6   4   2      45.663      47.034       1.406 o 
   6   4   3       1.626       1.302       0.583 o 
   7  -7   3       0.043       2.820       0.862 o 
   7  -7   4       1.399       0.590       0.535 o 
   7  -7   5       0.005       0.282       0.496 o 
   7  -7   6       1.652       0.922       0.633 o 
   7  -6   1       8.254       9.940       0.758 o 
   7  -6   2      13.793      14.543       0.823 o 
   7  -6   3       5.723       6.841       1.279 o 
   7  -6   4      46.543      41.602       1.750 o 
   7  -6   5      29.164      27.446       1.220 o 
   7  -6   6       0.135       0.684       0.361 o 
   7  -6   7       2.101       1.910       0.405 o 
   7  -6   8       3.903       4.810       0.619 o 
   7  -6   9       0.491       0.420       0.300 o 
   7  -5   1      29.797      31.236       1.639 o 
   7  -5   2      64.363      67.410       2.398 o 
   7  -5   3     111.261     121.410       3.228 o 
   7  -5   4       8.528       8.813       0.589 o 
   7  -5   5       9.174       8.990       0.612 o 
   7  -5   6       6.800       5.648       0.566 o 
   7  -5   7       7.697       7.812       1.135 o 
   7  -5   8       3.519       3.518       0.633 o 
   7  -5   9       0.406       0.252       0.443 o 
   7  -5  10       0.008       0.213       0.497 o 
   7  -4   1      75.464      72.019       2.068 o 
   7  -4   2      21.624      21.880       0.963 o 
   7  -4   3       2.723       3.329       1.312 o 
   7  -4   4     101.146     101.691       3.282 o 
   7  -4   5      26.114      29.124       1.281 o 
   7  -4   6      13.091      10.915       0.772 o 
   7  -4   7       3.633       4.814       0.719 o 
   7  -4   8       0.377       0.252       0.142 o 
   7  -4   9       2.587       2.708       0.289 o 
   7  -4  10       4.698       5.411       0.417 o 
   7  -4  11       0.251       0.317       0.284 o 
   7  -3   1      56.107      54.722       1.445 o 
   7  -3   2      76.014      78.255       1.993 o 
   7  -3   3       0.554       1.000       0.191 o 
   7  -3   4      37.371      39.708       1.285 o 
   7  -3   5       0.010       0.236       0.128 o 
   7  -3   6      52.030      51.278       1.516 o 
   7  -3   7       5.402       5.023       0.322 o 
   7  -3   8      12.342      11.560       0.687 o 
   7  -3   9      12.085      12.445       0.624 o 
   7  -3  10       5.758       6.067       0.480 o 
   7  -3  11       1.390       2.119       0.368 o 
   7  -2   1      49.206      46.846       1.233 o 
   7  -2   2      81.817      85.055       2.216 o 
   7  -2   3     141.215     135.204       3.116 o 
   7  -2   4     216.008     219.351       4.968 o 
   7  -2   5      16.982      17.586       0.655 o 
   7  -2   6       6.232       6.457       0.296 o 
   7  -2   7       5.381       5.141       0.284 o 
   7  -2   8      37.795      38.102       1.116 o 
   7  -2   9      26.303      26.172       0.947 o 
   7  -2  10       4.645       4.287       0.378 o 
   7  -1   1     203.602     197.553       4.472 o 
   7  -1   2     125.831     126.701       2.911 o 
   7  -1   3      69.909      68.922       1.646 o 
   7  -1   4      23.745      22.649       0.728 o 
   7  -1   5     131.237     126.733       2.960 o 
   7  -1   6     113.962     113.761       2.833 o 
   7  -1   7       0.019       0.070       0.097 o 
   7  -1   8       8.425       9.039       0.423 o 
   7  -1   9       3.617       3.480       0.281 o 
   7  -1  10       6.532       6.289       0.451 o 
   7   0   0       0.332       0.569       0.070 o 
   7   0   1      94.379      95.485       2.239 o 
   7   0   2     188.205     191.567       4.351 o 
   7   0   3     137.818     137.914       3.242 o 
   7   0   4      32.753      32.475       0.894 o 
   7   0   5       2.596       2.059       0.173 o 
   7   0   6      48.797      48.247       1.329 o 
   7   0   7       2.246       2.204       0.222 o 
   7   0   8       0.891       1.549       0.202 o 
   7   0   9       0.589       0.982       0.198 o 
   7   1   0      61.072      58.622       1.420 o 
   7   1   1      92.837      95.116       2.233 o 
   7   1   2      40.220      42.775       1.131 o 
   7   1   3     180.397     180.040       4.157 o 
   7   1   4      54.017      54.985       1.454 o 
   7   1   5       8.374       8.397       0.396 o 
   7   1   6       0.006       0.238       0.154 o 
   7   1   7       1.832       2.214       0.250 o 
   7   2   0      43.394      41.569       1.076 o 
   7   2   1      76.480      77.466       1.928 o 
   7   2   2      40.191      40.965       1.104 o 
   7   2   3      57.273      57.853       1.499 o 
   7   2   4     107.031     108.229       2.775 o 
   7   2   5      36.954      36.414       1.303 o 
   7   2   6       2.977       2.834       0.342 o 
   7   3   0       0.357       0.855       0.188 o 
   7   3   2      35.713      35.612       1.087 o 
   7   3   3      36.042      36.227       1.132 o 
   7   3   4      38.214      39.450       1.446 o 
   7   4   0      20.766      20.395       0.792 o 
   7   4   1       7.207       7.477       0.424 o 
   7   4   2       4.407       2.791       0.513 o 
   8  -6   1       5.711       5.466       0.600 o 
   8  -6   2       6.240       5.497       0.791 o 
   8  -6   3       9.998       9.742       0.805 o 
   8  -6   4      34.568      35.533       1.821 o 
   8  -6   5      45.502      48.565       1.779 o 
   8  -6   6       1.976       2.322       0.453 o 
   8  -6   7       2.826       2.123       0.615 o 
   8  -6   8       0.975       0.832       0.574 o 
   8  -6   9       1.383       0.910       0.573 o 
   8  -5   1       0.081       0.472       0.282 o 
   8  -5   2       6.565       6.691       0.696 o 
   8  -5   3      17.675      16.865       0.845 o 
   8  -5   4       2.159       2.857       0.366 o 
   8  -5   5       4.967       6.254       1.021 o 
   8  -5   6      42.440      43.025       2.590 o 
   8  -5   7       5.890       8.905       0.950 o 
   8  -5   8       1.854       1.214       0.448 o 
   8  -5  10       0.002       1.163       1.256 o 
   8  -4   1       2.340       1.857       0.327 o 
   8  -4   2       6.696       7.031       0.496 o 
   8  -4   3      29.159      27.469       1.193 o 
   8  -4   4      11.672      11.304       0.767 o 
   8  -4   5       0.911       0.280       0.246 o 
   8  -4   6      15.327      14.881       0.942 o 
   8  -4   7       0.050       0.469       0.279 o 
   8  -4   8      14.311      13.402       0.966 o 
   8  -4   9       1.726       1.777       0.626 o 
   8  -4  10       1.602       1.107       0.376 o 
   8  -3   1      60.350      61.827       1.651 o 
   8  -3   2      43.428      43.739       1.278 o 
   8  -3   3      17.441      15.313       0.652 o 
   8  -3   4      44.165      45.544       1.384 o 
   8  -3   5      54.554      54.787       1.774 o 
   8  -3   6      76.992      80.265       2.327 o 
   8  -3   7       9.374      11.458       0.526 o 
   8  -3   8       1.004       1.417       0.197 o 
   8  -3   9       1.707       1.735       0.231 o 
   8  -3  10      10.085       9.750       0.542 o 
   8  -2   1      38.266      39.375       1.234 o 
   8  -2   2      30.402      31.245       0.913 o 
   8  -2   3      58.804      55.743       1.541 o 
   8  -2   4      44.504      45.014       1.463 o 
   8  -2   5      22.599      21.863       0.658 o 
   8  -2   6      16.155      16.742       0.620 o 
   8  -2   7      70.350      70.463       1.988 o 
   8  -2   8      44.223      44.836       1.595 o 
   8  -2   9       0.636       0.420       0.204 o 
   8  -2  10       1.429       1.379       0.277 o 
   8  -1   1       2.328       2.530       0.196 o 
   8  -1   2       0.482       0.234       0.073 o 
   8  -1   3      52.935      49.393       1.378 o 
   8  -1   4      99.674      99.821       2.384 o 
   8  -1   5      31.349      32.747       0.919 o 
   8  -1   6      22.191      21.962       0.766 o 
   8  -1   7       3.548       3.344       0.273 o 
   8  -1   8      19.206      19.474       0.731 o 
   8  -1   9       0.266       0.043       0.156 o 
   8   0   0      39.518      39.473       1.011 o 
   8   0   1      65.566      63.815       1.554 o 
   8   0   2      19.378      19.980       0.605 o 
   8   0   3      38.602      38.371       1.018 o 
   8   0   4      33.716      33.432       0.933 o 
   8   0   5     108.061     107.356       2.702 o 
   8   0   6      19.676      19.898       0.778 o 
   8   0   7       2.843       2.965       0.263 o 
   8   0   8       0.094       0.178       0.161 o 
   8   1   0      78.056      78.451       1.887 o 
   8   1   1      49.088      48.850       1.355 o 
   8   1   2      29.243      27.829       0.822 o 
   8   1   3      43.911      45.091       1.233 o 
   8   1   4      14.031      15.295       0.611 o 
   8   1   5      42.542      42.716       1.321 o 
   8   1   6      69.370      70.357       1.947 o 
   8   1   7      17.569      16.224       0.781 o 
   8   2   0     260.400     262.200       5.941 o 
   8   2   1      19.057      19.115       0.601 o 
   8   2   2       4.081       4.853       0.282 o 
   8   2   3       0.153       0.447       0.123 o 
   8   2   4      19.021      19.157       0.740 o 
   8   2   5      21.465      22.408       0.937 o 
   8   3   0      95.532      96.021       2.393 o 
   8   3   1      10.039       9.580       0.456 o 
   8   3   2      29.072      28.712       0.998 o 
   8   3   3       9.766      10.613       0.555 o 
   8   4   0       2.477       2.751       0.263 o 
   8   4   1       0.491       0.092       0.335 o 
   9  -6   1       5.701       6.286       0.661 o 
   9  -6   2       0.109       0.624       0.281 o 
   9  -6   3       0.394       1.097       0.529 o 
   9  -6   4       0.663       1.137       0.356 o 
   9  -6   5       1.649       1.350       0.309 o 
   9  -6   6       0.006       0.034       0.318 o 
   9  -6   7       3.382       4.020       0.494 o 
   9  -6   8      12.744      14.530       1.127 o 
   9  -5   1       2.045       1.963       0.492 o 
   9  -5   2       5.374       6.498       0.561 o 
   9  -5   4       2.009       1.807       0.439 o 
   9  -5   5       8.414       7.169       0.704 o 
   9  -5   6       0.071       1.233       1.090 o 
   9  -5   7       0.720       0.781       0.413 o 
   9  -5   8       4.257       5.614       0.687 o 
   9  -5   9       0.147       0.601       0.721 o 
   9  -4   1       0.057       0.128       0.152 o 
   9  -4   2       8.181       9.494       0.766 o 
   9  -4   3      15.351      13.812       0.747 o 
   9  -4   4       9.851       8.293       0.952 o 
   9  -4   5       5.189       4.938       0.681 o 
   9  -4   6      14.749      14.786       0.955 o 
   9  -4   7      16.390      14.780       1.524 o 
   9  -4   8      23.791      25.412       2.278 o 
   9  -4   9       3.423       4.010       0.573 o 
   9  -4  10       0.174       0.198       0.284 o 
   9  -3   1      25.432      24.829       0.845 o 
   9  -3   2       2.119       1.629       0.220 o 
   9  -3   3      15.264      14.836       0.785 o 
   9  -3   4      12.446      11.250       0.576 o 
   9  -3   5       8.439       8.335       0.724 o 
   9  -3   6      11.767      11.779       0.698 o 
   9  -3   7       4.217       3.359       0.626 o 
   9  -3   8       6.778       8.053       0.635 o 
   9  -3   9      27.571      27.075       1.439 o 
   9  -3  10      15.153      16.606       1.392 o 
   9  -2   1     447.376     452.066      10.406 o 
   9  -2   2       0.129       0.119       0.104 o 
   9  -2   3       5.944       5.677       0.475 o 
   9  -2   4       0.275       0.264       0.122 o 
   9  -2   5      17.722      16.512       0.710 o 
   9  -2   6      37.156      35.030       1.115 o 
   9  -2   7       1.733       2.473       0.238 o 
   9  -2   8      12.897      12.601       0.607 o 
   9  -2   9       1.569       1.383       0.293 o 
   9  -1   1     185.214     182.929       4.462 o 
   9  -1   2      30.904      28.711       0.972 o 
   9  -1   3      38.613      37.265       1.189 o 
   9  -1   4       2.126       2.343       0.238 o 
   9  -1   5      11.214      11.951       0.468 o 
   9  -1   6      22.875      22.503       0.731 o 
   9  -1   7      41.890      42.453       1.251 o 
   9  -1   8       4.082       4.600       0.332 o 
   9  -1   9       0.544       0.577       0.221 o 
   9   0   0      38.017      40.153       1.027 o 
   9   0   1       3.938       3.676       0.226 o 
   9   0   2      74.228      72.620       1.796 o 
   9   0   3      34.207      34.957       1.029 o 
   9   0   4      13.660      13.150       0.527 o 
   9   0   5      14.712      14.935       0.599 o 
   9   0   6       2.966       3.080       0.285 o 
   9   0   7      23.642      24.157       0.902 o 
   9   0   8      31.328      28.478       2.756 o 
   9   1   0      80.826      81.948       2.016 o 
   9   1   1      97.025      96.888       2.356 o 
   9   1   2     209.704     211.866       5.383 o 
   9   1   3      24.465      24.907       0.802 o 
   9   1   4       6.081       6.462       0.502 o 
   9   1   5       0.125       0.325       0.160 o 
   9   1   6       5.185       5.782       0.400 o 
   9   2   0       0.866       0.983       0.159 o 
   9   2   1      34.067      32.847       0.955 o 
   9   2   2      89.487      87.811       2.216 o 
   9   2   3       9.219       9.214       0.469 o 
   9   2   4      30.155      28.040       0.988 o 
   9   3   0      42.858      42.133       1.229 o 
   9   3   1       8.197       7.991       0.456 o 
   9   3   2       0.491       0.663       0.163 o 
  10  -6   1      65.155      64.038       2.404 o 
  10  -6   2       8.599      11.130       0.893 o 
  10  -6   3       0.600       1.163       0.388 o 
  10  -6   4       2.389       3.288       0.433 o 
  10  -6   5       0.645       1.610       0.529 o 
  10  -6   6       0.565       0.648       0.340 o 
  10  -6   7       1.306       1.377       0.318 o 
  10  -5   1      19.613      20.089       0.987 o 
  10  -5   2       0.026       0.270       0.172 o 
  10  -5   3       0.255       0.648       0.258 o 
  10  -5   4       1.652       2.255       0.415 o 
  10  -5   5       2.542       2.215       0.867 o 
  10  -5   6       1.735       1.771       0.802 o 
  10  -5   7       1.547       1.219       0.366 o 
  10  -5   8       2.910       2.250       0.510 o 
  10  -4   1      68.145      68.370       2.221 o 
  10  -4   2      37.690      37.131       1.380 o 
  10  -4   3       8.182       8.607       0.614 o 
  10  -4   4       0.317       0.971       0.486 o 
  10  -4   5       5.976       6.349       0.634 o 
  10  -4   6       2.600       1.656       0.525 o 
  10  -4   7       0.485       0.335       0.384 o 
  10  -4   8       1.581       2.916       0.489 o 
  10  -4   9       0.358       0.354       0.295 o 
  10  -3   1      13.587      12.088       0.593 o 
  10  -3   2     320.681     323.640       7.370 o 
  10  -3   3     173.094     178.324       4.321 o 
  10  -3   4       1.335       1.724       0.345 o 
  10  -3   5       3.958       4.914       0.474 o 
  10  -3   6       0.154       0.713       0.435 o 
  10  -3   7       4.549       3.432       0.938 o 
  10  -3   8       8.922       8.897       0.796 o 
  10  -3   9       0.450       0.564       0.330 o 
  10  -2   1      32.239      32.914       1.129 o 
  10  -2   2      50.690      49.755       1.699 o 
  10  -2   3      95.955      94.553       3.061 o 
  10  -2   4      15.464      14.453       0.979 o 
  10  -2   5      18.992      18.637       0.877 o 
  10  -2   6       0.002       0.128       0.223 o 
  10  -2   7       3.016       2.637       0.460 o 
  10  -2   8      11.445       9.828       0.848 o 
  10  -2   9      11.148      13.972       1.945 o 
  10  -1   1      94.072      96.575       2.464 o 
  10  -1   2       8.835      10.393       0.620 o 
  10  -1   3       5.587       4.665       0.589 o 
  10  -1   4      40.900      40.843       1.456 o 
  10  -1   5      15.649      15.966       0.760 o 
  10  -1   6       4.747       4.743       0.305 o 
  10  -1   7       2.657       2.963       0.342 o 
  10  -1   8       0.389       0.450       0.179 o 
  10   0   0      16.279      17.036       0.721 o 
  10   0   1     171.607     168.555       4.303 o 
  10   0   2      44.260      46.231       1.236 o 
  10   0   3      63.971      63.807       1.879 o 
  10   0   4     123.111     120.529       3.141 o 
  10   0   5      21.197      19.726       0.741 o 
  10   0   6       3.727       3.694       0.433 o 
  10   0   7       0.184       0.177       0.156 o 
  10   1   0       5.947       6.572       0.378 o 
  10   1   1      28.749      28.745       0.872 o 
  10   1   2       0.054       0.158       0.113 o 
  10   1   3      27.768      27.053       0.874 o 
  10   1   4      53.689      54.870       1.541 o 
  10   1   5       7.487       7.155       0.516 o 
  10   2   0       0.022       0.271       0.138 o 
  10   2   1      33.473      33.910       1.021 o 
  10   2   2      24.189      24.800       0.867 o 
  10   2   3       4.452       4.577       0.391 o 
  10   3   0       7.257       7.341       0.424 o 
  10   3   1       2.852       3.002       0.415 o 
  11  -6   1       0.057       0.951       0.463 o 
  11  -6   2       0.037       0.165       0.273 o 
  11  -6   3       5.513       6.169       0.877 o 
  11  -6   4       0.059       0.266       0.231 o 
  11  -6   5       0.494       0.685       0.316 o 
  11  -6   6       0.210       0.569       0.305 o 
  11  -5   1       9.433       9.029       0.993 o 
  11  -5   2      25.488      23.622       1.219 o 
  11  -5   3      24.775      23.730       1.569 o 
  11  -5   4      13.082      15.300       1.877 o 
  11  -5   5       1.671       1.945       0.408 o 
  11  -5   6       0.226       0.289       0.286 o 
  11  -5   7       2.191       2.315       0.762 o 
  11  -5   8       0.239       0.817       0.689 o 
  11  -4   1       3.149       2.650       0.337 o 
  11  -4   2       1.603       2.034       0.388 o 
  11  -4   3       9.157       9.376       0.815 o 
  11  -4   4     130.583     130.762       3.754 o 
  11  -4   5      55.714      57.767       2.246 o 
  11  -4   6       1.607       1.224       0.348 o 
  11  -4   7       1.120       1.489       0.381 o 
  11  -4   8       0.090       0.853       0.561 o 
  11  -3   1       6.996       5.757       0.417 o 
  11  -3   2       0.138       0.333       0.154 o 
  11  -3   3      25.843      25.802       1.269 o 
  11  -3   4      21.821      19.100       0.995 o 
  11  -3   5      32.992      35.497       1.695 o 
  11  -3   6       5.612       6.260       0.648 o 
  11  -3   7       6.977       6.365       0.678 o 
  11  -3   8       0.257       0.389       0.820 o 
  11  -2   1       0.017       0.120       0.110 o 
  11  -2   2      53.219      55.081       1.647 o 
  11  -2   3      21.847      21.508       0.875 o 
  11  -2   4       0.628       0.737       0.327 o 
  11  -2   5       3.122       3.361       0.476 o 
  11  -2   6      14.322      14.627       1.064 o 
  11  -2   7       4.645       4.940       0.617 o 
  11  -2   8       1.150       1.605       0.514 o 
  11  -1   1       3.069       3.021       0.303 o 
  11  -1   2      14.045      15.065       0.709 o 
  11  -1   3      88.593      87.664       2.667 o 
  11  -1   4      15.007      17.716       0.904 o 
  11  -1   5      30.763      34.696       1.393 o 
  11  -1   6      54.675      54.676       1.932 o 
  11  -1   7      11.618      12.325       0.975 o 
  11   0   0      34.383      34.537       1.197 o 
  11   0   1       0.095       0.525       0.210 o 
  11   0   2       0.671       0.731       0.260 o 
  11   0   3       9.494       9.127       0.650 o 
  11   0   4       0.250       0.214       0.193 o 
  11   0   5      12.963      11.039       1.415 o 
  11   0   6      21.728      21.693       1.542 o 
  11   1   0      49.966      49.007       1.598 o 
  11   1   1       9.865      10.517       0.699 o 
  11   1   2       0.103       0.131       0.122 o 
  11   1   3      18.397      18.507       0.701 o 
  11   1   4       8.952       9.240       0.666 o 
  11   2   0       7.554       7.594       0.441 o 
  11   2   1      13.315      12.943       0.580 o 
  11   2   2      10.760      10.525       0.498 o 
  11   3   0      19.882      20.038       2.092 o 
  12  -6   1       0.693       0.967       0.537 o 
  12  -6   3       3.573       3.644       0.998 o 
  12  -6   4       6.874       5.562       1.172 o 
  12  -5   1       1.802       2.162       0.333 o 
  12  -5   2       0.930       1.048       0.276 o 
  12  -5   3       0.244       0.506       0.284 o 
  12  -5   5       4.246       4.426       0.616 o 
  12  -5   6      41.463      41.314       2.027 o 
  12  -5   7      15.527      14.732       1.895 o 
  12  -4   1       6.658       7.420       0.608 o 
  12  -4   2       0.304       0.561       0.298 o 
  12  -4   3       1.007       0.998       0.283 o 
  12  -4   4       5.482       5.293       0.589 o 
  12  -4   5      15.182      15.827       1.059 o 
  12  -4   6       5.953       4.875       0.627 o 
  12  -4   7       8.056       8.450       1.027 o 
  12  -3   1       0.974       1.200       0.332 o 
  12  -3   2       4.533       4.666       0.442 o 
  12  -3   3       0.289       0.156       0.250 o 
  12  -3   4      20.336      22.100       1.786 o 
  12  -3   5       1.877       1.889       0.375 o 
  12  -3   6       0.090       0.053       0.303 o 
  12  -3   7       0.749       1.542       0.399 o 
  12  -2   1       4.197       4.601       0.351 o 
  12  -2   2       3.984       4.260       0.433 o 
  12  -2   3       5.764       4.452       0.437 o 
  12  -2   4      11.643      12.131       0.853 o 
  12  -2   5      30.809      28.549       1.443 o 
  12  -2   6       3.149       3.041       0.799 o 
  12  -2   7      11.171      11.434       1.269 o 
  12  -1   1     107.991     108.906       2.900 o 
  12  -1   2      18.742      19.391       0.941 o 
  12  -1   3       1.011       1.051       0.267 o 
  12  -1   4       0.000       0.052       0.228 o 
  12  -1   5       1.365       1.451       0.307 o 
  12  -1   6       0.851       0.815       0.352 o 
  12   0   0      63.589      70.119       2.667 o 
  12   0   1     140.320     140.504       4.083 o 
  12   0   2      38.638      37.334       1.923 o 
  12   0   3       6.269       5.901       0.657 o 
  12   0   4       0.120       0.318       0.221 o 
  12   0   5       6.612       7.281       0.763 o 
  12   1   0      50.444      52.422       1.738 o 
  12   1   1      37.408      37.259       1.410 o 
  12   1   2       7.733       7.470       1.042 o 
  12   1   3      13.321      12.512       0.865 o 
  12   2   0      36.607      33.651       1.365 o 
  12   2   1      10.932      10.745       0.894 o 
  13  -5   1       0.990       0.765       0.265 o 
  13  -5   2      10.874      13.610       0.991 o 
  13  -5   3       2.302       2.968       1.134 o 
  13  -5   4       0.022       0.109       0.309 o 
  13  -5   5       0.004       0.125       0.256 o 
  13  -4   1      28.605      25.608       1.368 o 
  13  -4   2      16.492      17.925       1.284 o 
  13  -4   3       0.785       0.941       0.280 o 
  13  -4   4       0.944       0.978       0.298 o 
  13  -4   5       0.852       1.120       0.433 o 
  13  -4   6       5.180       5.622       1.134 o 
  13  -3   1      50.774      51.302       2.052 o 
  13  -3   2      11.131      10.809       0.725 o 
  13  -3   3       0.808       0.825       0.258 o 
  13  -3   4       3.575       3.677       1.236 o 
  13  -3   5       3.138       3.440       0.528 o 
  13  -3   6       7.069       7.261       0.754 o 
  13  -2   1      74.323      76.741       2.235 o 
  13  -2   2      23.152      22.953       0.987 o 
  13  -2   3      43.170      44.851       2.925 o 
  13  -2   4       7.957      10.138       1.554 o 
  13  -2   5       2.115       1.786       0.432 o 
  13  -2   6       0.025       0.042       0.340 o 
  13  -1   1      27.644      29.171       1.151 o 
  13  -1   2      33.520      34.211       1.922 o 
  13  -1   3      78.883      74.641       3.259 o 
  13  -1   4      19.175      18.808       1.161 o 
  13  -1   5       2.579       2.530       0.446 o 
  13   0   0      17.850      19.393       0.995 o 
  13   0   1       4.078       3.766       0.996 o 
  13   0   2      23.721      23.932       1.438 o 
  13   0   3      19.356      19.130       1.477 o 
  13   1   0       3.571       4.525       0.456 o 
  13   1   1       1.592       1.478       0.288 o 
  13   1   2      24.503      23.745       1.400 o 
  14  -5   1       1.156       1.252       0.386 o 
  14  -5   2       8.674       9.112       0.835 o 
  14  -5   3       7.246       7.143       1.173 o 
  14  -4   1      15.717      16.415       0.989 o 
  14  -4   2       1.275       1.463       0.398 o 
  14  -4   3      14.797      15.672       1.286 o 
  14  -4   4       2.452       1.622       0.535 o 
  14  -3   1       0.272       0.210       0.277 o 
  14  -3   2      24.462      26.357       1.247 o 
  14  -3   3      28.806      30.274       1.646 o 
  14  -3   4      10.162      10.615       1.612 o 
  14  -3   5      11.084      13.460       1.251 o 
  14  -2   1      12.724      12.085       0.706 o 
  14  -2   2       3.663       4.029       0.531 o 
  14  -2   3       8.188       8.823       1.296 o 
  14  -2   4      14.247      14.424       1.516 o 
  14  -1   1       0.104       0.599       0.398 o 
  14  -1   2      16.653      15.614       0.929 o 
  14  -1   3       3.471       3.648       0.798 o 
  14  -1   4       6.439       7.160       1.130 o 
  14   0   0       0.895       1.051       0.271 o 
  14   0   1      34.058      35.755       1.609 o 
  14   0   2       0.189       0.603       0.339 o 
  15  -4   1       0.509       1.034       0.960 o 
  15  -4   2       2.341       1.820       0.846 o 
  15  -4   3       0.429       0.631       2.013 o 
  15  -3   1      12.810      13.347       1.012 o 
  15  -3   2       7.928       7.543       0.671 o 
  15  -3   3       7.572       8.304       0.907 o 
  15  -2   1       9.583       9.579       0.650 o 
  15  -2   2       0.048       0.175       0.243 o 
  15  -2   3       1.182       3.330       1.007 o 
  15  -1   1      28.959      31.273       2.487 o 
  15  -1   2       0.170       0.316       0.333 o 
  15   0   0      14.646      15.687       1.987 o 
