# Supplementary material for: X-ray diffraction data as a source of the vibrational free-energy contribution in polymorphic systems
Source: IUCrJ. 2019 May 8;6(Pt 4):558–71. doi: 10.1107/S2052252519003014 (PMC6608639; doi:10.1107/S2052252519003014)
Supplement: Supplementary file 15 [file m-06-00558-Y_200Ksup15.hkl]

#
# fcf, LIST 4 option, 
# 
data_Y_200K
_shelx_title ' written by MoPro v16'
_shelx_refln_list_code        4
_shelx_F_calc_maximum      323.48
_exptl_crystal_F_000       150.00
_reflns_d_resolution_high  0.5862

loop_
 _symmetry_equiv_pos_as_xyz
'x, y, z'
'-x, -y, -z'

_cell_length_a     9.5488
_cell_length_b     4.2735
_cell_length_c     7.8524
_cell_angle_alpha 113.547
_cell_angle_beta   95.379
_cell_angle_gamma 106.125


_shelx_F_squared_multiplier     1.000

loop_ 
 _refln_index_h 
 _refln_index_k 
 _refln_index_l 
 _refln_F_squared_calc 
 _refln_F_squared_meas 
 _refln_F_squared_sigma 
 _refln_observed_status 
 -16   1   1       0.027       0.742       0.633 o 
 -16   1   2       2.139       2.704       0.924 o 
 -16   1   3       7.705       6.022       1.383 o 
 -16   2   0       0.874       0.740       0.283 o 
 -16   2   1       2.670       2.883       0.587 o 
 -16   2   2       8.800      10.011       0.851 o 
 -16   3   0      16.422      15.842       1.790 o 
 -16   3   1       9.236       8.934       1.335 o 
 -15   0   1      30.105      32.769       1.252 o 
 -15   0   2       1.161       2.024       0.469 o 
 -15   0   3       0.008       0.089       0.258 o 
 -15   0   4       1.965       2.119       0.404 o 
 -15   0   5       4.103       3.228       0.624 o 
 -15   0   6       6.779       5.326       2.208 o 
 -15   1   0      23.135      23.678       1.046 o 
 -15   1   1      13.747      12.260       0.759 o 
 -15   1   2       2.750       2.941       0.342 o 
 -15   1   3      10.840      12.074       0.698 o 
 -15   1   4      14.382      13.587       1.227 o 
 -15   1   5      94.212      92.220       2.826 o 
 -15   1   6       1.791       1.026       0.405 o 
 -15   2   0      12.550      14.010       1.209 o 
 -15   2   1      16.455      16.574       0.826 o 
 -15   2   2      32.970      32.910       1.304 o 
 -15   2   3      22.246      24.339       1.179 o 
 -15   2   4       1.588       2.349       0.466 o 
 -15   2   5       4.754       4.915       0.780 o 
 -15   3   0       7.572       7.183       0.765 o 
 -15   3   1       4.261       4.601       0.781 o 
 -15   3   2      36.231      38.222       2.105 o 
 -15   3   3       6.173       6.289       0.865 o 
 -15   3   4       2.269       2.729       0.851 o 
 -15   4   0       8.160       7.347       0.898 o 
 -15   4   1       2.446       2.793       0.859 o 
 -15   4   2       2.994       3.247       1.298 o 
 -14  -1   1      21.673      21.083       1.194 o 
 -14  -1   2      18.984      17.769       0.976 o 
 -14  -1   3      50.255      49.700       1.973 o 
 -14  -1   4       1.897       1.839       0.344 o 
 -14  -1   5       0.050       0.350       0.235 o 
 -14  -1   6       0.756       0.922       0.322 o 
 -14  -1   7       0.279       0.339       0.442 o 
 -14   0   1      40.392      42.715       1.477 o 
 -14   0   2      34.606      33.215       1.344 o 
 -14   0   3      23.686      21.530       1.390 o 
 -14   0   4       6.734       6.801       0.802 o 
 -14   0   5      20.159      22.383       1.727 o 
 -14   0   6      20.594      19.821       1.199 o 
 -14   0   7      79.190      81.314       2.539 o 
 -14   1   1      16.631      16.383       0.881 o 
 -14   1   2      30.984      30.447       1.577 o 
 -14   1   3      33.482      32.717       1.239 o 
 -14   1   4      47.307      48.888       1.702 o 
 -14   1   5      43.256      42.236       3.291 o 
 -14   1   6       3.856       4.075       0.494 o 
 -14   1   7       6.438       6.246       0.842 o 
 -14   2   0       9.981       9.679       0.932 o 
 -14   2   1      17.946      17.653       0.959 o 
 -14   2   2      12.413      12.916       0.753 o 
 -14   2   3      12.561      12.871       0.960 o 
 -14   2   4      71.751      72.776       2.096 o 
 -14   2   5       8.074       7.026       1.335 o 
 -14   2   6       5.976       5.436       0.572 o 
 -14   3   0       6.386       6.412       0.800 o 
 -14   3   1       0.042       0.235       0.304 o 
 -14   3   2      18.246      18.478       0.962 o 
 -14   3   3       2.849       3.228       0.403 o 
 -14   3   4      12.942      15.004       0.957 o 
 -14   3   5       1.610       2.403       0.783 o 
 -14   4   0       0.100       0.842       0.290 o 
 -14   4   1       3.813       4.445       0.903 o 
 -14   4   2       5.247       5.103       0.750 o 
 -14   4   3       8.268       8.443       0.718 o 
 -13  -2   1       2.231       1.585       0.515 o 
 -13  -2   2      36.128      36.804       1.272 o 
 -13  -2   3      14.983      13.795       0.815 o 
 -13  -2   4      22.769      22.248       1.016 o 
 -13  -2   5      51.079      51.115       2.015 o 
 -13  -2   6       1.432       1.738       0.374 o 
 -13  -1   1      42.751      43.636       2.249 o 
 -13  -1   2       3.960       3.712       0.376 o 
 -13  -1   3      44.897      43.948       2.226 o 
 -13  -1   4      34.254      34.438       1.728 o 
 -13  -1   5      27.038      25.708       1.392 o 
 -13  -1   6      10.956      10.426       0.804 o 
 -13  -1   7      18.648      17.449       1.180 o 
 -13  -1   8      22.709      22.976       1.038 o 
 -13   0   1       0.965       1.048       0.212 o 
 -13   0   2       0.016       0.277       0.177 o 
 -13   0   3      25.594      25.895       1.102 o 
 -13   0   4      45.384      45.237       2.192 o 
 -13   0   5      40.241      40.253       1.497 o 
 -13   0   6      51.362      55.537       1.854 o 
 -13   0   7      60.233      61.133       2.344 o 
 -13   0   8       4.279       4.120       0.766 o 
 -13   1   0       9.714      10.128       0.662 o 
 -13   1   1      14.552      13.998       0.617 o 
 -13   1   2      10.610      10.495       0.612 o 
 -13   1   3      21.123      20.395       0.950 o 
 -13   1   4      13.982      14.288       1.028 o 
 -13   1   5      24.327      22.862       1.597 o 
 -13   1   6      84.562      87.480       2.819 o 
 -13   1   7       8.672       9.136       1.732 o 
 -13   1   8      11.808      11.370       0.786 o 
 -13   2   0      49.989      52.350       1.655 o 
 -13   2   2      16.060      16.497       0.760 o 
 -13   2   3       2.800       2.153       0.509 o 
 -13   2   4      20.612      21.553       1.688 o 
 -13   2   5       3.128       3.104       0.880 o 
 -13   2   6      27.229      27.968       2.958 o 
 -13   2   7       2.130       2.113       0.785 o 
 -13   3   0       2.203       2.116       0.559 o 
 -13   3   1      19.302      19.600       1.904 o 
 -13   3   2       3.214       3.210       0.335 o 
 -13   3   3       3.735       3.953       0.478 o 
 -13   3   4      15.597      17.424       0.925 o 
 -13   3   5      12.003      13.929       1.080 o 
 -13   3   6       1.455       0.956       0.340 o 
 -13   4   0      20.100      19.540       1.771 o 
 -13   4   1       1.643       1.143       0.287 o 
 -13   4   2      25.813      26.689       1.291 o 
 -13   4   3       8.710       8.555       0.694 o 
 -13   4   4       2.902       3.063       0.510 o 
 -13   5   0      20.393      20.877       1.390 o 
 -13   5   1      77.164      74.977       2.107 o 
 -12  -3   3       2.534       2.844       0.484 o 
 -12  -3   4      22.779      24.016       1.087 o 
 -12  -3   5       6.365       6.537       0.743 o 
 -12  -3   6      19.543      20.390       1.152 o 
 -12  -3   7      31.454      29.730       2.364 o 
 -12  -2   1       2.628       2.889       0.375 o 
 -12  -2   2       9.873       9.566       0.629 o 
 -12  -2   3      49.904      48.939       1.614 o 
 -12  -2   4       6.453       6.843       0.440 o 
 -12  -2   5      29.896      29.918       1.201 o 
 -12  -2   6      23.031      23.056       1.604 o 
 -12  -2   7      20.677      19.827       1.064 o 
 -12  -2   8      10.883      10.213       0.693 o 
 -12  -2   9       8.298       9.479       0.824 o 
 -12  -1   1       5.104       5.959       0.470 o 
 -12  -1   2      11.866      10.979       0.641 o 
 -12  -1   3       8.670       8.921       0.538 o 
 -12  -1   4       0.021       0.420       0.243 o 
 -12  -1   5      26.151      27.074       1.404 o 
 -12  -1   6      39.208      41.172       1.495 o 
 -12  -1   7      29.877      29.144       1.170 o 
 -12  -1   8      44.461      42.503       1.622 o 
 -12  -1   9      55.720      57.543       1.713 o 
 -12   0   1      50.395      51.526       1.713 o 
 -12   0   2      19.119      18.857       1.032 o 
 -12   0   3      13.767      13.183       1.033 o 
 -12   0   4       5.820       5.637       0.503 o 
 -12   0   5      14.805      15.044       0.730 o 
 -12   0   6      11.141      10.989       0.781 o 
 -12   0   7      27.697      27.186       1.104 o 
 -12   0   8      60.222      61.662       2.415 o 
 -12   0   9       8.377       7.753       0.793 o 
 -12   1   0      31.590      31.769       1.384 o 
 -12   1   1     127.754     127.862       4.110 o 
 -12   1   2     101.805     108.850       3.271 o 
 -12   1   3       0.953       1.409       0.223 o 
 -12   1   4      25.790      25.055       1.015 o 
 -12   1   5       6.284       5.459       0.566 o 
 -12   1   6      11.570      11.634       0.781 o 
 -12   1   7       3.637       3.478       0.592 o 
 -12   1   8      29.762      29.259       1.371 o 
 -12   1   9       1.411       0.754       1.023 o 
 -12   2   0      25.217      24.278       1.229 o 
 -12   2   1      96.172      95.058       3.336 o 
 -12   2   2       3.413       3.615       0.294 o 
 -12   2   3      18.675      19.936       1.014 o 
 -12   2   4      22.312      23.163       1.473 o 
 -12   2   5       1.447       2.482       0.365 o 
 -12   2   6      22.197      23.388       1.413 o 
 -12   2   7       9.678      10.387       0.881 o 
 -12   2   8       2.059       1.166       1.109 o 
 -12   3   0      35.788      34.344       1.810 o 
 -12   3   1      66.807      67.640       2.154 o 
 -12   3   2      45.119      45.088       1.881 o 
 -12   3   3       2.183       2.382       0.311 o 
 -12   3   4      24.311      24.295       1.634 o 
 -12   3   5       3.850       3.160       0.503 o 
 -12   3   6       4.251       4.318       0.528 o 
 -12   4   0      23.348      25.766       1.209 o 
 -12   4   1       1.672       1.635       0.284 o 
 -12   4   2      59.868      57.999       1.825 o 
 -12   4   3     157.816     159.946       5.788 o 
 -12   4   5       1.253       2.088       0.517 o 
 -12   5   0       1.859       1.775       0.394 o 
 -12   5   1       1.168       0.984       0.307 o 
 -12   5   2       1.430       1.828       0.318 o 
 -12   5   3      21.650      20.608       1.064 o 
 -11  -3   1       9.163       9.984       0.485 o 
 -11  -3   2      28.358      26.596       0.878 o 
 -11  -3   3       3.898       3.654       0.277 o 
 -11  -3   4      18.554      17.997       0.748 o 
 -11  -3   5      39.022      36.841       1.367 o 
 -11  -3   6       4.338       4.779       0.405 o 
 -11  -3   7      11.954      11.753       0.752 o 
 -11  -3   8      10.766      10.208       0.652 o 
 -11  -2   1      44.101      42.885       1.231 o 
 -11  -2   2      51.424      51.262       1.663 o 
 -11  -2   3       8.998       8.829       0.765 o 
 -11  -2   4       5.551       6.884       0.471 o 
 -11  -2   5      19.816      19.161       1.058 o 
 -11  -2   6       0.053       0.217       0.201 o 
 -11  -2   7      17.343      18.501       1.394 o 
 -11  -2   8      19.414      19.487       1.200 o 
 -11  -2   9      14.941      14.378       0.786 o 
 -11  -2  10      30.675      31.759       1.084 o 
 -11  -1   1     159.393     153.878       4.120 o 
 -11  -1   2      82.767      82.795       2.368 o 
 -11  -1   3      71.154      73.139       2.570 o 
 -11  -1   4      17.746      17.692       1.055 o 
 -11  -1   5       6.542       6.922       0.594 o 
 -11  -1   6       1.343       1.802       0.282 o 
 -11  -1   7       6.035       6.979       0.507 o 
 -11  -1   8       5.831       5.506       0.539 o 
 -11  -1   9      17.745      15.553       0.744 o 
 -11  -1  10      26.869      28.299       1.708 o 
 -11   0   1     153.057     156.494       4.376 o 
 -11   0   2      33.128      32.174       1.402 o 
 -11   0   3     200.629     202.162       4.893 o 
 -11   0   4     138.336     140.924       3.860 o 
 -11   0   5       3.595       3.547       0.407 o 
 -11   0   6      25.461      25.202       1.059 o 
 -11   0   7       3.695       3.667       0.411 o 
 -11   0   8       2.969       2.796       0.413 o 
 -11   0   9       3.588       3.124       0.533 o 
 -11   0  10      16.840      16.688       1.670 o 
 -11   1   0       2.001       1.604       0.250 o 
 -11   1   1      10.379      10.072       0.581 o 
 -11   1   2      44.261      43.353       1.581 o 
 -11   1   3     154.898     157.577       4.274 o 
 -11   1   4       3.197       3.378       0.392 o 
 -11   1   5       8.752       9.780       0.727 o 
 -11   1   6      44.793      45.394       2.216 o 
 -11   1   7       0.120       0.470       0.225 o 
 -11   1   8      17.201      19.492       1.486 o 
 -11   1   9       4.344       5.049       0.899 o 
 -11   2   0       6.673       6.652       0.390 o 
 -11   2   1       0.157       0.172       0.103 o 
 -11   2   2      75.315      73.625       2.053 o 
 -11   2   3     144.762     147.366       4.504 o 
 -11   2   4      64.322      66.647       2.033 o 
 -11   2   5       1.426       2.457       0.345 o 
 -11   2   6      11.487      10.813       0.804 o 
 -11   2   7       0.644       0.558       0.232 o 
 -11   2   8       5.601       6.972       0.860 o 
 -11   3   0       0.749       1.048       0.299 o 
 -11   3   1       9.441       9.129       0.759 o 
 -11   3   2      49.395      51.104       2.365 o 
 -11   3   3       2.973       2.616       0.311 o 
 -11   3   4     133.216     133.422       4.439 o 
 -11   3   5     222.096     221.224       6.165 o 
 -11   3   6       0.292       0.316       0.263 o 
 -11   3   7       0.009       0.464       0.824 o 
 -11   4   0       0.097       0.622       0.174 o 
 -11   4   1       1.806       2.956       0.343 o 
 -11   4   2       9.583      10.584       1.299 o 
 -11   4   3       3.837       3.363       0.573 o 
 -11   4   4       6.581       6.996       0.638 o 
 -11   4   5      46.230      46.355       1.889 o 
 -11   4   6       4.541       3.995       1.020 o 
 -11   5   0       0.257       0.583       0.353 o 
 -11   5   1       0.449       0.702       0.198 o 
 -11   5   2       0.017       0.415       0.330 o 
 -11   5   3       3.529       4.371       0.473 o 
 -11   5   4       3.939       3.885       1.086 o 
 -11   6   0       0.095       0.102       0.323 o 
 -10  -4   3       5.321       4.886       0.451 o 
 -10  -4   4      16.615      16.037       0.724 o 
 -10  -4   5       4.237       4.497       0.373 o 
 -10  -4   6      18.919      20.040       0.736 o 
 -10  -4   7      20.740      20.324       0.823 o 
 -10  -4   8       1.143       1.514       0.307 o 
 -10  -3   1       7.932       7.315       0.549 o 
 -10  -3   2       5.323       5.428       0.304 o 
 -10  -3   3      42.138      40.842       1.168 o 
 -10  -3   4      34.990      35.459       1.030 o 
 -10  -3   5      12.899      12.942       0.510 o 
 -10  -3   6       1.397       1.871       0.247 o 
 -10  -3   7      21.070      22.458       1.370 o 
 -10  -3   8       0.050       0.261       0.218 o 
 -10  -3   9       7.487       7.851       0.608 o 
 -10  -3  10       5.236       5.780       0.757 o 
 -10  -2   1       9.138       9.883       0.418 o 
 -10  -2   2      41.382      41.476       1.154 o 
 -10  -2   3     148.825     148.183       3.578 o 
 -10  -2   4      92.742      94.359       2.501 o 
 -10  -2   5      58.154      59.234       1.918 o 
 -10  -2   6       7.784       7.407       0.562 o 
 -10  -2   7       0.936       1.484       0.264 o 
 -10  -2   9       1.526       1.826       0.310 o 
 -10  -2  10       1.505       2.164       0.457 o 
 -10  -2  11       6.157       4.536       1.122 o 
 -10  -1   1       1.985       2.074       0.168 o 
 -10  -1   2      41.849      42.734       1.306 o 
 -10  -1   3     152.049     154.009       4.042 o 
 -10  -1   4      27.103      25.613       0.953 o 
 -10  -1   5     220.318     226.286       5.720 o 
 -10  -1   6     117.719     118.628       3.209 o 
 -10  -1   7       5.559       5.938       0.588 o 
 -10  -1   8      17.114      16.244       0.710 o 
 -10  -1   9       0.365       0.412       0.184 o 
 -10  -1  10       0.192       0.364       0.252 o 
 -10  -1  11       2.268       3.603       0.737 o 
 -10   0   1       0.004       0.197       0.131 o 
 -10   0   2       0.164       0.083       0.118 o 
 -10   0   3      18.659      17.267       0.647 o 
 -10   0   4      43.955      44.138       1.420 o 
 -10   0   5     154.426     154.805       4.382 o 
 -10   0   6       2.098       2.743       0.636 o 
 -10   0   7       1.202       1.737       0.319 o 
 -10   0   8      42.531      41.684       1.606 o 
 -10   0   9       0.003       0.146       0.269 o 
 -10   0  10       7.457       7.792       0.741 o 
 -10   1   0      87.933      89.159       2.376 o 
 -10   1   1       0.916       0.631       0.129 o 
 -10   1   2       3.487       3.512       0.260 o 
 -10   1   3       0.234       0.544       0.185 o 
 -10   1   4     109.741     105.314       2.809 o 
 -10   1   5     201.259     195.925       4.648 o 
 -10   1   6      55.914      57.213       1.814 o 
 -10   1   7       0.482       0.340       0.289 o 
 -10   1   8       1.830       1.916       0.263 o 
 -10   1   9       0.021       0.097       0.213 o 
 -10   1  10       5.416       5.612       0.763 o 
 -10   2   0      10.742      10.405       0.481 o 
 -10   2   1      16.185      15.981       0.736 o 
 -10   2   2       1.050       0.699       0.170 o 
 -10   2   3      10.867      10.303       0.627 o 
 -10   2   4      58.988      59.409       1.746 o 
 -10   2   5       5.910       5.432       0.514 o 
 -10   2   6     204.046     200.724       5.685 o 
 -10   2   7     208.327     213.015       6.035 o 
 -10   2   8       0.395       0.065       0.254 o 
 -10   2   9       0.875       0.785       0.330 o 
 -10   3   0      10.802      11.221       0.691 o 
 -10   3   1      12.571      12.429       0.808 o 
 -10   3   2       1.623       2.080       0.332 o 
 -10   3   3       2.791       2.726       0.407 o 
 -10   3   4      19.108      19.130       0.942 o 
 -10   3   5      12.051      11.988       0.681 o 
 -10   3   6      16.794      15.070       1.147 o 
 -10   3   7      66.101      66.994       2.041 o 
 -10   4   0      57.005      56.078       2.061 o 
 -10   4   1      15.381      15.122       0.704 o 
 -10   4   2       0.058       0.114       0.222 o 
 -10   4   3       0.023       0.221       0.197 o 
 -10   4   4       0.063       0.288       0.335 o 
 -10   4   5       6.257       7.167       0.632 o 
 -10   4   6       6.478       5.831       0.822 o 
 -10   5   0       0.198       0.457       0.228 o 
 -10   5   1       1.348       1.717       0.275 o 
 -10   5   2       0.445       0.545       0.214 o 
 -10   5   3       2.244       2.417       0.335 o 
 -10   5   4       0.077       0.273       0.241 o 
 -10   6   0       1.688       1.910       0.326 o 
  -9  -4   1       1.467       1.402       0.283 o 
  -9  -4   2       3.013       3.362       0.350 o 
  -9  -4   3       2.552       2.617       0.240 o 
  -9  -4   4       2.967       2.749       0.236 o 
  -9  -4   5      25.862      24.996       0.957 o 
  -9  -4   6      11.209      11.408       0.536 o 
  -9  -4   7      12.984      12.222       0.604 o 
  -9  -4   8       0.166       0.665       0.202 o 
  -9  -4   9      12.462      12.917       0.664 o 
  -9  -3   1      30.572      29.543       0.913 o 
  -9  -3   2       0.004       0.270       0.100 o 
  -9  -3   3       4.570       5.420       0.291 o 
  -9  -3   4      26.114      25.781       0.801 o 
  -9  -3   5     101.164     101.554       2.598 o 
  -9  -3   6      72.193      71.725       2.005 o 
  -9  -3   7      26.055      26.032       0.862 o 
  -9  -3   8       1.455       1.237       0.185 o 
  -9  -3   9       0.012       0.176       0.197 o 
  -9  -3  10       0.038       0.020       0.203 o 
  -9  -3  11       0.225       0.206       0.340 o 
  -9  -2   1      41.700      41.455       1.124 o 
  -9  -2   2      13.054      12.143       0.443 o 
  -9  -2   3       5.689       5.468       0.322 o 
  -9  -2   4      36.131      36.605       1.011 o 
  -9  -2   5      82.949      83.520       2.273 o 
  -9  -2   6      21.717      20.728       0.720 o 
  -9  -2   7     161.231     166.812       5.062 o 
  -9  -2   8      63.743      67.976       3.697 o 
  -9  -2   9       4.464       4.639       0.509 o 
  -9  -2  10       8.718       8.253       0.574 o 
  -9  -2  11       0.134       0.317       0.228 o 
  -9  -1   1     200.436     205.044       4.796 o 
  -9  -1   2      18.716      17.548       0.556 o 
  -9  -1   3       7.507       8.292       0.435 o 
  -9  -1   4       0.086       0.218       0.119 o 
  -9  -1   5      14.265      13.020       0.598 o 
  -9  -1   6      25.534      23.942       1.172 o 
  -9  -1   7      96.099      98.248       2.851 o 
  -9  -1   8       1.012       1.151       0.301 o 
  -9  -1   9       0.011       0.293       0.173 o 
  -9  -1  10      23.292      24.579       1.304 o 
  -9   0   1     188.750     189.002       4.969 o 
  -9   0   2     107.980     108.086       2.888 o 
  -9   0   3       1.537       0.894       0.135 o 
  -9   0   4       0.099       0.179       0.121 o 
  -9   0   5       1.025       1.092       0.186 o 
  -9   0   6     108.950     107.277       3.432 o 
  -9   0   7     172.630     172.892       4.436 o 
  -9   0   8      30.498      30.864       1.567 o 
  -9   0  10       0.010       0.230       0.360 o 
  -9   0  11       0.017       0.560       0.280 o 
  -9   1   0      70.528      71.540       1.811 o 
  -9   1   1      28.448      29.128       1.271 o 
  -9   1   2      72.849      71.807       1.888 o 
  -9   1   3      19.986      20.378       0.733 o 
  -9   1   4       0.201       0.333       0.144 o 
  -9   1   5       5.439       4.771       0.468 o 
  -9   1   6      40.225      41.611       1.307 o 
  -9   1   7      11.558      11.229       0.622 o 
  -9   1   8     205.767     203.995       5.851 o 
  -9   1   9     130.006     127.554       4.292 o 
  -9   1  10       0.026       0.071       0.211 o 
  -9   2   0     543.708     544.363      12.469 o 
  -9   2   1       8.356       8.043       0.452 o 
  -9   2   2      50.271      51.839       1.550 o 
  -9   2   3      31.606      31.312       0.972 o 
  -9   2   4      10.843      11.451       0.469 o 
  -9   2   5       4.344       4.100       0.342 o 
  -9   2   6      14.684      14.405       0.536 o 
  -9   2   7      23.301      23.384       1.032 o 
  -9   2   8      25.739      25.714       1.104 o 
  -9   2   9      61.534      59.851       2.255 o 
  -9   3   0      69.593      69.121       1.974 o 
  -9   3   1     119.408     116.495       3.389 o 
  -9   3   2     127.909     126.843       3.304 o 
  -9   3   3      20.695      23.690       0.878 o 
  -9   3   4       1.006       1.200       0.199 o 
  -9   3   5       0.371       0.516       0.159 o 
  -9   3   6       0.660       1.337       0.345 o 
  -9   3   7       5.158       5.349       0.753 o 
  -9   3   8       5.361       5.203       0.583 o 
  -9   4   0       0.033       0.460       0.177 o 
  -9   4   1      38.941      39.031       1.271 o 
  -9   4   2       4.344       4.354       0.345 o 
  -9   4   3      10.085       9.838       0.683 o 
  -9   4   4       0.866       1.362       0.265 o 
  -9   4   5       1.723       1.910       0.463 o 
  -9   4   6       0.105       0.117       0.179 o 
  -9   5   0      23.792      25.025       1.211 o 
  -9   5   1     108.361     110.404       3.341 o 
  -9   5   2       0.945       0.937       0.321 o 
  -9   5   3       3.431       3.754       0.474 o 
  -9   5   4       8.874      10.287       1.655 o 
  -9   6   1      17.957      18.644       0.908 o 
  -8  -5   4       0.770       0.264       0.419 o 
  -8  -5   5       0.316       0.735       0.392 o 
  -8  -5   6       1.295       1.235       0.325 o 
  -8  -5   7       9.964      12.639       1.776 o 
  -8  -4   1       7.433       6.619       0.420 o 
  -8  -4   2      37.948      38.588       1.321 o 
  -8  -4   3      21.717      20.669       0.766 o 
  -8  -4   4       0.002       0.181       0.112 o 
  -8  -4   5       0.805       1.369       0.192 o 
  -8  -4   6      12.603      11.467       0.568 o 
  -8  -4   7      53.885      55.051       1.611 o 
  -8  -4   8      37.344      38.105       1.236 o 
  -8  -4   9       5.835       5.609       0.331 o 
  -8  -4  10       0.032       0.160       0.157 o 
  -8  -3   1      21.658      20.731       0.697 o 
  -8  -3   2       1.783       2.147       0.190 o 
  -8  -3   3      45.495      43.751       1.223 o 
  -8  -3   4      17.492      17.589       0.569 o 
  -8  -3   5       6.732       6.617       0.353 o 
  -8  -3   6      17.472      16.968       0.676 o 
  -8  -3   7      26.327      25.228       0.852 o 
  -8  -3   8      15.740      14.975       0.603 o 
  -8  -3   9      79.071      80.523       2.085 o 
  -8  -3  10      22.581      23.337       0.922 o 
  -8  -3  11       2.203       2.142       0.411 o 
  -8  -2   1      94.722      93.100       2.300 o 
  -8  -2   2      80.850      83.621       2.160 o 
  -8  -2   3     178.802     177.745       4.159 o 
  -8  -2   4      21.886      21.454       0.683 o 
  -8  -2   5      19.581      19.934       0.672 o 
  -8  -2   6       0.246       0.179       0.088 o 
  -8  -2   7       3.523       3.826       0.330 o 
  -8  -2   8       8.327       7.546       0.388 o 
  -8  -2   9      39.155      38.640       1.712 o 
  -8  -2  10       0.162       0.358       0.196 o 
  -8  -2  11       0.018       0.138       0.157 o 
  -8  -2  12       8.041       7.383       1.059 o 
  -8  -1   1       1.323       1.384       0.132 o 
  -8  -1   2      67.555      69.892       1.709 o 
  -8  -1   3     249.558     247.788       5.655 o 
  -8  -1   4      74.733      75.167       1.841 o 
  -8  -1   5       0.007       0.033       0.086 o 
  -8  -1   6       4.778       4.402       0.418 o 
  -8  -1   7       0.781       0.946       0.182 o 
  -8  -1   8      71.050      71.606       2.132 o 
  -8  -1   9      94.844      99.983       2.798 o 
  -8  -1  10      10.483      10.249       0.619 o 
  -8  -1  11       0.075       0.148       0.248 o 
  -8   0   1     221.482     221.653       5.049 o 
  -8   0   2      65.940      66.641       1.610 o 
  -8   0   3       9.326       9.112       0.379 o 
  -8   0   4     127.707     124.844       3.533 o 
  -8   0   5      16.096      16.312       0.625 o 
  -8   0   6       0.279       0.424       0.127 o 
  -8   0   7       0.374       0.643       0.273 o 
  -8   0   8      16.129      17.769       0.938 o 
  -8   0   9      15.778      14.733       0.761 o 
  -8   0  10     136.963     140.957       5.024 o 
  -8   0  11      56.009      55.847       2.529 o 
  -8   1   0       8.957      10.259       0.421 o 
  -8   1   1     844.288     835.004      18.685 o 
  -8   1   2     733.795     742.220      16.636 o 
  -8   1   3       1.987       2.171       0.176 o 
  -8   1   4     108.742     104.057       2.520 o 
  -8   1   5      52.663      49.739       1.368 o 
  -8   1   6      16.147      16.988       0.825 o 
  -8   1   7       3.736       3.657       0.417 o 
  -8   1   8       2.242       2.155       0.325 o 
  -8   1   9      25.983      26.224       1.025 o 
  -8   1  10      24.245      25.730       1.366 o 
  -8   2   0      16.369      17.512       0.703 o 
  -8   2   1      48.594      49.029       1.727 o 
  -8   2   2     119.628     122.239       3.050 o 
  -8   2   3     172.258     168.405       4.162 o 
  -8   2   4     185.053     188.630       4.533 o 
  -8   2   5      23.072      22.955       0.969 o 
  -8   2   6       6.419       5.835       0.383 o 
  -8   2   7       1.109       1.306       0.222 o 
  -8   2   8       1.368       1.344       0.337 o 
  -8   2   9       1.410       1.394       0.248 o 
  -8   2  10       2.228       3.318       0.884 o 
  -8   3   0      22.979      22.622       0.755 o 
  -8   3   1       0.450       0.333       0.130 o 
  -8   3   2       0.015       0.062       0.104 o 
  -8   3   3      73.816      72.660       2.414 o 
  -8   3   4      17.675      17.666       0.663 o 
  -8   3   5      20.412      20.582       0.814 o 
  -8   3   6       1.126       0.987       0.194 o 
  -8   3   7       0.093       0.295       0.149 o 
  -8   3   8       0.269       0.336       0.172 o 
  -8   4   0       7.576       7.414       0.427 o 
  -8   4   1       5.976       5.651       0.385 o 
  -8   4   2      62.272      61.317       1.728 o 
  -8   4   3     171.360     173.592       5.191 o 
  -8   4   4       0.404       0.778       0.238 o 
  -8   4   5      17.748      16.526       1.103 o 
  -8   4   6      14.321      16.457       1.702 o 
  -8   4   7       0.011       0.366       0.436 o 
  -8   5   0       0.116       0.084       0.187 o 
  -8   5   1      20.319      19.418       0.853 o 
  -8   5   2       0.560       0.690       0.381 o 
  -8   5   3      43.795      46.143       2.078 o 
  -8   5   4      26.991      25.138       1.420 o 
  -8   6   0       0.415       0.692       0.284 o 
  -8   6   1       2.545       3.015       0.376 o 
  -8   6   2       6.344       3.519       1.152 o 
  -7  -5   2       4.549       4.672       1.098 o 
  -7  -5   3       5.019       5.292       0.429 o 
  -7  -5   4      27.926      28.335       0.933 o 
  -7  -5   5       9.160       9.287       0.484 o 
  -7  -5   7       0.005       0.242       0.159 o 
  -7  -5   8       5.238       4.118       0.400 o 
  -7  -5   9      23.655      24.744       2.492 o 
  -7  -4   1       8.557       9.153       0.449 o 
  -7  -4   2      52.604      52.096       1.449 o 
  -7  -4   3       7.423       7.143       0.359 o 
  -7  -4   4       2.205       2.064       0.267 o 
  -7  -4   5      29.875      29.830       0.955 o 
  -7  -4   6      13.761      13.929       0.576 o 
  -7  -4   7       4.534       4.308       0.380 o 
  -7  -4   8       3.982       3.528       0.330 o 
  -7  -4   9       5.545       4.835       0.314 o 
  -7  -4  10       8.995       8.297       0.549 o 
  -7  -4  11      26.641      28.274       0.889 o 
  -7  -3   1      12.165      12.306       0.471 o 
  -7  -3   2     207.951     207.259       4.767 o 
  -7  -3   3      65.444      64.429       1.682 o 
  -7  -3   4      54.090      55.376       1.515 o 
  -7  -3   5     109.251     107.113       2.747 o 
  -7  -3   6      20.655      21.553       0.747 o 
  -7  -3   7      16.132      16.609       0.619 o 
  -7  -3   8       0.613       0.561       0.152 o 
  -7  -3   9       0.005       0.020       0.121 o 
  -7  -3  10       1.326       1.173       0.248 o 
  -7  -3  11      10.648      10.752       0.548 o 
  -7  -3  12       0.034       0.217       0.210 o 
  -7  -2   1      38.191      38.132       1.112 o 
  -7  -2   2      49.326      48.700       1.268 o 
  -7  -2   3       0.034       0.172       0.100 o 
  -7  -2   4      63.798      67.178       1.696 o 
  -7  -2   5     188.801     187.236       4.618 o 
  -7  -2   6      33.306      34.866       1.188 o 
  -7  -2   7       1.290       1.017       0.153 o 
  -7  -2   8       8.174       7.585       0.512 o 
  -7  -2   9       0.151       0.411       0.115 o 
  -7  -2  10      30.666      31.162       0.998 o 
  -7  -2  11      36.034      34.900       1.348 o 
  -7  -2  12       2.040       1.741       0.282 o 
  -7  -1   1      82.195      78.328       1.949 o 
  -7  -1   2      37.449      37.327       0.962 o 
  -7  -1   3     164.887     166.426       3.892 o 
  -7  -1   4      30.432      31.532       0.868 o 
  -7  -1   5       0.183       0.244       0.066 o 
  -7  -1   6      92.251      94.975       2.326 o 
  -7  -1   7       9.326       8.276       0.364 o 
  -7  -1   8       2.506       2.762       0.316 o 
  -7  -1   9       0.333       0.359       0.139 o 
  -7  -1  10       3.602       3.610       0.412 o 
  -7  -1  11      13.670      12.980       0.932 o 
  -7  -1  12      62.161      60.740       2.968 o 
  -7   0   1       0.199       0.520       0.068 o 
  -7   0   2      26.005      25.478       0.664 o 
  -7   0   3    1166.190    1140.814      25.394 o 
  -7   0   4     576.572     578.860      12.967 o 
  -7   0   5       0.732       0.923       0.144 o 
  -7   0   6     118.222     115.525       2.882 o 
  -7   0   7      54.238      53.430       1.450 o 
  -7   0   8      10.354       9.647       0.559 o 
  -7   0   9       1.335       1.749       0.463 o 
  -7   0  10       1.223       1.470       0.291 o 
  -7   0  11      17.688      18.393       1.044 o 
  -7   1   0      52.225      57.067       1.435 o 
  -7   1   1      71.901      71.925       2.052 o 
  -7   1   2      86.795      91.438       2.238 o 
  -7   1   3      86.110      85.255       2.079 o 
  -7   1   4     148.193     147.691       3.476 o 
  -7   1   5     163.587     160.760       3.784 o 
  -7   1   6     163.126     160.740       3.812 o 
  -7   1   7      24.949      25.124       0.861 o 
  -7   1   8       9.848       9.363       0.498 o 
  -7   1   9       0.672       0.420       0.145 o 
  -7   1  10       0.883       0.425       0.253 o 
  -7   1  11       0.005       0.341       0.796 o 
  -7   2   0     143.209     145.230       3.652 o 
  -7   2   1     117.617     122.613       3.097 o 
  -7   2   2      45.331      40.671       1.104 o 
  -7   2   3       3.409       3.005       0.210 o 
  -7   2   4       0.203       0.383       0.096 o 
  -7   2   5      93.438      90.633       2.304 o 
  -7   2   6      29.615      30.490       0.942 o 
  -7   2   7      19.858      20.201       0.761 o 
  -7   2   8       1.314       1.126       0.187 o 
  -7   2   9       0.682       0.903       0.175 o 
  -7   3   0      20.881      21.324       0.763 o 
  -7   3   1      19.114      18.695       0.733 o 
  -7   3   2      11.320      11.401       0.446 o 
  -7   3   3      13.366      13.213       0.618 o 
  -7   3   4     101.555      98.130       2.960 o 
  -7   3   5     181.314     180.022       5.457 o 
  -7   3   6       0.553       1.051       0.212 o 
  -7   3   7      33.117      32.413       1.100 o 
  -7   3   8      13.329      14.892       1.049 o 
  -7   4   0      18.905      19.668       0.909 o 
  -7   4   2       2.759       2.997       0.313 o 
  -7   4   3      56.213      57.040       1.974 o 
  -7   4   4       6.005       5.770       0.389 o 
  -7   4   5      66.034      67.144       2.000 o 
  -7   4   6      23.427      22.177       1.258 o 
  -7   4   7      33.423      29.477       1.689 o 
  -7   5   0      19.952      19.674       1.062 o 
  -7   5   1      11.510       9.952       0.823 o 
  -7   5   2       1.584       1.714       0.451 o 
  -7   5   3       1.325       0.858       0.704 o 
  -7   5   4      13.252      13.603       1.785 o 
  -7   6   0       6.610       5.739       0.461 o 
  -7   6   1      10.106      11.439       0.741 o 
  -7   6   2       3.200       3.183       1.519 o 
  -6  -5   1       4.105       4.431       0.393 o 
  -6  -5   2      11.244      11.275       0.546 o 
  -6  -5   3       6.535       6.743       0.396 o 
  -6  -5   4      18.713      18.467       0.700 o 
  -6  -5   5       0.830       0.671       0.172 o 
  -6  -5   6       1.444       1.675       0.261 o 
  -6  -5   7      12.069      13.002       0.635 o 
  -6  -5   8       6.980       7.561       0.471 o 
  -6  -5   9       2.279       2.713       0.278 o 
  -6  -5  10       0.286       0.232       0.226 o 
  -6  -4   1       0.064       0.054       0.096 o 
  -6  -4   2       0.243       0.344       0.111 o 
  -6  -4   3       7.503       7.993       0.476 o 
  -6  -4   4     126.095     128.054       3.264 o 
  -6  -4   5      27.919      28.180       0.908 o 
  -6  -4   6      22.735      21.929       0.843 o 
  -6  -4   7      46.997      48.266       1.430 o 
  -6  -4   8      13.155      14.215       0.706 o 
  -6  -4   9       6.615       7.483       0.384 o 
  -6  -4  10       0.904       1.029       0.180 o 
  -6  -4  11       0.829       1.205       0.216 o 
  -6  -4  12       0.075       0.482       0.499 o 
  -6  -3   1      72.714      72.479       1.856 o 
  -6  -3   2      34.786      32.613       0.904 o 
  -6  -3   3      12.996      13.349       0.526 o 
  -6  -3   4      19.219      17.712       0.609 o 
  -6  -3   5       0.676       0.456       0.180 o 
  -6  -3   6      31.207      32.735       0.961 o 
  -6  -3   7      86.468      87.143       2.211 o 
  -6  -3   8      11.593      11.666       0.534 o 
  -6  -3   9       1.640       2.101       0.255 o 
  -6  -3  10       5.506       5.696       0.390 o 
  -6  -3  11       0.012       0.208       0.123 o 
  -6  -3  12       9.795       9.306       0.498 o 
  -6  -2   1     133.212     136.576       3.211 o 
  -6  -2   2      59.709      53.838       1.356 o 
  -6  -2   3      61.815      59.702       1.511 o 
  -6  -2   4      31.745      30.316       0.888 o 
  -6  -2   5      64.033      65.996       1.701 o 
  -6  -2   6       7.179       6.689       0.350 o 
  -6  -2   7       3.659       3.701       0.248 o 
  -6  -2   8      34.937      35.795       1.086 o 
  -6  -2   9       3.684       3.310       0.249 o 
  -6  -2  10       4.068       4.432       0.265 o 
  -6  -2  11       0.918       1.219       0.211 o 
  -6  -2  12       0.452       0.403       0.155 o 
  -6  -1   1     105.875     113.391       2.620 o 
  -6  -1   2       6.657       6.487       0.303 o 
  -6  -1   3      14.594      15.226       0.496 o 
  -6  -1   4       7.075       6.731       0.319 o 
  -6  -1   5     893.985     894.893      20.008 o 
  -6  -1   6     275.411     280.863       6.696 o 
  -6  -1   7       1.086       0.793       0.116 o 
  -6  -1   8      76.573      78.364       2.231 o 
  -6  -1   9      31.002      30.052       0.892 o 
  -6  -1  10       3.829       4.125       0.322 o 
  -6  -1  11       0.064       0.234       0.245 o 
  -6  -1  12       6.150       7.019       0.901 o 
  -6   0   1     339.059     345.392       7.770 o 
  -6   0   2      62.157      64.418       1.511 o 
  -6   0   3     133.586     134.628       3.067 o 
  -6   0   4     168.599     168.881       3.974 o 
  -6   0   5      89.617      86.197       2.025 o 
  -6   0   6     129.320     130.805       3.115 o 
  -6   0   7      95.875      97.723       2.392 o 
  -6   0   8      96.990      95.370       2.716 o 
  -6   0   9      20.409      21.804       1.561 o 
  -6   0  10       6.289       6.470       0.590 o 
  -6   0  11       0.038       0.317       0.229 o 
  -6   1   0     126.903     124.140       2.936 o 
  -6   1   1      95.362      93.526       2.204 o 
  -6   1   2     348.640     346.734       7.806 o 
  -6   1   3     124.063     128.750       2.963 o 
  -6   1   4      31.107      27.758       0.733 o 
  -6   1   5      16.116      14.691       0.498 o 
  -6   1   6       0.192       0.232       0.128 o 
  -6   1   7      73.883      73.177       1.941 o 
  -6   1   8      25.085      25.911       1.179 o 
  -6   1   9      10.432      10.793       0.700 o 
  -6   1  10       1.428       0.849       0.220 o 
  -6   1  11       1.521       2.161       0.449 o 
  -6   2   0     231.194     231.458       5.417 o 
  -6   2   1      42.566      43.698       1.115 o 
  -6   2   2      81.010      79.024       1.882 o 
  -6   2   3      52.356      54.207       1.408 o 
  -6   2   4      11.442      11.152       0.390 o 
  -6   2   5      18.361      18.992       0.645 o 
  -6   2   6     100.458      98.564       2.681 o 
  -6   2   7     130.207     132.735       3.384 o 
  -6   2   8       1.547       1.480       0.206 o 
  -6   2   9      29.820      30.024       1.055 o 
  -6   2  10       8.204       7.169       0.652 o 
  -6   3   0      96.406      92.586       2.282 o 
  -6   3   1     147.252     147.370       3.491 o 
  -6   3   2      45.654      46.109       1.357 o 
  -6   3   3       1.150       1.000       0.156 o 
  -6   3   4      14.900      14.852       0.601 o 
  -6   3   5      94.605      97.358       2.739 o 
  -6   3   6      14.804      14.484       0.765 o 
  -6   3   7      62.258      61.901       2.032 o 
  -6   3   8      14.893      13.548       0.723 o 
  -6   4   0      81.445      81.939       2.312 o 
  -6   4   1      56.952      56.814       1.586 o 
  -6   4   2      58.748      59.413       2.884 o 
  -6   4   3      19.676      19.690       0.753 o 
  -6   4   4       3.870       4.078       0.338 o 
  -6   4   5       0.064       0.176       0.264 o 
  -6   4   6      20.777      20.149       1.539 o 
  -6   4   7      15.490      14.240       2.073 o 
  -6   5   0      17.598      17.971       1.293 o 
  -6   5   1      12.906      14.210       0.625 o 
  -6   5   2      16.601      16.278       0.970 o 
  -6   5   3      25.072      25.056       1.081 o 
  -6   5   4       7.009       7.070       0.627 o 
  -6   5   5      31.408      31.914       2.344 o 
  -6   6   0       1.240       1.403       0.296 o 
  -6   6   1       4.766       5.822       0.446 o 
  -6   6   2       6.763       6.413       1.061 o 
  -5  -5   1      28.651      28.103       0.887 o 
  -5  -5   2      17.583      17.871       0.688 o 
  -5  -5   3       0.059       0.266       0.147 o 
  -5  -5   4       1.274       2.002       0.238 o 
  -5  -5   5       5.455       4.740       0.365 o 
  -5  -5   6      52.479      51.848       2.120 o 
  -5  -5   7       7.415       7.682       0.424 o 
  -5  -5   8       6.025       5.486       0.348 o 
  -5  -5   9      14.806      15.679       0.664 o 
  -5  -5  10       5.116       5.552       0.353 o 
  -5  -4   1      40.298      40.496       1.159 o 
  -5  -4   2      49.969      49.370       1.383 o 
  -5  -4   3      54.334      53.078       1.441 o 
  -5  -4   4      24.148      24.737       0.872 o 
  -5  -4   5       1.297       1.390       0.208 o 
  -5  -4   6       3.994       3.566       0.328 o 
  -5  -4   7       1.555       1.229       0.185 o 
  -5  -4   8       7.775       7.102       0.472 o 
  -5  -4   9      26.159      25.235       0.869 o 
  -5  -4  10       2.896       3.248       0.370 o 
  -5  -4  11       0.702       1.111       0.191 o 
  -5  -4  12       1.861       2.370       0.344 o 
  -5  -3   1     111.798     111.451       2.659 o 
  -5  -3   2      33.275      33.710       0.940 o 
  -5  -3   3     130.152     130.721       3.136 o 
  -5  -3   4      27.902      27.402       0.912 o 
  -5  -3   5      27.363      27.421       0.787 o 
  -5  -3   6      17.861      15.413       0.541 o 
  -5  -3   7      14.018      13.902       0.529 o 
  -5  -3   8       0.347       0.348       0.121 o 
  -5  -3   9       2.133       2.426       0.248 o 
  -5  -3  10       6.735       6.999       0.369 o 
  -5  -3  11       1.168       1.465       0.189 o 
  -5  -3  12       2.666       3.054       0.344 o 
  -5  -2   1     319.823     318.243       7.209 o 
  -5  -2   2     157.950     159.018       3.733 o 
  -5  -2   3     102.111     104.530       2.527 o 
  -5  -2   4      16.228      16.296       0.558 o 
  -5  -2   5      31.700      30.701       1.057 o 
  -5  -2   6       1.174       0.923       0.181 o 
  -5  -2   7     432.604     446.656      10.312 o 
  -5  -2   8      90.402      89.141       2.210 o 
  -5  -2   9       1.105       1.446       0.157 o 
  -5  -2  10      30.415      31.433       0.930 o 
  -5  -2  11      10.522      11.408       0.513 o 
  -5  -2  12       0.759       0.654       0.177 o 
  -5  -2  13       0.138       0.711       0.499 o 
  -5  -1   1     195.709     198.899       4.519 o 
  -5  -1   2     372.861     350.817       7.884 o 
  -5  -1   3     315.516     316.119       7.123 o 
  -5  -1   4      39.983      42.305       1.060 o 
  -5  -1   5     201.534     197.214       4.537 o 
  -5  -1   6     142.546     143.050       3.353 o 
  -5  -1   7      57.892      58.010       1.611 o 
  -5  -1   8      73.289      74.804       1.883 o 
  -5  -1   9      34.603      34.833       1.040 o 
  -5  -1  10      42.414      42.189       1.308 o 
  -5  -1  11      10.707      12.331       0.836 o 
  -5  -1  12       1.566       1.506       0.356 o 
  -5   0   1     228.171     237.190       5.332 o 
  -5   0   2     142.518     132.187       3.034 o 
  -5   0   3     166.415     161.761       3.675 o 
  -5   0   4     331.861     332.519       7.523 o 
  -5   0   5      83.053      85.066       2.062 o 
  -5   0   6       2.614       2.635       0.146 o 
  -5   0   7      30.043      28.198       0.757 o 
  -5   0   8       0.007       0.280       0.083 o 
  -5   0   9      33.689      32.613       0.985 o 
  -5   0  10      11.841      12.830       0.870 o 
  -5   0  11       3.118       3.338       0.372 o 
  -5   1   0     115.730     120.140       2.816 o 
  -5   1   1       0.383       0.515       0.088 o 
  -5   1   2     397.634     407.150       9.213 o 
  -5   1   3      20.561      20.842       0.528 o 
  -5   1   4     159.244     153.439       3.473 o 
  -5   1   5      60.966      60.647       1.481 o 
  -5   1   6       7.854       7.636       0.292 o 
  -5   1   7      16.998      15.880       0.535 o 
  -5   1   8      63.069      64.410       1.835 o 
  -5   1   9      66.445      68.251       2.070 o 
  -5   1  10       2.336       2.276       0.366 o 
  -5   1  11      14.254      13.860       0.739 o 
  -5   2   0     165.309     171.666       4.026 o 
  -5   2   1      31.550      33.699       0.911 o 
  -5   2   2     314.281     308.739       7.019 o 
  -5   2   3     182.277     177.659       4.349 o 
  -5   2   4      62.167      62.207       1.789 o 
  -5   2   5       5.860       6.444       0.374 o 
  -5   2   6      32.566      33.176       1.014 o 
  -5   2   7      96.872     100.560       2.655 o 
  -5   2   8      16.116      15.326       0.627 o 
  -5   2   9      37.866      37.590       1.281 o 
  -5   2  10       7.650       7.546       0.544 o 
  -5   3   0      40.212      37.067       0.999 o 
  -5   3   1     216.390     219.474       5.330 o 
  -5   3   2     108.265     109.498       2.661 o 
  -5   3   3      99.329      99.172       2.451 o 
  -5   3   4      97.875      95.757       3.249 o 
  -5   3   5      21.313      22.755       0.977 o 
  -5   3   6       6.053       5.777       0.526 o 
  -5   3   7       4.399       3.823       0.381 o 
  -5   3   8      23.301      23.646       1.043 o 
  -5   4   0     166.537     163.006       4.271 o 
  -5   4   1      64.742      64.398       1.850 o 
  -5   4   2      18.772      17.988       0.679 o 
  -5   4   3      20.492      20.987       0.829 o 
  -5   4   4      31.041      30.489       1.122 o 
  -5   4   5      42.877      44.493       1.685 o 
  -5   4   6       6.689       5.830       0.569 o 
  -5   4   7      32.586      31.405       2.384 o 
  -5   5   0      14.001      12.157       0.630 o 
  -5   5   1       0.002       0.203       0.126 o 
  -5   5   2       2.162       2.470       0.277 o 
  -5   5   3      14.405      16.685       1.142 o 
  -5   5   4       9.628      11.377       1.013 o 
  -5   5   5       8.565       9.404       1.295 o 
  -5   6   0       3.668       4.089       0.562 o 
  -5   6   1       0.085       0.183       0.177 o 
  -5   6   2       0.779       0.600       0.228 o 
  -4  -6   4       6.778       7.261       0.442 o 
  -4  -6   5       0.309       0.854       0.206 o 
  -4  -6   6       0.960       1.047       0.241 o 
  -4  -6   7       3.875       2.785       0.346 o 
  -4  -6   8      15.683      14.908       0.941 o 
  -4  -6   9       1.154       0.389       1.115 o 
  -4  -5   1      19.446      19.617       0.811 o 
  -4  -5   2      39.896      40.643       1.459 o 
  -4  -5   3      22.241      22.986       0.798 o 
  -4  -5   4      27.030      26.760       0.966 o 
  -4  -5   5      28.014      28.816       1.224 o 
  -4  -5   6      14.252      16.284       0.739 o 
  -4  -5   7       0.002       0.629       0.174 o 
  -4  -5   8       0.273       0.617       0.177 o 
  -4  -5   9       1.786       1.554       0.244 o 
  -4  -5  10       0.811       0.665       0.206 o 
  -4  -5  11       5.409       4.730       0.684 o 
  -4  -4   1      12.105      11.770       0.610 o 
  -4  -4   2      53.571      52.873       1.553 o 
  -4  -4   3      43.091      42.665       1.205 o 
  -4  -4   4      22.208      22.691       0.943 o 
  -4  -4   5      71.437      72.707       1.924 o 
  -4  -4   6       7.692       8.371       0.394 o 
  -4  -4   7       9.804       8.381       0.433 o 
  -4  -4   8       6.292       5.857       0.406 o 
  -4  -4   9       1.345       1.138       0.203 o 
  -4  -4  10       0.248       0.198       0.152 o 
  -4  -4  11       0.223       0.627       0.203 o 
  -4  -4  12       0.458       0.296       0.204 o 
  -4  -3   1      24.500      26.128       0.755 o 
  -4  -3   2       6.397       7.021       0.295 o 
  -4  -3   3     186.347     186.243       4.334 o 
  -4  -3   4      72.668      74.066       1.944 o 
  -4  -3   5      67.463      66.162       1.653 o 
  -4  -3   6      19.400      20.584       0.672 o 
  -4  -3   7      19.771      19.443       0.668 o 
  -4  -3   8       6.975       6.991       0.403 o 
  -4  -3   9     157.063     159.482       3.916 o 
  -4  -3  10      22.337      22.059       0.754 o 
  -4  -3  11       0.477       0.615       0.263 o 
  -4  -3  12       7.195       6.921       0.400 o 
  -4  -3  13       2.166       2.753       0.383 o 
  -4  -2   1      50.406      45.361       1.120 o 
  -4  -2   2       1.147       0.720       0.102 o 
  -4  -2   3     181.091     179.934       4.182 o 
  -4  -2   4     229.676     228.233       5.195 o 
  -4  -2   5     148.394     144.096       3.378 o 
  -4  -2   6      32.886      35.332       1.149 o 
  -4  -2   7     168.613     165.944       3.922 o 
  -4  -2   8      79.786      82.263       2.064 o 
  -4  -2   9      28.164      28.382       0.902 o 
  -4  -2  10      25.733      25.904       0.868 o 
  -4  -2  11       8.386       7.422       0.471 o 
  -4  -2  12      13.665      13.107       0.614 o 
  -4  -2  13       3.495       3.841       0.489 o 
  -4  -1   1      66.447      59.999       1.450 o 
  -4  -1   2     740.495     757.125      16.854 o 
  -4  -1   3     120.619     121.492       2.775 o 
  -4  -1   4      82.755      85.162       2.046 o 
  -4  -1   5     152.226     144.494       3.345 o 
  -4  -1   6     148.750     149.200       3.582 o 
  -4  -1   7      37.775      37.707       1.058 o 
  -4  -1   8       5.399       4.553       0.329 o 
  -4  -1   9      23.810      23.291       0.749 o 
  -4  -1  10       0.006       0.298       0.148 o 
  -4  -1  11       8.584       8.116       0.427 o 
  -4  -1  12       3.126       3.458       0.310 o 
  -4   0   1      24.137      22.137       0.570 o 
  -4   0   2     112.466     116.316       2.725 o 
  -4   0   3       1.199       1.715       0.092 o 
  -4   0   4     227.273     230.428       5.376 o 
  -4   0   5      23.005      22.691       0.596 o 
  -4   0   6     140.683     137.891       3.290 o 
  -4   0   7      29.100      27.910       0.824 o 
  -4   0   8       2.129       2.327       0.197 o 
  -4   0   9      10.262       9.900       0.437 o 
  -4   0  10      27.527      27.410       0.922 o 
  -4   0  11      25.630      25.459       1.615 o 
  -4   0  12       1.573       2.258       0.456 o 
  -4   1   0     661.879     685.950      15.294 o 
  -4   1   1    1010.184    1025.353      23.309 o 
  -4   1   2      60.488      66.284       1.540 o 
  -4   1   3      45.578      48.278       1.164 o 
  -4   1   4     410.920     405.122       9.107 o 
  -4   1   5     138.617     135.887       3.136 o 
  -4   1   6      48.927      50.383       1.269 o 
  -4   1   7      12.745      11.989       0.441 o 
  -4   1   8      37.583      37.273       1.051 o 
  -4   1   9      63.333      64.406       1.992 o 
  -4   1  10       9.081       9.149       0.584 o 
  -4   1  11      15.923      16.879       0.830 o 
  -4   2   0     540.660     552.639      12.346 o 
  -4   2   1      17.594      17.824       0.452 o 
  -4   2   2      42.523      43.826       1.077 o 
  -4   2   3     160.124     159.289       3.631 o 
  -4   2   4     114.954     115.351       2.902 o 
  -4   2   5     121.715     121.842       2.852 o 
  -4   2   6      87.759      85.506       2.081 o 
  -4   2   7      16.087      15.573       0.579 o 
  -4   2   8       6.359       6.854       0.397 o 
  -4   2   9      10.976      10.389       0.674 o 
  -4   2  10      18.858      18.949       0.810 o 
  -4   3   0       0.142       0.394       0.070 o 
  -4   3   1     725.837     723.929      16.189 o 
  -4   3   2     221.852     225.645       5.300 o 
  -4   3   3     103.169     101.378       2.491 o 
  -4   3   4      10.282      10.122       0.473 o 
  -4   3   5      22.482      23.733       1.175 o 
  -4   3   6      39.978      38.061       1.602 o 
  -4   3   7      47.543      51.022       1.729 o 
  -4   3   8       2.104       2.318       0.384 o 
  -4   4   0      17.283      16.034       0.664 o 
  -4   4   1      57.382      57.973       1.699 o 
  -4   4   2      31.197      31.250       1.046 o 
  -4   4   4       3.160       3.395       0.688 o 
  -4   4   5      20.824      21.893       1.111 o 
  -4   4   6       9.363       9.096       1.147 o 
  -4   5   0      26.301      27.423       0.967 o 
  -4   5   1       2.533       2.061       0.316 o 
  -4   5   2       5.088       5.362       0.643 o 
  -4   5   3       0.330       0.504       0.227 o 
  -4   5   4       0.273       0.383       0.242 o 
  -4   6   0      21.414      20.951       1.105 o 
  -4   6   1       0.802       0.818       0.289 o 
  -4   6   2       9.995       9.566       0.783 o 
  -3  -6   2       0.062       0.364       0.193 o 
  -3  -6   3       6.003       5.495       0.329 o 
  -3  -6   4      15.933      14.711       0.668 o 
  -3  -6   5       8.435       8.660       0.483 o 
  -3  -6   6       9.151      10.154       0.521 o 
  -3  -6   7      10.955      11.855       0.738 o 
  -3  -6   8       6.625       7.594       0.461 o 
  -3  -6   9       0.103       0.946       0.201 o 
  -3  -5   1      22.210      22.626       1.122 o 
  -3  -5   2       9.429       9.837       0.463 o 
  -3  -5   3       4.192       4.473       0.293 o 
  -3  -5   4      20.890      19.716       0.723 o 
  -3  -5   5       9.913       9.422       0.580 o 
  -3  -5   6      10.181      10.882       0.610 o 
  -3  -5   7      23.362      24.886       1.038 o 
  -3  -5   8       1.185       1.586       0.216 o 
  -3  -5   9       3.307       2.222       0.242 o 
  -3  -5  10       1.808       1.266       0.218 o 
  -3  -5  11       0.001       0.383       0.193 o 
  -3  -5  12       0.524       0.659       0.349 o 
  -3  -4   1      11.179      11.838       0.456 o 
  -3  -4   2       9.915       9.836       0.452 o 
  -3  -4   3      29.252      28.835       0.853 o 
  -3  -4   4       1.342       1.857       0.274 o 
  -3  -4   5      59.070      59.559       1.609 o 
  -3  -4   6      27.422      26.356       0.829 o 
  -3  -4   7      28.525      29.857       0.960 o 
  -3  -4   8      12.039      12.515       0.548 o 
  -3  -4   9       6.390       6.779       0.397 o 
  -3  -4  10       7.294       6.499       0.467 o 
  -3  -4  11      45.228      42.771       1.732 o 
  -3  -4  12       4.698       4.769       0.446 o 
  -3  -3   1       6.576       6.128       0.281 o 
  -3  -3   2     377.942     381.472       8.624 o 
  -3  -3   3       4.270       3.785       0.212 o 
  -3  -3   4       2.239       2.452       0.159 o 
  -3  -3   5      94.852      97.893       2.353 o 
  -3  -3   6      87.633      88.528       2.195 o 
  -3  -3   7      41.098      40.647       1.197 o 
  -3  -3   8      27.179      28.545       0.996 o 
  -3  -3   9      93.624      97.154       2.743 o 
  -3  -3  10      31.408      33.947       1.024 o 
  -3  -3  11      10.108      10.240       0.579 o 
  -3  -3  12       6.134       6.292       0.384 o 
  -3  -3  13       1.486       1.427       0.304 o 
  -3  -2   1     182.128     181.887       4.135 o 
  -3  -2   2     100.031      98.730       2.331 o 
  -3  -2   3      37.406      38.631       0.978 o 
  -3  -2   4     239.768     245.186       5.588 o 
  -3  -2   5      42.087      41.555       1.079 o 
  -3  -2   6      40.468      43.802       1.216 o 
  -3  -2   7      61.122      58.929       1.603 o 
  -3  -2   8      45.180      45.331       1.302 o 
  -3  -2   9      13.309      12.516       0.459 o 
  -3  -2  10      13.713      14.540       0.535 o 
  -3  -2  11      10.998      11.618       0.623 o 
  -3  -2  12       0.016       0.414       0.203 o 
  -3  -2  13       1.079       1.186       0.239 o 
  -3  -1   1      30.651      32.568       0.812 o 
  -3  -1   2    2291.423    2227.837      49.257 o 
  -3  -1   3      28.728      26.308       0.646 o 
  -3  -1   4      67.539      72.840       1.714 o 
  -3  -1   5       1.301       1.196       0.099 o 
  -3  -1   6      60.578      63.512       1.528 o 
  -3  -1   7      22.628      22.633       0.670 o 
  -3  -1   8      71.272      72.280       1.862 o 
  -3  -1   9       4.111       3.932       0.289 o 
  -3  -1  10       0.044       0.009       0.096 o 
  -3  -1  11       3.980       3.688       0.414 o 
  -3  -1  12       9.472      10.528       0.521 o 
  -3   0   1     408.649     439.454       9.788 o 
  -3   0   2     845.790     870.593      19.358 o 
  -3   0   3     804.629     834.710      18.590 o 
  -3   0   4       3.928       4.639       0.199 o 
  -3   0   5      14.637      13.099       0.378 o 
  -3   0   6     235.740     231.338       5.452 o 
  -3   0   7      67.885      67.578       1.893 o 
  -3   0   8      28.417      28.877       1.023 o 
  -3   0   9      10.644      10.079       0.496 o 
  -3   0  10      27.095      27.704       1.189 o 
  -3   0  11      28.855      28.607       1.000 o 
  -3   0  12       3.045       3.094       0.361 o 
  -3   1   0     168.095     175.948       4.062 o 
  -3   1   1    1439.434    1458.095      36.090 o 
  -3   1   2    1081.585    1106.371      25.253 o 
  -3   1   3       0.724       0.615       0.046 o 
  -3   1   4      19.256      19.930       0.520 o 
  -3   1   5      67.489      71.102       1.676 o 
  -3   1   6      94.452      92.867       2.220 o 
  -3   1   7      93.328      92.532       2.282 o 
  -3   1   8      45.105      43.099       1.176 o 
  -3   1   9       7.872       7.594       0.353 o 
  -3   1  10       4.643       4.287       0.313 o 
  -3   1  11      11.265      11.879       0.612 o 
  -3   2   0     478.963     475.814      10.621 o 
  -3   2   1     121.708     130.868       2.948 o 
  -3   2   2      17.667      19.832       0.552 o 
  -3   2   3    1103.511    1115.099      25.407 o 
  -3   2   4     188.249     190.521       4.384 o 
  -3   2   5      79.594      78.332       2.051 o 
  -3   2   6       2.499       2.459       0.268 o 
  -3   2   7      17.070      16.553       0.513 o 
  -3   2   8      34.743      32.967       1.014 o 
  -3   2   9      32.156      32.076       1.170 o 
  -3   2  10       0.006       0.221       0.416 o 
  -3   3   0     214.512     216.314       4.899 o 
  -3   3   1      50.092      51.272       1.254 o 
  -3   3   2      32.312      33.411       0.854 o 
  -3   3   3     153.254     154.236       3.682 o 
  -3   3   4      47.435      49.047       1.247 o 
  -3   3   5       0.011       0.088       0.091 o 
  -3   3   6       3.792       4.039       0.385 o 
  -3   3   7      15.136      13.106       0.933 o 
  -3   3   8       7.322       6.475       0.728 o 
  -3   4   0      17.974      18.561       0.557 o 
  -3   4   1      45.626      45.687       1.174 o 
  -3   4   2      53.836      54.546       1.394 o 
  -3   4   3       8.097       7.809       0.450 o 
  -3   4   4       3.879       4.029       0.645 o 
  -3   4   5       2.800       3.248       0.878 o 
  -3   4   6       0.026       0.655       0.318 o 
  -3   5   0      16.043      17.469       0.699 o 
  -3   5   1      26.739      29.146       1.290 o 
  -3   5   2      52.755      53.991       2.589 o 
  -3   5   3       3.840       4.096       0.884 o 
  -3   5   4      18.013      18.195       1.634 o 
  -3   6   0       8.353       9.044       0.613 o 
  -3   6   1      21.324      22.107       1.487 o 
  -3   6   2       8.143       9.416       1.438 o 
  -2  -6   1      11.301      10.653       0.449 o 
  -2  -6   2       1.500       1.765       0.219 o 
  -2  -6   3      12.681      13.511       0.733 o 
  -2  -6   4       6.724       8.569       0.448 o 
  -2  -6   5       0.684       0.836       0.189 o 
  -2  -6   6       4.928       3.847       0.311 o 
  -2  -6   7       1.272       1.268       0.222 o 
  -2  -6   8       2.758       2.611       0.294 o 
  -2  -6   9       4.833       4.533       0.311 o 
  -2  -6  10       0.040       0.462       0.300 o 
  -2  -5   1       5.890       5.885       0.335 o 
  -2  -5   2       3.899       3.888       0.320 o 
  -2  -5   3       4.420       4.973       0.349 o 
  -2  -5   4       0.280       0.488       0.190 o 
  -2  -5   5      18.813      18.516       0.655 o 
  -2  -5   6       0.945       1.432       0.193 o 
  -2  -5   7      11.118      10.391       0.537 o 
  -2  -5   8       8.028       7.814       0.435 o 
  -2  -5   9       8.493       9.520       0.477 o 
  -2  -5  10       4.179       5.665       0.561 o 
  -2  -5  11       1.159       1.428       0.225 o 
  -2  -5  12       4.379       2.955       0.859 o 
  -2  -4   1      31.254      30.691       0.878 o 
  -2  -4   2     140.576     142.159       3.397 o 
  -2  -4   3       0.014       0.067       0.113 o 
  -2  -4   4     178.252     177.520       4.186 o 
  -2  -4   5       0.027       0.497       0.135 o 
  -2  -4   6       1.948       2.350       0.256 o 
  -2  -4   7      31.853      32.547       1.127 o 
  -2  -4   8      21.419      20.045       0.774 o 
  -2  -4   9       7.880       7.823       0.447 o 
  -2  -4  10      14.483      15.230       0.617 o 
  -2  -4  11      39.566      40.945       1.341 o 
  -2  -4  12       8.525       9.316       0.537 o 
  -2  -4  13       2.711       1.491       0.505 o 
  -2  -3   1     212.650     217.096       5.018 o 
  -2  -3   2     442.709     440.337       9.922 o 
  -2  -3   3     188.765     181.936       4.309 o 
  -2  -3   4      17.334      19.454       0.557 o 
  -2  -3   5      12.104      14.559       0.504 o 
  -2  -3   6      39.810      36.470       1.015 o 
  -2  -3   7      15.300      15.869       0.559 o 
  -2  -3   8      12.905      13.479       0.538 o 
  -2  -3   9      12.276      12.236       0.521 o 
  -2  -3  10       8.050       7.815       0.418 o 
  -2  -3  11       4.795       5.136       0.320 o 
  -2  -3  12       8.958      10.345       0.743 o 
  -2  -3  13       3.597       4.138       0.466 o 
  -2  -2   1     801.121     820.451      18.468 o 
  -2  -2   2     119.695     116.711       2.673 o 
  -2  -2   3     113.001     103.687       2.499 o 
  -2  -2   4     973.729     999.429      22.230 o 
  -2  -2   5      16.158      13.100       0.434 o 
  -2  -2   6      16.802      17.463       0.564 o 
  -2  -2   7       0.028       0.046       0.090 o 
  -2  -2   8      10.558      10.370       0.448 o 
  -2  -2   9      12.167      12.433       0.611 o 
  -2  -2  10      19.536      20.330       0.702 o 
  -2  -2  11       0.006       0.307       0.134 o 
  -2  -2  12       0.058       0.426       0.170 o 
  -2  -2  13       0.975       0.958       0.238 o 
  -2  -1   1     395.238     411.964       9.166 o 
  -2  -1   2      97.481     102.850       2.330 o 
  -2  -1   3     308.394     310.842       6.965 o 
  -2  -1   4     333.382     329.925       7.402 o 
  -2  -1   5     194.682     200.209       4.573 o 
  -2  -1   6       0.193       0.277       0.059 o 
  -2  -1   7       1.926       1.414       0.122 o 
  -2  -1   8      76.648      76.382       1.912 o 
  -2  -1   9      23.254      21.963       0.701 o 
  -2  -1  10      11.645      12.907       0.562 o 
  -2  -1  11       4.290       4.380       0.420 o 
  -2  -1  12      13.010      13.422       0.607 o 
  -2   0   1      55.620      60.064       1.811 o 
  -2   0   2     253.017     269.496       6.068 o 
  -2   0   3    1631.099    1660.223      37.412 o 
  -2   0   4     698.916     709.635      15.934 o 
  -2   0   5       0.429       0.278       0.043 o 
  -2   0   6       4.813       4.331       0.182 o 
  -2   0   7      19.001      21.465       0.594 o 
  -2   0   8      58.348      59.403       1.540 o 
  -2   0   9      42.590      42.622       1.279 o 
  -2   0  10      13.862      13.746       0.595 o 
  -2   0  11       2.182       2.617       0.355 o 
  -2   0  12       2.242       2.230       0.452 o 
  -2   1   0     240.326     240.871       5.398 o 
  -2   1   1     277.510     285.175       6.457 o 
  -2   1   2     551.904     583.810      13.124 o 
  -2   1   3     112.424     119.311       2.695 o 
  -2   1   4      82.570      88.066       2.018 o 
  -2   1   5     977.339     966.548      21.558 o 
  -2   1   6     104.557     106.311       2.512 o 
  -2   1   7      26.601      26.594       0.799 o 
  -2   1   8       0.271       0.649       0.109 o 
  -2   1   9       8.542       8.661       0.367 o 
  -2   1  10      20.251      19.398       0.773 o 
  -2   1  11      12.750      12.423       0.502 o 
  -2   2   0      28.903      24.951       0.630 o 
  -2   2   1      22.903      25.238       0.639 o 
  -2   2   2     440.269     427.315       9.552 o 
  -2   2   3      25.038      27.801       0.666 o 
  -2   2   4      34.521      35.142       0.921 o 
  -2   2   5     228.993     225.269       5.250 o 
  -2   2   6      45.487      46.329       1.215 o 
  -2   2   7       0.131       0.332       0.085 o 
  -2   2   8       3.773       4.054       0.293 o 
  -2   2   9       5.271       5.288       0.323 o 
  -2   2  10       5.193       5.367       1.271 o 
  -2   3   0      54.949      53.782       1.288 o 
  -2   3   1      12.556      11.170       0.325 o 
  -2   3   2      41.793      37.798       0.949 o 
  -2   3   3      74.591      78.195       1.977 o 
  -2   3   4      59.097      57.625       1.459 o 
  -2   3   5      12.565      12.324       0.486 o 
  -2   3   6       1.094       1.195       0.184 o 
  -2   3   7       5.161       4.675       0.855 o 
  -2   3   8       0.000       0.285       0.237 o 
  -2   4   0       1.886       1.644       0.139 o 
  -2   4   1      24.070      24.605       0.718 o 
  -2   4   2      20.197      19.863       0.620 o 
  -2   4   3      39.524      40.929       1.126 o 
  -2   4   4      84.107      84.752       2.204 o 
  -2   4   5       7.621       5.309       1.026 o 
  -2   4   6      22.600      22.323       1.111 o 
  -2   5   0      10.329      10.562       0.498 o 
  -2   5   1       0.124       0.244       0.111 o 
  -2   5   2      13.033      12.712       0.707 o 
  -2   5   3      30.129      28.978       1.216 o 
  -2   5   4      11.016      11.029       1.093 o 
  -2   6   0      21.895      19.929       1.324 o 
  -2   6   1       1.427       1.370       0.413 o 
  -1  -6   1       3.241       3.026       0.324 o 
  -1  -6   2      15.695      15.536       0.619 o 
  -1  -6   3       1.059       1.416       0.223 o 
  -1  -6   4       0.796       0.940       0.174 o 
  -1  -6   5       0.869       1.554       0.213 o 
  -1  -6   6       0.392       0.717       0.161 o 
  -1  -6   7       8.241       8.293       0.560 o 
  -1  -6   8       0.954       1.489       0.331 o 
  -1  -6   9       1.154       0.595       0.198 o 
  -1  -6  10       1.837       2.266       0.302 o 
  -1  -5   1      16.103      14.400       0.552 o 
  -1  -5   2      15.203      15.068       0.552 o 
  -1  -5   3      20.440      19.728       0.810 o 
  -1  -5   4      52.787      52.710       1.493 o 
  -1  -5   5       3.645       2.894       0.315 o 
  -1  -5   6      62.761      59.233       1.620 o 
  -1  -5   7       0.289       1.213       0.263 o 
  -1  -5   8       1.272       1.817       0.226 o 
  -1  -5   9       6.773       6.620       0.671 o 
  -1  -5  10       3.153       2.639       0.293 o 
  -1  -5  11       1.030       0.540       0.247 o 
  -1  -5  12       5.671       6.830       0.560 o 
  -1  -4   1      37.669      38.288       1.050 o 
  -1  -4   2      44.430      43.472       1.175 o 
  -1  -4   3     118.355     114.632       2.748 o 
  -1  -4   4     244.449     241.947       5.903 o 
  -1  -4   5      99.565      97.812       2.674 o 
  -1  -4   6       1.383       1.632       0.176 o 
  -1  -4   7       3.805       2.795       0.237 o 
  -1  -4   8       3.943       3.093       0.313 o 
  -1  -4   9       4.616       4.692       0.376 o 
  -1  -4  10       1.872       1.881       0.323 o 
  -1  -4  11       0.736       1.193       0.348 o 
  -1  -4  12       0.544       0.679       0.176 o 
  -1  -4  13       1.681       1.975       0.505 o 
  -1  -3   1       0.587       0.569       0.065 o 
  -1  -3   2      54.421      54.792       1.350 o 
  -1  -3   3     292.781     290.681       6.617 o 
  -1  -3   4      30.356      32.113       0.921 o 
  -1  -3   5     125.452     118.362       3.002 o 
  -1  -3   6     306.544     326.039       7.416 o 
  -1  -3   7       4.121       3.309       0.295 o 
  -1  -3   8       0.785       1.099       0.167 o 
  -1  -3   9       0.238       0.290       0.153 o 
  -1  -3  10       0.894       0.705       0.233 o 
  -1  -3  11       3.802       4.504       0.301 o 
  -1  -3  12       2.153       2.523       0.376 o 
  -1  -3  13       0.476       0.723       0.193 o 
  -1  -2   1      30.837      35.399       0.858 o 
  -1  -2   2       0.304       0.045       0.039 o 
  -1  -2   3     234.641     220.019       4.986 o 
  -1  -2   4      13.346      17.794       0.519 o 
  -1  -2   5     127.002     116.033       2.689 o 
  -1  -2   6     105.677     106.813       2.660 o 
  -1  -2   7      35.734      35.787       0.977 o 
  -1  -2   8       0.053       0.247       0.104 o 
  -1  -2   9       0.222       0.206       0.112 o 
  -1  -2  10      15.583      15.137       0.664 o 
  -1  -2  11       6.448       6.635       0.418 o 
  -1  -2  12       2.838       2.925       0.350 o 
  -1  -2  13       0.978       1.376       0.562 o 
  -1  -1   1     306.267     335.062       7.450 o 
  -1  -1   2     108.074     125.592       2.847 o 
  -1  -1   3      21.796      21.661       0.557 o 
  -1  -1   4     132.208     134.102       3.060 o 
  -1  -1   5     814.618     827.879      18.457 o 
  -1  -1   6     268.575     267.016       6.038 o 
  -1  -1   7       1.218       0.795       0.103 o 
  -1  -1   8       0.682       0.396       0.102 o 
  -1  -1   9       5.402       5.212       0.315 o 
  -1  -1  10      25.288      25.219       0.851 o 
  -1  -1  11      12.293      12.438       0.556 o 
  -1  -1  12       2.278       2.511       0.311 o 
  -1   0   1     124.292     128.936       3.088 o 
  -1   0   2     263.808     268.301       5.988 o 
  -1   0   3     165.910     178.812       3.999 o 
  -1   0   4     212.605     220.505       4.950 o 
  -1   0   5      91.500      90.629       2.068 o 
  -1   0   6     126.797     132.504       3.062 o 
  -1   0   7     532.303     524.970      11.822 o 
  -1   0   8      49.124      47.690       1.272 o 
  -1   0   9       3.324       3.148       0.225 o 
  -1   0  10       0.014       0.045       0.100 o 
  -1   0  11       2.873       3.069       0.284 o 
  -1   1   0      80.855      94.325       2.140 o 
  -1   1   1     432.027     484.895      10.909 o 
  -1   1   2      12.857      13.991       0.345 o 
  -1   1   3      32.336      33.074       0.776 o 
  -1   1   4     357.825     354.185       8.125 o 
  -1   1   5       1.751       1.798       0.106 o 
  -1   1   6      17.332      16.361       0.514 o 
  -1   1   7     192.061     190.157       4.452 o 
  -1   1   8      29.053      29.132       0.827 o 
  -1   1   9       0.329       0.586       0.119 o 
  -1   1  10       3.135       2.544       0.222 o 
  -1   1  11       0.728       0.629       0.283 o 
  -1   2   0     913.206     907.686      20.197 o 
  -1   2   1     139.285     148.940       3.443 o 
  -1   2   2      61.968      61.203       1.418 o 
  -1   2   3       1.132       0.730       0.076 o 
  -1   2   4      60.754      58.955       1.413 o 
  -1   2   5      76.793      77.362       1.851 o 
  -1   2   6      32.863      33.097       0.939 o 
  -1   2   7      11.459      11.121       0.437 o 
  -1   2   8       0.009       0.154       0.105 o 
  -1   2   9       3.966       4.167       0.339 o 
  -1   3   0     249.552     248.562       5.668 o 
  -1   3   1       7.635       6.882       0.258 o 
  -1   3   2       1.094       0.672       0.091 o 
  -1   3   3      20.133      19.727       0.585 o 
  -1   3   4      13.872      13.018       0.467 o 
  -1   3   5      48.596      47.784       1.251 o 
  -1   3   6      82.011      82.065       2.183 o 
  -1   3   7       8.450       8.172       0.395 o 
  -1   3   8      20.359      19.061       0.861 o 
  -1   4   0     144.996     144.373       3.376 o 
  -1   4   1       0.476       0.602       0.130 o 
  -1   4   2      38.982      39.522       1.142 o 
  -1   4   3       0.177       0.375       0.088 o 
  -1   4   4      12.252      11.945       0.551 o 
  -1   4   5      29.801      29.183       0.941 o 
  -1   4   6       8.911       8.518       1.367 o 
  -1   5   0      55.899      55.624       1.535 o 
  -1   5   1      40.099      39.890       1.147 o 
  -1   5   2      42.761      44.432       1.408 o 
  -1   5   3       3.045       3.709       0.453 o 
  -1   5   4       0.188       0.038       0.347 o 
  -1   6   0       5.655       5.357       0.506 o 
  -1   6   1      14.702      15.216       0.927 o 
   0  -6   1       6.764       7.689       0.410 o 
   0  -6   2       6.179       5.200       0.317 o 
   0  -6   3       4.634       3.404       0.294 o 
   0  -6   4       4.345       4.297       0.326 o 
   0  -6   5       8.574       8.109       0.466 o 
   0  -6   6      11.850      11.110       0.536 o 
   0  -6   7       6.163       4.842       0.481 o 
   0  -6   8      19.583      18.276       0.743 o 
   0  -6   9       0.152       0.409       0.262 o 
   0  -6  10       0.527       1.280       0.293 o 
   0  -6  11       0.829       0.259       0.530 o 
   0  -5   1      16.620      17.937       0.591 o 
   0  -5   2       0.774       0.728       0.145 o 
   0  -5   3      10.192       9.822       0.450 o 
   0  -5   4      12.772      12.189       0.611 o 
   0  -5   5      53.389      51.379       1.766 o 
   0  -5   6     106.915     107.919       3.031 o 
   0  -5   7      32.445      35.263       1.034 o 
   0  -5   9       0.904       0.611       0.176 o 
   0  -5  10       0.356       0.444       0.261 o 
   0  -5  11       0.920       1.105       0.236 o 
   0  -5  12       0.047       0.710       0.216 o 
   0  -4   1       0.069       0.250       0.106 o 
   0  -4   2      22.869      23.888       0.743 o 
   0  -4   3       0.430       0.431       0.089 o 
   0  -4   4      19.632      17.244       0.601 o 
   0  -4   5      58.525      57.703       1.498 o 
   0  -4   6      11.979      11.348       0.530 o 
   0  -4   7      71.524      74.654       1.936 o 
   0  -4   8      82.522      88.063       2.298 o 
   0  -4   9       1.087       1.743       0.224 o 
   0  -4  10       0.038       0.239       0.133 o 
   0  -4  11       0.453       0.706       0.181 o 
   0  -4  12       0.015       0.164       0.169 o 
   0  -4  13       0.628       0.758       0.536 o 
   0  -3   1     109.447     110.038       2.535 o 
   0  -3   2      63.389      66.724       1.589 o 
   0  -3   3       0.018       0.226       0.070 o 
   0  -3   4       0.888       0.688       0.123 o 
   0  -3   5      57.974      56.066       1.426 o 
   0  -3   6       1.104       1.321       0.147 o 
   0  -3   7      35.513      32.298       0.968 o 
   0  -3   8      31.511      33.500       0.956 o 
   0  -3   9       9.355       8.455       0.414 o 
   0  -3  10       0.130       0.302       0.126 o 
   0  -3  11       0.116       0.236       0.189 o 
   0  -3  12       2.101       2.198       0.399 o 
   0  -3  13       1.530       1.487       0.320 o 
   0  -2   1     542.175     557.913      12.428 o 
   0  -2   2     117.266     114.389       2.629 o 
   0  -2   3     101.503     100.831       2.376 o 
   0  -2   4      10.612      14.314       0.396 o 
   0  -2   5       6.903       5.833       0.258 o 
   0  -2   6      71.215      72.104       1.930 o 
   0  -2   7     246.592     247.233       6.007 o 
   0  -2   8     101.012      99.438       2.401 o 
   0  -2   9       0.545       0.586       0.119 o 
   0  -2  10       0.174       0.297       0.112 o 
   0  -2  11       1.849       2.022       0.246 o 
   0  -2  12       7.801       7.766       0.490 o 
   0  -2  13       2.365       2.963       0.547 o 
   0  -1   1      53.533      56.312       1.306 o 
   0  -1   2      76.596      92.883       2.151 o 
   0  -1   3      58.706      58.146       1.343 o 
   0  -1   4      75.282      74.552       1.723 o 
   0  -1   5      38.428      42.287       1.031 o 
   0  -1   6      56.522      56.484       1.379 o 
   0  -1   7      39.700      37.799       1.005 o 
   0  -1   8     107.541     107.458       2.662 o 
   0  -1   9     205.358     205.473       4.934 o 
   0  -1  10      21.220      21.714       0.865 o 
   0  -1  11       0.032       0.430       0.165 o 
   0  -1  12       0.003       0.647       0.168 o 
   0   0   1     638.799     615.843      16.050 o 
   0   0   2      19.222      20.326       0.497 o 
   0   0   3     506.663     503.664      11.252 o 
   0   0   4       0.230       0.228       0.039 o 
   0   0   5      34.593      35.496       0.844 o 
   0   0   6     131.539     136.371       3.153 o 
   0   0   7       4.213       4.398       0.254 o 
   0   0   8       3.722       3.414       0.243 o 
   0   0   9      95.620      94.456       2.429 o 
   0   0  10      12.896      12.909       0.639 o 
   0   0  11       0.386       0.338       0.140 o 
   0   1   0    1566.533    1626.915      35.852 o 
   0   1   1     535.425     541.799      12.049 o 
   0   1   2    1090.495    1088.334      24.245 o 
   0   1   3     132.631     138.715       3.128 o 
   0   1   4      17.177      16.718       0.444 o 
   0   1   5       0.004       0.057       0.044 o 
   0   1   6      53.670      52.879       1.397 o 
   0   1   7      43.615      44.247       1.158 o 
   0   1   8       9.426       9.501       0.382 o 
   0   1   9       5.987       6.048       0.375 o 
   0   1  10       0.193       0.453       0.217 o 
   0   2   0      55.790      61.347       1.448 o 
   0   2   1      38.946      46.154       1.082 o 
   0   2   2     471.451     468.172      10.460 o 
   0   2   3      17.778      16.986       0.481 o 
   0   2   4       0.843       0.402       0.065 o 
   0   2   5       6.612       6.990       0.274 o 
   0   2   6       5.839       5.618       0.303 o 
   0   2   7      45.468      44.473       1.193 o 
   0   2   8      49.234      49.704       1.380 o 
   0   2   9       5.656       5.434       0.317 o 
   0   3   0      16.377      15.226       0.557 o 
   0   3   1     548.352     561.514      12.796 o 
   0   3   2     170.757     169.712       4.032 o 
   0   3   3       6.056       6.197       0.419 o 
   0   3   4      62.032      64.585       1.627 o 
   0   3   5       0.058       0.103       0.094 o 
   0   3   6       6.444       6.142       0.355 o 
   0   3   7      20.762      20.167       0.815 o 
   0   3   8       3.924       4.066       0.389 o 
   0   4   0       2.106       2.220       0.179 o 
   0   4   1     125.961     125.775       3.059 o 
   0   4   2      77.365      77.083       1.939 o 
   0   4   3      50.853      51.887       1.380 o 
   0   4   4      64.557      65.496       1.732 o 
   0   4   5       5.181       6.318       0.391 o 
   0   4   6       0.281       0.238       0.162 o 
   0   5   0      14.085      15.255       0.555 o 
   0   5   1       9.649      10.016       0.457 o 
   0   5   2       2.155       2.101       0.230 o 
   0   5   3      29.080      29.511       0.879 o 
   0   5   4       5.574       6.262       2.727 o 
   0   6   0      48.746      49.776       1.811 o 
   1  -7   5       1.126       0.555       0.251 o 
   1  -7   6       0.931       0.945       0.229 o 
   1  -7   7       2.459       1.813       0.326 o 
   1  -6   1       8.427       8.702       0.747 o 
   1  -6   2      10.155      13.143       0.546 o 
   1  -6   3       9.115      10.069       0.466 o 
   1  -6   4       0.414       0.222       0.175 o 
   1  -6   5       1.389       0.840       0.196 o 
   1  -6   6       2.603       2.111       0.289 o 
   1  -6   7      20.759      20.658       0.793 o 
   1  -6   8      36.516      37.251       1.456 o 
   1  -6   9       7.177       8.684       0.724 o 
   1  -6  10       0.376       0.870       0.232 o 
   1  -6  11       0.209       0.448       0.494 o 
   1  -5   1      43.197      41.581       1.279 o 
   1  -5   2       1.647       1.251       0.151 o 
   1  -5   3       1.730       2.853       0.281 o 
   1  -5   4      10.818      12.172       0.486 o 
   1  -5   5       1.215       1.858       0.249 o 
   1  -5   6       2.728       2.120       0.199 o 
   1  -5   7       6.499       5.706       0.351 o 
   1  -5   8       4.343       3.870       0.380 o 
   1  -5   9      27.467      28.480       1.053 o 
   1  -5  10      17.239      18.906       0.943 o 
   1  -5  11       0.308       0.772       0.256 o 
   1  -5  12       0.088       0.208       0.198 o 
   1  -4   1     337.569     336.451       7.709 o 
   1  -4   2       7.438       6.964       0.298 o 
   1  -4   3      50.191      48.200       1.264 o 
   1  -4   4      35.067      41.852       1.368 o 
   1  -4   5       2.330       1.887       0.180 o 
   1  -4   6       1.006       0.628       0.110 o 
   1  -4   7       6.080       5.828       0.348 o 
   1  -4   8       0.310       0.715       0.180 o 
   1  -4   9       8.477       7.780       0.419 o 
   1  -4  10       5.530       5.468       0.381 o 
   1  -4  11       3.213       2.945       0.359 o 
   1  -4  12       0.196       0.607       0.364 o 
   1  -3   1      27.319      26.676       0.659 o 
   1  -3   2      13.525      12.081       0.380 o 
   1  -3   3     241.225     226.604       5.197 o 
   1  -3   4      28.594      32.189       0.810 o 
   1  -3   5      14.142      14.896       0.452 o 
   1  -3   6       0.315       0.132       0.055 o 
   1  -3   7       2.621       2.417       0.170 o 
   1  -3   8      26.476      26.539       0.796 o 
   1  -3   9      65.149      65.030       1.924 o 
   1  -3  10      29.884      30.707       1.033 o 
   1  -3  11       0.072       0.345       0.149 o 
   1  -3  12       0.210       0.306       0.173 o 
   1  -3  13       0.697       0.471       0.322 o 
   1  -2   1     357.108     351.865       7.876 o 
   1  -2   2     365.564     393.703       8.817 o 
   1  -2   3       3.401       2.884       0.117 o 
   1  -2   4       2.093       2.886       0.152 o 
   1  -2   5       8.183       7.863       0.282 o 
   1  -2   6       8.000       7.478       0.287 o 
   1  -2   7       3.947       4.748       0.249 o 
   1  -2   8      12.589      12.203       0.427 o 
   1  -2   9      11.317      11.008       0.432 o 
   1  -2  10      53.457      52.796       1.613 o 
   1  -2  11      63.358      61.856       1.996 o 
   1  -2  12       7.522       8.114       0.460 o 
   1  -1   1    1108.685    1133.719      24.898 o 
   1  -1   2   10672.202   10452.452     212.447 o 
   1  -1   3     170.228     169.026       3.831 o 
   1  -1   4       0.159       0.225       0.061 o 
   1  -1   5     236.983     219.693       5.088 o 
   1  -1   6       0.396       0.679       0.100 o 
   1  -1   7      17.269      17.044       0.537 o 
   1  -1   8      25.589      27.710       0.855 o 
   1  -1   9      13.615      13.903       0.526 o 
   1  -1  10       0.628       0.840       0.186 o 
   1  -1  11      31.415      31.827       1.014 o 
   1  -1  12       3.936       3.440       0.287 o 
   1   0   0     534.989     396.313     269.897 o 
   1   0   1     125.151     131.360       3.555 o 
   1   0   2    1676.485    1737.335      38.590 o 
   1   0   3     417.537     393.387       8.785 o 
   1   0   4     457.277     469.603      10.516 o 
   1   0   5      97.666      91.609       2.118 o 
   1   0   6       0.201       0.237       0.062 o 
   1   0   7       0.082       0.128       0.105 o 
   1   0   8      31.599      32.077       0.899 o 
   1   0   9      12.304      12.078       0.529 o 
   1   0  10       1.047       0.992       0.163 o 
   1   0  11       1.782       1.742       0.271 o 
   1   1   0     351.042     362.343       8.064 o 
   1   1   1     463.469     493.874      10.993 o 
   1   1   2      93.876      98.977       2.244 o 
   1   1   3      77.151      83.873       1.925 o 
   1   1   4     382.749     386.227       8.669 o 
   1   1   5      17.781      15.498       0.470 o 
   1   1   6       0.435       0.370       0.085 o 
   1   1   7       0.162       0.326       0.089 o 
   1   1   8       2.302       2.370       0.197 o 
   1   1   9      29.353      29.826       0.916 o 
   1   1  10      18.594      18.423       0.869 o 
   1   2   0     122.977     119.180       2.703 o 
   1   2   1     151.774     162.354       3.651 o 
   1   2   2      20.140      18.368       0.478 o 
   1   2   3     566.592     581.126      13.262 o 
   1   2   4     151.102     152.491       3.508 o 
   1   2   5      18.335      17.772       0.528 o 
   1   2   6      49.684      51.987       1.629 o 
   1   2   7       0.119       0.290       0.123 o 
   1   2   8       1.842       2.100       0.265 o 
   1   2   9      10.237      10.839       0.552 o 
   1   3   0      33.181      29.439       0.763 o 
   1   3   1       5.493       5.660       0.263 o 
   1   3   2       1.320       1.185       0.127 o 
   1   3   3     196.676     194.001       4.566 o 
   1   3   4      70.100      69.528       1.750 o 
   1   3   5      52.037      52.397       1.620 o 
   1   3   6      67.951      67.570       1.739 o 
   1   3   7       6.255       6.870       0.392 o 
   1   4   0       0.607       0.659       0.136 o 
   1   4   1      16.810      17.964       0.703 o 
   1   4   2      10.472      10.113       0.428 o 
   1   4   3       8.164       8.670       0.375 o 
   1   4   4       0.204       0.299       0.116 o 
   1   4   5      33.220      33.654       1.011 o 
   1   4   6       5.752       5.757       1.087 o 
   1   5   0      17.224      16.716       0.633 o 
   1   5   1      12.659      12.757       0.628 o 
   1   5   2      72.906      72.904       1.808 o 
   1   5   3       0.093       0.336       0.186 o 
   1   6   0       2.311       2.478       0.444 o 
   2  -7   4       4.526       7.626       1.222 o 
   2  -7   5       3.123       4.911       0.689 o 
   2  -7   6       0.111       0.005       0.335 o 
   2  -7   7       0.049       0.285       0.301 o 
   2  -7   8       0.489       0.729       0.406 o 
   2  -6   1      25.436      26.505       1.399 o 
   2  -6   2      25.910      23.572       1.382 o 
   2  -6   3       6.623       6.199       0.449 o 
   2  -6   4       0.753       0.620       0.158 o 
   2  -6   5       1.131       1.977       0.286 o 
   2  -6   6       3.825       4.857       0.315 o 
   2  -6   7       1.203       1.873       0.215 o 
   2  -6   8       0.005       0.420       0.152 o 
   2  -6  10       1.425       1.945       0.309 o 
   2  -6  11       7.529       7.554       0.674 o 
   2  -5   1       0.009       0.169       0.082 o 
   2  -5   2      92.588      88.162       2.334 o 
   2  -5   3     130.207     129.490       3.190 o 
   2  -5   4       2.449       2.155       0.266 o 
   2  -5   5      15.614      15.652       0.687 o 
   2  -5   6      17.031      19.545       0.709 o 
   2  -5   7       1.469       1.822       0.212 o 
   2  -5   8       0.232       0.401       0.134 o 
   2  -5   9       0.004       0.239       0.155 o 
   2  -5  10       1.197       1.782       0.487 o 
   2  -5  11       1.522       1.269       0.305 o 
   2  -5  12       0.431       0.366       0.187 o 
   2  -4   1       0.206       0.296       0.132 o 
   2  -4   2      73.692      71.926       1.840 o 
   2  -4   3      13.721      13.495       0.432 o 
   2  -4   4       1.561       1.153       0.139 o 
   2  -4   5      52.488      51.078       1.326 o 
   2  -4   6      11.366      12.459       0.451 o 
   2  -4   7       1.445       1.007       0.151 o 
   2  -4   8       0.012       0.124       0.103 o 
   2  -4   9       0.618       0.585       0.234 o 
   2  -4  10       5.990       5.990       0.428 o 
   2  -4  11      15.845      14.786       0.844 o 
   2  -4  12       6.544       7.600       0.551 o 
   2  -3   1      88.283      86.389       2.005 o 
   2  -3   2     334.677     346.957       7.818 o 
   2  -3   3     144.614     131.522       3.100 o 
   2  -3   4      69.492      76.936       1.916 o 
   2  -3   5       5.931       5.954       0.269 o 
   2  -3   6       0.638       0.518       0.102 o 
   2  -3   7       0.106       0.241       0.075 o 
   2  -3   8       0.004       0.103       0.106 o 
   2  -3   9       0.060       0.317       0.124 o 
   2  -3  10       1.185       0.985       0.206 o 
   2  -3  11       2.649       2.549       0.361 o 
   2  -3  12      17.755      18.501       0.742 o 
   2  -2   1     105.715     105.483       2.431 o 
   2  -2   2      65.164      60.694       1.451 o 
   2  -2   3     683.760     681.594      15.352 o 
   2  -2   4    2324.596    2318.815      51.510 o 
   2  -2   5      51.677      51.748       1.274 o 
   2  -2   6       8.722       9.401       0.357 o 
   2  -2   7      63.507      61.664       1.652 o 
   2  -2   8       0.685       0.863       0.118 o 
   2  -2   9       5.631       5.599       0.315 o 
   2  -2  10       1.247       1.308       0.181 o 
   2  -2  11      12.619      12.644       0.561 o 
   2  -2  12       0.255       0.377       0.218 o 
   2  -1   1      67.523      79.154       1.844 o 
   2  -1   2     761.391     814.147      18.230 o 
   2  -1   3      12.828      10.494       0.311 o 
   2  -1   4     662.739     684.188      15.263 o 
   2  -1   5     176.942     161.769       3.673 o 
   2  -1   6     136.569     141.146       3.274 o 
   2  -1   7      52.456      50.336       1.276 o 
   2  -1   8       1.078       0.770       0.115 o 
   2  -1   9       0.709       0.558       0.148 o 
   2  -1  10      12.339      12.271       0.594 o 
   2  -1  11       1.382       2.122       0.257 o 
   2  -1  12       0.006       0.237       0.212 o 
   2   0   0     382.079     398.888       8.836 o 
   2   0   1     194.792     216.847       4.847 o 
   2   0   2     228.887     236.438       5.290 o 
   2   0   3     143.695     143.025       3.261 o 
   2   0   4      52.859      48.555       1.307 o 
   2   0   5      85.380      83.163       1.945 o 
   2   0   6     165.520     166.843       3.877 o 
   2   0   7       9.500       9.227       0.367 o 
   2   0   8       0.038       0.325       0.114 o 
   2   0   9       0.530       0.607       0.136 o 
   2   0  10       1.179       1.438       0.183 o 
   2   0  11      12.957      12.831       0.585 o 
   2   1   0       1.361       1.798       0.120 o 
   2   1   1     130.784     146.325       3.287 o 
   2   1   2     134.369     136.487       3.081 o 
   2   1   3     122.753     125.882       2.886 o 
   2   1   4      12.458      12.353       0.363 o 
   2   1   5     384.480     388.946       8.768 o 
   2   1   6     104.099     103.313       2.523 o 
   2   1   7      20.618      19.964       0.818 o 
   2   1   8      23.111      23.796       0.810 o 
   2   1   9       0.828       0.972       0.148 o 
   2   1  10       0.278       0.574       0.163 o 
   2   2   0      82.210      79.893       1.833 o 
   2   2   1       8.301       8.048       0.246 o 
   2   2   2      18.700      15.915       0.450 o 
   2   2   3      19.903      20.693       0.644 o 
   2   2   4       0.831       0.789       0.095 o 
   2   2   5     172.716     169.403       3.990 o 
   2   2   6      45.205      45.675       1.218 o 
   2   2   7      40.319      40.206       1.138 o 
   2   2   8      48.326      47.187       1.402 o 
   2   2   9       5.045       5.619       1.243 o 
   2   3   0     103.557     105.031       2.527 o 
   2   3   1      73.667      75.452       1.958 o 
   2   3   2       0.343       0.669       0.140 o 
   2   3   3       8.885       8.928       0.365 o 
   2   3   4       2.469       2.777       0.231 o 
   2   3   5       5.504       6.240       0.408 o 
   2   3   7      22.755      22.287       1.022 o 
   2   4   0      36.832      36.646       1.082 o 
   2   4   1      39.912      42.150       1.284 o 
   2   4   2      30.188      30.735       0.987 o 
   2   4   3      19.511      21.033       0.721 o 
   2   4   4      70.184      70.899       1.728 o 
   2   4   5       0.159       0.185       0.151 o 
   2   5   0      39.181      39.908       1.207 o 
   2   5   1       6.480       6.829       0.432 o 
   2   5   2      10.107      10.550       0.517 o 
   2   5   3       0.918       0.417       0.401 o 
   3  -7   3      12.861      11.623       1.472 o 
   3  -7   4       7.527       6.170       0.763 o 
   3  -7   5       0.172       0.594       0.370 o 
   3  -7   6       0.343       0.261       0.423 o 
   3  -7   7       0.298       0.936       0.374 o 
   3  -7   8       0.970       0.998       0.328 o 
   3  -6   1       0.111       0.597       0.235 o 
   3  -6   2       0.496       0.904       0.245 o 
   3  -6   4      43.278      38.236       1.428 o 
   3  -6   5      34.001      33.828       1.147 o 
   3  -6   6       0.335       0.302       0.170 o 
   3  -6   7       3.766       4.491       0.402 o 
   3  -6   8       5.368       7.560       0.412 o 
   3  -6   9       0.435       0.685       0.272 o 
   3  -6  11       0.623       1.266       0.325 o 
   3  -5   1      14.974      16.113       0.565 o 
   3  -5   2       3.488       3.501       0.258 o 
   3  -5   3       1.389       2.063       0.206 o 
   3  -5   4      15.875      13.075       0.546 o 
   3  -5   5       2.999       3.289       0.292 o 
   3  -5   6       0.895       1.198       0.238 o 
   3  -5   7       7.535       7.557       0.426 o 
   3  -5   8       3.181       4.289       0.417 o 
   3  -5   9       0.098       0.090       0.163 o 
   3  -5  10       0.000       0.260       0.188 o 
   3  -5  11       0.057       0.332       0.191 o 
   3  -5  12       1.017       1.479       0.358 o 
   3  -4   1      24.273      23.615       0.663 o 
   3  -4   2      18.576      20.578       0.711 o 
   3  -4   3      33.999      33.240       0.904 o 
   3  -4   4      92.191      90.159       2.151 o 
   3  -4   5      46.602      42.749       1.164 o 
   3  -4   6      14.456      13.389       0.502 o 
   3  -4   7       0.740       1.204       0.191 o 
   3  -4   8       0.078       0.170       0.132 o 
   3  -4   9       0.054       0.184       0.158 o 
   3  -4  10       0.323       1.063       0.234 o 
   3  -4  11       0.131       0.309       0.200 o 
   3  -4  12       0.001       0.056       0.203 o 
   3  -3   1      29.127      28.279       0.723 o 
   3  -3   2      17.798      16.780       0.477 o 
   3  -3   3       4.089       3.310       0.173 o 
   3  -3   4       8.780       7.494       0.290 o 
   3  -3   5     265.465     259.524       6.268 o 
   3  -3   6     511.798     509.379      11.728 o 
   3  -3   7      18.335      20.453       0.646 o 
   3  -3   8       7.716       7.307       0.363 o 
   3  -3   9      12.929      12.655       0.511 o 
   3  -3  10       0.246       0.601       0.141 o 
   3  -3  11       1.274       1.242       0.194 o 
   3  -3  12       0.289       0.360       0.185 o 
   3  -2   1     210.151     220.965       5.143 o 
   3  -2   2      43.151      40.444       0.990 o 
   3  -2   3       0.125       0.384       0.067 o 
   3  -2   4     348.159     355.288       7.991 o 
   3  -2   5       0.463       0.500       0.087 o 
   3  -2   6     218.927     217.947       5.079 o 
   3  -2   7      49.696      45.649       1.290 o 
   3  -2   8      40.867      41.404       1.114 o 
   3  -2   9      20.352      20.894       0.811 o 
   3  -2  10       0.790       0.808       0.165 o 
   3  -2  11       1.226       1.171       0.274 o 
   3  -2  12       3.395       4.407       0.336 o 
   3  -1   1     101.083      98.425       2.260 o 
   3  -1   2     257.169     277.325       6.267 o 
   3  -1   3      34.956      32.646       0.785 o 
   3  -1   4      50.342      49.353       1.179 o 
   3  -1   5       6.663       6.272       0.306 o 
   3  -1   6       7.488       6.095       0.253 o 
   3  -1   7      38.182      35.701       0.929 o 
   3  -1   8      48.782      47.662       1.322 o 
   3  -1   9       2.859       3.025       0.218 o 
   3  -1  11       0.631       0.726       0.191 o 
   3   0   0     172.416     181.063       4.084 o 
   3   0   1     261.105     260.231       5.822 o 
   3   0   2      31.337      34.213       0.795 o 
   3   0   3     121.033     123.850       2.807 o 
   3   0   4      82.112      85.480       1.977 o 
   3   0   5      44.165      42.878       1.066 o 
   3   0   6       7.712       8.273       0.325 o 
   3   0   7     174.818     176.581       4.233 o 
   3   0   8      54.995      53.223       1.490 o 
   3   0   9      10.764      10.432       0.458 o 
   3   0  10       6.951       7.464       0.405 o 
   3   0  11       1.135       0.245       0.415 o 
   3   1   0     347.341     327.768       7.334 o 
   3   1   1     992.691    1007.154      22.404 o 
   3   1   2      69.274      69.530       1.604 o 
   3   1   3      20.858      19.601       0.524 o 
   3   1   4       1.408       1.091       0.123 o 
   3   1   5      24.979      25.047       0.695 o 
   3   1   6       0.746       0.542       0.091 o 
   3   1   7      87.811      88.311       2.238 o 
   3   1   8      22.701      22.356       0.796 o 
   3   1   9      22.241      22.756       0.857 o 
   3   1  10      23.305      18.968       1.791 o 
   3   2   0     588.754     566.662      12.653 o 
   3   2   1     292.747     303.798       6.853 o 
   3   2   2     142.244     145.642       3.373 o 
   3   2   3      77.452      75.990       1.847 o 
   3   2   4       0.457       0.642       0.100 o 
   3   2   5       1.909       2.414       0.165 o 
   3   2   6       0.089       0.070       0.097 o 
   3   2   7       3.969       4.329       0.329 o 
   3   2   8       0.009       0.255       0.195 o 
   3   3   0     227.323     226.312       5.170 o 
   3   3   1      31.872      30.527       0.877 o 
   3   3   2      58.308      59.689       1.533 o 
   3   3   3      64.861      67.007       1.790 o 
   3   3   4      31.643      32.638       0.940 o 
   3   3   5      23.180      23.334       0.744 o 
   3   3   6      42.842      44.677       1.394 o 
   3   3   7       0.612       0.751       0.531 o 
   3   4   0       9.108       8.969       0.396 o 
   3   4   1      13.225      12.776       0.542 o 
   3   4   2      57.631      57.794       1.634 o 
   3   4   3      10.969      12.474       0.500 o 
   3   4   4      21.580      22.795       0.777 o 
   3   4   5       1.082       1.928       0.847 o 
   3   5   0       1.018       0.867       0.174 o 
   3   5   1      21.155      19.623       0.722 o 
   3   5   2      47.641      48.963       1.626 o 
   4  -7   3       0.160       1.137       0.424 o 
   4  -7   4       0.206       0.947       0.406 o 
   4  -7   5       0.087       0.589       0.356 o 
   4  -7   6      14.879      12.973       1.121 o 
   4  -7   7       6.474       6.431       0.941 o 
   4  -7   8       0.002       0.506       0.355 o 
   4  -6   1      14.107      15.341       0.924 o 
   4  -6   2       7.377       8.154       0.727 o 
   4  -6   3       5.498       6.340       0.650 o 
   4  -6   4       4.332       5.333       0.605 o 
   4  -6   5       2.467       3.904       0.446 o 
   4  -6   6       2.529       1.462       0.496 o 
   4  -6   7       0.158       0.301       0.151 o 
   4  -6   8       1.170       1.391       0.262 o 
   4  -6   9       0.652       1.429       0.382 o 
   4  -6  10       0.563       0.758       0.279 o 
   4  -6  11       0.017       0.107       0.301 o 
   4  -5   1      17.340      16.885       0.784 o 
   4  -5   2       6.419       6.900       0.701 o 
   4  -5   3      15.302      17.000       0.678 o 
   4  -5   4       3.853       4.547       0.291 o 
   4  -5   5      10.282       8.946       0.512 o 
   4  -5   6      22.618      21.275       0.746 o 
   4  -5   7      12.581      12.245       0.587 o 
   4  -5   8       1.488       1.209       0.207 o 
   4  -5   9       0.013       0.277       0.154 o 
   4  -5  10       0.153       0.335       0.191 o 
   4  -5  11       0.047       0.488       0.215 o 
   4  -4   1      32.149      29.585       0.824 o 
   4  -4   2      63.612      68.190       1.651 o 
   4  -4   3      23.410      21.077       0.637 o 
   4  -4   4      10.485      12.618       0.434 o 
   4  -4   5       0.494       0.902       0.170 o 
   4  -4   6       0.433       0.457       0.147 o 
   4  -4   7      91.816      85.675       2.448 o 
   4  -4   8     116.128     112.240       2.982 o 
   4  -4   9       5.966       7.287       0.474 o 
   4  -4  10       1.717       1.742       0.301 o 
   4  -4  11       1.966       2.170       0.374 o 
   4  -4  12       0.014       0.316       0.323 o 
   4  -3   1      97.198      92.804       2.153 o 
   4  -3   2     200.378     206.111       4.714 o 
   4  -3   3      79.277      79.564       1.987 o 
   4  -3   4       8.772       9.266       0.385 o 
   4  -3   5      12.770      13.016       0.452 o 
   4  -3   6     129.628     131.851       3.221 o 
   4  -3   7       0.151       0.342       0.111 o 
   4  -3   8      58.342      57.722       1.563 o 
   4  -3   9      11.423      11.198       0.510 o 
   4  -3  10       9.567      10.157       0.494 o 
   4  -3  11       5.840       6.008       0.428 o 
   4  -3  12       0.097       0.320       0.204 o 
   4  -2   1     608.872     615.018      13.713 o 
   4  -2   2      49.531      48.351       1.188 o 
   4  -2   3      78.766      73.874       1.786 o 
   4  -2   4      75.436      83.194       1.948 o 
   4  -2   5       2.685       2.022       0.126 o 
   4  -2   6       4.337       3.878       0.186 o 
   4  -2   7       2.745       2.720       0.227 o 
   4  -2   8       0.650       0.620       0.116 o 
   4  -2   9       9.053       8.697       0.416 o 
   4  -2  10       9.291      10.145       0.563 o 
   4  -2  11       0.512       0.672       0.188 o 
   4  -2  12       0.021       0.558       0.357 o 
   4  -1   1     337.905     338.726       7.579 o 
   4  -1   2      42.956      51.151       1.210 o 
   4  -1   3     104.270      91.644       2.092 o 
   4  -1   4      56.019      58.355       1.439 o 
   4  -1   5      42.742      42.776       1.072 o 
   4  -1   6      39.619      39.905       1.027 o 
   4  -1   7       6.142       5.680       0.280 o 
   4  -1   8       4.213       4.411       0.249 o 
   4  -1   9      58.773      58.756       1.605 o 
   4  -1  10      20.356      19.278       0.737 o 
   4  -1  11       3.034       3.562       0.332 o 
   4   0   0    2054.758    2028.892      45.024 o 
   4   0   1      11.248      11.168       0.302 o 
   4   0   2     296.396     299.912       6.718 o 
   4   0   3     565.839     549.669      12.279 o 
   4   0   4      41.525      43.423       1.072 o 
   4   0   5      24.000      22.788       0.625 o 
   4   0   6       0.571       0.555       0.098 o 
   4   0   7      20.502      19.805       0.647 o 
   4   0   8       0.845       1.144       0.221 o 
   4   0   9      28.130      29.210       0.899 o 
   4   0  10       8.814       8.798       0.488 o 
   4   1   0     188.467     182.216       4.126 o 
   4   1   1     100.507     102.052       2.420 o 
   4   1   2     456.480     451.463      10.106 o 
   4   1   3     288.572     284.826       6.438 o 
   4   1   4     106.660     110.777       2.610 o 
   4   1   5      48.106      47.395       1.228 o 
   4   1   6       0.627       0.708       0.114 o 
   4   1   7       0.009       0.328       0.143 o 
   4   1   8       1.978       1.636       0.186 o 
   4   1   9       3.311       3.139       0.264 o 
   4   2   0     512.919     524.491      11.753 o 
   4   2   1      18.628      19.102       0.550 o 
   4   2   2     199.099     200.059       4.588 o 
   4   2   3      26.941      26.127       0.739 o 
   4   2   4      57.303      58.222       1.546 o 
   4   2   5      66.988      67.715       1.803 o 
   4   2   6      19.029      19.282       0.666 o 
   4   2   7      20.032      19.364       0.761 o 
   4   2   8      17.200      17.979       0.769 o 
   4   3   0      42.148      44.603       1.156 o 
   4   3   1      16.348      15.612       0.568 o 
   4   3   2      11.638      11.409       0.435 o 
   4   3   3      15.819      15.245       0.564 o 
   4   3   4      50.614      52.148       1.490 o 
   4   3   5      15.337      15.606       0.671 o 
   4   3   6      25.400      25.401       0.873 o 
   4   4   0       8.932       9.743       0.424 o 
   4   4   1      24.139      23.414       0.866 o 
   4   4   2       0.224       0.127       0.131 o 
   4   4   3      28.307      27.073       0.979 o 
   4   4   4      51.180      51.665       1.912 o 
   4   5   0       0.052       0.140       0.134 o 
   4   5   1       7.885       7.975       0.515 o 
   5  -7   3       5.412       5.493       0.704 o 
   5  -7   4       1.928       2.358       0.596 o 
   5  -7   5       1.466       1.940       0.391 o 
   5  -7   6       3.142       4.642       0.837 o 
   5  -7   7       1.533       3.309       0.567 o 
   5  -7   8       0.307       0.315       0.434 o 
   5  -6   1       0.099       0.017       0.170 o 
   5  -6   2       7.446       6.192       0.933 o 
   5  -6   3       3.801       3.501       0.861 o 
   5  -6   4       1.769       2.126       0.467 o 
   5  -6   5       4.624       6.360       0.447 o 
   5  -6   6       0.433       1.024       0.243 o 
   5  -6   7       2.639       2.746       0.482 o 
   5  -6   8       5.389       4.783       1.120 o 
   5  -6   9       2.646       2.025       0.727 o 
   5  -6  10       0.017       0.515       0.398 o 
   5  -5   1      10.841      11.480       0.662 o 
   5  -5   2       6.937       6.682       0.429 o 
   5  -5   3       6.995       6.689       0.461 o 
   5  -5   4      16.075      17.645       0.760 o 
   5  -5   5      10.748      12.610       0.671 o 
   5  -5   6       4.573       5.112       0.333 o 
   5  -5   7       1.318       2.355       0.236 o 
   5  -5   8       0.003       0.067       0.115 o 
   5  -5   9      27.878      26.342       0.974 o 
   5  -5  10      24.519      25.470       1.139 o 
   5  -5  11       1.422       1.942       0.375 o 
   5  -4   1     298.808     294.644       6.851 o 
   5  -4   2       0.052       0.067       0.077 o 
   5  -4   3      36.722      34.522       0.934 o 
   5  -4   4      66.623      72.024       1.798 o 
   5  -4   5      17.127      16.334       0.736 o 
   5  -4   6       3.571       4.010       0.404 o 
   5  -4   7      16.215      18.557       0.770 o 
   5  -4   8      50.081      52.183       1.691 o 
   5  -4   9       0.139       0.427       0.177 o 
   5  -4  10      11.538      11.615       0.646 o 
   5  -4  11       2.119       2.130       0.333 o 
   5  -4  12       1.747       1.496       0.529 o 
   5  -3   1      33.410      31.112       0.868 o 
   5  -3   2     144.438     141.161       3.252 o 
   5  -3   3     153.105     154.405       3.659 o 
   5  -3   4      29.628      28.036       0.805 o 
   5  -3   5      23.546      21.826       0.665 o 
   5  -3   6      16.095      17.478       0.753 o 
   5  -3   7       0.002       0.231       0.134 o 
   5  -3   8       0.090       0.207       0.109 o 
   5  -3   9       4.973       5.165       0.472 o 
   5  -3  10       0.301       0.223       0.165 o 
   5  -3  11       1.162       1.329       0.274 o 
   5  -3  12       1.032       0.885       0.281 o 
   5  -2   1     394.764     396.511       8.997 o 
   5  -2   2     212.266     212.619       4.898 o 
   5  -2   3     123.589     122.915       3.060 o 
   5  -2   4      10.150      11.632       0.379 o 
   5  -2   5      29.949      26.544       0.851 o 
   5  -2   6      41.588      41.725       1.092 o 
   5  -2   7       5.694       5.934       0.315 o 
   5  -2   8      14.660      14.274       0.520 o 
   5  -2   9       0.232       0.209       0.109 o 
   5  -2  10       1.493       1.497       0.215 o 
   5  -2  11      15.907      15.384       0.725 o 
   5  -1   1      12.540      12.067       0.359 o 
   5  -1   2     658.734     681.125      15.194 o 
   5  -1   3      18.737      16.036       0.454 o 
   5  -1   4     128.534     134.233       3.093 o 
   5  -1   5     181.023     181.023       4.145 o 
   5  -1   6      25.840      24.845       0.811 o 
   5  -1   7      13.331      13.100       0.448 o 
   5  -1   8       1.402       1.388       0.172 o 
   5  -1   9      12.256      12.024       0.539 o 
   5  -1  10       0.888       0.952       0.183 o 
   5  -1  11       6.308       7.346       1.028 o 
   5   0   0     958.898     967.596      21.529 o 
   5   0   1      35.662      32.928       0.783 o 
   5   0   2      97.629      97.917       2.235 o 
   5   0   3      46.543      44.904       1.103 o 
   5   0   4     228.061     231.679       5.583 o 
   5   0   5     178.693     175.865       4.058 o 
   5   0   6      49.580      50.343       1.311 o 
   5   0   7      18.586      20.008       0.763 o 
   5   0   8       0.393       0.434       0.166 o 
   5   0   9       0.234       0.433       0.159 o 
   5   0  10       2.702       2.759       0.314 o 
   5   1   0       2.191       2.621       0.120 o 
   5   1   1     133.790     127.643       2.910 o 
   5   1   2     427.156     433.709       9.763 o 
   5   1   3      16.581      15.765       0.520 o 
   5   1   4      94.865      99.159       2.358 o 
   5   1   5      18.686      17.438       0.617 o 
   5   1   6      36.071      35.650       0.999 o 
   5   1   7      43.493      43.067       1.231 o 
   5   1   8       6.198       6.216       0.348 o 
   5   1   9      12.781      13.892       0.800 o 
   5   2   0      21.966      22.247       0.596 o 
   5   2   1       7.564       7.723       0.274 o 
   5   2   2      77.101      78.613       1.899 o 
   5   2   3      14.657      13.850       0.468 o 
   5   2   4       8.231       8.016       0.412 o 
   5   2   5      10.134      10.188       0.432 o 
   5   2   6      27.920      29.284       0.928 o 
   5   2   7      15.693      14.896       0.671 o 
   5   3   0      84.178      87.893       2.150 o 
   5   3   1      17.889      18.325       0.642 o 
   5   3   2       4.510       5.165       0.316 o 
   5   3   3      15.855      16.550       0.622 o 
   5   3   5      25.412      23.122       0.940 o 
   5   3   6      35.746      31.079       3.123 o 
   5   4   0      74.529      76.812       2.070 o 
   5   4   1      37.307      37.370       1.226 o 
   5   4   2       0.667       0.701       0.156 o 
   5   4   3      10.522      11.592       0.626 o 
   5   5   0      29.664      29.019       1.122 o 
   6  -7   3       0.186       0.280       0.307 o 
   6  -7   4       1.123       1.181       0.523 o 
   6  -7   5       0.494       0.972       0.411 o 
   6  -7   6       0.255       0.280       0.599 o 
   6  -7   7       0.724       1.268       0.397 o 
   6  -6   1       0.043       0.248       0.419 o 
   6  -6   2       4.672       2.941       0.703 o 
   6  -6   3       0.660       0.312       0.268 o 
   6  -6   4       3.128       2.883       0.364 o 
   6  -6   5       0.322       0.404       0.371 o 
   6  -6   6       3.123       3.590       0.761 o 
   6  -6   7       3.549       5.825       1.225 o 
   6  -6   8       1.315       2.652       0.447 o 
   6  -6   9       0.766       1.874       0.652 o 
   6  -6  10       0.077       0.551       0.393 o 
   6  -5   1      21.365      21.492       1.074 o 
   6  -5   2      89.256      83.286       2.869 o 
   6  -5   3      91.687      93.144       3.012 o 
   6  -5   4       0.007       0.561       0.194 o 
   6  -5   5       7.741       7.406       0.707 o 
   6  -5   6      15.101      17.097       0.904 o 
   6  -5   7       2.496       2.300       0.385 o 
   6  -5   8       0.966       2.395       0.996 o 
   6  -5   9      10.036      10.746       0.547 o 
   6  -5  10      16.549      18.385       1.036 o 
   6  -5  11       0.098       0.566       0.261 o 
   6  -4   1     171.679     173.653       4.254 o 
   6  -4   2      20.138      19.923       0.944 o 
   6  -4   3      20.315      18.999       0.775 o 
   6  -4   4      32.862      28.585       1.403 o 
   6  -4   5      30.487      32.008       1.015 o 
   6  -4   6      11.980      10.923       0.646 o 
   6  -4   7       3.512       3.855       0.362 o 
   6  -4   8       1.079       1.353       0.235 o 
   6  -4   9       0.152       0.373       0.170 o 
   6  -4  10       0.775       0.889       0.203 o 
   6  -4  11       2.597       3.036       0.349 o 
   6  -3   1       1.308       1.186       0.158 o 
   6  -3   2     149.826     147.804       3.749 o 
   6  -3   3      94.651      95.406       2.300 o 
   6  -3   4      52.635      48.572       1.284 o 
   6  -3   5      22.313      23.428       0.712 o 
   6  -3   6       2.693       2.487       0.229 o 
   6  -3   7       7.098       6.602       0.373 o 
   6  -3   8      14.792      15.798       0.764 o 
   6  -3   9       0.015       0.323       0.195 o 
   6  -3  10       4.462       3.427       0.317 o 
   6  -3  11       0.008       0.574       0.225 o 
   6  -2   1       0.675       1.102       0.116 o 
   6  -2   2      65.406      69.406       1.754 o 
   6  -2   3       1.417       1.430       0.114 o 
   6  -2   4     166.001     172.553       4.001 o 
   6  -2   5      13.185      11.938       0.454 o 
   6  -2   6      41.770      40.378       1.073 o 
   6  -2   7      40.897      42.378       1.155 o 
   6  -2   8      12.259      11.846       0.539 o 
   6  -2   9       3.881       3.970       0.263 o 
   6  -2  10       0.815       0.744       0.176 o 
   6  -2  11       5.465       5.699       0.376 o 
   6  -1   1     224.779     220.701       5.000 o 
   6  -1   2     516.353     514.159      11.511 o 
   6  -1   3      19.558      19.784       0.552 o 
   6  -1   4      25.902      27.873       0.750 o 
   6  -1   5      16.884      16.380       0.592 o 
   6  -1   6      93.344      94.926       2.291 o 
   6  -1   7      69.629      69.037       1.751 o 
   6  -1   8      15.182      15.506       0.588 o 
   6  -1   9       4.284       4.455       0.361 o 
   6  -1  10       0.066       0.010       0.145 o 
   6   0   0     287.702     271.655       6.122 o 
   6   0   1     130.175     129.616       2.951 o 
   6   0   2      16.758      16.568       0.468 o 
   6   0   3     156.254     148.045       3.461 o 
   6   0   4     228.136     229.521       5.262 o 
   6   0   5       3.450       3.317       0.220 o 
   6   0   6      29.381      32.133       0.948 o 
   6   0   7       8.782       8.587       0.397 o 
   6   0   8      15.023      14.049       0.623 o 
   6   0   9      18.197      18.704       0.752 o 
   6   1   0     225.361     225.382       5.129 o 
   6   1   1     273.867     272.751       6.176 o 
   6   1   2      33.466      34.395       0.910 o 
   6   1   3       0.019       0.123       0.083 o 
   6   1   4      70.733      68.518       1.712 o 
   6   1   5       6.883       6.113       0.344 o 
   6   1   6       3.354       3.394       0.258 o 
   6   1   7       3.035       3.939       0.352 o 
   6   1   8      10.387      10.362       0.566 o 
   6   2   0      39.756      39.663       1.012 o 
   6   2   1     173.191     173.908       4.076 o 
   6   2   2      79.749      80.633       2.000 o 
   6   2   3      14.421      14.431       0.512 o 
   6   2   4       0.797       1.136       0.161 o 
   6   2   5       6.074       5.859       0.371 o 
   6   3   0      54.731      54.341       1.420 o 
   6   3   1      52.261      50.950       1.433 o 
   6   3   2      98.857     102.872       2.648 o 
   6   3   3      42.215      42.499       1.254 o 
   6   3   4       1.737       1.885       0.237 o 
   6   3   5      11.101      11.826       0.499 o 
   6   4   0      29.039      27.819       1.237 o 
   6   4   1      34.909      36.236       1.132 o 
   6   4   2      35.844      37.431       1.491 o 
   6   4   3       1.264       0.784       0.382 o 
   7  -7   2       0.624       1.383       0.655 o 
   7  -7   4       1.233       0.935       0.398 o 
   7  -7   6       1.553       1.263       0.655 o 
   7  -7   7       0.048       0.668       0.717 o 
   7  -6   1       5.361       6.983       0.522 o 
   7  -6   2       9.873      10.286       0.666 o 
   7  -6   3       3.287       4.365       0.728 o 
   7  -6   4      37.311      34.126       2.115 o 
   7  -6   5      24.106      22.617       1.338 o 
   7  -6   6       0.012       0.157       0.206 o 
   7  -6   7       0.916       1.063       0.326 o 
   7  -6   8       2.013       2.235       0.486 o 
   7  -6   9       0.178       0.206       0.254 o 
   7  -5   1      23.171      23.486       1.303 o 
   7  -5   2      51.060      52.158       2.615 o 
   7  -5   3      88.016      91.820       2.941 o 
   7  -5   4       6.869       7.560       0.726 o 
   7  -5   5       7.674       6.074       0.710 o 
   7  -5   6       5.920       4.449       0.647 o 
   7  -5   7       5.622       6.170       0.614 o 
   7  -5   8       2.274       3.313       0.806 o 
   7  -4   1      62.506      60.114       1.648 o 
   7  -4   2      14.942      14.255       0.756 o 
   7  -4   3       2.157       3.581       0.901 o 
   7  -4   4      81.517      85.088       2.681 o 
   7  -4   5      20.144      22.266       1.161 o 
   7  -4   6       9.288       7.958       0.873 o 
   7  -4   7       2.582       2.873       0.314 o 
   7  -4   8       0.128       0.116       0.135 o 
   7  -4   9       1.541       1.497       0.218 o 
   7  -4  10       2.596       3.208       0.365 o 
   7  -4  11       0.402       0.558       0.253 o 
   7  -3   1      50.661      49.439       1.527 o 
   7  -3   2      59.585      60.336       1.946 o 
   7  -3   3       0.724       0.811       0.252 o 
   7  -3   4      28.943      31.101       1.147 o 
   7  -3   5       0.118       0.201       0.101 o 
   7  -3   6      43.726      43.165       1.328 o 
   7  -3   7       5.465       5.433       0.436 o 
   7  -3   8       8.025       6.814       0.399 o 
   7  -3   9       7.695       8.234       0.448 o 
   7  -3  10       3.758       4.041       0.331 o 
   7  -3  11       0.607       1.168       0.249 o 
   7  -2   1      43.879      40.553       1.178 o 
   7  -2   2      74.490      76.163       1.870 o 
   7  -2   3     122.378     117.799       2.782 o 
   7  -2   4     183.240     181.985       4.261 o 
   7  -2   5      15.107      15.929       0.513 o 
   7  -2   6       5.311       5.783       0.307 o 
   7  -2   7       5.412       5.151       0.321 o 
   7  -2   8      29.651      28.937       0.963 o 
   7  -2   9      18.730      18.714       0.787 o 
   7  -2  10       2.903       3.202       0.319 o 
   7  -1   1     183.664     180.132       4.099 o 
   7  -1   2     116.953     117.461       2.804 o 
   7  -1   3      60.412      58.832       1.475 o 
   7  -1   4      19.981      18.394       0.671 o 
   7  -1   5     112.371     109.924       2.707 o 
   7  -1   6      92.990      95.565       2.428 o 
   7  -1   7       0.017       0.282       0.138 o 
   7  -1   8       6.384       6.490       0.351 o 
   7  -1   9       2.750       2.737       0.246 o 
   7  -1  10       4.227       3.635       0.375 o 
   7   0   0       0.156       0.474       0.088 o 
   7   0   1      88.670      90.853       2.151 o 
   7   0   2     175.292     181.303       4.171 o 
   7   0   3     117.449     117.117       2.801 o 
   7   0   4      28.877      29.254       0.830 o 
   7   0   5       2.155       1.724       0.162 o 
   7   0   6      36.751      35.867       1.052 o 
   7   0   7       1.470       1.654       0.206 o 
   7   0   8       0.642       1.009       0.238 o 
   7   0   9       0.288       1.205       0.206 o 
   7   1   0      52.034      49.888       1.292 o 
   7   1   1      82.733      82.842       1.981 o 
   7   1   2      38.427      39.882       1.065 o 
   7   1   3     158.698     156.028       3.705 o 
   7   1   4      44.903      45.121       1.245 o 
   7   1   5       6.914       7.655       0.381 o 
   7   1   6       0.007       0.199       0.131 o 
   7   1   7       1.398       1.453       0.300 o 
   7   2   0      37.038      34.805       0.968 o 
   7   2   1      64.818      64.935       1.655 o 
   7   2   2      32.998      34.939       1.029 o 
   7   2   3      50.557      50.601       1.399 o 
   7   2   4      88.759      89.248       2.504 o 
   7   2   5      28.857      29.385       0.992 o 
   7   2   6       2.258       1.945       0.265 o 
   7   3   0       0.666       1.236       0.155 o 
   7   3   1       0.240       0.338       0.147 o 
   7   3   2      27.399      25.561       0.842 o 
   7   3   3      29.104      29.163       1.024 o 
   7   3   4      29.505      30.297       0.969 o 
   7   4   0      18.725      20.020       0.875 o 
   7   4   1       6.786       6.890       0.512 o 
   7   4   2       3.022       2.183       1.490 o 
   8  -6   1       3.824       3.263       0.452 o 
   8  -6   2       3.921       4.149       0.559 o 
   8  -6   3       7.090       6.797       0.628 o 
   8  -6   4      25.261      26.557       2.214 o 
   8  -6   5      32.714      36.548       1.452 o 
   8  -6   6       1.512       2.844       0.432 o 
   8  -6   7       2.169       1.900       0.387 o 
   8  -6   8       0.930       0.462       0.331 o 
   8  -6   9       0.914       1.336       0.487 o 
   8  -5   1       0.115       0.510       0.163 o 
   8  -5   2       4.417       5.083       0.521 o 
   8  -5   3      12.379      11.242       0.725 o 
   8  -5   4       0.889       1.230       0.276 o 
   8  -5   5       3.666       5.563       0.546 o 
   8  -5   6      30.401      31.804       1.692 o 
   8  -5   7       4.156       4.381       0.674 o 
   8  -5   8       1.068       2.369       0.547 o 
   8  -5   9       0.143       0.231       0.721 o 
   8  -5  10       0.012       0.135       0.329 o 
   8  -4   1       1.470       1.121       0.255 o 
   8  -4   2       5.530       5.823       0.542 o 
   8  -4   3      23.660      21.574       1.276 o 
   8  -4   4       6.558       6.591       0.614 o 
   8  -4   5       0.997       1.354       0.313 o 
   8  -4   6       9.920      11.334       0.874 o 
   8  -4   7       0.169       0.651       0.278 o 
   8  -4   8      11.233       9.931       1.250 o 
   8  -4   9       1.586       1.849       0.517 o 
   8  -4  10       0.801       0.717       0.509 o 
   8  -3   1      52.759      52.949       1.513 o 
   8  -3   2      36.667      37.658       1.177 o 
   8  -3   3      14.507      13.407       0.619 o 
   8  -3   4      35.506      37.857       1.249 o 
   8  -3   5      42.070      40.661       1.723 o 
   8  -3   6      58.296      59.701       2.459 o 
   8  -3   7       7.581       8.902       0.442 o 
   8  -3   8       0.843       1.323       0.189 o 
   8  -3   9       1.847       1.549       0.285 o 
   8  -3  10       7.081       6.387       0.376 o 
   8  -2   1      37.586      37.106       1.080 o 
   8  -2   2      28.642      29.016       1.200 o 
   8  -2   3      47.336      44.756       1.356 o 
   8  -2   4      38.397      39.283       1.106 o 
   8  -2   5      16.631      15.108       0.546 o 
   8  -2   6      11.744      11.460       0.444 o 
   8  -2   7      54.215      53.725       1.616 o 
   8  -2   8      33.570      34.376       1.163 o 
   8  -2   9       0.696       0.675       0.177 o 
   8  -2  10       0.980       1.357       0.296 o 
   8  -1   1       2.387       2.000       0.195 o 
   8  -1   2       0.351       0.187       0.049 o 
   8  -1   3      46.319      44.334       1.163 o 
   8  -1   4      87.011      86.461       2.152 o 
   8  -1   5      22.650      23.955       0.748 o 
   8  -1   6      18.552      18.223       0.592 o 
   8  -1   7       2.101       1.682       0.200 o 
   8  -1   8      12.527      12.960       0.571 o 
   8  -1   9       0.106       0.182       0.127 o 
   8   0   0      37.998      37.070       0.967 o 
   8   0   1      60.588      58.603       1.458 o 
   8   0   2      15.349      16.375       0.631 o 
   8   0   3      33.549      33.650       0.927 o 
   8   0   4      30.986      32.918       0.947 o 
   8   0   5      86.686      86.201       2.269 o 
   8   0   6      15.061      15.692       0.575 o 
   8   0   7       1.905       1.999       0.213 o 
   8   0   8       0.027       0.214       0.140 o 
   8   1   0      75.877      75.957       1.941 o 
   8   1   1      45.721      44.263       1.193 o 
   8   1   2      24.818      24.343       0.767 o 
   8   1   3      35.964      36.174       1.094 o 
   8   1   4      11.106      12.973       0.618 o 
   8   1   5      35.639      34.761       1.118 o 
   8   1   6      53.292      53.027       1.825 o 
   8   1   7      12.287      12.944       0.564 o 
   8   2   0     234.213     234.740       5.588 o 
   8   2   1      19.219      19.480       0.647 o 
   8   2   2       3.947       4.683       0.379 o 
   8   2   3       0.156       0.303       0.118 o 
   8   2   4      13.762      12.677       0.562 o 
   8   2   5      16.923      16.748       0.877 o 
   8   3   0      80.957      82.530       2.206 o 
   8   3   1       8.925       9.563       0.487 o 
   8   3   2      25.476      26.066       1.008 o 
   8   3   3       8.472       9.120       0.520 o 
   8   4   0       1.752       1.906       0.324 o 
   8   4   1       0.418       0.844       0.470 o 
   9  -6   1       4.900       5.794       0.789 o 
   9  -6   2       0.012       0.090       0.391 o 
   9  -6   3       0.356       0.500       0.612 o 
   9  -6   4       0.287       0.180       0.341 o 
   9  -6   5       0.720       1.091       0.513 o 
   9  -6   7       2.204       2.090       0.342 o 
   9  -6   8       8.104       9.808       0.879 o 
   9  -5   1       1.769       1.536       0.299 o 
   9  -5   2       3.671       5.590       0.541 o 
   9  -5   3       0.225       0.715       0.233 o 
   9  -5   4       1.590       1.154       0.294 o 
   9  -5   5       5.665       4.685       0.520 o 
   9  -5   6       0.025       0.325       0.308 o 
   9  -5   7       0.718       0.878       0.348 o 
   9  -5   8       2.192       2.264       0.506 o 
   9  -4   1       0.255       0.483       0.155 o 
   9  -4   2       5.381       5.870       0.480 o 
   9  -4   3      11.805      10.831       0.664 o 
   9  -4   4       7.477       7.238       0.638 o 
   9  -4   5       3.972       2.963       0.708 o 
   9  -4   6      10.099      10.963       0.891 o 
   9  -4   7      10.971      10.462       0.885 o 
   9  -4   8      16.038      16.141       1.759 o 
   9  -4   9       2.490       4.121       0.579 o 
   9  -4  10       0.157       0.283       0.502 o 
   9  -3   1      19.666      19.370       0.912 o 
   9  -3   2       2.139       2.112       0.313 o 
   9  -3   3      15.470      14.765       0.661 o 
   9  -3   4      10.617       9.194       0.545 o 
   9  -3   5       5.797       5.707       0.485 o 
   9  -3   6       8.709       9.654       0.767 o 
   9  -3   7       2.320       2.259       0.385 o 
   9  -3   8       4.197       4.380       0.538 o 
   9  -3   9      19.002      21.366       1.864 o 
   9  -3  10      10.612       9.533       1.029 o 
   9  -2   1     393.413     390.245       8.931 o 
   9  -2   2       0.009       0.026       0.120 o 
   9  -2   3       4.475       4.389       0.356 o 
   9  -2   4       0.122       0.290       0.134 o 
   9  -2   5      14.231      13.993       0.725 o 
   9  -2   6      28.961      27.630       0.874 o 
   9  -2   7       0.706       0.966       0.184 o 
   9  -2   8      10.252      10.007       0.495 o 
   9  -2   9       0.608       0.615       0.237 o 
   9  -1   1     167.143     166.329       4.388 o 
   9  -1   2      27.107      26.040       0.967 o 
   9  -1   3      33.139      32.476       0.923 o 
   9  -1   4       1.373       1.427       0.161 o 
   9  -1   5       9.410       9.578       0.501 o 
   9  -1   6      19.261      17.808       0.598 o 
   9  -1   7      29.842      30.962       0.967 o 
   9  -1   8       2.719       2.994       0.263 o 
   9   0   0      33.414      36.816       0.970 o 
   9   0   1       4.358       4.327       0.259 o 
   9   0   2      65.134      66.121       1.693 o 
   9   0   3      29.095      29.228       0.875 o 
   9   0   4      11.213      11.261       0.513 o 
   9   0   5      11.235      11.178       0.528 o 
   9   0   6       2.275       2.560       0.270 o 
   9   0   7      18.070      17.501       0.875 o 
   9   0   8      21.528      20.987       2.452 o 
   9   1   0      72.089      72.330       1.824 o 
   9   1   1      87.149      88.924       2.242 o 
   9   1   2     181.487     183.192       4.273 o 
   9   1   3      23.007      24.281       0.813 o 
   9   1   4       4.739       5.129       0.306 o 
   9   1   5       0.104       0.168       0.137 o 
   9   1   6       3.314       4.132       0.389 o 
   9   2   0       0.724       0.695       0.135 o 
   9   2   1      30.458      28.138       0.904 o 
   9   2   2      73.071      72.976       2.180 o 
   9   2   3       8.204       8.390       0.437 o 
   9   2   4      24.538      23.144       0.827 o 
   9   3   0      33.196      33.962       1.152 o 
   9   3   1       6.972       7.050       0.515 o 
   9   3   2       0.314       0.107       0.138 o 
  10  -6   1      46.691      47.109       2.676 o 
  10  -6   2       5.979       9.072       0.761 o 
  10  -6   3       0.475       0.707       0.349 o 
  10  -6   4       1.436       1.773       0.795 o 
  10  -6   5       0.545       0.938       0.316 o 
  10  -6   7       0.638       0.425       0.228 o 
  10  -5   1      13.535      12.762       0.933 o 
  10  -5   2       0.009       0.064       0.226 o 
  10  -5   3       0.560       0.894       0.270 o 
  10  -5   4       0.704       1.176       0.375 o 
  10  -5   5       1.587       1.586       0.929 o 
  10  -5   6       1.183       0.766       0.344 o 
  10  -5   7       1.070       1.038       0.347 o 
  10  -5   8       1.641       1.819       0.419 o 
  10  -5   9       2.368       2.318       1.006 o 
  10  -4   1      55.232      55.839       2.097 o 
  10  -4   2      30.283      29.885       1.239 o 
  10  -4   3       5.271       5.549       0.896 o 
  10  -4   4       0.608       0.783       0.300 o 
  10  -4   5       5.872       6.108       0.699 o 
  10  -4   6       1.967       1.666       0.389 o 
  10  -4   7       0.253       0.436       0.380 o 
  10  -4   8       0.873       1.384       0.648 o 
  10  -4   9       0.086       0.570       0.330 o 
  10  -3   1      11.603       9.575       0.804 o 
  10  -3   2     269.014     265.378       6.173 o 
  10  -3   3     141.334     142.779       3.840 o 
  10  -3   4       1.548       2.170       0.287 o 
  10  -3   5       2.297       2.551       0.343 o 
  10  -3   6       0.047       0.029       0.176 o 
  10  -3   7       3.344       3.443       0.621 o 
  10  -3   8       5.942       6.418       0.790 o 
  10  -3   9       0.580       0.822       0.758 o 
  10  -2   1      30.283      30.762       1.061 o 
  10  -2   2      41.251      41.062       1.486 o 
  10  -2   3      77.910      77.481       2.131 o 
  10  -2   4      12.620      11.915       0.663 o 
  10  -2   5      14.418      14.315       0.717 o 
  10  -2   6       0.018       0.302       0.351 o 
  10  -2   7       2.455       2.834       0.716 o 
  10  -2   8       8.583       6.334       0.579 o 
  10  -2   9       6.955       8.651       1.635 o 
  10  -1   1      79.186      79.827       2.180 o 
  10  -1   2       6.909       7.814       0.499 o 
  10  -1   3       5.021       4.928       0.458 o 
  10  -1   4      31.570      31.880       1.494 o 
  10  -1   5      11.402      11.682       0.680 o 
  10  -1   6       3.594       3.980       0.306 o 
  10  -1   7       1.869       2.577       0.330 o 
  10  -1   8       0.313       0.237       0.169 o 
  10   0   0      15.149      16.972       1.039 o 
  10   0   1     149.314     142.657       4.286 o 
  10   0   2      37.264      39.013       1.110 o 
  10   0   3      54.285      55.338       1.493 o 
  10   0   4      99.257     101.623       2.816 o 
  10   0   5      17.861      16.740       0.942 o 
  10   0   6       2.418       2.870       0.320 o 
  10   0   7       0.129       0.235       0.207 o 
  10   1   0       4.483       4.958       0.293 o 
  10   1   1      23.138      22.393       0.751 o 
  10   1   2       0.054       0.097       0.103 o 
  10   1   3      22.670      21.360       0.737 o 
  10   1   4      40.608      41.058       1.223 o 
  10   1   5       6.428       6.483       0.453 o 
  10   2   0       0.039       0.154       0.093 o 
  10   2   1      26.065      26.181       0.847 o 
  10   2   2      18.631      18.790       0.659 o 
  10   2   3       3.743       3.386       0.293 o 
  10   3   0       6.817       7.168       0.397 o 
  10   3   1       2.453       2.400       0.340 o 
  11  -6   1       0.150       0.388       0.279 o 
  11  -6   2       0.094       0.234       0.307 o 
  11  -6   3       3.144       3.757       0.749 o 
  11  -6   5       0.677       0.304       0.231 o 
  11  -6   6       0.038       0.281       0.264 o 
  11  -5   1       7.605       8.044       0.876 o 
  11  -5   2      18.150      15.752       0.908 o 
  11  -5   3      18.383      20.510       1.281 o 
  11  -5   4       9.496       8.944       0.874 o 
  11  -5   5       0.778       1.213       0.444 o 
  11  -5   6       0.483       0.589       0.307 o 
  11  -5   7       1.948       2.351       0.461 o 
  11  -5   8       0.163       0.820       0.687 o 
  11  -4   1       2.648       2.752       0.344 o 
  11  -4   2       0.769       1.034       0.244 o 
  11  -4   3       7.159       6.876       0.604 o 
  11  -4   4      98.817      95.475       3.896 o 
  11  -4   5      42.114      43.028       1.853 o 
  11  -4   6       1.396       1.798       0.439 o 
  11  -4   7       0.455       0.735       0.296 o 
  11  -4   8       0.020       1.354       0.388 o 
  11  -3   1       5.902       4.279       0.459 o 
  11  -3   2       0.373       0.479       0.162 o 
  11  -3   3      22.387      22.617       0.962 o 
  11  -3   4      14.672      13.281       0.963 o 
  11  -3   5      23.457      24.853       1.553 o 
  11  -3   6       4.227       4.935       1.011 o 
  11  -3   7       4.598       3.851       0.661 o 
  11  -3   8       0.195       0.361       0.295 o 
  11  -2   1       0.002       0.180       0.132 o 
  11  -2   2      45.664      47.346       2.041 o 
  11  -2   3      16.325      17.155       0.739 o 
  11  -2   4       0.310       1.148       0.428 o 
  11  -2   5       2.176       2.526       0.518 o 
  11  -2   6       9.291       9.864       1.011 o 
  11  -2   7       2.718       3.449       0.541 o 
  11  -2   8       0.788       1.609       0.820 o 
  11  -1   1       3.299       2.927       0.393 o 
  11  -1   2      13.463      14.043       0.827 o 
  11  -1   3      70.794      70.841       2.368 o 
  11  -1   4      11.669      11.706       0.895 o 
  11  -1   5      23.789      23.017       1.060 o 
  11  -1   6      39.973      40.893       1.570 o 
  11  -1   7       8.499       8.194       0.805 o 
  11   0   0      30.791      32.397       1.292 o 
  11   0   1       0.003       0.143       0.194 o 
  11   0   2       0.533       0.912       0.268 o 
  11   0   3       7.073       6.078       0.532 o 
  11   0   4       0.177       0.641       0.268 o 
  11   0   5       9.030       9.904       0.712 o 
  11   0   6      14.752      14.517       0.699 o 
  11   1   0      45.900      46.626       1.684 o 
  11   1   1       8.799       8.863       0.932 o 
  11   1   2       0.109       0.038       0.208 o 
  11   1   3      13.655      14.442       0.628 o 
  11   1   4       6.817       7.296       0.570 o 
  11   2   0       7.360       7.586       0.378 o 
  11   2   1      12.273      12.502       0.532 o 
  11   2   2       9.101       8.624       0.506 o 
  11   3   0      15.613      15.044       1.852 o 
  12  -6   2       0.059       1.205       0.620 o 
  12  -6   3       2.585       4.088       1.090 o 
  12  -6   4       4.405       5.983       1.296 o 
  12  -6   5       5.010       4.517       1.175 o 
  12  -5   1       1.330       1.890       0.518 o 
  12  -5   2       0.721       0.868       0.263 o 
  12  -5   3       0.183       0.857       0.893 o 
  12  -5   4       0.048       0.428       0.298 o 
  12  -5   5       2.966       2.593       0.636 o 
  12  -5   6      28.182      26.791       1.309 o 
  12  -5   7      10.864      11.316       1.712 o 
  12  -4   1       4.690       5.671       0.517 o 
  12  -4   2       0.128       0.049       0.185 o 
  12  -4   3       0.765       0.757       0.264 o 
  12  -4   4       5.077       5.229       0.762 o 
  12  -4   5      12.132      13.340       1.582 o 
  12  -4   6       3.013       2.685       0.547 o 
  12  -4   7       4.957       6.091       0.751 o 
  12  -3   1       0.770       0.678       0.280 o 
  12  -3   2       3.044       3.173       0.342 o 
  12  -3   3       0.397       0.161       0.134 o 
  12  -3   4      15.840      16.801       1.001 o 
  12  -3   5       1.122       1.638       0.379 o 
  12  -3   6       0.163       0.125       0.357 o 
  12  -3   7       0.341       0.640       0.530 o 
  12  -2   1       3.015       2.890       0.303 o 
  12  -2   2       3.369       3.381       0.407 o 
  12  -2   3       4.643       4.088       0.435 o 
  12  -2   4      10.383      10.489       0.889 o 
  12  -2   5      22.082      20.514       1.170 o 
  12  -2   6       2.216       2.090       0.597 o 
  12  -2   7       7.691      10.240       0.830 o 
  12  -1   1      88.289      87.954       2.581 o 
  12  -1   2      15.372      15.967       0.817 o 
  12  -1   3       1.092       1.389       0.452 o 
  12  -1   5       0.861       1.078       0.355 o 
  12   0   0      54.355      56.087       1.870 o 
  12   0   1     119.373     114.136       4.171 o 
  12   0   2      32.478      30.687       1.293 o 
  12   0   3       4.983       5.872       0.674 o 
  12   0   4       0.088       0.572       0.319 o 
  12   0   5       4.626       4.966       0.735 o 
  12   1   0      39.866      40.117       1.485 o 
  12   1   1      30.883      30.526       2.239 o 
  12   1   2       6.938       6.861       0.608 o 
  12   1   3      10.935      11.307       0.834 o 
  12   2   0      29.262      26.616       1.330 o 
  12   2   1       8.882       9.867       0.845 o 
  13  -5   1       0.710       0.667       0.382 o 
  13  -5   2       6.402       6.558       0.925 o 
  13  -5   3       1.314       2.019       0.466 o 
  13  -5   4       0.000       0.189       0.250 o 
  13  -5   5       0.001       0.091       0.322 o 
  13  -4   1      20.992      20.208       1.042 o 
  13  -4   2      12.103      12.527       0.980 o 
  13  -4   3       0.493       0.850       0.338 o 
  13  -4   4       0.399       1.029       0.355 o 
  13  -4   5       0.891       0.058       0.360 o 
  13  -4   6       3.624       3.625       1.203 o 
  13  -3   1      37.269      38.977       1.574 o 
  13  -3   2       8.189       8.569       0.853 o 
  13  -3   3       0.399       0.837       0.257 o 
  13  -3   4       2.593       3.528       0.529 o 
  13  -3   5       1.946       1.908       0.470 o 
  13  -3   6       5.545       6.571       0.671 o 
  13  -2   1      59.927      61.439       2.652 o 
  13  -2   2      19.541      18.455       0.834 o 
  13  -2   3      30.638      33.045       1.566 o 
  13  -2   4       5.886       6.159       0.787 o 
  13  -2   5       1.616       0.872       0.653 o 
  13  -2   6       0.002       0.477       0.284 o 
  13  -1   1      21.670      22.483       1.012 o 
  13  -1   2      27.474      26.472       1.180 o 
  13  -1   3      61.353      60.273       1.913 o 
  13  -1   4      14.417      14.810       1.676 o 
  13  -1   5       1.759       2.826       0.625 o 
  13   0   0      15.481      15.305       1.461 o 
  13   0   1       3.360       2.719       0.412 o 
  13   0   2      16.792      17.434       1.604 o 
  13   0   3      15.037      15.349       1.266 o 
  13   1   0       2.341       2.769       0.482 o 
  13   1   1       1.380       1.195       0.303 o 
  13   1   2      18.207      18.491       1.408 o 
  14  -5   1       0.624       0.867       0.341 o 
  14  -5   2       6.051       4.737       0.678 o 
  14  -5   3       4.895       4.317       0.819 o 
  14  -4   1      12.220      13.642       1.187 o 
  14  -4   2       0.771       1.197       0.522 o 
  14  -4   3       9.290       8.104       0.822 o 
  14  -4   4       1.450       1.922       0.534 o 
  14  -4   5       0.010       0.940       0.618 o 
  14  -3   2      18.310      17.893       1.062 o 
  14  -3   3      21.512      22.767       1.968 o 
  14  -3   4       7.547       7.577       0.753 o 
  14  -3   5       6.521       7.383       0.753 o 
  14  -2   1      10.414      11.363       0.691 o 
  14  -2   2       2.224       2.390       0.416 o 
  14  -2   3       5.887       4.950       0.682 o 
  14  -2   4      10.982      12.156       0.959 o 
  14  -1   1       0.194       0.764       0.272 o 
  14  -1   2      13.265      13.963       0.847 o 
  14  -1   3       2.982       2.533       0.711 o 
  14  -1   4       3.808       4.447       0.866 o 
  14   0   0       0.530       0.999       0.418 o 
  14   0   1      25.017      25.755       1.219 o 
  14   0   2       0.142       0.596       0.282 o 
  14   1   0      34.073      26.963       2.906 o 
  15  -4   1       0.723       0.028       0.429 o 
  15  -4   2       1.727       1.128       0.435 o 
  15  -4   3       0.210       0.398       0.373 o 
  15  -3   1       9.407      10.763       1.880 o 
  15  -3   2       5.726       5.419       1.020 o 
  15  -3   3       5.617       5.916       0.792 o 
  15  -2   1       7.209       6.669       0.959 o 
  15  -2   2       0.012       0.147       0.275 o 
  15  -2   3       0.933       1.339       0.759 o 
  15  -1   1      22.235      22.948       1.134 o 
  15  -1   2       0.260       0.655       0.383 o 
  15   0   0      12.035      11.616       1.868 o 
