# Supplementary material for: X-ray diffraction data as a source of the vibrational free-energy contribution in polymorphic systems
Source: IUCrJ. 2019 May 8;6(Pt 4):558–71. doi: 10.1107/S2052252519003014 (PMC6608639; doi:10.1107/S2052252519003014)
Supplement: Supplementary file 16 [file m-06-00558-Y_RTsup16.hkl]

#
# fcf, LIST 4 option, 
# 
data_Y_RT
_shelx_title ' written by MoPro v16'
_shelx_refln_list_code        4
_shelx_F_calc_maximum      204.44
_exptl_crystal_F_000       150.00
_reflns_d_resolution_high  0.5683

loop_
 _symmetry_equiv_pos_as_xyz
'x, y, z'
'-x, -y, -z'

_cell_length_a     9.5911
_cell_length_b     4.2999
_cell_length_c     7.9669
_cell_angle_alpha 114.358
_cell_angle_beta   94.954
_cell_angle_gamma 106.143


_shelx_F_squared_multiplier     1.000

loop_ 
 _refln_index_h 
 _refln_index_k 
 _refln_index_l 
 _refln_F_squared_calc 
 _refln_F_squared_meas 
 _refln_F_squared_sigma 
 _refln_observed_status 
 -16   1   0       0.066       0.593       0.609 o 
 -16   1   1       0.045       0.400       0.861 o 
 -16   1   2       0.803       1.359       0.835 o 
 -16   1   3       2.846       3.601       1.146 o 
 -16   1   4       2.245       1.510       0.850 o 
 -16   2   0       0.301       0.463       0.582 o 
 -16   2   1       0.114       0.608       0.813 o 
 -16   2   2       3.260       4.040       0.851 o 
 -16   2   3      22.348      25.501       3.106 o 
 -16   2   4       3.212       2.565       0.688 o 
 -16   3   0       4.054       6.417       1.038 o 
 -16   3   1       2.146       2.637       0.703 o 
 -16   3   2       0.029       0.786       0.862 o 
 -16   3   3       0.799       1.257       0.754 o 
 -16   4   0       1.476       0.692       0.562 o 
 -15  -1   3       1.160       1.652       0.836 o 
 -15  -1   5       0.125       0.303       0.337 o 
 -15  -1   6       6.642       5.954       0.940 o 
 -15   0   1       8.014       6.988       1.498 o 
 -15   0   2       0.398       0.252       0.407 o 
 -15   0   3       0.014       0.541       0.638 o 
 -15   0   4       1.255       1.838       0.558 o 
 -15   0   5       2.867       3.281       1.074 o 
 -15   0   6       2.614       1.608       0.988 o 
 -15   0   7       1.137       0.822       0.451 o 
 -15   1   0       7.802       7.293       1.744 o 
 -15   1   1       4.019       3.753       0.765 o 
 -15   1   2       0.792       0.909       0.400 o 
 -15   1   3       1.633       2.153       1.435 o 
 -15   1   4       5.502       4.922       1.240 o 
 -15   1   5      37.361      38.610       2.311 o 
 -15   1   6       2.188       2.361       0.496 o 
 -15   1   7       0.531       0.480       0.526 o 
 -15   2   0       2.953       3.361       0.725 o 
 -15   2   1       4.304       5.343       1.057 o 
 -15   2   2      11.385      14.410       1.894 o 
 -15   2   3       5.335       8.529       1.124 o 
 -15   2   4       0.211       0.685       0.412 o 
 -15   2   5       1.501       1.872       0.539 o 
 -15   2   6       6.574       7.622       1.076 o 
 -15   3   0       2.473       2.774       1.181 o 
 -15   3   1       1.044       1.077       1.274 o 
 -15   3   2       9.238      10.240       1.259 o 
 -15   3   3       2.471       2.683       0.535 o 
 -15   3   4       0.564       1.076       0.384 o 
 -15   3   5       2.761       2.983       0.845 o 
 -15   4   0       1.119       0.750       0.397 o 
 -15   4   1       0.541       0.297       0.333 o 
 -15   4   2       0.179       0.043       0.284 o 
 -14  -2   4       0.595       1.544       0.838 o 
 -14  -2   5       0.609       1.152       0.508 o 
 -14  -2   6       0.270       1.224       0.658 o 
 -14  -1   1      12.797      16.930       2.215 o 
 -14  -1   2       8.575      10.617       1.763 o 
 -14  -1   3      16.055      18.305       2.286 o 
 -14  -1   4       0.748       0.752       0.954 o 
 -14  -1   6       0.979       0.558       0.322 o 
 -14  -1   7       0.692       0.684       0.283 o 
 -14  -1   8       1.912       2.539       0.521 o 
 -14   0   1      17.138      15.802       2.757 o 
 -14   0   2      15.840      18.122       2.215 o 
 -14   0   3       8.468       9.791       1.068 o 
 -14   0   4       1.688       2.083       0.421 o 
 -14   0   5       4.565       5.296       0.832 o 
 -14   0   6       8.191       9.656       0.792 o 
 -14   0   7      36.348      37.877       2.865 o 
 -14   0   8       0.624       0.932       0.442 o 
 -14   1   0       0.036       0.456       0.354 o 
 -14   1   1       6.864       6.449       0.884 o 
 -14   1   2      11.940      13.556       1.409 o 
 -14   1   3      13.167      14.630       1.328 o 
 -14   1   4      18.683      19.687       1.096 o 
 -14   1   5      11.261      13.858       0.933 o 
 -14   1   6       0.765       1.273       0.383 o 
 -14   1   7       2.486       2.951       0.663 o 
 -14   1   8       6.087       6.810       1.008 o 
 -14   2   0       4.102       3.876       1.276 o 
 -14   2   1       7.981       6.711       1.036 o 
 -14   2   2       6.231       4.288       0.733 o 
 -14   2   3       4.200       4.838       0.808 o 
 -14   2   4      27.373      27.633       1.363 o 
 -14   2   5       3.537       3.433       0.474 o 
 -14   2   6       1.105       0.830       0.304 o 
 -14   2   7       4.874       5.029       0.803 o 
 -14   3   0       2.374       2.320       0.661 o 
 -14   3   1       0.310       0.134       0.287 o 
 -14   3   2       5.565       5.677       0.714 o 
 -14   3   3       0.728       0.358       0.256 o 
 -14   3   4       2.419       2.563       0.718 o 
 -14   3   5       0.562       1.097       0.368 o 
 -14   3   6       2.106       1.840       0.451 o 
 -14   4   0       0.355       0.774       0.282 o 
 -14   4   1       2.065       1.925       0.462 o 
 -14   4   2       0.393       0.974       0.355 o 
 -14   4   3       1.593       2.164       0.667 o 
 -14   4   4       0.003       0.703       0.338 o 
 -14   5   0       5.326       7.139       0.859 o 
 -14   5   1       3.543       3.142       0.623 o 
 -14   5   2       0.454       0.580       0.467 o 
 -13  -3   5       9.232       8.552       1.592 o 
 -13  -2   1       1.721       1.539       0.796 o 
 -13  -2   2      17.229      18.311       2.308 o 
 -13  -2   3      11.106      11.853       1.846 o 
 -13  -2   4       9.241      10.437       1.131 o 
 -13  -2   5      16.012      16.080       1.514 o 
 -13  -2   6       0.544       0.355       0.366 o 
 -13  -2   8       0.308       0.569       0.297 o 
 -13  -1   1      12.749      13.877       1.944 o 
 -13  -1   2       1.281       0.978       0.729 o 
 -13  -1   3      24.683      29.928       2.039 o 
 -13  -1   4      17.360      20.593       1.310 o 
 -13  -1   5       9.489      10.195       0.895 o 
 -13  -1   6       2.594       2.961       0.432 o 
 -13  -1   7       4.144       5.213       0.605 o 
 -13  -1   8       8.985      10.045       1.140 o 
 -13  -1   9      20.070      20.269       1.729 o 
 -13   0   1       0.041       0.571       0.360 o 
 -13   0   2       0.205       0.413       0.264 o 
 -13   0   3      13.704      13.891       1.534 o 
 -13   0   4      22.753      23.922       1.441 o 
 -13   0   5      19.095      19.777       1.076 o 
 -13   0   6      19.168      20.313       1.475 o 
 -13   0   7      16.175      17.257       1.302 o 
 -13   0   8       1.063       0.910       0.323 o 
 -13   0   9       2.926       2.772       0.678 o 
 -13   1   0       2.641       3.281       0.720 o 
 -13   1   1       7.856       6.886       0.849 o 
 -13   1   2       7.123       8.422       1.239 o 
 -13   1   3      13.612      13.027       0.907 o 
 -13   1   4       9.632       8.148       0.792 o 
 -13   1   5      10.208       9.360       0.708 o 
 -13   1   6      38.280      34.776       1.530 o 
 -13   1   7       3.402       3.456       0.545 o 
 -13   1   8       2.392       3.407       0.566 o 
 -13   1   9       4.579       5.745       0.945 o 
 -13   2   0      18.183      19.797       1.467 o 
 -13   2   2       7.233       7.517       1.549 o 
 -13   2   3       0.379       0.721       0.237 o 
 -13   2   4      10.710      11.569       0.712 o 
 -13   2   5       0.671       1.168       0.283 o 
 -13   2   6       8.258       8.138       0.703 o 
 -13   2   7       0.838       1.186       0.361 o 
 -13   2   8       2.442       2.818       0.667 o 
 -13   3   0       0.475       0.723       0.352 o 
 -13   3   1       8.716       8.676       0.866 o 
 -13   3   2       0.184       0.372       0.263 o 
 -13   3   3       2.938       2.803       0.696 o 
 -13   3   4       3.935       5.223       0.584 o 
 -13   3   5       3.834       4.287       0.725 o 
 -13   4   0       5.853       5.917       0.526 o 
 -13   4   1       0.188       0.319       0.224 o 
 -13   4   2      12.370      12.561       1.687 o 
 -13   4   3       4.445       4.651       0.577 o 
 -13   4   4       0.696       1.086       0.394 o 
 -13   4   5       3.531       2.926       0.658 o 
 -13   5   0       5.884       6.020       0.646 o 
 -13   5   1      20.017      21.680       1.415 o 
 -13   5   2       0.445       1.405       0.811 o 
 -13   5   3       0.868       1.858       0.828 o 
 -12  -3   1       5.384       3.786       0.537 o 
 -12  -3   2       0.365       0.112       0.231 o 
 -12  -3   3       1.989       1.953       0.583 o 
 -12  -3   4      11.769      11.884       1.085 o 
 -12  -3   5       5.201       4.914       0.759 o 
 -12  -3   6       6.170       6.864       1.106 o 
 -12  -3   7       7.843       8.433       0.928 o 
 -12  -2   1       1.013       0.622       0.411 o 
 -12  -2   2       1.786       2.230       0.850 o 
 -12  -2   3      16.291      14.429       1.087 o 
 -12  -2   4       2.583       2.925       0.526 o 
 -12  -2   5      18.207      18.183       1.223 o 
 -12  -2   6      10.236      12.298       1.402 o 
 -12  -2   7       5.698       6.701       0.892 o 
 -12  -2   8       2.277       2.474       0.461 o 
 -12  -2   9       1.132       0.812       0.317 o 
 -12  -1   1       1.919       3.403       0.943 o 
 -12  -1   2       7.508       9.910       1.103 o 
 -12  -1   3       0.679       0.291       0.297 o 
 -12  -1   4       0.227       0.342       0.295 o 
 -12  -1   5      15.148      13.499       0.856 o 
 -12  -1   6      20.359      19.974       1.088 o 
 -12  -1   7      13.809      14.609       0.969 o 
 -12  -1   8      13.757      13.845       0.954 o 
 -12  -1   9      13.631      16.153       1.272 o 
 -12  -1  10       0.567       0.243       0.480 o 
 -12   0   1      21.370      22.012       2.953 o 
 -12   0   2       8.861       8.958       0.610 o 
 -12   0   3      10.616      10.281       0.659 o 
 -12   0   4       6.890       6.976       0.495 o 
 -12   0   5      11.934      11.807       0.794 o 
 -12   0   6       8.790       7.116       0.602 o 
 -12   0   7      12.884      12.441       1.236 o 
 -12   0   8      25.566      24.150       1.434 o 
 -12   0   9       2.627       1.605       0.408 o 
 -12   0  10       3.243       2.372       0.674 o 
 -12   1   0      20.538      20.558       1.901 o 
 -12   1   1      59.009      61.174       2.560 o 
 -12   1   2      47.480      50.803       1.854 o 
 -12   1   3       0.296       0.494       0.174 o 
 -12   1   4      12.913      12.441       0.760 o 
 -12   1   5       2.792       2.921       0.364 o 
 -12   1   6       8.692      10.044       0.654 o 
 -12   1   7       0.749       0.671       0.363 o 
 -12   1   8       9.973       9.784       1.690 o 
 -12   1   9       0.524       0.591       0.382 o 
 -12   2   0      11.839      12.752       1.522 o 
 -12   2   1      39.254      40.595       2.033 o 
 -12   2   2       1.413       1.468       0.239 o 
 -12   2   3      12.541      12.949       0.695 o 
 -12   2   4       6.145       7.457       0.536 o 
 -12   2   5       1.500       1.684       0.279 o 
 -12   2   6       8.942       9.991       0.847 o 
 -12   2   7       3.716       4.093       0.627 o 
 -12   2   8       0.269       0.682       0.272 o 
 -12   2   9       0.612       0.884       0.569 o 
 -12   3   0      12.087      13.672       0.933 o 
 -12   3   1      23.290      27.333       1.393 o 
 -12   3   2      18.520      20.102       2.797 o 
 -12   3   3       0.611       0.082       0.200 o 
 -12   3   4      17.275      18.543       1.160 o 
 -12   3   5       3.142       2.378       0.550 o 
 -12   3   6       1.160       1.830       0.692 o 
 -12   3   7       6.986       6.462       0.945 o 
 -12   4   0       4.504       5.382       0.472 o 
 -12   4   1       0.556       0.440       0.216 o 
 -12   4   2      20.271      22.307       1.920 o 
 -12   4   3      57.309      62.495       3.349 o 
 -12   4   4       0.044       0.229       0.326 o 
 -12   4   5       0.861       1.226       0.455 o 
 -12   5   0       0.000       0.410       0.211 o 
 -12   5   1       0.942       1.398       0.553 o 
 -12   5   3       4.988       5.310       2.177 o 
 -12   6   0       0.043       0.469       0.498 o 
 -11  -4   4       0.428       0.730       0.480 o 
 -11  -4   5       1.353       1.955       0.545 o 
 -11  -4   6       4.135       3.766       0.481 o 
 -11  -4   7       1.359       1.847       0.466 o 
 -11  -3   1       4.832       3.999       0.466 o 
 -11  -3   2      11.314      10.687       0.831 o 
 -11  -3   3       1.098       0.704       0.249 o 
 -11  -3   4       3.691       4.059       0.441 o 
 -11  -3   5      12.415      13.728       0.724 o 
 -11  -3   6       1.408       1.141       0.279 o 
 -11  -3   7       6.969       7.000       0.803 o 
 -11  -3   8       3.347       4.137       0.563 o 
 -11  -3   9       1.936       2.145       0.597 o 
 -11  -2   1      21.706      20.787       0.991 o 
 -11  -2   2      22.340      21.103       0.905 o 
 -11  -2   3       3.474       3.807       0.322 o 
 -11  -2   4       5.578       6.617       0.574 o 
 -11  -2   5       3.155       2.333       0.436 o 
 -11  -2   7       9.424       8.130       0.994 o 
 -11  -2   8       8.372       8.961       0.751 o 
 -11  -2   9       5.404       5.329       0.849 o 
 -11  -2  10       7.329       8.575       1.659 o 
 -11  -1   1      90.377      87.252       3.530 o 
 -11  -1   2      41.389      45.206       1.764 o 
 -11  -1   3      33.766      31.265       1.627 o 
 -11  -1   4       8.937       7.296       0.866 o 
 -11  -1   5       7.487       9.233       0.652 o 
 -11  -1   6       3.690       3.728       0.425 o 
 -11  -1   7       5.712       5.253       0.520 o 
 -11  -1   8       4.425       4.605       0.516 o 
 -11  -1   9       7.630       7.189       0.786 o 
 -11  -1  10       8.512       7.426       1.166 o 
 -11  -1  11       1.700       1.230       0.506 o 
 -11   0   1      90.113      86.693       2.683 o 
 -11   0   2      26.630      28.190       1.401 o 
 -11   0   3     102.429     109.851       2.904 o 
 -11   0   4      72.663      73.358       2.112 o 
 -11   0   5       1.072       0.463       0.167 o 
 -11   0   6      11.807      11.661       0.742 o 
 -11   0   7       2.193       2.090       0.325 o 
 -11   0   8       3.058       3.400       0.674 o 
 -11   0   9       0.828       1.778       0.400 o 
 -11   0  10       4.492       5.453       0.821 o 
 -11   1   0       2.297       1.865       0.683 o 
 -11   1   1       5.467       4.717       0.626 o 
 -11   1   2      30.737      27.904       1.017 o 
 -11   1   3      84.763      88.269       2.334 o 
 -11   1   4       1.519       1.928       0.240 o 
 -11   1   5       9.432      11.056       0.594 o 
 -11   1   6      16.257      18.854       0.882 o 
 -11   1   7       0.175       0.228       0.158 o 
 -11   1   8       8.276       8.788       0.696 o 
 -11   1   9       1.543       1.517       0.458 o 
 -11   1  10       0.235       0.335       0.359 o 
 -11   2   0       2.319       3.170       0.413 o 
 -11   2   1       0.063       0.327       0.164 o 
 -11   2   2      36.563      38.510       1.287 o 
 -11   2   3      67.660      71.590       2.000 o 
 -11   2   4      33.076      36.050       1.297 o 
 -11   2   5       0.459       0.414       0.215 o 
 -11   2   6      12.620      12.371       0.712 o 
 -11   2   7       1.357       1.276       0.276 o 
 -11   2   8       1.986       2.499       0.397 o 
 -11   2   9       6.149       5.782       0.721 o 
 -11   3   0       0.097       0.249       0.195 o 
 -11   3   1       3.607       4.152       0.905 o 
 -11   3   2      19.616      21.840       1.186 o 
 -11   3   3       1.071       1.237       0.234 o 
 -11   3   4      53.811      56.818       3.097 o 
 -11   3   5     103.213     110.811       6.462 o 
 -11   3   6       0.223       0.287       0.243 o 
 -11   3   7       0.218       0.060       0.528 o 
 -11   4   0       0.132       0.131       0.177 o 
 -11   4   1       0.555       1.317       0.331 o 
 -11   4   2       1.397       1.545       0.382 o 
 -11   4   3       2.094       2.974       0.637 o 
 -11   4   4       1.102       0.429       0.349 o 
 -11   4   5      14.535      16.498       1.804 o 
 -11   4   6       1.496       1.784       0.578 o 
 -11   5   0       0.019       0.228       0.163 o 
 -11   5   1       0.122       0.911       0.333 o 
 -11   5   2       0.168       0.195       0.288 o 
 -11   5   3       0.311       0.257       0.405 o 
 -11   5   4       0.442       1.318       0.490 o 
 -11   6   1       0.157       0.016       0.251 o 
 -10  -4   2       4.192       4.214       0.773 o 
 -10  -4   3       2.698       2.478       0.355 o 
 -10  -4   4       5.240       4.707       0.552 o 
 -10  -4   5       0.844       0.972       0.224 o 
 -10  -4   6       3.704       4.443       0.438 o 
 -10  -4   7       5.796       5.722       0.470 o 
 -10  -4   8       0.190       0.029       0.165 o 
 -10  -4   9       1.420       1.219       0.276 o 
 -10  -3   1       6.072       7.140       0.655 o 
 -10  -3   2       3.537       4.721       0.425 o 
 -10  -3   3      18.595      17.339       0.801 o 
 -10  -3   4      13.877      13.007       0.669 o 
 -10  -3   5       5.370       5.636       0.425 o 
 -10  -3   6       2.956       3.781       0.331 o 
 -10  -3   7       3.439       3.873       0.346 o 
 -10  -3   8       0.008       0.244       0.210 o 
 -10  -3   9       3.151       2.836       0.531 o 
 -10  -3  10       1.536       1.560       0.734 o 
 -10  -2   1       7.462       8.722       0.552 o 
 -10  -2   2      29.925      32.479       1.125 o 
 -10  -2   3      83.848      85.437       2.275 o 
 -10  -2   4      43.420      44.616       1.363 o 
 -10  -2   5      26.260      26.588       0.882 o 
 -10  -2   6       2.636       1.985       0.244 o 
 -10  -2   7       2.511       3.050       0.406 o 
 -10  -2   8       1.165       0.718       0.472 o 
 -10  -2   9       1.727       1.899       0.503 o 
 -10  -2  10       1.062       0.934       0.818 o 
 -10  -2  11       1.905       1.458       0.756 o 
 -10  -1   1       0.041       0.005       0.089 o 
 -10  -1   2      32.688      30.549       0.926 o 
 -10  -1   3     107.847     109.191       2.909 o 
 -10  -1   4      22.013      24.602       1.055 o 
 -10  -1   5     108.819     117.266       4.142 o 
 -10  -1   6      59.194      61.952       2.022 o 
 -10  -1   7       1.686       1.927       0.320 o 
 -10  -1   8       6.245       4.571       0.480 o 
 -10  -1   9       0.231       0.965       0.615 o 
 -10  -1  10       0.450       0.670       0.288 o 
 -10   0   1       1.242       0.763       0.161 o 
 -10   0   2       1.298       1.217       0.301 o 
 -10   0   3      14.631      12.989       0.612 o 
 -10   0   4      36.235      33.981       1.156 o 
 -10   0   5      89.993      91.555       2.730 o 
 -10   0   6       0.751       0.845       0.157 o 
 -10   0   7       3.647       3.895       0.436 o 
 -10   0   8      13.997      14.375       0.767 o 
 -10   0   9       0.003       0.026       0.200 o 
 -10   0  10       3.465       3.762       0.511 o 
 -10   0  11       0.275       0.595       0.474 o 
 -10   1   0      59.878      56.124       2.461 o 
 -10   1   1       0.177       0.169       0.118 o 
 -10   1   2       3.768       4.702       0.474 o 
 -10   1   3       0.044       0.039       0.099 o 
 -10   1   4      64.092      64.465       1.727 o 
 -10   1   5     110.119     114.930       2.867 o 
 -10   1   6      31.503      32.830       1.116 o 
 -10   1   8       4.623       3.104       0.447 o 
 -10   1   9       0.601       0.222       0.225 o 
 -10   1  10       2.287       3.384       0.523 o 
 -10   2   0       1.536       3.002       0.451 o 
 -10   2   1       8.636       8.978       0.630 o 
 -10   2   2       0.844       0.774       0.199 o 
 -10   2   3       6.777       7.007       0.452 o 
 -10   2   4      36.115      35.472       1.230 o 
 -10   2   5       2.357       1.321       0.273 o 
 -10   2   6      92.251      94.538       2.780 o 
 -10   2   7     106.285     105.542       4.815 o 
 -10   2   8       0.452       0.639       0.443 o 
 -10   2   9       0.008       0.460       0.252 o 
 -10   3   0       2.008       2.118       0.269 o 
 -10   3   1       5.005       6.287       0.589 o 
 -10   3   2       0.350       0.715       0.230 o 
 -10   3   3       0.997       0.876       0.231 o 
 -10   3   4       7.915       7.564       1.025 o 
 -10   3   5       6.033       7.505       0.703 o 
 -10   3   6       4.553       3.877       0.546 o 
 -10   3   7      24.818      27.450       3.669 o 
 -10   3   8       1.275       1.575       0.808 o 
 -10   4   0      19.641      17.972       0.844 o 
 -10   4   1       7.256       7.021       0.454 o 
 -10   4   2       0.027       0.153       0.175 o 
 -10   4   3       0.024       0.180       0.290 o 
 -10   4   4       0.096       0.307       0.458 o 
 -10   4   5       1.146       2.162       0.699 o 
 -10   4   6       1.597       1.845       0.762 o 
 -10   5   0       0.067       0.690       0.208 o 
 -10   5   1       0.012       0.808       0.332 o 
 -10   5   2       0.049       0.177       0.294 o 
 -10   5   3       0.857       0.616       0.340 o 
 -10   5   4       0.032       0.186       0.244 o 
 -10   6   0       0.640       0.550       0.289 o 
 -10   6   1       0.103       0.157       0.460 o 
 -10   6   2       0.318       0.610       0.363 o 
  -9  -4   1       0.443       0.411       0.378 o 
  -9  -4   2       3.076       3.320       0.403 o 
  -9  -4   3       2.210       2.805       0.417 o 
  -9  -4   4       1.509       1.943       0.319 o 
  -9  -4   5       8.628       8.301       0.565 o 
  -9  -4   6       2.861       2.745       0.309 o 
  -9  -4   7       5.177       5.446       0.483 o 
  -9  -4   8       1.190       0.980       0.214 o 
  -9  -4   9       1.535       1.770       0.271 o 
  -9  -4  10       0.002       0.362       0.176 o 
  -9  -3   1       9.765       9.348       0.698 o 
  -9  -3   2       0.199       0.259       0.183 o 
  -9  -3   3       4.911       6.040       0.445 o 
  -9  -3   4      18.599      19.010       0.801 o 
  -9  -3   5      46.921      49.257       1.496 o 
  -9  -3   6      28.174      30.641       1.137 o 
  -9  -3   7       9.317       9.705       0.732 o 
  -9  -3   9       0.488       0.482       0.161 o 
  -9  -3  10       0.286       0.420       0.179 o 
  -9  -3  11       0.357       0.261       0.640 o 
  -9  -2   1      16.136      14.503       0.652 o 
  -9  -2   2       3.482       3.240       0.290 o 
  -9  -2   3       0.175       0.328       0.130 o 
  -9  -2   4      29.413      27.955       1.061 o 
  -9  -2   5      57.993      57.342       1.584 o 
  -9  -2   6      14.687      15.330       0.592 o 
  -9  -2   7      66.879      70.456       1.934 o 
  -9  -2   8      25.917      26.753       1.192 o 
  -9  -2   9       1.250       1.859       0.411 o 
  -9  -2  10       2.411       2.389       0.483 o 
  -9  -2  11       0.042       0.485       0.283 o 
  -9  -2  12       0.024       0.191       0.272 o 
  -9  -1   1     130.707     122.117       2.903 o 
  -9  -1   2      12.328       9.224       0.370 o 
  -9  -1   3       0.391       0.553       0.104 o 
  -9  -1   4       0.355       0.524       0.109 o 
  -9  -1   5      13.243      11.914       0.454 o 
  -9  -1   6      20.482      19.235       0.905 o 
  -9  -1   7      46.921      47.976       1.668 o 
  -9  -1   8       0.138       0.479       0.200 o 
  -9  -1   9       1.188       0.759       0.272 o 
  -9  -1  10       5.289       5.698       0.594 o 
  -9  -1  11       0.013       0.099       0.284 o 
  -9  -1  12       0.661       0.608       0.363 o 
  -9   0   1     109.267     113.564       2.704 o 
  -9   0   2      84.381      77.389       2.000 o 
  -9   0   3       1.243       1.250       0.174 o 
  -9   0   4       0.844       1.148       0.194 o 
  -9   0   5       0.097       0.177       0.125 o 
  -9   0   6      62.968      65.241       1.758 o 
  -9   0   7      92.780      96.532       2.769 o 
  -9   0   8      16.637      17.493       0.831 o 
  -9   0   9       0.270       0.348       0.202 o 
  -9   0  10       1.108       1.185       0.266 o 
  -9   0  11       0.459       0.272       0.261 o 
  -9   1   0      47.268      48.387       1.662 o 
  -9   1   1      29.291      27.072       1.079 o 
  -9   1   2      35.813      37.294       1.055 o 
  -9   1   3      14.051      14.570       0.543 o 
  -9   1   4       1.432       1.255       0.154 o 
  -9   1   5       5.524       4.973       0.366 o 
  -9   1   6      28.644      26.689       0.941 o 
  -9   1   7       5.426       5.324       0.606 o 
  -9   1   8      92.434      92.896       2.657 o 
  -9   1   9      61.439      61.019       2.158 o 
  -9   1  10       0.069       0.331       0.254 o 
  -9   1  11       0.092       0.145       0.254 o 
  -9   2   0     337.130     346.930      10.118 o 
  -9   2   1       6.273       5.797       0.367 o 
  -9   2   2      20.920      23.049       0.951 o 
  -9   2   3      15.184      16.685       0.818 o 
  -9   2   4       4.092       4.644       0.371 o 
  -9   2   5       1.985       1.789       0.264 o 
  -9   2   6       9.959       9.823       0.653 o 
  -9   2   7      11.255      11.349       1.167 o 
  -9   2   8       7.675       7.539       0.893 o 
  -9   2   9      23.199      23.044       1.453 o 
  -9   2  10       0.783       1.311       0.347 o 
  -9   3   0      36.850      35.808       1.150 o 
  -9   3   1      66.399      64.536       1.822 o 
  -9   3   2      63.560      63.084       1.742 o 
  -9   3   3      11.115      12.539       1.184 o 
  -9   3   4       0.287       0.490       0.196 o 
  -9   3   5       0.073       0.304       0.255 o 
  -9   3   6       0.056       0.745       0.621 o 
  -9   3   7       1.223       2.077       0.555 o 
  -9   3   8       1.578       1.509       0.507 o 
  -9   4   0       0.184       0.112       0.125 o 
  -9   4   1      12.260      13.088       0.623 o 
  -9   4   2       0.522       0.189       0.196 o 
  -9   4   3       2.325       2.512       0.489 o 
  -9   4   4       0.217       0.871       0.461 o 
  -9   4   5       1.524       1.067       0.324 o 
  -9   4   6       0.041       0.510       1.039 o 
  -9   4   7       3.738       3.297       0.775 o 
  -9   5   0       6.553      10.591       0.743 o 
  -9   5   1      34.884      37.549       2.405 o 
  -9   5   2       0.432       0.283       0.209 o 
  -9   5   3       0.360       0.280       0.590 o 
  -9   5   4       2.234       2.200       0.484 o 
  -9   5   5       0.064       0.304       0.335 o 
  -9   6   0       0.493       0.465       0.264 o 
  -9   6   1       3.349       4.141       0.826 o 
  -9   6   2       5.715       8.504       1.395 o 
  -8  -5   3       0.138       0.393       0.228 o 
  -8  -5   4       1.189       1.087       0.320 o 
  -8  -5   5       0.336       0.283       0.230 o 
  -8  -5   6       0.394       0.445       0.176 o 
  -8  -5   7       2.050       2.476       0.305 o 
  -8  -5   8       0.021       0.314       0.216 o 
  -8  -5   9       3.002       3.188       0.396 o 
  -8  -4   1       3.207       3.094       0.404 o 
  -8  -4   2      11.446      11.069       0.692 o 
  -8  -4   3       5.828       6.703       0.522 o 
  -8  -4   5       1.393       1.438       0.223 o 
  -8  -4   6       7.254       7.040       0.538 o 
  -8  -4   7      18.059      19.542       0.844 o 
  -8  -4   8      10.878      12.870       0.605 o 
  -8  -4   9       1.329       1.129       0.200 o 
  -8  -4  10       0.130       0.340       0.162 o 
  -8  -4  11       0.103       0.172       0.167 o 
  -8  -3   1      14.524      12.274       0.862 o 
  -8  -3   2       0.466       0.434       0.148 o 
  -8  -3   3      14.624      13.328       0.618 o 
  -8  -3   4       4.750       4.972       0.318 o 
  -8  -3   5       0.302       0.596       0.156 o 
  -8  -3   6      12.633      12.015       0.507 o 
  -8  -3   7      14.814      14.034       0.572 o 
  -8  -3   8       7.768       8.655       0.466 o 
  -8  -3   9      24.275      25.471       0.973 o 
  -8  -3  10       6.482       7.072       0.477 o 
  -8  -3  11       0.544       0.634       0.182 o 
  -8  -3  12       0.748       1.612       0.465 o 
  -8  -2   1      61.841      63.911       1.688 o 
  -8  -2   2      51.464      53.012       1.483 o 
  -8  -2   3     113.362     106.323       2.871 o 
  -8  -2   4      10.450       8.845       0.409 o 
  -8  -2   5       3.133       3.637       0.244 o 
  -8  -2   6       0.032       0.217       0.101 o 
  -8  -2   7       3.547       3.602       0.255 o 
  -8  -2   8       5.331       5.212       0.383 o 
  -8  -2   9      12.474      12.327       0.651 o 
  -8  -2  10       0.033       0.218       0.144 o 
  -8  -2  11       0.572       0.772       0.261 o 
  -8  -2  12       1.026       1.561       0.380 o 
  -8  -1   1       1.969       2.966       0.197 o 
  -8  -1   2      39.783      47.642       1.308 o 
  -8  -1   3     161.284     158.211       3.810 o 
  -8  -1   4      54.118      50.120       1.281 o 
  -8  -1   5       0.420       0.431       0.131 o 
  -8  -1   6       0.351       0.295       0.099 o 
  -8  -1   7       0.004       0.208       0.097 o 
  -8  -1   8      34.274      34.671       1.041 o 
  -8  -1   9      41.880      44.353       1.678 o 
  -8  -1  10       4.871       5.419       0.806 o 
  -8  -1  11       0.656       1.193       0.335 o 
  -8  -1  12       0.413       0.788       0.367 o 
  -8   0   1     187.165     177.229       4.134 o 
  -8   0   2      58.558      60.600       1.484 o 
  -8   0   3      16.915      14.554       0.453 o 
  -8   0   4      74.480      71.963       1.746 o 
  -8   0   5      10.974      10.349       0.444 o 
  -8   0   6       0.611       0.228       0.207 o 
  -8   0   7       1.742       1.934       0.380 o 
  -8   0   8      10.018       9.911       0.583 o 
  -8   0   9       7.280       6.828       0.707 o 
  -8   0  10      53.814      54.256       1.986 o 
  -8   0  11      21.449      19.165       1.177 o 
  -8   0  12       0.023       0.406       0.429 o 
  -8   1   0       3.844       3.273       0.228 o 
  -8   1   1     585.952     604.528      13.606 o 
  -8   1   2     578.169     594.068      13.227 o 
  -8   1   3       1.043       1.540       0.183 o 
  -8   1   4      58.450      62.450       2.003 o 
  -8   1   5      27.209      27.182       0.905 o 
  -8   1   6       5.769       5.608       0.628 o 
  -8   1   7       2.368       3.000       0.331 o 
  -8   1   8       2.299       2.467       0.415 o 
  -8   1   9      10.916      11.451       0.722 o 
  -8   1  10       6.167       6.101       0.556 o 
  -8   1  11      11.752      12.112       1.101 o 
  -8   2   0       8.069       9.831       0.476 o 
  -8   2   1      27.890      24.640       0.827 o 
  -8   2   2      84.423      80.940       2.032 o 
  -8   2   3     123.323     115.577       3.114 o 
  -8   2   4     114.039     120.816       3.495 o 
  -8   2   5      11.576      13.000       0.691 o 
  -8   2   6       2.369       2.475       0.533 o 
  -8   2   7       0.259       0.151       0.241 o 
  -8   2   8       0.569       0.524       0.272 o 
  -8   2   9       0.295       0.547       0.337 o 
  -8   2  10       0.439       0.149       0.335 o 
  -8   3   0       7.966       9.373       0.542 o 
  -8   3   1       1.269       0.896       0.141 o 
  -8   3   2       0.328       0.381       0.151 o 
  -8   3   3      37.594      35.599       1.294 o 
  -8   3   4       5.569       6.158       0.478 o 
  -8   3   5       7.138       5.750       0.649 o 
  -8   3   6       0.367       0.895       0.813 o 
  -8   3   7       0.711       0.092       0.364 o 
  -8   3   8       0.049       0.060       0.489 o 
  -8   3   9       3.830       3.971       1.119 o 
  -8   4   0       1.802       3.154       0.306 o 
  -8   4   1       3.420       3.892       0.645 o 
  -8   4   2      25.088      29.013       1.186 o 
  -8   4   3      78.162      85.032       8.608 o 
  -8   4   4       0.090       0.301       0.251 o 
  -8   4   5       5.166       4.536       0.588 o 
  -8   4   6       4.795       5.715       0.816 o 
  -8   5   0       0.300       0.458       0.188 o 
  -8   5   1       9.422      10.303       1.022 o 
  -8   5   3      12.176      13.040       1.209 o 
  -8   5   4       8.865      10.156       0.941 o 
  -8   5   5       7.861       7.449       0.922 o 
  -8   6   0       0.001       0.091       0.214 o 
  -8   6   1       0.449       1.259       0.364 o 
  -8   6   2       3.023       2.621       1.924 o 
  -7  -5   2       1.174       1.336       0.317 o 
  -7  -5   3       1.129       0.787       0.253 o 
  -7  -5   4       6.431       6.711       0.570 o 
  -7  -5   5       1.763       2.561       0.435 o 
  -7  -5   6       0.028       0.125       0.158 o 
  -7  -5   7       0.172       0.229       0.159 o 
  -7  -5   8       2.078       2.159       0.279 o 
  -7  -5   9       5.414       5.117       0.449 o 
  -7  -5  10       2.644       3.351       0.383 o 
  -7  -4   1       4.247       5.104       0.692 o 
  -7  -4   2      22.328      23.469       1.498 o 
  -7  -4   3       4.433       3.603       0.336 o 
  -7  -4   4       0.173       0.420       0.164 o 
  -7  -4   5       6.288       6.892       0.465 o 
  -7  -4   6       2.956       4.836       0.342 o 
  -7  -4   7       0.168       0.412       0.142 o 
  -7  -4   8       2.212       1.966       0.235 o 
  -7  -4   9       2.057       2.031       0.336 o 
  -7  -4  10       2.981       3.386       0.327 o 
  -7  -4  11       5.586       6.378       0.467 o 
  -7  -4  12       1.070       1.042       0.234 o 
  -7  -3   1      13.618      15.229       0.829 o 
  -7  -3   2     119.607     123.651       3.846 o 
  -7  -3   3      40.971      40.987       1.255 o 
  -7  -3   4      28.674      30.107       0.965 o 
  -7  -3   5      55.212      50.477       1.664 o 
  -7  -3   6       7.774       8.001       0.383 o 
  -7  -3   7       2.059       2.887       0.306 o 
  -7  -3   8       0.043       0.096       0.097 o 
  -7  -3   9       0.048       0.113       0.144 o 
  -7  -3  10       0.481       0.585       0.216 o 
  -7  -3  11       1.621       1.587       0.283 o 
  -7  -3  12       0.221       0.395       0.158 o 
  -7  -3  13       0.294       0.175       0.197 o 
  -7  -2   1      38.452      38.499       1.079 o 
  -7  -2   2      47.411      48.492       1.351 o 
  -7  -2   3       0.145       0.450       0.105 o 
  -7  -2   4      32.149      36.456       1.003 o 
  -7  -2   5     109.521     105.273       2.534 o 
  -7  -2   6      18.742      17.748       0.629 o 
  -7  -2   7       0.007       0.176       0.085 o 
  -7  -2   8       1.571       1.989       0.194 o 
  -7  -2   9       0.081       0.316       0.157 o 
  -7  -2  10      10.806      11.202       0.642 o 
  -7  -2  11      11.464      11.158       0.576 o 
  -7  -2  12       0.701       1.172       0.481 o 
  -7  -2  13       0.544       0.676       0.355 o 
  -7  -1   1      75.470      64.024       1.566 o 
  -7  -1   2      43.470      40.249       1.039 o 
  -7  -1   3     149.194     151.280       3.511 o 
  -7  -1   4      25.922      28.354       0.760 o 
  -7  -1   5       1.405       1.394       0.119 o 
  -7  -1   6      43.437      44.187       1.188 o 
  -7  -1   7       4.122       2.691       0.234 o 
  -7  -1   8       0.010       0.254       0.105 o 
  -7  -1   9       0.144       0.337       0.119 o 
  -7  -1  10       1.488       1.919       0.352 o 
  -7  -1  11       5.111       5.636       0.696 o 
  -7  -1  12      19.311      18.454       1.547 o 
  -7   0   1       0.179       0.125       0.049 o 
  -7   0   2      14.680      14.111       0.410 o 
  -7   0   3     905.252     907.501      20.226 o 
  -7   0   4     501.678     513.572      11.491 o 
  -7   0   5       0.176       0.488       0.071 o 
  -7   0   6      60.831      60.564       1.497 o 
  -7   0   7      26.306      24.007       0.699 o 
  -7   0   8       2.213       2.380       0.325 o 
  -7   0   9       1.158       2.157       0.295 o 
  -7   0  10       0.261       0.617       0.252 o 
  -7   0  11       6.071       6.074       0.647 o 
  -7   0  12       2.518       3.562       0.727 o 
  -7   1   0      41.113      48.733       1.241 o 
  -7   1   1      47.856      53.151       1.428 o 
  -7   1   2      43.411      56.355       1.453 o 
  -7   1   3      65.980      61.728       1.592 o 
  -7   1   4     121.675     116.101       2.816 o 
  -7   1   5     125.152     119.771       2.987 o 
  -7   1   6     102.843     104.928       3.266 o 
  -7   1   7      11.424      11.683       0.730 o 
  -7   1   8       3.006       2.870       0.362 o 
  -7   1   9       0.080       0.281       0.192 o 
  -7   1  10       0.512       0.471       0.235 o 
  -7   1  11       0.021       0.713       0.428 o 
  -7   2   0      99.934      99.444       2.448 o 
  -7   2   1      93.005      91.545       2.240 o 
  -7   2   2      32.004      31.173       0.944 o 
  -7   2   3       3.077       2.260       0.194 o 
  -7   2   4       0.752       0.766       0.122 o 
  -7   2   5      59.242      55.199       1.897 o 
  -7   2   6      12.214      12.318       0.812 o 
  -7   2   7       6.685       6.757       0.946 o 
  -7   2   8       0.350       0.474       0.238 o 
  -7   2   9       0.008       0.177       0.254 o 
  -7   2  10       0.038       0.622       0.461 o 
  -7   3   0      10.715      10.026       0.421 o 
  -7   3   1       9.479       8.009       0.395 o 
  -7   3   2       5.585       6.101       0.470 o 
  -7   3   3       8.997       9.347       1.233 o 
  -7   3   4      52.960      54.860       3.531 o 
  -7   3   5     103.853     103.332       3.293 o 
  -7   3   7      11.717       9.235       1.014 o 
  -7   3   8       4.727       4.551       0.771 o 
  -7   3   9       0.038       0.704       0.739 o 
  -7   4   0       5.877       6.710       0.386 o 
  -7   4   1       0.113       0.267       0.148 o 
  -7   4   2       1.946       2.532       0.604 o 
  -7   4   3      30.915      30.570       1.804 o 
  -7   4   4       1.329       2.028       0.432 o 
  -7   4   5      23.856      30.814       1.541 o 
  -7   4   6       8.641       8.833       1.815 o 
  -7   4   7      11.974      12.507       1.374 o 
  -7   5   0       5.035       3.695       0.497 o 
  -7   5   1       2.678       3.038       0.680 o 
  -7   5   2       0.260       0.839       0.303 o 
  -7   5   3       0.365       1.162       0.644 o 
  -7   5   4       5.743       7.984       0.929 o 
  -7   5   5      10.141      11.212       1.038 o 
  -7   6   0       1.434       1.162       0.612 o 
  -7   6   1       2.620       2.454       0.860 o 
  -7   6   2       0.208       0.232       0.831 o 
  -6  -5   1       2.554       2.311       0.470 o 
  -6  -5   2       5.023       6.200       0.686 o 
  -6  -5   3       2.655       2.699       0.395 o 
  -6  -5   4       5.832       5.084       0.531 o 
  -6  -5   5       0.262       0.214       0.156 o 
  -6  -5   6       0.009       0.090       0.147 o 
  -6  -5   7       1.340       2.168       0.387 o 
  -6  -5   8       0.907       1.504       0.227 o 
  -6  -5   9       0.102       0.368       0.173 o 
  -6  -5  10       0.094       0.325       0.223 o 
  -6  -5  11       0.203       0.484       0.197 o 
  -6  -4   1       0.425       0.360       0.160 o 
  -6  -4   2       0.274       0.351       0.172 o 
  -6  -4   3       7.563       8.305       0.542 o 
  -6  -4   4      57.905      59.489       1.788 o 
  -6  -4   5      14.905      16.670       0.977 o 
  -6  -4   6       8.574       8.132       0.453 o 
  -6  -4   7      16.511      16.063       0.663 o 
  -6  -4   8       3.438       4.868       0.397 o 
  -6  -4   9       0.460       1.083       0.178 o 
  -6  -4  10       0.136       0.363       0.153 o 
  -6  -4  11       0.233       0.696       0.187 o 
  -6  -4  12       0.000       0.518       0.192 o 
  -6  -3   1      33.727      33.899       1.191 o 
  -6  -3   2      13.845      13.304       0.599 o 
  -6  -3   3      15.118      15.111       0.610 o 
  -6  -3   4      17.098      16.799       0.620 o 
  -6  -3   5       0.235       0.085       0.090 o 
  -6  -3   6       9.665      10.770       0.425 o 
  -6  -3   7      36.443      36.072       1.082 o 
  -6  -3   8       4.711       4.845       0.280 o 
  -6  -3   9       0.097       0.283       0.124 o 
  -6  -3  10       0.804       1.461       0.195 o 
  -6  -3  11       0.051       0.282       0.213 o 
  -6  -3  12       2.339       2.093       0.267 o 
  -6  -3  13       2.180       2.180       0.295 o 
  -6  -2   1      74.804      74.883       1.858 o 
  -6  -2   2      27.262      26.223       0.742 o 
  -6  -2   3      54.959      50.018       1.312 o 
  -6  -2   4      36.564      34.268       0.976 o 
  -6  -2   5      54.064      57.896       1.450 o 
  -6  -2   6       3.514       3.352       0.202 o 
  -6  -2   8       8.936       9.399       0.410 o 
  -6  -2   9       0.747       0.991       0.144 o 
  -6  -2  10       0.316       0.759       0.204 o 
  -6  -2  11       0.022       0.064       0.136 o 
  -6  -2  12       0.083       0.125       0.148 o 
  -6  -2  13       2.114       2.202       0.294 o 
  -6  -1   1      87.699      85.006       2.009 o 
  -6  -1   2       1.585       0.925       0.094 o 
  -6  -1   3       2.830       3.929       0.175 o 
  -6  -1   4       1.806       2.274       0.135 o 
  -6  -1   5     665.383     674.600      15.178 o 
  -6  -1   6     230.821     233.809       5.528 o 
  -6  -1   7       0.439       0.249       0.087 o 
  -6  -1   8      29.343      27.535       0.843 o 
  -6  -1   9      11.234      10.296       0.443 o 
  -6  -1  10       0.239       0.240       0.166 o 
  -6  -1  11       0.141       0.655       0.200 o 
  -6  -1  12       1.908       2.099       0.525 o 
  -6   0   1     274.709     286.085       6.630 o 
  -6   0   2      54.788      56.492       1.336 o 
  -6   0   3      79.902      79.694       1.854 o 
  -6   0   4      97.974     107.609       2.479 o 
  -6   0   5      68.507      65.972       1.616 o 
  -6   0   6     104.079     101.238       2.487 o 
  -6   0   7      64.382      62.475       1.707 o 
  -6   0   8      51.554      49.467       1.628 o 
  -6   0   9       8.248       8.358       0.468 o 
  -6   0  10       1.114       1.128       0.278 o 
  -6   0  11       0.023       0.181       0.232 o 
  -6   1   0     122.433     107.039       2.581 o 
  -6   1   1      71.163      69.264       1.694 o 
  -6   1   2     278.947     280.222       6.390 o 
  -6   1   3     112.477     107.417       2.798 o 
  -6   1   4      30.245      29.010       0.748 o 
  -6   1   5       9.650       7.227       0.262 o 
  -6   1   6       0.353       0.193       0.079 o 
  -6   1   7      44.459      42.851       1.986 o 
  -6   1   8       9.744       8.731       0.613 o 
  -6   1   9       2.363       2.431       0.357 o 
  -6   1  10       0.232       0.030       0.336 o 
  -6   2   0     156.266     156.706       3.979 o 
  -6   2   1      36.203      33.865       0.960 o 
  -6   2   2      49.421      47.817       1.296 o 
  -6   2   3      37.842      39.461       1.072 o 
  -6   2   4      10.426       9.887       0.423 o 
  -6   2   5      11.394      11.249       0.496 o 
  -6   2   6      56.863      57.107       2.551 o 
  -6   2   7      80.962      77.381       2.657 o 
  -6   2   8       0.635       0.342       0.265 o 
  -6   2   9       9.013       8.116       0.868 o 
  -6   2  10       2.526       2.901       0.854 o 
  -6   3   0      36.280      40.628       1.167 o 
  -6   3   1      86.300      88.816       2.353 o 
  -6   3   2      23.315      24.081       0.805 o 
  -6   3   3       0.137       0.303       0.235 o 
  -6   3   4       7.689       8.003       0.638 o 
  -6   3   5      56.334      57.079       2.159 o 
  -6   3   6       5.568       6.164       0.572 o 
  -6   3   7      25.560      31.248       1.514 o 
  -6   3   8       5.919       5.862       0.889 o 
  -6   3   9      11.178      10.690       1.268 o 
  -6   4   0      38.833      40.156       2.203 o 
  -6   4   1      25.680      25.383       1.046 o 
  -6   4   2      25.292      26.321       1.731 o 
  -6   4   3       6.521       7.165       1.077 o 
  -6   4   4       1.254       0.870       0.310 o 
  -6   4   5       0.021       0.136       0.485 o 
  -6   4   6       8.088       7.911       0.787 o 
  -6   4   7       8.970       9.777       0.940 o 
  -6   5   0       5.967       6.441       0.662 o 
  -6   5   1       2.932       3.946       0.518 o 
  -6   5   2       5.260       5.918       0.846 o 
  -6   5   3       8.179       8.741       1.006 o 
  -6   5   4       1.352       1.122       0.344 o 
  -6   5   5      11.953      11.974       1.487 o 
  -6   6   0       0.590       1.371       0.673 o 
  -6   6   1       0.416       0.746       0.333 o 
  -6   6   2       1.362       1.752       0.538 o 
  -5  -6   4       2.087       2.142       0.369 o 
  -5  -6   5       1.125       1.375       0.282 o 
  -5  -6   6       0.528       1.038       0.268 o 
  -5  -6   7       0.052       0.189       0.269 o 
  -5  -6   8       0.014       0.346       0.213 o 
  -5  -5   1       8.698      10.676       0.704 o 
  -5  -5   2       3.038       3.357       0.388 o 
  -5  -5   3       0.066       0.032       0.176 o 
  -5  -5   4       0.000       0.122       0.151 o 
  -5  -5   5       3.888       3.409       0.396 o 
  -5  -5   6      17.186      17.249       0.806 o 
  -5  -5   7       3.078       3.456       0.319 o 
  -5  -5   8       1.523       1.134       0.198 o 
  -5  -5   9       3.339       4.057       0.408 o 
  -5  -5  10       0.764       1.732       0.235 o 
  -5  -5  11       0.049       0.300       0.171 o 
  -5  -4   1      19.099      19.977       0.879 o 
  -5  -4   2      16.338      18.584       1.112 o 
  -5  -4   3      20.930      23.086       0.944 o 
  -5  -4   4       6.913       8.419       0.521 o 
  -5  -4   5       2.131       1.884       0.229 o 
  -5  -4   6       2.482       2.126       0.206 o 
  -5  -4   7       0.789       0.511       0.124 o 
  -5  -4   8       0.790       1.217       0.223 o 
  -5  -4   9       6.764       6.923       0.395 o 
  -5  -4  10       0.920       0.842       0.170 o 
  -5  -4  11       0.046       0.412       0.150 o 
  -5  -4  12       0.126       0.336       0.168 o 
  -5  -4  13       0.015       0.576       0.225 o 
  -5  -3   1      78.798      80.359       2.275 o 
  -5  -3   2      22.821      24.853       0.827 o 
  -5  -3   3      59.710      59.060       1.833 o 
  -5  -3   4       8.674       9.263       0.398 o 
  -5  -3   5      20.532      19.172       0.605 o 
  -5  -3   6      17.499      15.539       0.541 o 
  -5  -3   7       9.685       8.389       0.372 o 
  -5  -3   8       0.066       0.014       0.105 o 
  -5  -3   9       0.093       0.401       0.133 o 
  -5  -3  10       0.390       0.712       0.162 o 
  -5  -3  11       0.089       0.261       0.147 o 
  -5  -3  12       0.227       0.569       0.164 o 
  -5  -3  13       0.090       0.369       0.199 o 
  -5  -2   1     229.476     223.679       5.128 o 
  -5  -2   2     142.145     133.523       3.062 o 
  -5  -2   3      65.192      59.798       1.448 o 
  -5  -2   4       3.936       4.134       0.194 o 
  -5  -2   5       9.854      10.264       0.353 o 
  -5  -2   6       3.695       2.946       0.169 o 
  -5  -2   7     265.940     270.457       6.139 o 
  -5  -2   8      65.125      64.415       1.669 o 
  -5  -2   9       0.407       0.412       0.112 o 
  -5  -2  10       6.658       7.272       0.400 o 
  -5  -2  11       2.064       2.045       0.241 o 
  -5  -2  12       0.001       0.078       0.142 o 
  -5  -2  13       0.009       0.342       0.280 o 
  -5  -1   1     162.011     169.397       3.864 o 
  -5  -1   2     310.301     281.965       6.339 o 
  -5  -1   3     274.291     254.960       5.740 o 
  -5  -1   4      32.714      29.921       0.766 o 
  -5  -1   5     107.408     105.058       2.437 o 
  -5  -1   6      79.212      79.479       1.933 o 
  -5  -1   7      34.603      37.012       0.973 o 
  -5  -1   8      50.383      50.651       1.334 o 
  -5  -1   9      17.693      16.561       0.618 o 
  -5  -1  10      16.135      15.680       0.670 o 
  -5  -1  11       3.273       3.518       0.327 o 
  -5  -1  12       0.070       0.644       0.189 o 
  -5   0   1     215.241     249.382       5.617 o 
  -5   0   2     131.512     124.643       2.839 o 
  -5   0   3     131.759     132.279       3.015 o 
  -5   0   4     253.296     262.437       5.993 o 
  -5   0   5      57.267      55.478       1.368 o 
  -5   0   6       3.806       4.437       0.209 o 
  -5   0   7      14.732      12.633       0.439 o 
  -5   0   8       0.009       0.046       0.088 o 
  -5   0   9      14.461      13.578       0.762 o 
  -5   0  10       3.003       3.318       0.274 o 
  -5   0  11       0.289       0.401       0.336 o 
  -5   0  12       0.092       0.093       0.410 o 
  -5   1   0      94.398     103.457       2.456 o 
  -5   1   1       1.458       1.967       0.129 o 
  -5   1   2     377.673     378.895       8.710 o 
  -5   1   3      21.700      18.721       0.494 o 
  -5   1   4      98.726     100.730       2.330 o 
  -5   1   5      40.160      41.630       1.043 o 
  -5   1   6       8.513       7.580       0.289 o 
  -5   1   7       7.459       6.846       0.323 o 
  -5   1   8      33.718      35.193       1.057 o 
  -5   1   9      38.545      39.112       1.789 o 
  -5   1  10       1.113       0.529       0.286 o 
  -5   1  11       2.739       2.805       0.467 o 
  -5   2   0     129.945     146.525       3.491 o 
  -5   2   1      35.496      31.475       0.968 o 
  -5   2   2     206.386     217.336       4.906 o 
  -5   2   3     131.085     134.034       3.084 o 
  -5   2   4      39.645      38.012       0.986 o 
  -5   2   5       2.447       2.021       0.236 o 
  -5   2   6      14.975      14.878       0.862 o 
  -5   2   7      52.397      50.341       1.677 o 
  -5   2   8       5.486       6.184       0.556 o 
  -5   2   9      15.664      16.281       1.281 o 
  -5   2  10       3.324       5.543       1.791 o 
  -5   3   0      29.783      26.261       0.718 o 
  -5   3   1     155.801     147.039       3.382 o 
  -5   3   2      66.680      65.504       2.230 o 
  -5   3   3      56.020      56.569       2.951 o 
  -5   3   4      56.209      54.933       1.914 o 
  -5   3   5       8.051       9.573       1.110 o 
  -5   3   6       2.100       2.809       0.478 o 
  -5   3   7       1.472       1.596       0.469 o 
  -5   3   8       8.555      10.349       0.899 o 
  -5   3   9       5.060       4.214       0.811 o 
  -5   4   0     107.841     104.202       2.725 o 
  -5   4   1      27.907      30.983       1.183 o 
  -5   4   2       8.011       8.645       0.651 o 
  -5   4   3       7.014       7.055       0.727 o 
  -5   4   4      13.748      13.222       0.900 o 
  -5   4   5      15.762      15.709       1.049 o 
  -5   4   6       1.814       1.465       0.378 o 
  -5   4   7      13.549      11.465       2.352 o 
  -5   5   0       7.722       6.249       0.776 o 
  -5   5   1       0.233       0.462       0.361 o 
  -5   5   2       1.277       1.639       0.418 o 
  -5   5   3       3.435       3.059       0.603 o 
  -5   5   4       2.763       2.476       1.006 o 
  -5   5   5       2.845       2.830       0.767 o 
  -5   6   0       1.048       2.238       0.456 o 
  -5   6   1       0.009       0.883       0.411 o 
  -5   6   2       0.077       0.271       0.335 o 
  -4  -6   2       3.845       3.922       0.548 o 
  -4  -6   3       3.351       3.403       0.432 o 
  -4  -6   4       0.625       0.853       0.297 o 
  -4  -6   5       0.003       0.424       0.233 o 
  -4  -6   6       0.006       0.132       0.259 o 
  -4  -6   7       1.667       1.740       0.319 o 
  -4  -6   8       3.523       3.897       0.393 o 
  -4  -6   9       0.400       0.528       0.208 o 
  -4  -6  10       0.205       0.457       0.397 o 
  -4  -5   1       8.310       7.873       0.525 o 
  -4  -5   2      18.058      16.665       1.140 o 
  -4  -5   3       7.111       8.028       0.556 o 
  -4  -5   4       5.762       7.665       0.467 o 
  -4  -5   5       7.633       9.480       0.553 o 
  -4  -5   6       3.031       4.017       0.321 o 
  -4  -5   7       0.044       0.378       0.167 o 
  -4  -5   8       0.054       0.102       0.184 o 
  -4  -5   9       0.809       1.080       0.195 o 
  -4  -5  10       0.003       0.128       0.132 o 
  -4  -5  11       0.789       1.344       0.267 o 
  -4  -5  12       0.154       0.074       0.158 o 
  -4  -4   1       8.175       7.292       0.474 o 
  -4  -4   2      29.935      28.367       0.984 o 
  -4  -4   3      24.171      22.457       0.770 o 
  -4  -4   4      10.872      12.128       0.642 o 
  -4  -4   5      22.045      24.410       0.807 o 
  -4  -4   6       0.968       1.867       0.186 o 
  -4  -4   7       5.746       4.903       0.282 o 
  -4  -4   8       4.914       4.353       0.267 o 
  -4  -4   9       0.650       0.437       0.173 o 
  -4  -4  10       0.881       0.577       0.141 o 
  -4  -4  11       0.449       0.550       0.150 o 
  -4  -4  12       0.027       0.591       0.176 o 
  -4  -4  13       0.009       0.327       0.241 o 
  -4  -3   1       8.819       9.116       0.385 o 
  -4  -3   2       7.118       6.520       0.296 o 
  -4  -3   3     112.019     107.928       2.551 o 
  -4  -3   4      54.598      50.033       1.260 o 
  -4  -3   5      25.902      25.260       0.718 o 
  -4  -3   6       4.844       6.010       0.311 o 
  -4  -3   7       4.889       5.563       0.366 o 
  -4  -3   8       7.496       7.411       0.420 o 
  -4  -3   9      72.741      70.157       1.944 o 
  -4  -3  10      13.095      12.220       0.518 o 
  -4  -3  11       0.098       0.237       0.116 o 
  -4  -3  12       0.612       0.716       0.158 o 
  -4  -3  13       0.121       0.404       0.184 o 
  -4  -2   1      67.699      65.673       1.582 o 
  -4  -2   2       0.022       0.554       0.077 o 
  -4  -2   3     134.709     135.520       3.109 o 
  -4  -2   4     167.968     156.513       3.571 o 
  -4  -2   5      94.705      83.339       1.974 o 
  -4  -2   6      19.084      18.774       0.546 o 
  -4  -2   7      72.403      73.925       1.799 o 
  -4  -2   8      35.487      35.938       1.023 o 
  -4  -2   9      11.126      13.040       0.563 o 
  -4  -2  10      13.610      14.414       0.583 o 
  -4  -2  11       3.222       3.462       0.303 o 
  -4  -2  12       3.337       3.639       0.362 o 
  -4  -2  13       0.682       1.113       0.248 o 
  -4  -1   1      59.180      60.750       1.443 o 
  -4  -1   2     718.508     784.871      17.512 o 
  -4  -1   3     119.025     139.602       3.170 o 
  -4  -1   4      58.099      69.117       1.627 o 
  -4  -1   5     106.755     105.044       2.466 o 
  -4  -1   6      91.864      96.949       2.304 o 
  -4  -1   7      14.276      13.821       0.460 o 
  -4  -1   8       1.915       1.826       0.199 o 
  -4  -1   9       9.438       9.727       0.416 o 
  -4  -1  10       0.019       0.129       0.165 o 
  -4  -1  11       1.818       1.907       0.233 o 
  -4  -1  12       0.258       0.526       0.203 o 
  -4  -1  13       0.006       0.354       0.192 o 
  -4   0   1      14.528      16.515       0.421 o 
  -4   0   2     130.697     123.767       2.830 o 
  -4   0   3       1.521       1.170       0.083 o 
  -4   0   4     220.975     212.077       4.790 o 
  -4   0   5      23.321      19.783       0.544 o 
  -4   0   6      75.261      80.019       1.900 o 
  -4   0   7      11.787      12.165       0.440 o 
  -4   0   8       2.342       2.119       0.232 o 
  -4   0   9       2.650       2.603       0.214 o 
  -4   0  10      12.943      13.668       0.596 o 
  -4   0  11      12.207      11.640       0.584 o 
  -4   0  12       0.564       1.184       0.231 o 
  -4   1   0     593.193     619.162      13.990 o 
  -4   1   1     876.097     950.238      21.600 o 
  -4   1   2      63.787      83.668       1.928 o 
  -4   1   3      52.423      48.645       1.169 o 
  -4   1   4     328.111     326.836       7.350 o 
  -4   1   5     107.514     101.679       2.447 o 
  -4   1   6      28.725      26.941       0.775 o 
  -4   1   7       5.441       4.555       0.329 o 
  -4   1   8      14.493      16.348       0.604 o 
  -4   1   9      27.063      25.383       0.896 o 
  -4   1  10       1.987       3.331       0.310 o 
  -4   1  11       6.006       6.462       0.825 o 
  -4   2   0     414.844     455.005      10.225 o 
  -4   2   1      16.188      18.566       0.492 o 
  -4   2   2      40.332      35.107       0.864 o 
  -4   2   3     140.953     132.130       3.061 o 
  -4   2   4      85.566      84.213       2.213 o 
  -4   2   5      74.486      72.734       1.887 o 
  -4   2   6      52.645      48.945       1.374 o 
  -4   2   7       6.240       5.920       0.346 o 
  -4   2   8       1.536       1.715       0.279 o 
  -4   2   9       3.198       2.424       0.392 o 
  -4   2  10       6.619       7.367       1.053 o 
  -4   3   0       0.598       0.681       0.079 o 
  -4   3   1     540.063     526.424      12.581 o 
  -4   3   2     173.513     173.395       3.958 o 
  -4   3   3      64.934      65.753       1.772 o 
  -4   3   4       4.798       4.970       0.293 o 
  -4   3   5       9.847       9.765       0.611 o 
  -4   3   6      20.982      21.368       1.020 o 
  -4   3   7      17.645      17.005       0.967 o 
  -4   3   8       0.358       0.589       0.234 o 
  -4   3   9       8.757       7.958       4.382 o 
  -4   4   0      13.449      13.501       0.562 o 
  -4   4   1      29.004      29.418       1.013 o 
  -4   4   2      18.648      19.332       1.000 o 
  -4   4   3       0.033       0.216       0.270 o 
  -4   4   4       2.170       2.634       0.644 o 
  -4   4   5       7.430       7.631       0.723 o 
  -4   4   6       3.506       2.966       0.506 o 
  -4   4   7       5.216       5.520       0.768 o 
  -4   5   0       8.048       7.298       0.713 o 
  -4   5   1       0.324       0.108       0.217 o 
  -4   5   2       2.141       2.244       0.607 o 
  -4   5   3       0.637       0.748       0.304 o 
  -4   5   4       0.011       0.256       0.266 o 
  -4   5   5       6.191       5.343       0.726 o 
  -4   6   0       4.794       6.236       0.903 o 
  -4   6   1       0.029       1.094       0.472 o 
  -4   6   2       2.289       3.193       0.577 o 
  -3  -6   1       1.832       1.522       0.295 o 
  -3  -6   3       1.890       1.427       0.381 o 
  -3  -6   4       5.127       5.358       0.467 o 
  -3  -6   5       1.601       2.375       0.298 o 
  -3  -6   6       1.015       1.757       0.277 o 
  -3  -6   7       1.923       1.790       0.367 o 
  -3  -6   8       1.085       2.200       0.297 o 
  -3  -6   9       0.024       0.427       0.266 o 
  -3  -6  10       0.026       0.093       0.172 o 
  -3  -6  11       0.380       0.136       0.245 o 
  -3  -5   1       5.260       6.593       0.467 o 
  -3  -5   2       2.954       4.367       0.362 o 
  -3  -5   3       1.924       1.848       0.228 o 
  -3  -5   4       8.855       7.732       0.419 o 
  -3  -5   5       4.075       3.796       0.279 o 
  -3  -5   6       2.970       4.011       0.293 o 
  -3  -5   7       3.814       5.396       0.342 o 
  -3  -5   8       0.002       0.516       0.151 o 
  -3  -5   9       1.459       0.855       0.167 o 
  -3  -5  10       1.038       0.725       0.164 o 
  -3  -5  11       0.001       0.447       0.190 o 
  -3  -5  12       0.627       0.602       0.284 o 
  -3  -4   1       3.125       1.894       0.241 o 
  -3  -4   2       9.253       8.170       0.502 o 
  -3  -4   3      11.154      10.647       0.422 o 
  -3  -4   4       2.741       2.810       0.258 o 
  -3  -4   5      22.875      21.059       0.692 o 
  -3  -4   6      13.774      12.935       0.554 o 
  -3  -4   7       6.338       7.357       0.337 o 
  -3  -4   8       2.279       3.226       0.264 o 
  -3  -4   9       0.842       1.301       0.150 o 
  -3  -4  10       4.729       4.290       0.390 o 
  -3  -4  11      15.393      12.344       0.549 o 
  -3  -4  12       2.243       1.779       0.250 o 
  -3  -4  13       0.005       0.122       0.202 o 
  -3  -3   1       1.399       1.247       0.167 o 
  -3  -3   2     298.228     300.957       6.804 o 
  -3  -3   3      14.838      15.167       0.477 o 
  -3  -3   4       0.707       0.656       0.096 o 
  -3  -3   5      52.692      54.982       1.365 o 
  -3  -3   6      45.788      43.621       1.166 o 
  -3  -3   7      14.143      13.368       0.461 o 
  -3  -3   8      10.284      10.718       0.436 o 
  -3  -3   9      30.731      34.573       1.142 o 
  -3  -3  10      10.479      11.486       0.490 o 
  -3  -3  11       2.305       3.156       0.400 o 
  -3  -3  12       2.419       2.773       0.411 o 
  -3  -3  13       0.507       0.891       0.225 o 
  -3  -2   1     124.672     120.210       2.800 o 
  -3  -2   2      61.000      65.155       1.527 o 
  -3  -2   3      42.490      47.805       1.156 o 
  -3  -2   4     218.107     230.037       5.202 o 
  -3  -2   5      41.405      45.557       1.140 o 
  -3  -2   6      22.870      24.950       0.780 o 
  -3  -2   7      30.544      30.745       0.832 o 
  -3  -2   8      17.185      18.550       0.622 o 
  -3  -2   9       2.443       2.967       0.281 o 
  -3  -2  10       4.731       5.823       0.355 o 
  -3  -2  11       3.420       3.442       0.321 o 
  -3  -2  12       0.012       0.550       0.229 o 
  -3  -2  13       0.032       0.523       0.197 o 
  -3  -1   1      20.348      24.436       0.608 o 
  -3  -1   2    1846.741    1890.035      41.561 o 
  -3  -1   3      17.751      16.048       0.428 o 
  -3  -1   4      81.754      78.525       1.833 o 
  -3  -1   5       2.458       1.583       0.101 o 
  -3  -1   6      42.604      41.550       1.027 o 
  -3  -1   7      17.318      16.373       0.568 o 
  -3  -1   8      26.766      28.201       0.825 o 
  -3  -1   9       0.227       0.375       0.115 o 
  -3  -1  10       0.193       0.257       0.143 o 
  -3  -1  11       0.448       0.800       0.180 o 
  -3  -1  12       3.756       4.536       0.645 o 
  -3  -1  13       2.788       2.333       0.396 o 
  -3   0   1     405.682     417.006       9.380 o 
  -3   0   2     771.865     809.151      18.141 o 
  -3   0   3     748.415     832.373      18.615 o 
  -3   0   4      11.343      15.675       0.427 o 
  -3   0   5      11.492       8.919       0.277 o 
  -3   0   6     169.900     159.706       3.650 o 
  -3   0   7      47.465      43.767       1.307 o 
  -3   0   8      11.511      11.912       0.523 o 
  -3   0   9       3.101       2.813       0.240 o 
  -3   0  10       7.898       8.342       0.448 o 
  -3   0  11       9.179       8.274       0.521 o 
  -3   0  12       0.315       1.002       0.263 o 
  -3   1   0     150.581     165.719       3.828 o 
  -3   1   1    1330.551    1354.994      30.123 o 
  -3   1   2     940.169    1023.959      22.849 o 
  -3   1   3       0.362       0.575       0.059 o 
  -3   1   4      19.039      20.472       0.576 o 
  -3   1   5      64.468      68.035       1.674 o 
  -3   1   6      74.273      72.805       1.810 o 
  -3   1   7      53.951      52.290       1.397 o 
  -3   1   8      22.137      21.052       0.715 o 
  -3   1   9       2.572       2.387       0.244 o 
  -3   1  10       0.529       1.181       0.212 o 
  -3   1  11       2.579       2.841       0.367 o 
  -3   2   0     376.359     377.311       8.467 o 
  -3   2   1     104.854     104.234       2.412 o 
  -3   2   2      13.327      13.661       0.401 o 
  -3   2   3     890.450     876.337      19.362 o 
  -3   2   4     159.737     160.045       3.959 o 
  -3   2   5      56.489      57.570       1.484 o 
  -3   2   6       1.537       1.444       0.165 o 
  -3   2   7       7.792       7.954       0.402 o 
  -3   2   8      17.455      16.474       0.677 o 
  -3   2   9      10.583      10.827       0.587 o 
  -3   2  10       0.170       0.412       0.560 o 
  -3   3   0     129.747     137.861       3.247 o 
  -3   3   1      21.400      23.146       0.711 o 
  -3   3   2      30.116      30.421       0.828 o 
  -3   3   3      98.156     101.905       2.605 o 
  -3   3   4      28.534      32.655       0.954 o 
  -3   3   5       0.015       0.142       0.122 o 
  -3   3   6       2.469       2.793       0.349 o 
  -3   3   7       5.675       4.393       0.588 o 
  -3   3   8       3.337       2.903       0.438 o 
  -3   3   9       5.425       5.882       0.743 o 
  -3   4   0       6.826       7.642       0.430 o 
  -3   4   1      19.856      19.857       0.736 o 
  -3   4   2      25.342      24.277       0.815 o 
  -3   4   3       3.409       2.840       0.328 o 
  -3   4   4       2.253       2.925       0.705 o 
  -3   4   5       2.456       1.923       0.806 o 
  -3   4   6       0.000       0.301       0.263 o 
  -3   4   7       7.270       6.491       0.778 o 
  -3   5   0       3.950       4.725       0.306 o 
  -3   5   1       9.892      10.597       1.237 o 
  -3   5   2      18.375      20.663       3.158 o 
  -3   5   3       0.583       0.978       0.511 o 
  -3   5   4       4.705       5.068       0.681 o 
  -3   5   5      11.503      11.745       1.087 o 
  -3   6   0       1.753       2.474       0.517 o 
  -3   6   1       5.858       6.241       0.912 o 
  -3   6   2       1.204       1.161       0.457 o 
  -2  -6   1       2.341       3.228       0.400 o 
  -2  -6   2       0.055       0.331       0.166 o 
  -2  -6   3       2.170       3.227       0.540 o 
  -2  -6   4       1.797       3.063       0.352 o 
  -2  -6   5       0.129       0.094       0.195 o 
  -2  -6   6       1.435       0.867       0.293 o 
  -2  -6   7       0.471       0.652       0.185 o 
  -2  -6   8       0.391       0.775       0.209 o 
  -2  -6   9       0.272       0.528       0.200 o 
  -2  -6  11       0.364       0.384       0.208 o 
  -2  -5   1       1.496       1.511       0.207 o 
  -2  -5   2       0.830       0.767       0.237 o 
  -2  -5   3       0.287       0.701       0.138 o 
  -2  -5   4       0.486       0.289       0.177 o 
  -2  -5   5       6.618       7.439       0.383 o 
  -2  -5   6       1.894       2.422       0.224 o 
  -2  -5   7       2.093       1.634       0.194 o 
  -2  -5   8       2.350       2.550       0.232 o 
  -2  -5   9       1.171       1.306       0.176 o 
  -2  -5  10       0.554       0.793       0.204 o 
  -2  -5  11       0.034       0.289       0.180 o 
  -2  -5  12       1.740       1.879       0.299 o 
  -2  -5  13       2.763       2.015       1.456 o 
  -2  -4   1      13.678      13.650       0.602 o 
  -2  -4   2      60.998      64.889       1.633 o 
  -2  -4   3       1.150       0.462       0.116 o 
  -2  -4   4     116.765     113.559       2.944 o 
  -2  -4   5       2.964       2.088       0.210 o 
  -2  -4   6       0.755       1.231       0.133 o 
  -2  -4   7      10.090      11.142       0.528 o 
  -2  -4   8       5.946       6.266       0.305 o 
  -2  -4   9       1.168       1.237       0.169 o 
  -2  -4  10       3.650       4.316       0.295 o 
  -2  -4  11       9.545      10.673       0.548 o 
  -2  -4  12       2.246       2.608       0.357 o 
  -2  -4  13       0.320       0.569       0.305 o 
  -2  -3   1     163.976     156.574       3.778 o 
  -2  -3   2     277.786     274.836       6.222 o 
  -2  -3   3     110.038     107.020       2.711 o 
  -2  -3   4       5.308       7.135       0.262 o 
  -2  -3   5      16.585      17.670       0.529 o 
  -2  -3   6      31.328      28.967       0.789 o 
  -2  -3   7      12.079      11.366       0.436 o 
  -2  -3   8       5.128       4.708       0.311 o 
  -2  -3   9       3.007       3.355       0.225 o 
  -2  -3  10       0.958       1.270       0.175 o 
  -2  -3  11       0.507       1.020       0.189 o 
  -2  -3  12       2.208       2.979       0.309 o 
  -2  -3  13       0.894       1.419       0.300 o 
  -2  -2   1     684.356     704.528      15.751 o 
  -2  -2   2     112.637     105.463       2.461 o 
  -2  -2   3      81.696      69.197       1.627 o 
  -2  -2   4     633.326     691.863      15.445 o 
  -2  -2   5       8.414       6.729       0.325 o 
  -2  -2   6      16.217      16.580       0.489 o 
  -2  -2   7       0.052       0.039       0.081 o 
  -2  -2   8       3.769       2.652       0.217 o 
  -2  -2   9       5.818       6.434       0.331 o 
  -2  -2  10       3.542       3.909       0.270 o 
  -2  -2  11       0.446       0.573       0.179 o 
  -2  -2  13       0.015       0.280       0.244 o 
  -2  -1   1     346.627     380.290       8.557 o 
  -2  -1   2     103.817     106.928       2.449 o 
  -2  -1   3     267.309     261.789       5.921 o 
  -2  -1   4     249.993     245.482       5.532 o 
  -2  -1   5     168.865     186.494       4.220 o 
  -2  -1   6       5.978       6.650       0.231 o 
  -2  -1   7       0.499       0.371       0.089 o 
  -2  -1   8      37.189      34.851       1.041 o 
  -2  -1   9      11.530      11.420       0.483 o 
  -2  -1  10       2.658       2.772       0.311 o 
  -2  -1  11       0.605       0.675       0.192 o 
  -2  -1  12       2.690       3.212       0.348 o 
  -2  -1  13       2.382       2.247       0.331 o 
  -2   0   1      63.240      66.629       1.608 o 
  -2   0   2     247.475     263.550       5.938 o 
  -2   0   3    1418.936    1471.682      32.536 o 
  -2   0   4     596.052     613.295      13.719 o 
  -2   0   5       0.261       0.077       0.047 o 
  -2   0   6       7.018       8.490       0.307 o 
  -2   0   7      19.977      23.261       0.778 o 
  -2   0   8      40.641      40.272       1.199 o 
  -2   0   9      19.777      19.335       0.779 o 
  -2   0  10       4.459       4.788       0.334 o 
  -2   0  11       0.321       0.495       0.185 o 
  -2   0  12       0.074       0.358       0.181 o 
  -2   1   0     221.454     217.447       5.036 o 
  -2   1   1     239.479     270.191       6.095 o 
  -2   1   2     491.381     521.151      11.722 o 
  -2   1   3     100.007     106.762       2.512 o 
  -2   1   4      59.748      66.295       1.621 o 
  -2   1   5     718.630     713.824      15.851 o 
  -2   1   6      83.656      78.789       1.950 o 
  -2   1   7      17.030      18.252       0.695 o 
  -2   1   8       0.599       0.780       0.193 o 
  -2   1   9       3.397       3.424       0.336 o 
  -2   1  10       8.090       7.026       0.505 o 
  -2   1  11       3.058       4.094       0.403 o 
  -2   2   0      12.844      11.233       0.363 o 
  -2   2   1      15.295      20.206       0.560 o 
  -2   2   2     335.455     329.165       7.438 o 
  -2   2   3      13.831      16.841       0.534 o 
  -2   2   4      34.103      32.432       0.918 o 
  -2   2   5     141.092     147.347       3.512 o 
  -2   2   6      26.121      27.509       0.889 o 
  -2   2   7       0.012       0.129       0.106 o 
  -2   2   8       1.805       1.663       0.243 o 
  -2   2   9       1.480       1.398       0.426 o 
  -2   2  10       2.356       2.586       0.350 o 
  -2   3   0      28.122      27.639       0.766 o 
  -2   3   1       6.372       5.699       0.269 o 
  -2   3   2      26.348      24.433       0.776 o 
  -2   3   3      43.220      41.841       1.660 o 
  -2   3   4      32.941      29.142       0.916 o 
  -2   3   5       6.670       5.969       0.368 o 
  -2   3   6       0.706       1.243       0.181 o 
  -2   3   7       2.764       1.996       0.250 o 
  -2   3   8       0.000       0.139       0.249 o 
  -2   3   9       4.409       3.586       0.817 o 
  -2   4   0       1.367       0.852       0.131 o 
  -2   4   1       9.588       8.795       0.477 o 
  -2   4   2       7.890       7.776       0.437 o 
  -2   4   3      17.924      18.152       0.858 o 
  -2   4   4      37.393      38.746       1.242 o 
  -2   4   5       1.696       2.123       0.322 o 
  -2   4   6       6.376       7.764       0.934 o 
  -2   4   7      12.204      11.567       1.051 o 
  -2   5   0       4.488       3.507       0.325 o 
  -2   5   2       3.878       4.671       0.398 o 
  -2   5   3      10.557      12.168       1.841 o 
  -2   5   4       2.823       3.498       0.616 o 
  -2   6   0       7.592       7.456       0.798 o 
  -2   6   1       1.061       1.444       0.528 o 
  -2   6   2       0.032       0.385       0.337 o 
  -1  -7   5       0.591       1.131       0.352 o 
  -1  -7   6       0.665       0.623       0.434 o 
  -1  -7   7       0.001       0.363       0.215 o 
  -1  -7   8       0.160       0.428       0.737 o 
  -1  -6   1       1.634       1.383       0.247 o 
  -1  -6   2       2.741       3.136       0.323 o 
  -1  -6   3       0.072       0.255       0.154 o 
  -1  -6   4       0.013       0.196       0.207 o 
  -1  -6   5       0.008       0.013       0.137 o 
  -1  -6   6       0.038       0.588       0.164 o 
  -1  -6   7       2.673       3.176       0.308 o 
  -1  -6   8       1.043       1.669       0.252 o 
  -1  -6  10       0.327       0.393       0.182 o 
  -1  -6  11       0.202       0.600       0.203 o 
  -1  -6  12       0.103       0.229       0.451 o 
  -1  -5   1       9.683       8.828       0.513 o 
  -1  -5   2       4.571       4.674       0.352 o 
  -1  -5   3       6.443       6.850       0.341 o 
  -1  -5   4      13.755      14.489       0.556 o 
  -1  -5   5       4.804       3.342       0.231 o 
  -1  -5   6      32.493      31.046       0.991 o 
  -1  -5   7       0.740       0.713       0.161 o 
  -1  -5   8       0.400       0.857       0.149 o 
  -1  -5   9       0.736       0.887       0.166 o 
  -1  -5  10       0.276       0.421       0.141 o 
  -1  -5  11       0.053       0.214       0.167 o 
  -1  -5  12       1.021       1.511       0.254 o 
  -1  -5  13       2.184       2.473       0.697 o 
  -1  -4   1      20.645      20.197       0.666 o 
  -1  -4   2      29.162      28.014       0.976 o 
  -1  -4   3      67.461      63.120       1.598 o 
  -1  -4   4     111.209     116.765       2.956 o 
  -1  -4   5      43.080      47.747       1.233 o 
  -1  -4   7       5.482       4.328       0.254 o 
  -1  -4   8       3.376       2.233       0.213 o 
  -1  -4   9       2.355       2.055       0.187 o 
  -1  -4  10       0.424       0.535       0.148 o 
  -1  -4  11       0.002       0.353       0.171 o 
  -1  -4  12       0.018       0.293       0.165 o 
  -1  -4  13       0.113       0.389       0.166 o 
  -1  -3   1       0.666       0.755       0.091 o 
  -1  -3   2      48.832      49.428       1.234 o 
  -1  -3   3     197.171     193.572       4.681 o 
  -1  -3   4      19.681      19.639       0.559 o 
  -1  -3   5      69.169      67.015       1.619 o 
  -1  -3   6     139.449     150.296       3.646 o 
  -1  -3   7       1.387       1.882       0.144 o 
  -1  -3   8       0.502       0.815       0.112 o 
  -1  -3   9       0.236       0.491       0.158 o 
  -1  -3  10       0.097       0.067       0.117 o 
  -1  -3  11       0.941       1.502       0.224 o 
  -1  -3  12       0.041       0.018       0.166 o 
  -1  -3  13       0.413       1.125       0.261 o 
  -1  -2   1      42.178      46.339       1.132 o 
  -1  -2   2       0.088       1.862       0.097 o 
  -1  -2   3     159.828     157.816       3.600 o 
  -1  -2   4      13.357      16.073       0.445 o 
  -1  -2   5      79.654      68.274       1.690 o 
  -1  -2   6      48.832      51.090       1.273 o 
  -1  -2   7      29.543      28.210       0.795 o 
  -1  -2   8       3.570       3.624       0.217 o 
  -1  -2   9       0.002       0.012       0.103 o 
  -1  -2  10       3.626       3.739       0.384 o 
  -1  -2  11       1.754       2.149       0.289 o 
  -1  -2  12       0.286       0.599       0.187 o 
  -1  -2  13       0.051       0.106       0.155 o 
  -1  -1   1     334.817     343.608       7.744 o 
  -1  -1   2     117.521     140.489       3.193 o 
  -1  -1   3      26.970      24.383       0.618 o 
  -1  -1   4     111.130     121.781       2.775 o 
  -1  -1   5     548.995     580.909      12.994 o 
  -1  -1   6     186.366     182.768       4.219 o 
  -1  -1   7       0.784       0.341       0.080 o 
  -1  -1   8       3.474       3.899       0.224 o 
  -1  -1   9       7.017       7.345       0.381 o 
  -1  -1  10      13.037      15.428       0.666 o 
  -1  -1  11       3.960       3.823       0.342 o 
  -1  -1  12       0.354       0.535       0.204 o 
  -1  -1  13       0.004       0.146       0.209 o 
  -1   0   1     120.759     123.937       2.900 o 
  -1   0   2     251.492     268.747       6.075 o 
  -1   0   3     184.178     194.650       4.405 o 
  -1   0   4     187.972     194.586       4.448 o 
  -1   0   5      57.781      63.341       1.517 o 
  -1   0   6      81.389      90.414       2.164 o 
  -1   0   7     315.699     315.603       7.527 o 
  -1   0   8      31.736      28.052       0.911 o 
  -1   0   9       1.644       2.266       0.244 o 
  -1   0  10       0.278       0.817       0.175 o 
  -1   0  11       0.943       0.865       0.200 o 
  -1   0  12       2.220       2.152       0.440 o 
  -1   1   0      81.505      90.613       2.080 o 
  -1   1   1     434.743     494.319      11.286 o 
  -1   1   2      11.306      12.817       0.378 o 
  -1   1   3      31.963      34.150       0.885 o 
  -1   1   4     279.040     284.007       6.457 o 
  -1   1   5       0.655       0.697       0.161 o 
  -1   1   6      15.803      12.860       0.589 o 
  -1   1   7      92.994      95.783       2.369 o 
  -1   1   8      14.167      13.331       0.603 o 
  -1   1   9       0.020       0.103       0.186 o 
  -1   1  10       0.984       1.191       0.256 o 
  -1   1  11       0.087       0.429       0.218 o 
  -1   2   0     751.760     804.744      18.012 o 
  -1   2   1     119.860     139.781       3.211 o 
  -1   2   2      46.310      42.890       1.102 o 
  -1   2   3       0.507       0.429       0.085 o 
  -1   2   4      47.338      42.376       1.135 o 
  -1   2   5      48.942      45.252       1.390 o 
  -1   2   6      16.881      15.937       0.606 o 
  -1   2   7       4.933       3.819       0.344 o 
  -1   2   8       0.006       0.197       0.136 o 
  -1   2   9       1.108       0.971       0.205 o 
  -1   2  10       0.008       0.430       0.291 o 
  -1   3   0     182.828     187.065       4.289 o 
  -1   3   1       4.284       5.056       0.238 o 
  -1   3   2       1.285       0.419       0.090 o 
  -1   3   3       8.688       7.811       0.360 o 
  -1   3   4       7.845       7.356       0.389 o 
  -1   3   5      25.232      23.996       0.875 o 
  -1   3   6      36.901      39.032       1.326 o 
  -1   3   7       1.982       3.017       0.297 o 
  -1   3   8       5.811       7.554       0.549 o 
  -1   4   0      89.933      82.527       2.098 o 
  -1   4   1       1.042       0.529       0.119 o 
  -1   4   2      22.505      22.210       0.843 o 
  -1   4   3       0.060       0.225       0.131 o 
  -1   4   4       4.737       4.687       0.368 o 
  -1   4   5      11.875      11.582       0.674 o 
  -1   4   6       3.045       2.551       0.338 o 
  -1   4   7       1.714       2.585       1.041 o 
  -1   5   0      19.482      20.663       0.824 o 
  -1   5   1      16.510      18.148       1.142 o 
  -1   5   2      18.982      18.066       0.801 o 
  -1   5   3       1.864       2.362       0.291 o 
  -1   5   4       0.113       0.455       0.814 o 
  -1   6   0       3.171       3.596       0.442 o 
  -1   6   1       3.425       3.083       0.680 o 
   0  -7   3       0.384       0.678       0.231 o 
   0  -7   4       0.225       0.713       0.250 o 
   0  -7   5       0.029       0.257       0.197 o 
   0  -7   6       0.048       0.496       0.203 o 
   0  -7   7       0.037       0.256       0.278 o 
   0  -7   8       0.086       0.943       0.267 o 
   0  -6   1       3.059       3.781       0.344 o 
   0  -6   2       2.409       2.163       0.263 o 
   0  -6   3       2.289       1.731       0.241 o 
   0  -6   4       0.729       0.735       0.163 o 
   0  -6   5       1.711       2.575       0.278 o 
   0  -6   6       1.252       1.778       0.223 o 
   0  -6   7       3.766       2.747       0.275 o 
   0  -6   8       7.734       6.871       0.578 o 
   0  -6   9       0.193       0.444       0.163 o 
   0  -6  10       0.129       0.340       0.218 o 
   0  -6  11       0.001       0.286       0.161 o 
   0  -6  12       0.000       0.843       0.594 o 
   0  -5   1       4.959       5.560       0.359 o 
   0  -5   2       0.549       0.520       0.130 o 
   0  -5   3       3.872       3.122       0.229 o 
   0  -5   4       5.787       4.814       0.274 o 
   0  -5   5      20.702      20.186       0.756 o 
   0  -5   6      33.688      36.079       1.063 o 
   0  -5   7       9.825      12.084       0.743 o 
   0  -5   8       0.243       0.444       0.166 o 
   0  -5   9       1.402       0.766       0.153 o 
   0  -5  10       0.512       0.450       0.175 o 
   0  -5  11       0.295       0.401       0.166 o 
   0  -5  12       0.002       0.076       0.191 o 
   0  -5  13       0.108       0.185       0.162 o 
   0  -4   1       2.123       1.779       0.170 o 
   0  -4   2       7.029       8.251       0.345 o 
   0  -4   3       0.194       0.308       0.081 o 
   0  -4   4      14.246      12.643       0.477 o 
   0  -4   5      23.272      21.045       0.643 o 
   0  -4   6       3.998       4.228       0.237 o 
   0  -4   7      27.184      31.462       1.005 o 
   0  -4   8      24.383      26.484       0.803 o 
   0  -4   9       0.335       0.862       0.132 o 
   0  -4  10       0.046       0.108       0.128 o 
   0  -4  11       0.263       0.382       0.143 o 
   0  -4  12       0.000       0.102       0.147 o 
   0  -4  13       0.067       0.193       0.148 o 
   0  -3   1      61.830      63.118       1.531 o 
   0  -3   2      39.242      45.373       1.116 o 
   0  -3   3       0.202       1.097       0.104 o 
   0  -3   4       3.065       2.869       0.195 o 
   0  -3   5      23.960      23.845       0.637 o 
   0  -3   6       0.375       0.541       0.082 o 
   0  -3   7      11.977      10.891       0.379 o 
   0  -3   8       6.455       7.299       0.387 o 
   0  -3   9       7.432       4.981       0.294 o 
   0  -3  10       1.526       1.808       0.327 o 
   0  -3  11       0.010       0.298       0.156 o 
   0  -3  12       0.120       0.097       0.178 o 
   0  -3  13       0.175       0.616       0.233 o 
   0  -2   1     419.013     409.289       9.224 o 
   0  -2   2      77.195      85.449       2.077 o 
   0  -2   3     105.161     100.230       2.306 o 
   0  -2   4      10.890      14.567       0.431 o 
   0  -2   5       4.656       4.529       0.189 o 
   0  -2   6      44.207      48.403       1.202 o 
   0  -2   7     113.690     120.975       2.823 o 
   0  -2   8      49.451      48.771       1.486 o 
   0  -2   9       0.171       0.319       0.149 o 
   0  -2  10       1.960       1.725       0.212 o 
   0  -2  11       2.649       2.134       0.267 o 
   0  -2  12       2.635       3.340       0.350 o 
   0  -2  13       0.478       0.520       0.214 o 
   0  -1   1      56.694      71.163       1.639 o 
   0  -1   2     115.444     141.568       3.220 o 
   0  -1   3      26.016      26.109       0.646 o 
   0  -1   4      65.873      60.232       1.411 o 
   0  -1   5      49.669      48.057       1.147 o 
   0  -1   6      41.377      41.844       1.024 o 
   0  -1   7      14.789      16.875       0.539 o 
   0  -1   8      53.318      57.264       1.714 o 
   0  -1   9      91.773      92.445       2.684 o 
   0  -1  10      10.326       9.570       0.644 o 
   0  -1  11       0.022       0.700       0.194 o 
   0  -1  12       0.097       0.232       0.169 o 
   0   0   1     638.770     641.730      16.156 o 
   0   0   2      26.860      26.228       0.650 o 
   0   0   3     454.529     429.739       9.686 o 
   0   0   4       0.621       0.496       0.069 o 
   0   0   5      42.271      39.320       0.988 o 
   0   0   6      85.156      86.837       2.375 o 
   0   0   7       3.777       3.909       0.226 o 
   0   0   8       3.838       3.228       0.291 o 
   0   0   9      30.426      32.745       1.054 o 
   0   0  10       4.761       4.508       0.378 o 
   0   0  12       0.436       1.496       0.286 o 
   0   1   0    1517.322    1598.869      36.050 o 
   0   1   1     486.040     521.208      11.769 o 
   0   1   2     939.436     989.029      22.104 o 
   0   1   3     121.882     126.541       2.947 o 
   0   1   4      14.417      14.076       0.460 o 
   0   1   5       0.299       0.016       0.079 o 
   0   1   6      37.450      35.750       1.207 o 
   0   1   7      25.214      23.627       0.774 o 
   0   1   8       3.096       3.376       0.321 o 
   0   1   9       1.394       1.244       0.211 o 
   0   1  10       0.038       0.147       0.163 o 
   0   1  11       0.134       0.239       0.206 o 
   0   2   0      55.966      72.587       1.754 o 
   0   2   1      35.419      37.224       1.010 o 
   0   2   2     392.036     403.645       9.109 o 
   0   2   3       8.870      10.638       0.381 o 
   0   2   4       1.267       0.658       0.108 o 
   0   2   5       2.315       2.653       0.208 o 
   0   2   6       4.420       4.577       0.314 o 
   0   2   7      24.163      22.304       0.815 o 
   0   2   8      17.701      19.290       0.827 o 
   0   2   9       1.121       1.463       0.306 o 
   0   2  10       3.483       3.492       0.419 o 
   0   3   0       8.957       7.459       0.291 o 
   0   3   1     395.199     385.503       9.234 o 
   0   3   2     133.504     123.049       3.657 o 
   0   3   3       5.109       4.200       0.369 o 
   0   3   4      37.050      36.978       1.114 o 
   0   3   5       0.087       0.125       0.120 o 
   0   3   6       3.037       3.380       0.418 o 
   0   3   7       8.726       8.587       0.551 o 
   0   3   8       1.307       1.660       0.280 o 
   0   4   0       3.573       2.411       0.189 o 
   0   4   1      59.614      60.848       2.126 o 
   0   4   2      32.227      33.730       1.332 o 
   0   4   3      25.095      25.806       0.897 o 
   0   4   4      32.450      33.043       1.345 o 
   0   4   5       2.557       4.012       0.521 o 
   0   5   0       3.345       3.780       0.363 o 
   0   5   1       6.153       6.936       0.917 o 
   0   5   2       2.229       2.979       0.343 o 
   0   5   3       9.928       9.062       0.636 o 
   0   5   4       1.912       1.538       0.293 o 
   0   6   0      12.935      14.232       0.930 o 
   1  -7   3       1.120       1.547       0.497 o 
   1  -7   4       0.420       0.414       0.183 o 
   1  -7   5       0.450       0.141       0.199 o 
   1  -7   6       0.116       0.779       0.264 o 
   1  -7   7       0.277       0.335       0.180 o 
   1  -7   8       0.007       0.713       0.225 o 
   1  -7   9       1.454       1.940       0.301 o 
   1  -6   1       5.057       6.465       0.439 o 
   1  -6   2       1.308       1.954       0.299 o 
   1  -6   3       2.187       2.819       0.283 o 
   1  -6   4       0.094       0.181       0.120 o 
   1  -6   5       0.293       0.208       0.122 o 
   1  -6   6       0.768       0.723       0.157 o 
   1  -6   7       5.403       4.883       0.361 o 
   1  -6   8       8.075       8.891       0.505 o 
   1  -6   9       1.586       2.273       0.287 o 
   1  -6  10       0.180       0.295       0.235 o 
   1  -6  11       0.337       0.492       0.190 o 
   1  -6  12       0.111       0.007       0.637 o 
   1  -5   1      12.613      14.361       0.645 o 
   1  -5   2       2.512       1.603       0.188 o 
   1  -5   3       0.175       0.263       0.120 o 
   1  -5   4       2.123       3.785       0.248 o 
   1  -5   5       0.344       0.837       0.133 o 
   1  -5   6       0.981       1.006       0.151 o 
   1  -5   7       0.803       0.687       0.188 o 
   1  -5   8       0.813       0.886       0.185 o 
   1  -5   9       6.798       8.728       0.493 o 
   1  -5  10       3.465       3.547       0.319 o 
   1  -5  11       0.122       0.105       0.172 o 
   1  -5  12       0.065       0.010       0.156 o 
   1  -5  13       0.068       0.294       0.173 o 
   1  -4   1     185.494     182.949       4.313 o 
   1  -4   2       3.126       2.995       0.238 o 
   1  -4   3      16.838      15.948       0.544 o 
   1  -4   4      17.367      23.687       0.672 o 
   1  -4   5       0.472       0.492       0.133 o 
   1  -4   6       1.568       0.789       0.147 o 
   1  -4   7       0.759       0.399       0.102 o 
   1  -4   8       0.617       0.544       0.133 o 
   1  -4   9       0.984       1.339       0.185 o 
   1  -4  10       0.184       0.663       0.133 o 
   1  -4  11       2.015       1.327       0.216 o 
   1  -4  12       0.439       0.608       0.176 o 
   1  -4  13       0.016       0.450       0.174 o 
   1  -3   1      19.155      16.280       0.495 o 
   1  -3   2      18.613      17.383       0.493 o 
   1  -3   3     113.747     106.861       2.492 o 
   1  -3   4      13.457      19.136       0.517 o 
   1  -3   5      11.551      12.137       0.356 o 
   1  -3   6       0.469       0.287       0.074 o 
   1  -3   7       1.243       1.116       0.121 o 
   1  -3   8      10.224      10.173       0.384 o 
   1  -3   9      19.835      19.077       0.687 o 
   1  -3  10       9.756      10.156       0.522 o 
   1  -3  11       0.001       0.133       0.133 o 
   1  -3  12       0.969       1.291       0.235 o 
   1  -3  13       0.810       0.514       0.188 o 
   1  -2   1     333.704     322.892       7.277 o 
   1  -2   2     280.220     312.670       7.046 o 
   1  -2   3       0.462       0.068       0.037 o 
   1  -2   4      13.339      15.901       0.426 o 
   1  -2   5       0.030       0.131       0.049 o 
   1  -2   6       5.714       3.543       0.202 o 
   1  -2   7       5.134       5.048       0.224 o 
   1  -2   8       5.030       5.109       0.248 o 
   1  -2   9       2.064       2.454       0.282 o 
   1  -2  10      18.614      20.593       0.995 o 
   1  -2  11      21.009      21.789       1.009 o 
   1  -2  12       2.702       3.450       0.404 o 
   1  -2  13       0.004       0.788       0.222 o 
   1  -1   1    1087.620    1134.388      25.389 o 
   1  -1   3     170.827     176.784       4.017 o 
   1  -1   4       1.696       1.435       0.094 o 
   1  -1   5     154.247     126.574       2.997 o 
   1  -1   6       0.013       0.201       0.055 o 
   1  -1   7      18.453      17.255       0.532 o 
   1  -1   8      10.347      10.046       0.399 o 
   1  -1   9       8.675       8.910       0.436 o 
   1  -1  10       1.298       1.015       0.199 o 
   1  -1  11       5.543       6.403       0.456 o 
   1  -1  12       1.062       1.169       0.252 o 
   1   0   0     557.652     320.181     450.620 o 
   1   0   1     115.107     133.748       3.076 o 
   1   0   2    1683.189    1673.394      37.492 o 
   1   0   3     354.872     351.174       7.940 o 
   1   0   4     343.591     385.120       8.665 o 
   1   0   5      81.507      69.475       1.670 o 
   1   0   6       0.395       0.689       0.136 o 
   1   0   7       1.121       0.909       0.147 o 
   1   0   8      16.738      15.913       0.598 o 
   1   0   9       5.272       4.649       0.563 o 
   1   0  10       0.047       0.407       0.159 o 
   1   0  11       0.090       0.396       0.208 o 
   1   0  12       0.002       0.032       0.198 o 
   1   1   0     297.373     320.194       7.231 o 
   1   1   1     422.388     438.401       9.919 o 
   1   1   2      74.450      97.359       2.298 o 
   1   1   3      60.276      66.682       1.619 o 
   1   1   4     294.346     305.459       6.979 o 
   1   1   5       8.180       8.316       0.370 o 
   1   1   6       0.977       0.946       0.135 o 
   1   1   7       0.012       0.244       0.144 o 
   1   1   8       2.110       2.574       0.297 o 
   1   1   9      13.177      12.715       0.655 o 
   1   1  10       4.378       6.395       0.505 o 
   1   1  11       0.350       0.647       0.226 o 
   1   2   0      89.045      90.596       2.197 o 
   1   2   1     119.012     130.274       3.067 o 
   1   2   2      14.265       9.589       0.376 o 
   1   2   3     430.713     421.600       9.613 o 
   1   2   4     127.474     118.509       2.841 o 
   1   2   5      10.980       9.993       0.464 o 
   1   2   6      24.080      24.137       0.923 o 
   1   2   7       0.387       0.382       0.158 o 
   1   2   8       1.128       1.434       0.243 o 
   1   2   9       4.157       4.300       0.571 o 
   1   3   0      13.725      11.989       0.471 o 
   1   3   1      12.434      10.204       0.500 o 
   1   3   2       2.505       1.765       0.176 o 
   1   3   3     108.794     111.939       2.744 o 
   1   3   4      32.657      35.282       1.081 o 
   1   3   5      26.595      26.967       1.117 o 
   1   3   6      32.546      32.724       1.243 o 
   1   3   7       2.631       3.109       0.359 o 
   1   4   0       0.697       0.414       0.108 o 
   1   4   1       5.375       4.386       0.365 o 
   1   4   2       3.926       2.735       0.247 o 
   1   4   3       4.680       6.797       0.438 o 
   1   4   4       0.843       1.489       0.314 o 
   1   4   5      12.651      11.592       0.679 o 
   1   4   6       2.209       2.541       0.412 o 
   1   5   0       8.338       7.236       0.461 o 
   1   5   1       6.093       6.786       0.557 o 
   1   5   2      24.547      24.528       1.091 o 
   1   5   3       0.043       0.147       0.189 o 
   1   5   4       0.258       0.264       0.223 o 
   1   6   0       1.332       1.411       0.309 o 
   2  -7   2       2.494       2.175       0.628 o 
   2  -7   3       2.520       2.213       0.410 o 
   2  -7   4       0.251       0.689       0.313 o 
   2  -7   5       0.592       0.771       0.247 o 
   2  -7   6       0.000       0.147       0.162 o 
   2  -7   7       0.001       0.093       0.156 o 
   2  -7   9       1.262       1.226       0.246 o 
   2  -6   1       8.061       9.276       0.598 o 
   2  -6   2       6.683       7.000       0.432 o 
   2  -6   3       0.605       0.819       0.177 o 
   2  -6   4       1.241       0.611       0.179 o 
   2  -6   5       0.044       0.290       0.137 o 
   2  -6   6       0.415       0.976       0.210 o 
   2  -6   7       0.246       0.819       0.201 o 
   2  -6   8       0.030       0.472       0.212 o 
   2  -6   9       0.029       0.141       0.234 o 
   2  -6  10       0.179       0.414       0.194 o 
   2  -6  11       1.223       1.294       0.271 o 
   2  -6  12       0.466       0.845       0.271 o 
   2  -5   1       0.188       0.235       0.129 o 
   2  -5   2      40.854      38.167       1.214 o 
   2  -5   3      47.756      52.986       1.430 o 
   2  -5   4       0.684       0.729       0.114 o 
   2  -5   5       3.066       3.035       0.239 o 
   2  -5   6       5.397       8.099       0.480 o 
   2  -5   7       0.158       0.785       0.181 o 
   2  -5   8       0.225       0.287       0.122 o 
   2  -5   9       0.187       0.497       0.164 o 
   2  -5  10       0.711       1.262       0.210 o 
   2  -5  12       0.027       0.237       0.190 o 
   2  -5  13       0.451       0.939       0.271 o 
   2  -4   1       0.195       0.275       0.087 o 
   2  -4   2      38.396      36.281       1.125 o 
   2  -4   3       4.763       5.256       0.240 o 
   2  -4   4       4.254       3.670       0.221 o 
   2  -4   5       9.854      10.630       0.391 o 
   2  -4   6       3.631       5.081       0.249 o 
   2  -4   7       0.588       0.387       0.102 o 
   2  -4   8       0.016       0.201       0.121 o 
   2  -4   9       0.250       0.175       0.110 o 
   2  -4  10       1.404       1.267       0.168 o 
   2  -4  11       3.294       2.707       0.283 o 
   2  -4  12       1.467       1.636       0.316 o 
   2  -4  13       0.013       0.302       0.165 o 
   2  -3   1      64.692      68.278       1.639 o 
   2  -3   2     232.828     245.970       5.565 o 
   2  -3   3     113.944      99.933       2.325 o 
   2  -3   4      34.090      35.797       0.885 o 
   2  -3   5       0.089       0.313       0.079 o 
   2  -3   6       2.060       1.996       0.131 o 
   2  -3   7       1.195       1.022       0.141 o 
   2  -3   8       0.020       0.128       0.087 o 
   2  -3   9       0.101       0.466       0.107 o 
   2  -3  10       0.043       0.183       0.121 o 
   2  -3  11       0.221       0.528       0.166 o 
   2  -3  12       4.350       5.836       0.434 o 
   2  -3  13       4.062       3.207       0.358 o 
   2  -2   1      93.536      99.026       2.294 o 
   2  -2   2      46.214      40.471       0.975 o 
   2  -2   3     555.469     570.918      12.802 o 
   2  -2   4    1649.100    1705.274      37.797 o 
   2  -2   5      47.315      50.144       1.215 o 
   2  -2   6       1.890       1.325       0.117 o 
   2  -2   7      21.621      20.088       0.603 o 
   2  -2   8       0.009       0.314       0.092 o 
   2  -2   9       4.241       3.951       0.259 o 
   2  -2  10       0.066       0.052       0.126 o 
   2  -2  11       5.776       5.568       0.419 o 
   2  -2  12       0.676       0.716       0.265 o 
   2  -2  13       0.612       0.897       0.302 o 
   2  -1   1      74.493      80.823       1.863 o 
   2  -1   2     595.902     697.929      15.683 o 
   2  -1   3       8.743      10.472       0.332 o 
   2  -1   4     535.642     530.701      12.119 o 
   2  -1   5     126.748     118.340       2.905 o 
   2  -1   6      72.091      80.309       1.923 o 
   2  -1   7      30.365      26.510       0.777 o 
   2  -1   8       0.181       0.198       0.109 o 
   2  -1   9       1.562       1.368       0.187 o 
   2  -1  10       4.861       4.096       0.401 o 
   2  -1  11       0.357       0.863       0.476 o 
   2  -1  12       0.117       0.129       0.186 o 
   2   0   0     422.959     426.391       9.586 o 
   2   0   1     193.369     187.338       4.356 o 
   2   0   2     196.559     223.616       5.078 o 
   2   0   3     104.977     112.386       2.741 o 
   2   0   4      33.946      34.366       0.893 o 
   2   0   5      53.560      52.492       1.331 o 
   2   0   6      90.421      98.343       2.426 o 
   2   0   7       3.008       2.912       0.218 o 
   2   0   8       0.338       0.632       0.148 o 
   2   0   9       0.128       0.447       0.161 o 
   2   0  10       1.010       1.048       0.215 o 
   2   0  11       4.051       3.898       0.413 o 
   2   1   0       3.624       6.386       0.219 o 
   2   1   1     144.602     153.299       3.517 o 
   2   1   2     112.617     119.938       3.012 o 
   2   1   3     101.957     100.052       2.423 o 
   2   1   4      10.040       8.447       0.336 o 
   2   1   5     254.767     259.218       6.290 o 
   2   1   6      76.704      73.194       2.356 o 
   2   1   7       9.146       7.888       0.409 o 
   2   1   8       7.085       7.144       0.423 o 
   2   1   9       0.591       1.115       0.209 o 
   2   1  10       0.296       0.607       0.216 o 
   2   2   0      70.730      78.611       1.892 o 
   2   2   1       9.732       9.325       0.363 o 
   2   2   2       7.615       6.444       0.313 o 
   2   2   3      20.858      19.048       0.643 o 
   2   2   4       1.106       0.834       0.185 o 
   2   2   5      86.663      93.317       2.381 o 
   2   2   6      22.132      24.758       1.208 o 
   2   2   7      18.455      19.120       0.782 o 
   2   2   8      18.418      18.859       0.878 o 
   2   2   9       1.766       1.746       0.319 o 
   2   3   0      79.497      81.140       2.225 o 
   2   3   1      49.131      51.036       1.592 o 
   2   3   2       0.419       0.696       0.119 o 
   2   3   3       2.751       2.253       0.311 o 
   2   3   4       1.414       0.886       0.183 o 
   2   3   5       2.874       4.804       0.378 o 
   2   3   6       0.262       0.313       0.223 o 
   2   3   7       7.605       7.566       0.563 o 
   2   3   8       1.672       0.266       0.436 o 
   2   4   0      17.660      18.835       0.683 o 
   2   4   1      27.271      26.635       1.243 o 
   2   4   2      15.569      14.460       0.879 o 
   2   4   3       9.240       8.585       0.626 o 
   2   4   4      26.610      28.167       1.114 o 
   2   4   5       0.199       0.381       0.241 o 
   2   5   0      12.027      12.467       0.704 o 
   2   5   1       4.323       3.521       0.386 o 
   2   5   2       5.200       4.159       0.444 o 
   2   5   3       0.251       0.073       0.285 o 
   2   6   0       7.094       7.106       0.620 o 
   3  -7   2       2.558       2.361       0.534 o 
   3  -7   3       3.053       3.641       0.659 o 
   3  -7   4       1.305       1.526       0.558 o 
   3  -7   5       0.037       0.312       0.265 o 
   3  -7   6       0.501       0.339       0.256 o 
   3  -7   7       0.029       0.078       0.222 o 
   3  -7   8       0.054       0.267       0.158 o 
   3  -7   9       0.114       0.548       0.198 o 
   3  -6   1       0.031       0.232       0.375 o 
   3  -6   2       0.081       0.150       0.209 o 
   3  -6   3       0.130       0.156       0.201 o 
   3  -6   4      12.639      10.994       0.570 o 
   3  -6   5       8.095       9.231       0.527 o 
   3  -6   7       0.499       0.414       0.137 o 
   3  -6   8       0.917       1.805       0.250 o 
   3  -6   9       0.011       0.403       0.171 o 
   3  -6  10       0.010       0.299       0.178 o 
   3  -6  11       0.225       1.004       0.224 o 
   3  -6  12       0.232       0.536       0.239 o 
   3  -5   1       4.063       5.386       0.323 o 
   3  -5   2       1.751       2.054       0.238 o 
   3  -5   3       0.467       0.963       0.197 o 
   3  -5   4       4.111       2.663       0.202 o 
   3  -5   5       0.225       0.752       0.147 o 
   3  -5   6       2.090       1.821       0.238 o 
   3  -5   7       0.196       0.570       0.129 o 
   3  -5   8       0.646       0.911       0.214 o 
   3  -5   9       0.000       0.055       0.154 o 
   3  -5  11       0.035       0.433       0.169 o 
   3  -5  12       0.190       0.226       0.168 o 
   3  -4   1      11.003      11.398       0.416 o 
   3  -4   2       4.432       6.154       0.291 o 
   3  -4   3      20.041      18.300       0.563 o 
   3  -4   4      46.586      45.958       1.207 o 
   3  -4   5      26.536      25.352       0.922 o 
   3  -4   6       3.155       2.714       0.182 o 
   3  -4   7       0.897       0.116       0.097 o 
   3  -4   8       1.564       1.413       0.157 o 
   3  -4   9       0.470       0.523       0.128 o 
   3  -4  10       0.049       0.459       0.169 o 
   3  -4  11       0.065       0.322       0.140 o 
   3  -4  12       0.087       0.182       0.161 o 
   3  -4  13       0.029       0.212       0.213 o 
   3  -3   1      18.264      17.310       0.509 o 
   3  -3   2       2.783       3.810       0.172 o 
   3  -3   3       2.213       1.828       0.114 o 
   3  -3   4       3.501       2.365       0.125 o 
   3  -3   5     160.452     155.676       3.796 o 
   3  -3   6     259.656     258.868       6.622 o 
   3  -3   7      12.681      13.906       0.487 o 
   3  -3   8       1.053       0.839       0.150 o 
   3  -3   9       1.436       2.066       0.209 o 
   3  -3  10       0.028       0.078       0.126 o 
   3  -3  11       0.589       0.604       0.150 o 
   3  -3  12       0.281       0.772       0.199 o 
   3  -3  13       2.045       2.269       0.347 o 
   3  -2   1     149.882     162.625       3.711 o 
   3  -2   2      23.499      20.941       0.545 o 
   3  -2   3       0.235       0.149       0.064 o 
   3  -2   4     201.011     229.196       5.186 o 
   3  -2   5       0.848       1.206       0.098 o 
   3  -2   6     112.723     114.161       2.686 o 
   3  -2   7      26.321      26.127       0.744 o 
   3  -2   8      14.200      14.618       0.757 o 
   3  -2   9       6.775       7.196       0.348 o 
   3  -2  10       0.076       0.110       0.108 o 
   3  -2  11       1.032       0.810       0.191 o 
   3  -2  12       1.066       1.073       0.245 o 
   3  -1   1      73.003      74.952       1.757 o 
   3  -1   2     257.872     247.860       5.623 o 
   3  -1   3      29.048      15.671       0.457 o 
   3  -1   4      41.281      44.560       1.199 o 
   3  -1   5       1.568       1.911       0.116 o 
   3  -1   6       3.696       2.844       0.202 o 
   3  -1   7      15.661      15.366       0.632 o 
   3  -1   8      14.363      15.205       0.558 o 
   3  -1   9       0.280       0.703       0.169 o 
   3  -1  10       0.041       0.497       0.179 o 
   3  -1  11       0.052       0.300       0.223 o 
   3  -1  12       0.416       0.555       0.215 o 
   3   0   0     177.251     176.640       4.132 o 
   3   0   1     212.836     224.450       5.106 o 
   3   0   2      39.131      43.297       1.119 o 
   3   0   3      85.981      85.661       2.039 o 
   3   0   4      71.001      75.801       1.846 o 
   3   0   5      29.739      28.468       0.794 o 
   3   0   6       5.880       7.034       0.309 o 
   3   0   7      89.531      96.024       2.863 o 
   3   0   8      29.598      28.509       0.937 o 
   3   0   9       2.986       2.894       0.347 o 
   3   0  10       1.095       0.766       0.187 o 
   3   0  11       0.316       0.728       0.237 o 
   3   1   0     331.034     316.602       7.155 o 
   3   1   1     841.087     913.157      20.414 o 
   3   1   2      58.328      64.232       1.608 o 
   3   1   3      17.529      15.638       0.547 o 
   3   1   4       0.231       0.408       0.145 o 
   3   1   5      15.276      16.435       0.599 o 
   3   1   6       0.747       0.490       0.130 o 
   3   1   7      32.240      36.941       1.390 o 
   3   1   8      10.405      10.710       0.619 o 
   3   1   9       8.058       8.504       0.577 o 
   3   1  10       6.158       6.774       0.601 o 
   3   2   0     463.504     438.506      10.147 o 
   3   2   1     251.253     252.393       6.023 o 
   3   2   2     106.727     110.305       2.857 o 
   3   2   3      51.330      53.361       1.599 o 
   3   2   4       0.501       0.663       0.128 o 
   3   2   5       0.852       0.699       0.216 o 
   3   2   6       0.002       0.333       0.176 o 
   3   2   7       2.254       2.867       0.383 o 
   3   2   8       0.210       0.196       0.190 o 
   3   2   9       2.236       2.718       0.470 o 
   3   3   0     132.068     134.454       3.261 o 
   3   3   1      17.200      17.793       0.679 o 
   3   3   2      35.286      35.930       1.255 o 
   3   3   3      44.357      42.835       1.570 o 
   3   3   4      15.086      14.171       0.716 o 
   3   3   5      10.701      11.727       0.717 o 
   3   3   6      15.968      17.416       1.231 o 
   3   3   7       0.174       0.171       0.317 o 
   3   4   0       3.853       3.436       0.300 o 
   3   4   1       4.946       3.752       0.472 o 
   3   4   2      24.080      22.905       1.225 o 
   3   4   3       8.071       8.439       0.538 o 
   3   4   4       9.956       9.515       0.712 o 
   3   4   5       0.276       0.235       0.177 o 
   3   5   0       0.001       0.550       0.329 o 
   3   5   1       6.387       6.672       0.810 o 
   3   5   2      14.580      16.337       0.961 o 
   4  -7   1       1.973       1.855       0.844 o 
   4  -7   2       0.523       0.193       0.349 o 
   4  -7   4       0.081       0.472       0.293 o 
   4  -7   5       0.123       0.162       0.257 o 
   4  -7   6       2.845       2.316       0.870 o 
   4  -7   7       1.083       1.384       0.404 o 
   4  -7   9       0.069       0.540       0.318 o 
   4  -6   1       3.813       5.016       0.518 o 
   4  -6   2       0.999       1.327       0.328 o 
   4  -6   3       0.809       1.691       0.304 o 
   4  -6   4       1.488       1.338       0.352 o 
   4  -6   5       0.790       1.908       0.295 o 
   4  -6   7       0.054       0.079       0.130 o 
   4  -6   8       0.967       1.329       0.221 o 
   4  -6   9       0.013       0.130       0.169 o 
   4  -6  10       0.097       0.136       0.165 o 
   4  -6  11       0.006       0.190       0.221 o 
   4  -5   1       4.775       3.669       0.454 o 
   4  -5   2       1.492       1.887       0.188 o 
   4  -5   3       4.120       5.351       0.432 o 
   4  -5   4       0.186       0.468       0.149 o 
   4  -5   5       4.619       2.855       0.235 o 
   4  -5   6       8.045       6.200       0.366 o 
   4  -5   7       4.766       4.105       0.293 o 
   4  -5   8       0.022       0.066       0.112 o 
   4  -5   9       1.105       0.941       0.196 o 
   4  -5  10       0.856       0.613       0.180 o 
   4  -5  11       0.079       0.152       0.149 o 
   4  -5  12       0.030       0.251       0.273 o 
   4  -4   1       6.128       4.860       0.259 o 
   4  -4   2      24.735      29.775       0.817 o 
   4  -4   3      10.358       9.661       0.352 o 
   4  -4   4       1.430       2.443       0.171 o 
   4  -4   5       0.292       0.752       0.131 o 
   4  -4   6       0.018       0.123       0.090 o 
   4  -4   7      39.314      36.793       1.074 o 
   4  -4   8      42.182      39.425       1.156 o 
   4  -4   9       2.899       3.715       0.306 o 
   4  -4  10       0.046       0.345       0.125 o 
   4  -4  11       0.012       0.339       0.149 o 
   4  -4  12       0.062       0.381       0.168 o 
   4  -4  13       0.049       0.228       0.189 o 
   4  -3   1      53.368      47.333       1.170 o 
   4  -3   2     116.165     126.114       2.926 o 
   4  -3   3      36.826      36.428       0.927 o 
   4  -3   4       1.433       2.016       0.139 o 
   4  -3   5       7.184       9.008       0.310 o 
   4  -3   6      59.466      63.939       1.768 o 
   4  -3   7       0.912       0.883       0.120 o 
   4  -3   8      16.644      16.730       0.545 o 
   4  -3   9       4.471       4.464       0.258 o 
   4  -3  10       2.262       2.219       0.203 o 
   4  -3  11       1.083       1.380       0.234 o 
   4  -3  13       0.405       0.903       0.497 o 
   4  -2   1     470.792     506.263      11.376 o 
   4  -2   2      35.714      39.226       0.987 o 
   4  -2   3      41.501      35.210       0.894 o 
   4  -2   4      49.035      49.256       1.219 o 
   4  -2   5       0.474       0.172       0.071 o 
   4  -2   6       3.511       3.683       0.240 o 
   4  -2   7       2.807       2.871       0.217 o 
   4  -2   8       0.556       0.660       0.117 o 
   4  -2   9       1.615       1.493       0.214 o 
   4  -2  10       0.942       1.541       0.183 o 
   4  -2  11       0.000       0.395       0.168 o 
   4  -2  12       0.001       0.285       0.172 o 
   4  -1   1     316.012     307.227       6.950 o 
   4  -1   2      26.784      35.281       0.908 o 
   4  -1   3      58.914      55.172       1.411 o 
   4  -1   4      44.839      48.838       1.378 o 
   4  -1   5      14.348      12.999       0.472 o 
   4  -1   6      28.741      29.550       0.860 o 
   4  -1   7       3.051       2.407       0.261 o 
   4  -1   8       2.609       3.065       0.249 o 
   4  -1   9      21.477      21.371       0.924 o 
   4  -1  10       7.143       6.944       0.476 o 
   4  -1  11       0.411       0.545       0.192 o 
   4  -1  12       0.098       0.446       0.572 o 
   4   0   0    1726.967    1800.655      40.081 o 
   4   0   1       8.944      13.752       0.457 o 
   4   0   2     231.115     259.214       5.874 o 
   4   0   3     403.495     421.840       9.455 o 
   4   0   4      31.059      34.101       0.976 o 
   4   0   5      11.794       9.661       0.416 o 
   4   0   6       0.302       0.191       0.093 o 
   4   0   7       8.404       8.814       0.701 o 
   4   0   8       0.858       0.305       0.156 o 
   4   0   9       6.193       8.044       0.511 o 
   4   0  10       3.345       3.971       0.614 o 
   4   0  11       2.297       2.732       0.413 o 
   4   1   0     162.822     139.409       3.214 o 
   4   1   1      75.737      70.814       1.919 o 
   4   1   2     383.577     366.316       8.334 o 
   4   1   3     229.753     230.479       6.761 o 
   4   1   4      66.244      73.996       2.455 o 
   4   1   5      26.017      27.000       0.862 o 
   4   1   6       0.371       0.383       0.165 o 
   4   1   7       0.187       0.395       0.168 o 
   4   1   8       0.599       0.644       0.254 o 
   4   1   9       2.011       2.963       0.353 o 
   4   1  10       0.281       0.519       0.350 o 
   4   2   0     424.178     430.270       9.828 o 
   4   2   1       7.785       7.913       0.370 o 
   4   2   2     131.367     133.175       3.972 o 
   4   2   3      16.673      17.347       1.029 o 
   4   2   4      33.710      35.794       1.390 o 
   4   2   5      39.659      40.192       1.272 o 
   4   2   6       7.108       7.219       0.553 o 
   4   2   7       8.750      10.205       0.890 o 
   4   2   8       5.869       6.338       0.533 o 
   4   3   0      37.124      40.544       1.463 o 
   4   3   1       7.850       6.107       0.345 o 
   4   3   2       6.812       4.979       0.394 o 
   4   3   3       6.214       5.332       0.374 o 
   4   3   4      23.111      22.704       0.966 o 
   4   3   5      10.459       9.051       0.601 o 
   4   3   6       9.454       8.882       0.670 o 
   4   4   0       2.654       3.102       0.306 o 
   4   4   1       7.105       7.718       0.478 o 
   4   4   2       0.096       0.409       0.182 o 
   4   4   3      10.191      10.180       0.663 o 
   4   4   4      17.024      18.249       1.162 o 
   4   4   5       2.308       2.881       0.984 o 
   4   5   0       0.041       0.367       0.203 o 
   4   5   1       3.550       3.404       0.435 o 
   4   5   2       1.972       2.140       0.495 o 
   5  -7   1       0.018       0.378       0.531 o 
   5  -7   2       0.770       1.993       0.582 o 
   5  -7   3       0.918       1.721       0.424 o 
   5  -7   4       0.108       1.139       0.364 o 
   5  -7   5       0.117       0.634       0.352 o 
   5  -7   6       0.672       0.962       0.339 o 
   5  -7   7       0.389       0.824       0.274 o 
   5  -7   8       0.002       0.139       0.235 o 
   5  -6   1       0.100       0.505       0.225 o 
   5  -6   2       0.965       1.041       0.280 o 
   5  -6   3       0.644       0.777       0.247 o 
   5  -6   5       0.501       0.833       0.252 o 
   5  -6   7       0.882       0.877       0.317 o 
   5  -6   8       1.477       1.234       0.207 o 
   5  -6   9       0.651       0.566       0.201 o 
   5  -6  10       0.047       0.159       0.134 o 
   5  -6  11       0.468       0.958       0.214 o 
   5  -5   1       2.980       3.710       0.459 o 
   5  -5   2       5.298       5.218       0.703 o 
   5  -5   3       0.030       0.131       0.131 o 
   5  -5   4       3.316       4.241       0.328 o 
   5  -5   5       2.969       3.092       0.321 o 
   5  -5   6       0.702       0.945       0.214 o 
   5  -5   7       0.479       1.060       0.177 o 
   5  -5   8       0.071       0.210       0.119 o 
   5  -5   9       8.340       6.833       0.420 o 
   5  -5  10       6.725       6.744       0.446 o 
   5  -5  11       0.500       1.079       0.217 o 
   5  -5  12       0.002       0.153       0.149 o 
   5  -4   1     178.104     179.880       4.289 o 
   5  -4   2       0.330       0.051       0.087 o 
   5  -4   3       9.764       8.471       0.324 o 
   5  -4   4      21.166      25.937       0.757 o 
   5  -4   5       3.314       3.711       0.249 o 
   5  -4   6       0.336       0.477       0.156 o 
   5  -4   7       6.574       8.322       0.418 o 
   5  -4   8      17.853      17.430       0.906 o 
   5  -4   9       0.713       0.906       0.161 o 
   5  -4  10       1.735       1.938       0.218 o 
   5  -4  11       0.716       0.844       0.173 o 
   5  -4  12       0.336       0.710       0.187 o 
   5  -3   1      27.460      26.652       0.706 o 
   5  -3   2      90.194      92.690       2.209 o 
   5  -3   3      83.287      93.154       2.195 o 
   5  -3   4      15.310      14.352       0.439 o 
   5  -3   5       6.315       4.908       0.243 o 
   5  -3   6       3.572       4.537       0.237 o 
   5  -3   7       0.624       0.431       0.111 o 
   5  -3   8       0.000       0.205       0.118 o 
   5  -3   9       2.447       3.223       0.318 o 
   5  -3  10       0.382       0.249       0.117 o 
   5  -3  11       0.020       0.076       0.104 o 
   5  -3  12       0.003       0.093       0.160 o 
   5  -2   1     263.009     282.848       6.445 o 
   5  -2   2     150.463     140.542       3.226 o 
   5  -2   3      83.054      84.647       2.068 o 
   5  -2   4       1.961       3.010       0.162 o 
   5  -2   5       9.987       9.100       0.344 o 
   5  -2   6      19.179      20.105       0.635 o 
   5  -2   7       0.121       0.230       0.108 o 
   5  -2   8       7.793       7.117       0.329 o 
   5  -2   9       0.175       0.415       0.133 o 
   5  -2  10       0.741       0.692       0.165 o 
   5  -2  11       3.980       4.080       0.358 o 
   5  -2  12       1.118       1.401       0.324 o 
   5  -1   1       8.287      11.956       0.361 o 
   5  -1   2     506.008     540.701      12.141 o 
   5  -1   3      23.345      21.653       0.632 o 
   5  -1   4      67.927      80.390       1.942 o 
   5  -1   5      90.921      97.022       2.506 o 
   5  -1   6      13.552      13.967       0.545 o 
   5  -1   7       3.303       3.114       0.325 o 
   5  -1   8       0.295       0.385       0.151 o 
   5  -1   9       3.736       4.389       0.360 o 
   5  -1  10       0.751       0.971       0.240 o 
   5  -1  11       0.712       1.185       0.297 o 
   5   0   0     840.550     905.447      20.192 o 
   5   0   1      24.583      29.826       0.832 o 
   5   0   2      92.318      74.110       1.851 o 
   5   0   3      40.691      35.550       0.954 o 
   5   0   4     165.820     171.687       3.995 o 
   5   0   5     113.476     113.039       2.931 o 
   5   0   6      21.647      24.065       0.778 o 
   5   0   7       6.423       6.807       0.546 o 
   5   0   8       0.022       0.124       0.193 o 
   5   0   9       0.030       0.555       0.207 o 
   5   0  10       0.802       1.507       0.314 o 
   5   1   0       9.408      10.154       0.352 o 
   5   1   1     138.195     125.915       2.985 o 
   5   1   2     316.450     329.450       7.458 o 
   5   1   3       5.556       6.063       0.381 o 
   5   1   4      58.705      62.619       2.142 o 
   5   1   5      11.865      11.757       0.565 o 
   5   1   6      16.285      16.601       0.770 o 
   5   1   7      19.253      18.423       0.964 o 
   5   1   8       1.352       1.259       0.250 o 
   5   1   9       4.888       5.142       0.478 o 
   5   2   0      17.722      16.555       0.548 o 
   5   2   1       1.393       1.428       0.180 o 
   5   2   2      57.144      63.069       1.772 o 
   5   2   3       7.220       6.616       0.464 o 
   5   2   4       5.161       3.703       0.333 o 
   5   2   5       3.374       3.386       0.312 o 
   5   2   6      11.143      12.340       0.707 o 
   5   2   7       8.364       8.312       0.584 o 
   5   2   8       4.808       4.820       0.480 o 
   5   3   0      53.029      51.047       1.442 o 
   5   3   1      13.797      12.441       1.112 o 
   5   3   2       0.974       1.342       0.255 o 
   5   3   3       4.878       5.441       0.530 o 
   5   3   4       0.085       0.302       0.225 o 
   5   3   5       8.663       9.145       0.677 o 
   5   3   6      10.870      10.864       0.768 o 
   5   4   0      40.668      38.870       1.328 o 
   5   4   1      18.644      19.575       1.301 o 
   5   4   2       0.246       0.469       0.277 o 
   5   4   3       4.934       5.561       0.584 o 
   5   4   4       2.385       2.876       0.402 o 
   5   5   0       9.402       7.469       0.816 o 
   5   5   1       0.255       0.112       0.203 o 
   6  -7   2       0.379       0.807       0.388 o 
   6  -7   3       0.265       0.891       0.605 o 
   6  -7   4       0.018       0.542       0.305 o 
   6  -7   6       0.041       0.639       0.383 o 
   6  -7   7       0.010       0.124       0.252 o 
   6  -7   9       0.174       0.065       0.364 o 
   6  -6   1       0.348       0.286       0.193 o 
   6  -6   2       2.094       0.925       0.271 o 
   6  -6   3       0.013       0.591       0.307 o 
   6  -6   4       2.447       2.559       0.422 o 
   6  -6   5       0.360       1.117       0.359 o 
   6  -6   6       0.319       0.564       0.296 o 
   6  -6   7       0.653       1.797       0.455 o 
   6  -6   8       0.247       0.314       0.426 o 
   6  -6   9       0.190       0.265       0.287 o 
   6  -6  10       0.080       0.167       0.373 o 
   6  -6  11       1.542       1.140       0.453 o 
   6  -5   1       4.221       5.254       0.465 o 
   6  -5   2      43.327      35.508       1.291 o 
   6  -5   3      42.600      41.891       1.357 o 
   6  -5   4       0.250       0.020       0.142 o 
   6  -5   5       0.563       0.866       0.271 o 
   6  -5   6       1.593       2.862       0.375 o 
   6  -5   7       0.071       0.386       0.134 o 
   6  -5   8       0.071       0.271       0.140 o 
   6  -5   9       2.817       2.795       0.269 o 
   6  -5  10       4.338       4.502       0.361 o 
   6  -5  11       0.293       0.491       0.180 o 
   6  -5  12       0.157       0.331       0.232 o 
   6  -4   1      89.058      93.361       2.942 o 
   6  -4   2      10.956      11.298       0.504 o 
   6  -4   3      12.749      11.855       0.519 o 
   6  -4   4      16.247      12.972       0.461 o 
   6  -4   5      11.210      11.270       0.428 o 
   6  -4   6       3.405       3.217       0.220 o 
   6  -4   7       0.199       0.351       0.151 o 
   6  -4   8       0.060       0.179       0.127 o 
   6  -4   9       0.569       0.323       0.137 o 
   6  -4  10       0.103       0.342       0.154 o 
   6  -4  11       0.823       1.542       0.237 o 
   6  -4  12       0.181       0.570       0.282 o 
   6  -3   1       1.457       0.791       0.116 o 
   6  -3   2      86.884      90.725       2.154 o 
   6  -3   3      41.633      47.074       1.199 o 
   6  -3   4      22.262      18.290       0.590 o 
   6  -3   5       7.981       9.572       0.363 o 
   6  -3   6       0.092       0.141       0.083 o 
   6  -3   7       1.310       1.396       0.141 o 
   6  -3   8       3.200       3.533       0.316 o 
   6  -3   9       0.430       0.227       0.129 o 
   6  -3  10       1.651       1.481       0.255 o 
   6  -3  12       0.185       0.370       0.179 o 
   6  -2   1       1.330       2.417       0.135 o 
   6  -2   2      32.611      38.379       1.005 o 
   6  -2   3       1.725       1.987       0.134 o 
   6  -2   4     104.839     108.931       2.590 o 
   6  -2   5      14.234      12.311       0.433 o 
   6  -2   6      12.770      13.017       0.477 o 
   6  -2   7      11.295      12.845       0.690 o 
   6  -2   8       3.661       3.870       0.330 o 
   6  -2   9       0.392       0.628       0.146 o 
   6  -2  10       0.107       0.569       0.181 o 
   6  -2  11       1.253       1.641       0.301 o 
   6  -2  12       0.347       0.084       0.315 o 
   6  -1   1     186.623     179.943       4.375 o 
   6  -1   2     341.455     364.200       8.242 o 
   6  -1   3      13.750      15.908       0.684 o 
   6  -1   4      19.564      17.789       0.563 o 
   6  -1   5      16.423      14.373       0.491 o 
   6  -1   6      50.515      53.334       1.457 o 
   6  -1   7      29.574      31.229       1.042 o 
   6  -1   8       4.110       4.931       0.476 o 
   6  -1   9       0.582       1.295       0.229 o 
   6  -1  10       0.059       0.155       0.164 o 
   6  -1  11       0.003       0.186       0.204 o 
   6   0   0     238.780     220.895       5.091 o 
   6   0   1     103.165     102.420       2.460 o 
   6   0   2      23.109      17.262       0.537 o 
   6   0   3     125.163     116.237       2.807 o 
   6   0   4     137.257     144.567       3.418 o 
   6   0   5       0.219       0.521       0.221 o 
   6   0   6      13.951      17.229       0.725 o 
   6   0   7       4.542       4.279       0.470 o 
   6   0   8       4.627       4.077       0.373 o 
   6   0   9       5.197       5.962       0.545 o 
   6   0  10       0.028       0.644       0.252 o 
   6   1   0     200.368     196.683       4.609 o 
   6   1   1     177.589     180.934       4.271 o 
   6   1   2      21.893      22.225       0.911 o 
   6   1   3       0.313       0.362       0.123 o 
   6   1   4      37.713      38.033       1.194 o 
   6   1   5       2.338       2.340       0.282 o 
   6   1   6       1.668       1.741       0.489 o 
   6   1   7       0.651       0.963       0.212 o 
   6   1   8       2.951       3.493       0.412 o 
   6   1   9       3.907       4.105       1.114 o 
   6   2   0      33.775      32.991       1.114 o 
   6   2   1     124.109     123.359       3.068 o 
   6   2   2      49.364      51.583       1.679 o 
   6   2   3       9.757      10.364       0.621 o 
   6   2   4       0.075       0.493       0.188 o 
   6   2   5       1.685       2.874       0.365 o 
   6   2   6       0.001       0.270       0.176 o 
   6   2   7       3.883       4.294       0.489 o 
   6   3   0      22.304      23.309       0.964 o 
   6   3   1      31.089      30.312       1.128 o 
   6   3   2      55.929      57.332       1.861 o 
   6   3   3      20.107      22.799       1.003 o 
   6   3   4       0.615       0.870       0.205 o 
   6   3   5       4.705       5.975       0.511 o 
   6   4   0       7.428       8.548       0.793 o 
   6   4   1      13.204      14.750       0.929 o 
   6   4   2      13.624      13.084       0.996 o 
   6   4   3       0.606       0.428       0.327 o 
   6   5   0       0.362       0.390       0.274 o 
   7  -7   2       0.246       0.820       0.421 o 
   7  -7   3       0.250       0.513       0.293 o 
   7  -7   4       0.410       0.195       0.347 o 
   7  -7   5       0.073       0.490       0.259 o 
   7  -7   6       0.931       0.167       0.546 o 
   7  -7   7       0.235       0.801       0.357 o 
   7  -7   8       0.033       0.260       0.496 o 
   7  -6   1       0.798       0.827       0.268 o 
   7  -6   2       2.192       2.830       0.441 o 
   7  -6   3       0.062       0.768       0.292 o 
   7  -6   4      12.949      11.430       0.777 o 
   7  -6   5       8.890       8.271       0.822 o 
   7  -6   6       0.076       0.203       0.266 o 
   7  -6   7       0.004       0.202       0.346 o 
   7  -6   8       0.005       0.417       0.248 o 
   7  -6   9       0.012       0.138       0.268 o 
   7  -6  11       0.755       1.242       0.648 o 
   7  -5   1       7.250       7.648       0.586 o 
   7  -5   2      18.315      18.916       0.820 o 
   7  -5   3      31.405      34.929       1.866 o 
   7  -5   4       2.930       3.878       0.422 o 
   7  -5   5       3.312       2.939       0.395 o 
   7  -5   6       2.734       2.251       0.356 o 
   7  -5   7       1.468       0.609       0.249 o 
   7  -5   8       0.308       0.596       0.248 o 
   7  -5   9       0.034       0.561       0.229 o 
   7  -5  10       0.378       0.333       0.145 o 
   7  -5  11       0.196       0.287       0.172 o 
   7  -4   1      23.282      23.789       0.830 o 
   7  -4   2       1.372       1.793       0.283 o 
   7  -4   3       0.713       1.439       0.260 o 
   7  -4   4      32.512      35.259       1.183 o 
   7  -4   5       6.059       8.382       0.594 o 
   7  -4   6       1.649       0.934       0.174 o 
   7  -4   7       0.233       0.372       0.122 o 
   7  -4   8       0.031       0.331       0.172 o 
   7  -4   9       0.192       0.286       0.144 o 
   7  -4  10       0.191       0.296       0.221 o 
   7  -4  11       0.315       0.448       0.168 o 
   7  -4  12       0.291       0.313       0.198 o 
   7  -3   1      29.677      27.941       0.894 o 
   7  -3   2      19.014      19.751       0.699 o 
   7  -3   3       1.332       1.391       0.172 o 
   7  -3   4       7.809       8.689       0.405 o 
   7  -3   5       0.834       0.487       0.149 o 
   7  -3   6      21.147      19.374       0.650 o 
   7  -3   7       3.977       3.977       0.296 o 
   7  -3   8       1.051       1.062       0.159 o 
   7  -3   9       0.894       1.578       0.189 o 
   7  -3  10       0.532       0.852       0.169 o 
   7  -3  11       0.022       0.100       0.152 o 
   7  -2   1      25.336      23.086       1.001 o 
   7  -2   2      50.992      48.490       1.218 o 
   7  -2   3      71.556      64.445       1.627 o 
   7  -2   4      82.655      87.368       2.256 o 
   7  -2   5       9.120      10.242       0.397 o 
   7  -2   6       2.682       2.722       0.417 o 
   7  -2   7       5.488       5.281       0.323 o 
   7  -2   8      11.244      10.803       0.726 o 
   7  -2   9       4.641       4.853       0.347 o 
   7  -2  10       0.417       0.750       0.191 o 
   7  -2  11       0.000       0.054       0.187 o 
   7  -1   1     107.797     114.751       2.709 o 
   7  -1   2      81.934      83.540       2.049 o 
   7  -1   3      35.372      32.359       0.950 o 
   7  -1   4      12.349       9.787       0.422 o 
   7  -1   5      62.695      59.423       1.600 o 
   7  -1   6      44.386      45.623       1.335 o 
   7  -1   7       0.550       0.417       0.147 o 
   7  -1   8       1.975       3.101       0.347 o 
   7  -1   9       0.944       1.220       0.271 o 
   7  -1  10       0.924       0.619       0.223 o 
   7   0   0       0.059       0.146       0.066 o 
   7   0   1      67.107      64.576       1.592 o 
   7   0   2     129.148     133.820       3.158 o 
   7   0   3      53.542      58.560       1.773 o 
   7   0   4      16.802      16.891       0.592 o 
   7   0   5       0.717       0.599       0.154 o 
   7   0   6      11.995      12.592       0.594 o 
   7   0   7       0.166       0.196       0.213 o 
   7   0   8       0.159       0.784       0.215 o 
   7   0   9       0.009       0.479       0.225 o 
   7   1   0      25.724      23.776       0.763 o 
   7   1   1      49.726      48.984       1.375 o 
   7   1   2      33.749      32.762       0.972 o 
   7   1   3      94.782      93.914       2.581 o 
   7   1   4      23.507      24.803       0.895 o 
   7   1   5       2.949       2.652       0.322 o 
   7   1   6       0.002       0.299       0.350 o 
   7   1   7       0.354       0.699       0.212 o 
   7   1   8       0.024       0.615       0.236 o 
   7   2   0      18.627      17.604       0.753 o 
   7   2   1      30.481      29.685       1.102 o 
   7   2   2      14.030      15.621       0.877 o 
   7   2   3      30.797      29.829       1.076 o 
   7   2   4      44.492      46.811       1.628 o 
   7   2   5      10.643      11.670       0.875 o 
   7   2   6       0.710       1.437       0.340 o 
   7   3   0       1.658       2.158       0.257 o 
   7   3   1       0.593       0.838       0.189 o 
   7   3   2       7.716       8.074       0.543 o 
   7   3   3      12.021      13.135       0.935 o 
   7   3   4      11.297      11.457       0.701 o 
   7   3   5       0.405       0.559       0.301 o 
   7   4   0       9.844      10.810       0.805 o 
   7   4   1       4.079       5.940       0.557 o 
   7   4   2       0.651       0.796       0.224 o 
   8  -7   2       0.350       0.378       0.328 o 
   8  -7   3       0.197       0.598       0.372 o 
   8  -7   4       0.436       1.051       0.361 o 
   8  -7   5       0.080       0.299       0.268 o 
   8  -7   6       3.124       2.513       0.517 o 
   8  -7   7       1.671       1.476       0.436 o 
   8  -7   8       0.016       0.332       0.438 o 
   8  -6   1       0.398       0.317       0.203 o 
   8  -6   2       0.422       0.285       0.328 o 
   8  -6   3       1.514       1.604       0.381 o 
   8  -6   4       6.562       6.662       0.704 o 
   8  -6   5       8.262       8.509       0.811 o 
   8  -6   6       0.579       1.369       0.330 o 
   8  -6   7       0.634       0.687       0.278 o 
   8  -6   8       0.523       0.423       0.316 o 
   8  -6   9       0.202       0.266       0.333 o 
   8  -6  10       0.015       0.065       0.216 o 
   8  -5   1       0.300       0.694       0.309 o 
   8  -5   2       0.457       0.527       0.170 o 
   8  -5   3       1.538       2.193       0.404 o 
   8  -5   4       0.131       0.476       0.178 o 
   8  -5   5       0.911       1.462       0.256 o 
   8  -5   6       7.863       8.431       0.580 o 
   8  -5   7       1.121       1.431       0.309 o 
   8  -5   8       0.026       0.197       0.202 o 
   8  -5   9       0.006       0.671       0.262 o 
   8  -5  10       0.017       0.423       0.252 o 
   8  -5  11       0.033       0.242       0.255 o 
   8  -4   1       0.098       0.268       0.128 o 
   8  -4   2       2.076       1.807       0.238 o 
   8  -4   3       7.840       7.050       0.741 o 
   8  -4   4       0.140       0.215       0.156 o 
   8  -4   5       1.369       0.747       0.198 o 
   8  -4   6       1.009       1.225       0.313 o 
   8  -4   7       0.591       0.570       0.209 o 
   8  -4   8       4.025       3.756       0.407 o 
   8  -4   9       0.674       0.817       0.169 o 
   8  -4  10       0.017       0.293       0.151 o 
   8  -4  11       0.045       0.182       0.169 o 
   8  -3   1      27.753      27.720       0.897 o 
   8  -3   2      17.600      17.385       0.649 o 
   8  -3   3       5.809       4.434       0.294 o 
   8  -3   4      14.197      13.674       0.838 o 
   8  -3   5      14.448      12.695       0.506 o 
   8  -3   6      17.955      18.604       0.641 o 
   8  -3   7       3.336       3.976       0.280 o 
   8  -3   8       0.357       0.456       0.130 o 
   8  -3   9       1.670       1.246       0.184 o 
   8  -3  10       1.884       1.658       0.273 o 
   8  -3  11       0.508       0.331       0.196 o 
   8  -2   1      28.075      32.667       1.009 o 
   8  -2   2      17.758      20.104       1.062 o 
   8  -2   3      17.155      18.019       0.669 o 
   8  -2   4      17.469      20.092       0.624 o 
   8  -2   5       4.333       3.802       0.304 o 
   8  -2   6       3.354       3.099       0.369 o 
   8  -2   7      20.167      19.984       0.825 o 
   8  -2   8      12.704      12.950       0.642 o 
   8  -2   9       0.671       1.005       0.233 o 
   8  -2  10       0.167       0.176       0.161 o 
   8  -1   1       0.926       1.465       0.142 o 
   8  -1   2       0.028       0.035       0.080 o 
   8  -1   3      26.548      25.185       0.988 o 
   8  -1   4      45.236      48.140       1.610 o 
   8  -1   5       4.489       5.022       0.319 o 
   8  -1   6      10.153      10.128       0.588 o 
   8  -1   7       0.038       0.237       0.143 o 
   8  -1   8       2.209       2.262       0.315 o 
   8  -1   9       0.009       0.139       0.169 o 
   8  -1  10       0.003       0.053       0.250 o 
   8   0   0      35.769      30.301       0.819 o 
   8   0   1      45.560      40.150       1.181 o 
   8   0   2       5.796       6.404       0.312 o 
   8   0   3      19.856      19.980       0.828 o 
   8   0   4      21.953      20.350       0.758 o 
   8   0   5      37.534      36.450       1.171 o 
   8   0   6       5.509       6.126       0.468 o 
   8   0   7       0.253       0.599       0.246 o 
   8   0   8       0.014       0.420       0.193 o 
   8   0   9       0.083       0.145       0.186 o 
   8   1   0      62.385      62.616       1.627 o 
   8   1   1      36.904      35.144       1.003 o 
   8   1   2      12.507      12.042       0.516 o 
   8   1   3      15.201      16.739       0.641 o 
   8   1   4       4.224       5.096       0.399 o 
   8   1   5      18.185      17.822       1.240 o 
   8   1   6      20.034      21.452       0.949 o 
   8   1   7       2.943       3.690       0.438 o 
   8   2   0     143.352     149.597       4.202 o 
   8   2   1      19.378      19.825       0.906 o 
   8   2   2       2.760       4.068       0.402 o 
   8   2   3       0.286       0.293       0.146 o 
   8   2   4       3.086       3.789       0.395 o 
   8   2   5       6.688       7.223       0.650 o 
   8   2   6       5.234       4.913       0.458 o 
   8   3   0      38.123      40.157       1.361 o 
   8   3   1       5.238       6.978       0.547 o 
   8   3   2      12.799      15.500       0.866 o 
   8   3   3       4.328       5.107       0.494 o 
   8   3   4       0.438       0.356       0.198 o 
   8   4   0       0.284       0.560       0.238 o 
   9  -7   3       0.004       0.359       0.352 o 
   9  -7   4       0.007       0.252       0.289 o 
   9  -7   5       0.323       0.679       0.472 o 
   9  -7   6       1.797       1.740       0.467 o 
   9  -7   7       1.742       1.066       0.596 o 
   9  -6   1       2.121       1.609       0.330 o 
   9  -6   2       0.037       0.465       0.254 o 
   9  -6   3       0.200       0.598       0.300 o 
   9  -6   5       0.048       0.542       0.269 o 
   9  -6   6       0.247       0.603       0.505 o 
   9  -6   7       0.360       0.828       0.411 o 
   9  -6   8       1.404       1.903       0.404 o 
   9  -6   9       0.237       0.743       0.292 o 
   9  -5   1       0.768       0.884       0.222 o 
   9  -5   2       0.573       0.979       0.213 o 
   9  -5   3       0.269       0.933       0.214 o 
   9  -5   4       0.409       0.716       0.331 o 
   9  -5   5       0.785       0.642       0.359 o 
   9  -5   6       0.556       0.730       0.368 o 
   9  -5   7       0.641       0.673       0.217 o 
   9  -5   9       0.257       0.603       0.273 o 
   9  -5  10       0.672       0.611       0.288 o 
   9  -4   1       1.358       1.624       0.212 o 
   9  -4   2       0.349       0.926       0.231 o 
   9  -4   3       3.334       2.845       0.280 o 
   9  -4   4       1.845       1.956       0.296 o 
   9  -4   5       1.114       0.626       0.174 o 
   9  -4   6       2.218       1.863       0.402 o 
   9  -4   7       2.240       1.870       0.306 o 
   9  -4   8       3.472       3.994       0.739 o 
   9  -4   9       0.782       0.903       0.304 o 
   9  -4  10       0.080       0.145       0.232 o 
   9  -4  11       0.419       0.927       0.452 o 
   9  -3   1       5.996       6.060       0.532 o 
   9  -3   2       2.522       2.206       0.244 o 
   9  -3   3      11.640      13.149       0.568 o 
   9  -3   4       4.282       3.426       0.320 o 
   9  -3   5       0.920       1.185       0.266 o 
   9  -3   6       1.585       3.646       0.812 o 
   9  -3   8       0.604       0.723       0.200 o 
   9  -3   9       4.900       5.105       0.358 o 
   9  -3  10       3.065       2.865       0.312 o 
   9  -3  11       0.252       0.415       0.234 o 
   9  -2   1     216.821     228.425       6.432 o 
   9  -2   2       0.299       0.127       0.151 o 
   9  -2   3       0.608       0.523       0.226 o 
   9  -2   4       0.015       0.224       0.199 o 
   9  -2   5       5.781       4.587       0.340 o 
   9  -2   6       9.044       9.776       0.466 o 
   9  -2   7       0.119       0.383       0.145 o 
   9  -2   8       4.921       3.627       0.348 o 
   9  -2   9       0.076       0.255       0.177 o 
   9  -2  10       0.271       0.508       0.184 o 
   9  -1   1     109.477     100.703       2.790 o 
   9  -1   2      18.375      15.791       0.680 o 
   9  -1   3      16.409      15.255       0.562 o 
   9  -1   4       0.184       0.409       0.131 o 
   9  -1   5       4.890       4.486       0.406 o 
   9  -1   6       9.525       8.179       0.473 o 
   9  -1   7       8.652       8.263       0.512 o 
   9  -1   8       0.534       1.071       0.246 o 
   9  -1   9       0.010       0.528       0.321 o 
   9   0   0      16.776      21.656       0.810 o 
   9   0   1       4.284       4.373       0.305 o 
   9   0   2      37.894      38.240       1.111 o 
   9   0   3      15.231      14.453       0.581 o 
   9   0   4       4.550       5.629       0.574 o 
   9   0   5       3.740       5.108       0.560 o 
   9   0   6       0.751       0.890       0.249 o 
   9   0   7       6.444       7.249       0.585 o 
   9   0   8       5.249       5.851       0.664 o 
   9   1   0      45.719      46.447       1.423 o 
   9   1   1      52.696      54.664       1.483 o 
   9   1   2      99.410     104.154       2.846 o 
   9   1   3      17.348      16.252       0.760 o 
   9   1   4       1.756       2.001       0.250 o 
   9   1   5       0.097       0.606       0.208 o 
   9   1   6       0.395       1.256       0.352 o 
   9   1   7       2.251       3.319       0.420 o 
   9   2   0       0.537       0.077       0.149 o 
   9   2   1      17.832      16.743       0.795 o 
   9   2   2      31.390      33.666       1.307 o 
   9   2   3       5.052       5.297       0.416 o 
   9   2   4       9.810      10.997       0.841 o 
   9   2   5       2.852       3.648       0.581 o 
   9   3   0      11.813      10.683       0.717 o 
   9   3   1       3.933       2.638       0.344 o 
   9   3   2       0.016       0.224       0.173 o 
   9   3   3       0.400       0.954       0.399 o 
   9   4   0      17.809      17.942       1.108 o 
  10  -7   6       0.098       0.726       0.498 o 
  10  -6   1       9.892      10.372       1.582 o 
  10  -6   2       1.135       1.580       0.524 o 
  10  -6   3       0.120       0.161       0.211 o 
  10  -6   4       0.166       0.428       0.289 o 
  10  -6   5       0.122       0.727       0.381 o 
  10  -6   7       0.015       0.193       0.243 o 
  10  -6   8       0.379       0.652       0.368 o 
  10  -6   9       0.184       0.086       0.354 o 
  10  -5   1       1.966       2.235       0.637 o 
  10  -5   2       0.239       0.266       0.164 o 
  10  -5   3       1.234       1.001       0.287 o 
  10  -5   4       0.018       0.243       0.185 o 
  10  -5   5       0.142       0.210       0.173 o 
  10  -5   6       0.110       0.348       0.199 o 
  10  -5   7       0.211       0.601       0.411 o 
  10  -5   8       0.229       0.357       0.325 o 
  10  -5   9       0.356       0.626       0.283 o 
  10  -5  10       0.602       0.976       0.453 o 
  10  -4   1      21.210      21.780       0.907 o 
  10  -4   2      11.220      10.935       0.565 o 
  10  -4   3       0.440       0.713       0.189 o 
  10  -4   4       1.687       1.466       0.276 o 
  10  -4   5       3.570       3.421       0.412 o 
  10  -4   6       0.443       0.778       0.223 o 
  10  -4   7       0.000       0.007       0.170 o 
  10  -4   8       0.000       0.002       0.188 o 
  10  -4   9       0.077       0.490       0.343 o 
  10  -4  10       0.103       0.539       0.276 o 
  10  -3   1       6.710       5.601       0.615 o 
  10  -3   2     118.132     119.427       3.470 o 
  10  -3   3      58.180      65.375       2.273 o 
  10  -3   4       1.448       1.503       0.250 o 
  10  -3   5       0.068       0.031       0.226 o 
  10  -3   6       0.047       0.284       0.217 o 
  10  -3   7       1.028       1.027       0.299 o 
  10  -3   8       0.904       0.764       0.431 o 
  10  -3   9       0.658       0.421       0.353 o 
  10  -3  10       1.716       2.849       1.040 o 
  10  -2   1      21.569      20.129       1.846 o 
  10  -2   2      14.841      14.608       0.843 o 
  10  -2   3      32.189      30.972       1.326 o 
  10  -2   4       6.069       4.700       0.562 o 
  10  -2   5       4.340       4.618       0.580 o 
  10  -2   6       0.044       0.030       0.202 o 
  10  -2   7       0.981       0.788       0.196 o 
  10  -2   8       2.849       1.951       0.491 o 
  10  -2   9       1.401       1.152       0.251 o 
  10  -1   1      34.231      38.052       1.986 o 
  10  -1   2       1.628       3.543       0.593 o 
  10  -1   3       2.590       2.567       0.651 o 
  10  -1   4      10.641      10.250       0.490 o 
  10  -1   5       2.906       3.542       0.394 o 
  10  -1   6       1.055       1.950       0.385 o 
  10  -1   7       0.388       0.770       0.211 o 
  10  -1   8       0.109       0.745       0.227 o 
  10  -1   9       1.491       2.604       0.538 o 
  10   0   0      13.419      11.116       0.589 o 
  10   0   1      82.537      78.991       2.015 o 
  10   0   2      19.334      20.933       0.740 o 
  10   0   3      26.720      29.653       0.986 o 
  10   0   4      41.645      41.337       1.450 o 
  10   0   5       8.666       7.915       0.531 o 
  10   0   6       0.472       0.806       0.245 o 
  10   0   7       0.050       0.244       0.209 o 
  10   1   0       0.988       1.352       0.257 o 
  10   1   1       8.420       7.805       0.430 o 
  10   1   2       0.152       0.230       0.140 o 
  10   1   3       9.056       9.722       0.682 o 
  10   1   4      13.148      14.782       0.779 o 
  10   1   5       3.315       4.030       0.474 o 
  10   1   6       4.392       4.822       0.591 o 
  10   2   0       0.234       0.546       0.250 o 
  10   2   1       8.270       8.222       0.534 o 
  10   2   2       7.279       5.622       0.432 o 
  10   2   3       1.918       1.400       0.428 o 
  10   2   4       0.026       0.380       0.207 o 
  10   3   0       4.936       4.991       0.520 o 
  10   3   1       0.893       0.912       0.372 o 
  10   3   2      16.804      17.302       0.988 o 
  11  -6   1       0.346       0.669       0.288 o 
  11  -6   2       0.234       1.196       0.332 o 
  11  -6   5       0.561       0.888       0.309 o 
  11  -6   7       0.000       0.459       0.331 o 
  11  -6   8       0.006       0.002       0.379 o 
  11  -5   1       2.599       2.653       0.560 o 
  11  -5   2       4.090       3.278       0.375 o 
  11  -5   3       4.861       5.188       0.480 o 
  11  -5   4       2.336       2.282       0.423 o 
  11  -5   5       0.005       0.349       0.229 o 
  11  -5   6       0.956       1.167       0.298 o 
  11  -5   7       0.781       1.345       0.302 o 
  11  -5   8       0.018       0.017       0.208 o 
  11  -5   9       0.024       0.416       0.274 o 
  11  -4   1       0.614       1.034       0.239 o 
  11  -4   2       0.009       0.212       0.218 o 
  11  -4   3       2.663       2.563       0.403 o 
  11  -4   4      29.486      29.327       1.608 o 
  11  -4   5      13.130      13.385       1.093 o 
  11  -4   6       0.635       0.989       0.379 o 
  11  -4   7       0.003       0.446       0.247 o 
  11  -4   8       0.044       0.321       0.278 o 
  11  -4   9       0.194       0.328       0.235 o 
  11  -3   1       1.929       2.095       0.406 o 
  11  -3   2       2.030       1.377       0.341 o 
  11  -3   3      12.246      11.632       0.964 o 
  11  -3   4       1.700       2.102       0.332 o 
  11  -3   5       5.339       5.883       0.972 o 
  11  -3   6       1.501       1.311       0.376 o 
  11  -3   7       0.886       1.408       0.381 o 
  11  -3   8       0.050       0.054       0.590 o 
  11  -3   9       0.221       0.373       0.307 o 
  11  -2   1       0.291       0.106       0.181 o 
  11  -2   2      22.865      21.839       2.198 o 
  11  -2   3       4.172       4.247       0.490 o 
  11  -2   5       0.296       0.904       0.341 o 
  11  -2   6       1.361       0.715       0.731 o 
  11  -2   7       0.203       0.220       0.286 o 
  11  -2   8       0.153       0.593       0.355 o 
  11  -1   1       3.040       2.164       0.340 o 
  11  -1   2      10.988       9.632       0.721 o 
  11  -1   3      28.661      25.075       1.267 o 
  11  -1   4       4.299       5.485       0.600 o 
  11  -1   5       8.269       8.577       0.995 o 
  11  -1   6      11.443      12.712       1.450 o 
  11  -1   7       2.379       2.740       2.322 o 
  11   0   0      19.871      19.116       1.007 o 
  11   0   1       0.770       0.389       0.257 o 
  11   0   2       0.098       0.203       0.169 o 
  11   0   3       1.885       2.335       0.279 o 
  11   0   4       0.038       0.259       0.207 o 
  11   0   5       1.703       2.329       0.320 o 
  11   0   6       3.019       4.354       0.716 o 
  11   0   7       1.336       1.313       0.361 o 
  11   1   0      28.105      30.379       1.017 o 
  11   1   1       5.094       6.331       0.511 o 
  11   1   2       0.172       0.309       0.188 o 
  11   1   3       3.888       4.286       0.495 o 
  11   1   4       2.675       2.566       0.513 o 
  11   1   5       0.224       0.488       0.202 o 
  11   2   0       4.893       4.747       0.418 o 
  11   2   1       7.400       8.505       0.584 o 
  11   2   2       4.698       4.216       0.430 o 
  11   2   3       1.079       1.137       0.281 o 
  11   3   0       5.615       5.658       0.525 o 
  12  -6   1       0.061       0.521       0.744 o 
  12  -6   3       0.586       0.578       0.730 o 
  12  -6   4       0.716       0.646       0.269 o 
  12  -6   5       0.982       0.217       0.194 o 
  12  -6   6       0.341       0.763       0.509 o 
  12  -5   1       0.308       0.529       0.321 o 
  12  -5   2       0.284       0.655       0.241 o 
  12  -5   3       0.000       0.256       0.174 o 
  12  -5   4       0.174       0.504       0.223 o 
  12  -5   5       0.731       1.049       0.447 o 
  12  -5   6       5.880       5.043       1.052 o 
  12  -5   7       2.629       2.775       0.483 o 
  12  -5   8       0.125       0.406       0.352 o 
  12  -4   1       0.757       1.389       0.276 o 
  12  -4   3       0.076       0.361       0.212 o 
  12  -4   4       3.441       3.075       0.717 o 
  12  -4   5       5.248       5.588       0.970 o 
  12  -4   6       0.008       0.404       0.273 o 
  12  -4   7       0.637       1.113       0.323 o 
  12  -4   8       0.314       0.381       0.326 o 
  12  -3   1       0.129       0.392       0.336 o 
  12  -3   2       0.231       0.402       0.203 o 
  12  -3   3       0.989       0.678       0.251 o 
  12  -3   4       5.472       4.532       0.615 o 
  12  -3   5       0.068       0.119       0.418 o 
  12  -3   6       0.387       0.163       0.561 o 
  12  -3   7       0.007       0.271       0.544 o 
  12  -3   8       0.050       0.426       0.403 o 
  12  -2   1       0.664       0.197       0.248 o 
  12  -2   2       1.702       1.548       0.344 o 
  12  -2   3       1.423       1.048       0.425 o 
  12  -2   4       5.658       5.245       0.612 o 
  12  -2   5       6.012       6.289       0.725 o 
  12  -2   6       0.599       0.282       0.608 o 
  12  -2   7       1.723       2.038       0.689 o 
  12  -2   8       2.224       2.751       0.967 o 
  12  -1   1      35.206      33.449       1.499 o 
  12  -1   2       7.130       7.676       0.718 o 
  12  -1   3       1.130       1.698       0.773 o 
  12  -1   5       0.092       0.084       0.235 o 
  12  -1   6       0.286       0.914       0.344 o 
  12  -1   7       0.048       0.726       0.815 o 
  12   0   0      25.940      28.567       1.467 o 
  12   0   1      55.471      52.506       2.044 o 
  12   0   2      14.469      13.930       0.993 o 
  12   0   3       1.763       1.874       0.518 o 
  12   0   5       1.224       1.379       1.049 o 
  12   1   0      14.657      14.458       1.187 o 
  12   1   1      14.105       9.668       1.003 o 
  12   1   2       3.680       2.292       0.665 o 
  12   1   3       4.487       3.801       0.741 o 
  12   1   4       2.513       2.232       0.416 o 
  12   2   0      11.411       9.635       0.900 o 
  12   2   1       4.193       4.071       0.769 o 
  12   2   2       3.645       3.333       0.414 o 
  13  -6   2       0.091       0.598       0.334 o 
  13  -6   3       0.124       0.121       0.272 o 
  13  -6   4       0.146       0.547       0.265 o 
  13  -6   5       0.054       0.407       0.749 o 
  13  -5   1       0.176       0.194       0.285 o 
  13  -5   2       0.350       0.536       0.232 o 
  13  -5   3       0.026       0.490       0.229 o 
  13  -5   4       0.033       0.211       0.602 o 
  13  -5   5       0.020       0.115       0.235 o 
  13  -5   6       1.726       1.981       0.527 o 
  13  -5   7       1.598       2.394       0.912 o 
  13  -4   1       5.205       5.208       0.811 o 
  13  -4   2       2.494       3.146       0.462 o 
  13  -4   3       0.022       0.458       0.265 o 
  13  -4   4       0.029       0.289       0.290 o 
  13  -4   5       0.878       0.108       0.402 o 
  13  -4   6       0.933       1.199       0.405 o 
  13  -4   7       0.030       0.056       0.299 o 
  13  -3   1       9.025       9.276       1.344 o 
  13  -3   2       1.955       1.649       0.650 o 
  13  -3   3       0.006       0.392       0.264 o 
  13  -3   4       0.665       1.252       0.319 o 
  13  -3   5       0.174       0.658       0.508 o 
  13  -3   6       1.769       0.751       0.403 o 
  13  -3   7       0.932       0.720       0.343 o 
  13  -2   1      22.239      21.371       1.412 o 
  13  -2   2       8.601       8.828       0.789 o 
  13  -2   3       6.730       7.807       0.769 o 
  13  -2   4       1.651       1.467       0.470 o 
  13  -2   5       0.551       0.812       0.546 o 
  13  -2   6       0.000       0.409       0.483 o 
  13  -2   7       0.014       0.268       0.461 o 
  13  -1   1       7.165       8.324       0.793 o 
  13  -1   2      11.147      10.856       1.530 o 
  13  -1   3      19.534      18.713       1.227 o 
  13  -1   4       4.035       4.206       0.779 o 
  13  -1   5       0.322       0.670       0.339 o 
  13  -1   6       0.004       0.252       0.519 o 
  13   0   0       7.262       8.901       1.850 o 
  13   0   1       1.547       1.013       0.317 o 
  13   0   2       3.941       4.441       0.625 o 
  13   0   3       5.150       5.308       0.683 o 
  13   0   4       1.434       1.175       0.943 o 
  13   1   1       0.636       0.351       0.336 o 
  13   1   2       5.421       5.864       0.883 o 
  13   1   3       1.766       1.912       0.793 o 
  13   2   0       0.203       0.064       0.456 o 
  14  -5   1       0.005       0.339       0.540 o 
  14  -5   2       1.218       1.959       0.409 o 
  14  -5   3       0.956       0.866       0.293 o 
  14  -5   4       0.355       0.644       0.257 o 
  14  -5   5       0.000       0.202       0.280 o 
  14  -4   1       3.728       3.216       0.572 o 
  14  -4   2       0.024       0.497       0.301 o 
  14  -4   3       1.025       1.081       0.326 o 
  14  -4   4       0.101       0.008       0.304 o 
  14  -4   5       0.003       0.492       0.387 o 
  14  -4   6       0.160       0.118       0.330 o 
  14  -3   1       0.002       0.173       0.327 o 
  14  -3   2       4.860       4.664       0.841 o 
  14  -3   3       5.837       5.445       0.846 o 
  14  -3   4       1.939       2.051       0.395 o 
  14  -3   5       0.626       1.197       0.370 o 
  14  -3   6       0.270       0.835       0.721 o 
  14  -2   1       3.959       3.068       0.642 o 
  14  -2   2       0.115       0.183       0.371 o 
  14  -2   3       1.397       2.249       0.762 o 
  14  -2   4       3.423       3.456       0.603 o 
  14  -2   5       4.158       3.739       0.774 o 
  14  -1   1       0.395       0.368       0.301 o 
  14  -1   2       4.945       5.730       0.684 o 
  14  -1   3       1.540       0.841       0.426 o 
  14  -1   4       0.348       0.361       0.955 o 
  14  -1   5       1.046       2.546       1.004 o 
  14   0   0       0.017       0.388       0.286 o 
  14   0   1       6.623       7.303       1.160 o 
  14   0   2       0.109       0.347       0.274 o 
  14   1   0      13.075      15.021       2.098 o 
  14   1   1       0.883       0.427       0.495 o 
  15  -4   1       0.873       0.885       0.590 o 
  15  -4   2       0.596       0.888       0.425 o 
  15  -4   3       0.004       0.930       0.523 o 
  15  -4   4       1.041       0.773       0.291 o 
  15  -3   1       2.476       1.065       0.479 o 
  15  -3   2       1.486       2.114       0.722 o 
  15  -3   3       1.584       2.153       0.535 o 
  15  -2   1       1.661       2.900       0.760 o 
  15  -2   3       0.312       0.786       0.523 o 
  15  -2   4       2.387       2.684       0.723 o 
  15  -1   1       6.037       7.107       1.037 o 
  15  -1   2       0.399       0.144       0.415 o 
  15  -1   3       2.771       2.790       1.096 o 
  15   0   0       5.107       9.796       1.730 o 
  15   0   1       8.171       6.535       1.412 o 
  15   0   2       5.391       6.560       1.520 o 
  16  -4   1       0.194       0.047       0.415 o 
  16  -3   1       0.605       0.162       0.402 o 
  16  -3   2       0.309       1.162       0.433 o 
  16  -2   1       1.058       0.530       0.533 o 
  16  -2   2       2.208       2.710       1.815 o 
  16  -1   1       2.054       2.346       0.703 o 
